# Supplementary material for: Comparative Analysis of Epididymis Cauda of Yak before and after Sexual Maturity
Source: Animals (Basel). 2023 Apr 15;13(8):1355. doi: 10.3390/ani13081355 (PMC10135020; doi:10.3390/ani13081355)
Supplement: Supplementary file 1 [file animals-13-01355-s001.zip]

Archive with 14 entries (14 files):
- Supplementary Table S1.xlsx
- Supplementary Table S10.xlsx
- Supplementary Table S11.xlsx
- Supplementary Table S12.xlsx
- Supplementary Table S13.xlsx
- Supplementary Table S14.xlsx
- Supplementary Table S2.xlsx
- Supplementary Table S3.xlsx
- Supplementary Table S4.xlsx
- Supplementary Table S5.xlsx
- Supplementary Table S6.xlsx
- Supplementary Table S7.xlsx
- Supplementary Table S8.xlsx
- Supplementary Table S9.xlsx
