# Supplementary material for: Comparative Analysis of Epididymis Cauda of Yak before and after Sexual Maturity
Source: Animals (Basel). 2023 Apr 15;13(8):1355. doi: 10.3390/ani13081355 (PMC10135020; doi:10.3390/ani13081355)
Supplement: Supplementary file 1 [file animals-13-01355-s001.zip › Supplementary Table S1.xlsx]

## Sheet: Sheet1
Supplementary Table S1：RPC elution gradient
Time (min)		mobile phase A		mobile phase B
0~8		0.98		0.02
8~8.01		95%~98%		2~5%
8.01~48		75%~95%		5~25%
48~60		60~75%		25~40%
60~60.01		10~60%		40~90%
60.01~70		0.1		0.9
70~70.01		10~98%		2~90%
70.01~75		0.98		0.02
Supplementary Table S1：LC-MS elution gradient
Time		mobile phase A		mobile phase B
0~50		72~98%		2-28%
50~60		58~72%		28-42%
60~65		10~58%		42-90%
65~75		0.1		0.9
