# Supplementary material for: Comparative Analysis of Epididymis Cauda of Yak before and after Sexual Maturity
Source: Animals (Basel). 2023 Apr 15;13(8):1355. doi: 10.3390/ani13081355 (PMC10135020; doi:10.3390/ani13081355)
Supplement: Supplementary file 1 [file animals-13-01355-s001.zip › Supplementary Table S10.xlsx]

## Sheet: GO
Supplemental Table S10：GO enrichment analysis of up-regulated protein
id	category	term	ListHits	ListTotal	PopHits	PopTotal	pvalue	padjust	Enrichment_score	proteins
GO:0005344	molecular_function	oxygen carrier activity	4	87	23	29341	6.11515e-07	0.000116506	58.6527	A0A6B0RGC8:E5288_WYG007599,A0A6B0QV06:E5288_WYG009219,A0A6B0S8H8:E5288_WYG004455,A0A6B0SCY9:E5288_WYG004453
GO:0005883	cellular_component	neurofilament	3	87	8	29341	1.39501e-06	0.000116506	126.47	L8I3G3:M91_04128,A0A6B0S4E9:E5288_WYG007285,A0A6B0RPA0:E5288_WYG015056
GO:0019825	molecular_function	oxygen binding	4	87	28	29341	1.39807e-06	0.000116506	48.179	A0A6B0RGC8:E5288_WYG007599,A0A6B0QV06:E5288_WYG009219,A0A6B0S8H8:E5288_WYG004455,A0A6B0SCY9:E5288_WYG004453
GO:0005833	cellular_component	hemoglobin complex	3	87	16	29341	1.37125e-05	0.00085703	63.2349	A0A6B0QV06:E5288_WYG009219,A0A6B0S8H8:E5288_WYG004455,A0A6B0SCY9:E5288_WYG004453
GO:0032964	biological_process	collagen biosynthetic process	2	87	3	29341	2.60234e-05	0.00130117	224.835	L8I5Y3:E5288_WYG018052,L8I089:M91_17546
GO:0000052	biological_process	citrulline metabolic process	2	87	5	29341	8.64101e-05	0.00270031	134.901	A0A6B0R8I9:E5288_WYG002085,L8I276:M91_10769
GO:0006527	biological_process	arginine catabolic process	2	87	5	29341	8.64101e-05	0.00270031	134.901	A0A6B0R8I9:E5288_WYG002085,L8I276:M91_10769
GO:0016403	molecular_function	dimethylargininase activity	2	87	5	29341	8.64101e-05	0.00270031	134.901	A0A6B0R8I9:E5288_WYG002085,L8I276:M91_10769
GO:0050767	biological_process	regulation of neurogenesis	2	87	6	29341	0.000129365	0.00359347	112.418	L8IR12:M91_05516,A0A6B0RCE8:E5288_WYG017746
GO:0042056	molecular_function	chemoattractant activity	2	87	8	29341	0.00024055	0.00546705	84.3132	L8IR12:M91_05516,L8I7F0:M91_02931
GO:0061564	biological_process	axon development	2	87	8	29341	0.00024055	0.00546705	84.3132	L8I3G3:M91_04128,A0A6B0S4E9:E5288_WYG007285
GO:0045429	biological_process	positive regulation of nitric oxide biosynthetic process	2	87	9	29341	0.000308682	0.00643088	74.9451	A0A6B0R8I9:E5288_WYG002085,L8I276:M91_10769
GO:0020037	molecular_function	heme binding	5	87	223	29341	0.000540111	0.0103868	7.56172	A0A6B0RGC8:E5288_WYG007599,A0A6B0QV06:E5288_WYG009219,A0A6B0S8H8:E5288_WYG004455,A0A6B0SCY9:E5288_WYG004453,L8IYD1:M91_19305
GO:0001938	biological_process	positive regulation of endothelial cell proliferation	2	87	16	29341	0.00101514	0.0181275	42.1566	L8IR12:M91_05516,L8I7F0:M91_02931
GO:0030141	cellular_component	secretory granule	2	87	17	29341	0.00114828	0.0191379	39.6768	L8I7F0:M91_02931,A0A6B0RMX0:E5288_WYG001711
GO:0005576	cellular_component	extracellular region	10	87	1151	29341	0.00215093	0.0231651	2.93009	A0A6B0QUV6:E5288_WYG006442,A0A6B0RQT0:E5288_WYG001936,L8I5H0:M91_16980,L8ITM4:M91_14735,A0A6B0QS76:E5288_WYG008877,A0A6B0QUR8:E5288_WYG008913,A0A6B0RMX0:E5288_WYG001711,A0A6B0RZL6:E5288_WYG013359,L8IH78:M91_14527,L8IYD1:M91_19305
GO:0005540	molecular_function	hyaluronic acid binding	2	87	30	29341	0.00358205	0.0271367	22.4835	A0A6B0RAS6:E5288_WYG004168,L8I5H0:M91_16980
GO:0004869	molecular_function	cysteine-type endopeptidase inhibitor activity	2	87	33	29341	0.00432288	0.0274147	20.4396	A0A6B0RBU1:E5288_WYG021475,L8HN27:M91_05078
GO:0005506	molecular_function	iron ion binding	4	87	224	29341	0.00448918	0.0274147	6.02237	A0A6B0RGC8:E5288_WYG007599,A0A6B0QV06:E5288_WYG009219,L8I2M6:M91_21290,L8IFD7:M91_13864
GO:0007155	biological_process	cell adhesion	4	87	239	29341	0.00563622	0.0274147	5.6444	A0A6B0R6I2:E5288_WYG014484,A0A6B0RAS6:E5288_WYG004168,L8I5H0:M91_16980,A0A6B0RCE8:E5288_WYG017746
GO:0005615	cellular_component	extracellular space	6	87	571	29341	0.00707514	0.0321353	3.54381	L8IR12:M91_05516,L8I5Y3:E5288_WYG018052,L8I7F0:M91_02931,A0A6B0RBU1:E5288_WYG021475,L8HN27:M91_05078,L8IFD7:M91_13864
GO:0006979	biological_process	response to oxidative stress	2	87	45	29341	0.00792099	0.0321353	14.989	A0A6B0S7K8:E5288_WYG021736,L8IYD1:M91_19305
GO:0030424	cellular_component	axon	2	87	47	29341	0.00861602	0.0321353	14.3512	A0A6B0RIT6:E5288_WYG007799,L8IHY9:M91_03112
GO:0062023	cellular_component	collagen-containing extracellular matrix	2	87	63	29341	0.0150975	0.0419374	10.7064	A0A6B0RCE8:E5288_WYG017746,A0A6B0RXP2:E5288_WYG013469
GO:0005200	molecular_function	structural constituent of cytoskeleton	2	87	65	29341	0.016018	0.0440055	10.377	L8I3G3:M91_04128,L8I7D5:M91_11286
GO:0006334	biological_process	nucleosome assembly	2	87	66	29341	0.0164871	0.0448019	10.2198	L8IR12:M91_05516,A0A6B0S4E9:E5288_WYG007285
GO:0003755	molecular_function	peptidyl-prolyl cis-trans isomerase activity	2	87	84	29341	0.0258925	0.0583527	8.02983	L8IMA1:M91_00337,A0A6B0RTM1:E5288_WYG015572
GO:0005516	molecular_function	calmodulin binding	2	87	102	29341	0.0369767	0.0711954	6.6128	A0A6B0QY70:E5288_WYG009726,A0A6B0RRX3:E5288_WYG002868
GO:0005783	cellular_component	endoplasmic reticulum	3	87	263	29341	0.0435473	0.0789416	3.84699	L8I5Y3:E5288_WYG018052,L8I089:M91_17546,A0A6B0RTM1:E5288_WYG015572
GO:0005179	molecular_function	hormone activity	2	87	123	29341	0.0517693	0.0885425	5.48379	L8ITM4:M91_14735,A0A6B0QS76:E5288_WYG008877
GO:0003779	molecular_function	actin binding	3	87	311	29341	0.0653082	0.104499	3.25324	L8HZF7:M91_17573,A0A6B0RF05:E5288_WYG003397,A0A6B0RRX3:E5288_WYG002868
GO:0048471	cellular_component	perinuclear region of cytoplasm	2	87	141	29341	0.0658385	0.104499	4.78373	L8IR12:M91_05516,L8I2M6:M91_21290
GO:0005198	molecular_function	structural molecule activity	2	87	152	29341	0.0749923	0.116448	4.43754	L8IHY9:M91_03112,A0A6B0RF05:E5288_WYG003397
GO:0004867	molecular_function	serine-type endopeptidase inhibitor activity	2	87	168	29341	0.0889745	0.132403	4.01492	L8I5Y3:E5288_WYG018052,L8IH78:M91_14527
GO:0005874	cellular_component	microtubule	2	87	240	29341	0.159287	0.21295	2.81044	A0A6B0RIT6:E5288_WYG007799,L8I7D5:M91_11286
GO:0005509	molecular_function	calcium ion binding	5	87	987	29341	0.169237	0.22268	1.70847	A0A6B0QUV6:E5288_WYG006442,L8I089:M91_17546,L8I1C9:M91_04673,L8I5H0:M91_16980,A0A6B0RTM1:E5288_WYG015572
GO:0030527	molecular_function	structural constituent of chromatin	2	87	255	29341	0.175009	0.227602	2.64512	A0A6B0RWN7:E5288_WYG003466,A0A6B0S4E9:E5288_WYG007285
GO:0000786	cellular_component	nucleosome	2	87	272	29341	0.193115	0.245069	2.4798	A0A6B0RWN7:E5288_WYG003466,A0A6B0S4E9:E5288_WYG007285
GO:0004252	molecular_function	serine-type endopeptidase activity	2	87	276	29341	0.197411	0.246872	2.44386	A0A6B0RGC8:E5288_WYG007599,A0A6B0QUV6:E5288_WYG006442
GO:0003677	molecular_function	DNA binding	6	87	1475	29341	0.272673	0.326164	1.37188	L8IR12:M91_05516,A0A6B0QVR5:E5288_WYG009107,A0A6B0RWN7:E5288_WYG003466,A0A6B0S4E9:E5288_WYG007285,A0A6B0S4G9:E5288_WYG011640,L8HX13:M91_00406
GO:0005856	cellular_component	cytoskeleton	2	87	393	29341	0.32528	0.378232	1.7163	A0A6B0RF05:E5288_WYG003397,A0A6B0RUF2:E5288_WYG000950
GO:0008270	molecular_function	zinc ion binding	4	87	976	29341	0.328554	0.380271	1.38218	A0A6B0S0A2:E5288_WYG014804,L8I9L6:M91_05326,A0A6B0RFW1:E5288_WYG015306,L8I0K1:M91_01986
GO:0006508	biological_process	proteolysis	3	87	780	29341	0.408577	0.460109	1.29713	A0A6B0QUV6:E5288_WYG006442,L8I9L6:M91_05326,L8IE11:M91_18756
GO:0003700	molecular_function	DNA-binding transcription factor activity	2	87	475	29341	0.412426	0.462361	1.42001	A0A6B0S4G9:E5288_WYG011640,A0A6B0RFW1:E5288_WYG015306
GO:0005789	cellular_component	endoplasmic reticulum membrane	2	87	513	29341	0.450994	0.490211	1.31483	A0A6B0RGC8:E5288_WYG007599,L8I5W3:M91_02351
GO:0005886	cellular_component	plasma membrane	7	87	2230	29341	0.494972	0.533375	1.05864	A0A6B0R6I2:E5288_WYG014484,A0A6B0RAS6:E5288_WYG004168,A0A6B0RIT6:E5288_WYG007799,L8HQZ2:E5288_WYG006036,L8HTQ2:M91_07982,L8I1C9:M91_04673,L8IKQ7:M91_04189
GO:0005654	cellular_component	nucleoplasm	2	87	614	29341	0.546175	0.581037	1.09854	L8IR12:M91_05516,L8HX13:M91_00406
GO:0005525	molecular_function	GTP binding	2	87	666	29341	0.590584	0.617495	1.01277	L8I7D5:M91_11286,A0A6B0RUF2:E5288_WYG000950
GO:0046872	molecular_function	metal ion binding	5	87	2076	29341	0.745658	0.763994	0.812266	A0A6B0R8I9:E5288_WYG002085,A0A6B0RVL7:E5288_WYG003564,A0A6B0S421:E5288_WYG002952,A0A6B0S8H8:E5288_WYG004455,A0A6B0SCY9:E5288_WYG004453
GO:0005634	cellular_component	nucleus	7	87	3282	29341	0.867559	0.881666	0.719308	L8IR12:M91_05516,A0A6B0S4G9:E5288_WYG011640,L8II92:E5288_WYG018875,A0A6B0RFW1:E5288_WYG015306,A0A6B0S963:E5288_WYG014994,L8HXX2:M91_12973,L8IZR2:M91_00267
GO:0005737	cellular_component	cytoplasm	4	87	2252	29341	0.909056	0.916387	0.599028	L8IR12:M91_05516,A0A6B0R642:E5288_WYG022641,L8I7D5:M91_11286,A0A6B0RUF2:E5288_WYG000950
GO:0005524	molecular_function	ATP binding	2	87	2345	29341	0.993954	0.995124	0.287636	A0A6B0S3J8:E5288_WYG016559,L8HZF7:M91_17573
GO:0016021	cellular_component	integral component of membrane	15	87	8397	29341	0.995124	0.995124	0.602452	A0A6B0R6I2:E5288_WYG014484,A0A6B0RAS6:E5288_WYG004168,A0A6B0RGC8:E5288_WYG007599,L8II34:M91_19677,A0A6B0QUV6:E5288_WYG006442,A0A6B0S3J8:E5288_WYG016559,L8HQZ2:E5288_WYG006036,L8HTQ2:M91_07982,L8I1C9:M91_04673,L8I9L6:M91_05326,L8II92:E5288_WYG018875,A0A6B0QU70:E5288_WYG006320,A0A6B0RKE2:E5288_WYG001922,A0A6B0RXZ3:E5288_WYG010423,L8IE11:M91_18756

## Sheet: KEGG
Supplemental Table S10: KEGG enrichment analysis of up-regulated protein
id	Classification_level1	Classification_level2	term	ListHits	ListTotal	PopHits	PopTotal	pvalue	padjust	Enrichment_score	proteins
bom05143	Human Diseases	Infectious disease: parasitic	African trypanosomiasis	3	87	83	15105	0.0121758	0.69949	6.27545	A0A6B0QV06:E5288_WYG009219,A0A6B0SC72:E5288_WYG017503,A0A6B0SCY9:E5288_WYG004453
bom04512	Environmental Information Processing	Signaling molecules and interaction	ECM-receptor interaction	4	87	157	15105	0.0128347	0.69949	4.42346	A0A6B0RAS6:E5288_WYG004168,L8HXG1:M91_13106,A0A6B0RCE8:E5288_WYG017746,A0A6B0RVL7:E5288_WYG003564
bom04964	Organismal Systems	Excretory system	Proximal tubule bicarbonate reclamation	2	87	39	15105	0.0211682	0.769111	8.90363	A0A6B0S0A2:E5288_WYG014804,A0A6B0S3J8:E5288_WYG016559
bom04966	Organismal Systems	Excretory system	Collecting duct acid secretion	2	87	50	15105	0.0336023	0.915663	6.94483	L8HTQ2:M91_07982,A0A6B0S0A2:E5288_WYG014804
bom00350	Metabolism	Amino acid metabolism	Tyrosine metabolism	2	87	75	15105	0.0694622	0.945691	4.62989	L8II34:M91_19677,L8I2M6:M91_21290
bom05340	Human Diseases	Immune disease	Primary immunodeficiency	2	87	82	15105	0.0810416	0.945691	4.23465	A0A6B0S527:E5288_WYG019164,A0A6B0SC72:E5288_WYG017503
bom04640	Organismal Systems	Immune system	Hematopoietic cell lineage	3	87	180	15105	0.0855411	0.945691	2.89368	A0A6B0RAS6:E5288_WYG004168,L8HXG1:M91_13106,A0A6B0SC72:E5288_WYG017503
bom04976	Organismal Systems	Digestive system	Bile secretion	3	87	197	15105	0.104953	0.945691	2.64397	A0A6B0QU70:E5288_WYG006320,A0A6B0S0A2:E5288_WYG014804,A0A6B0S3J8:E5288_WYG016559
bom05022	Human Diseases	Neurodegenerative disease	Pathways of neurodegeneration - multiple diseases	8	87	882	15105	0.134947	0.945691	1.57479	L8I3G3:M91_04128,A0A6B0RPA0:E5288_WYG015056,A0A6B0RIT6:E5288_WYG007799,L8I5W3:M91_02351,A0A6B0S4E9:E5288_WYG007285,L8I7D5:M91_11286,L8IHY9:M91_03112,A0A6B0S7K8:E5288_WYG021736
bom04974	Organismal Systems	Digestive system	Protein digestion and absorption	3	87	224	15105	0.138924	0.945691	2.32528	A0A6B0S3J8:E5288_WYG016559,A0A6B0RVL7:E5288_WYG003564,A0A6B0RZL6:E5288_WYG013359
bom04918	Organismal Systems	Endocrine system	Thyroid hormone synthesis	2	87	134	15105	0.180495	0.945691	2.59135	A0A6B0S3J8:E5288_WYG016559,A0A6B0S7K8:E5288_WYG021736
bom04971	Organismal Systems	Digestive system	Gastric acid secretion	2	87	145	15105	0.203419	0.945691	2.39477	A0A6B0S0A2:E5288_WYG014804,A0A6B0S3J8:E5288_WYG016559
bom04672	Organismal Systems	Immune system	Intestinal immune network for IgA production	3	87	270	15105	0.203727	0.945691	1.92912	L8HXG1:M91_13106,A0A6B0RXZ3:E5288_WYG010423,A0A6B0SC72:E5288_WYG017503
bom05014	Human Diseases	Neurodegenerative disease	Amyotrophic lateral sclerosis (ALS)	6	87	699	15105	0.214776	0.945691	1.49031	L8I3G3:M91_04128,A0A6B0RPA0:E5288_WYG015056,A0A6B0S4E9:E5288_WYG007285,L8I7D5:M91_11286,L8IHY9:M91_03112,A0A6B0S7K8:E5288_WYG021736
bom05140	Human Diseases	Infectious disease: parasitic	Leishmaniasis	2	87	169	15105	0.254351	0.945691	2.05468	L8HXG1:M91_13106,A0A6B0SC72:E5288_WYG017503
bom05206	Human Diseases	Cancer: overview	MicroRNAs in cancer	3	87	304	15105	0.255384	0.945691	1.71336	A0A6B0RAS6:E5288_WYG004168,L8IMC8:M91_13390,A0A6B0RCE8:E5288_WYG017746
bom04514	Environmental Information Processing	Signaling molecules and interaction	Cell adhesion molecules (CAMs)	4	87	455	15105	0.266942	0.945691	1.52634	A0A6B0R6I2:E5288_WYG014484,L8HXG1:M91_13106,L8I5H0:M91_16980,A0A6B0RKE2:E5288_WYG001922
bom04972	Organismal Systems	Digestive system	Pancreatic secretion	2	87	178	15105	0.273584	0.945691	1.95079	A0A6B0S0A2:E5288_WYG014804,A0A6B0S3J8:E5288_WYG016559
bom05414	Human Diseases	Cardiovascular disease	Dilated cardiomyopathy (DCM)	2	87	185	15105	0.288536	0.945691	1.87698	L8HXG1:M91_13106,A0A6B0SC72:E5288_WYG017503
bom05146	Human Diseases	Infectious disease: parasitic	Amoebiasis	2	87	191	15105	0.301329	0.945691	1.81802	A0A6B0RVL7:E5288_WYG003564,A0A6B0SC72:E5288_WYG017503
bom05012	Human Diseases	Neurodegenerative disease	Parkinson disease	4	87	514	15105	0.343688	0.945691	1.35113	A0A6B0RIT6:E5288_WYG007799,L8I5W3:M91_02351,L8I7D5:M91_11286,L8I2M6:M91_21290
bom04510	Cellular Processes	Cellular community - eukaryotes	Focal adhesion	3	87	364	15105	0.349794	0.945691	1.43094	L8HXG1:M91_13106,A0A6B0RCE8:E5288_WYG017746,A0A6B0RVL7:E5288_WYG003564
bom05034	Human Diseases	Substance dependence	Alcoholism	3	87	414	15105	0.427907	0.945691	1.25812	A0A6B0RWN7:E5288_WYG003466,L8I2M6:M91_21290,A0A6B0QS76:E5288_WYG008877
bom04024	Environmental Information Processing	Signal transduction	cAMP signaling pathway	3	87	432	15105	0.455316	0.945691	1.2057	L8ITM4:M91_14735,A0A6B0S3J8:E5288_WYG016559,A0A6B0QS76:E5288_WYG008877
bom05144	Human Diseases	Infectious disease: parasitic	Malaria	2	87	269	15105	0.460689	0.945691	1.29086	A0A6B0QV06:E5288_WYG009219,A0A6B0SCY9:E5288_WYG004453
bom04270	Organismal Systems	Circulatory system	Vascular smooth muscle contraction	2	87	275	15105	0.472136	0.945691	1.2627	L8HZF7:M91_17573,A0A6B0RRX3:E5288_WYG002868
bom04145	Cellular Processes	Transport and catabolism	Phagosome	2	87	304	15105	0.525378	0.945691	1.14224	L8I7D5:M91_11286,A0A6B0SC72:E5288_WYG017503
bom04151	Environmental Information Processing	Signal transduction	PI3K-Akt signaling pathway	4	87	691	15105	0.567657	0.945691	1.00504	L8HXG1:M91_13106,A0A6B0RCE8:E5288_WYG017746,A0A6B0RVL7:E5288_WYG003564,A0A6B0SC72:E5288_WYG017503
bom05205	Human Diseases	Cancer: overview	Proteoglycans in cancer	2	87	382	15105	0.650059	0.945691	0.909009	A0A6B0RAS6:E5288_WYG004168,A0A6B0RVL7:E5288_WYG003564
bom05165	Human Diseases	Infectious disease: viral	Human papillomavirus infection	3	87	611	15105	0.689229	0.945691	0.852475	L8HXG1:M91_13106,A0A6B0RCE8:E5288_WYG017746,A0A6B0RVL7:E5288_WYG003564
bom04810	Cellular Processes	Cell motility	Regulation of actin cytoskeleton	2	87	415	15105	0.694539	0.945691	0.836726	L8HXG1:M91_13106,L8HZF7:M91_17573
bom04613	Organismal Systems	Immune system	Neutrophil extracellular trap formation	2	87	431	15105	0.714397	0.945691	0.805664	A0A6B0RWN7:E5288_WYG003466,A0A6B0SC72:E5288_WYG017503
bom05135	Human Diseases	Infectious disease: bacterial	Yersinia infection	2	87	446	15105	0.732035	0.945691	0.778568	L8HXG1:M91_13106,A0A6B0SC72:E5288_WYG017503
bom05322	Human Diseases	Immune disease	Systemic lupus erythematosus	2	87	503	15105	0.790925	0.945691	0.690341	A0A6B0RWN7:E5288_WYG003466,A0A6B0SC72:E5288_WYG017503
bom04010	Environmental Information Processing	Signal transduction	MAPK signaling pathway	2	87	515	15105	0.801789	0.945691	0.674255	A0A6B0RIT6:E5288_WYG007799,L8IMC8:M91_13390
bom05202	Human Diseases	Cancer: overview	Transcriptional misregulation in cancer	2	87	519	15105	0.805299	0.945691	0.669059	A0A6B0QUR8:E5288_WYG008913,A0A6B0SC72:E5288_WYG017503
bom05016	Human Diseases	Neurodegenerative disease	Huntington disease	2	87	558	15105	0.836757	0.945691	0.622296	L8I7D5:M91_11286,A0A6B0S7K8:E5288_WYG021736
bom05169	Human Diseases	Infectious disease: viral	Epstein-Barr virus infection	2	87	586	15105	0.856467	0.945691	0.592562	A0A6B0RAS6:E5288_WYG004168,A0A6B0SC72:E5288_WYG017503
bom04080	Environmental Information Processing	Signaling molecules and interaction	Neuroactive ligand-receptor interaction	2	87	605	15105	0.868594	0.945691	0.573953	L8ITM4:M91_14735,A0A6B0QS76:E5288_WYG008877
bom05010	Human Diseases	Neurodegenerative disease	Alzheimer disease	2	87	718	15105	0.923383	0.963375	0.483623	A0A6B0RIT6:E5288_WYG007799,L8I7D5:M91_11286
