# Supplementary material for: Comparative Analysis of Epididymis Cauda of Yak before and after Sexual Maturity
Source: Animals (Basel). 2023 Apr 15;13(8):1355. doi: 10.3390/ani13081355 (PMC10135020; doi:10.3390/ani13081355)
Supplement: Supplementary file 1 [file animals-13-01355-s001.zip › Supplementary Table S11.xlsx]

## Sheet: GO
Supplemental Table S11：GO enrichment analysis of down-regulated protein
id	category	term	ListHits	ListTotal	PopHits	PopTotal	pvalue	padjust	Enrichment_score	proteins
GO:0005764	cellular_component	lysosome	8	135	115	29341	6.37432e-08	1.99516e-05	15.1194	A0A6B0QVE2:E5288_WYG012888,L8IBA7:M91_13568,A0A6B0R448:E5288_WYG009813,A0A6B0RR54:E5288_WYG001025,L8IE68:M91_17854,A0A6B0R1Q5:E5288_WYG022806,L8I449:M91_11841,L8IXW5:M91_14720
GO:0006637	biological_process	acyl-CoA metabolic process	3	135	8	29341	5.24519e-06	0.000577528	81.5028	A0A6B0S968:E5288_WYG022907,L8IEY2:E5288_WYG013072,L8IMG8:M91_00656
GO:0005777	cellular_component	peroxisome	5	135	55	29341	5.53541e-06	0.000577528	19.7582	A0A6B0RT85:E5288_WYG006799,L8I8M6:M91_12244,A0A6B0RMG5:E5288_WYG017419,A0A6B0R0Q4:E5288_WYG002297,L8HQY6:M91_17586
GO:0006635	biological_process	fatty acid beta-oxidation	4	135	30	29341	1.07037e-05	0.000837568	28.9788	L8HQN0:E5288_WYG015760,A0A6B0RMG5:E5288_WYG017419,A0A6B0S4Z5:E5288_WYG001890,A0A6B0R0Q4:E5288_WYG002297
GO:0015910	biological_process	long-chain fatty acid import into peroxisome	2	135	2	29341	2.10137e-05	0.00131546	217.341	L8HQN0:E5288_WYG015760,A0A6B0QTE4:E5288_WYG007155
GO:0004559	molecular_function	alpha-mannosidase activity	3	135	14	29341	3.34102e-05	0.00162847	46.573	A0A6B0R5V2:E5288_WYG022749,A0A6B0RFB8:E5288_WYG022519,A0A6B0S5W4:E5288_WYG011654
GO:0030246	molecular_function	carbohydrate binding	7	135	199	29341	3.95283e-05	0.00162847	7.64515	L8IR52:M91_20098,A0A6B0R0X4:E5288_WYG009609,A0A6B0R5V2:E5288_WYG022749,A0A6B0RFB8:E5288_WYG022519,A0A6B0S5W4:E5288_WYG011654,L8HZ63:M91_19610,L8HZB8:M91_04102
GO:0006013	biological_process	mannose metabolic process	3	135	15	29341	4.16222e-05	0.00162847	43.4681	A0A6B0R5V2:E5288_WYG022749,A0A6B0RFB8:E5288_WYG022519,A0A6B0S5W4:E5288_WYG011654
GO:0005324	molecular_function	long-chain fatty acid transporter activity	2	135	4	29341	0.000125322	0.00435841	108.67	L8HQN0:E5288_WYG015760,A0A6B0QTE4:E5288_WYG007155
GO:0005778	cellular_component	peroxisomal membrane	3	135	24	29341	0.00017962	0.00544851	27.1676	A0A6B0QTE4:E5288_WYG007155,A0A6B0R1K5:E5288_WYG005824,A0A6B0RE75:E5288_WYG021367
GO:0005975	biological_process	carbohydrate metabolic process	6	135	180	29341	0.000191481	0.00544851	7.24469	A0A6B0QVE2:E5288_WYG012888,L8IBA7:M91_13568,A0A6B0R448:E5288_WYG009813,A0A6B0RLZ5:E5288_WYG020042,A0A6B0RR54:E5288_WYG001025,L8IE68:M91_17854
GO:0005882	cellular_component	intermediate filament	4	135	69	29341	0.000293898	0.00749792	12.5995	A0A6B0S7S3:E5288_WYG011725,A0A6B0SDV3:E5288_WYG011770,A0A6B0SGW1:E5288_WYG011709,L8IE84:M91_05308
GO:0005782	cellular_component	peroxisomal matrix	2	135	6	29341	0.000311415	0.00749792	72.4469	L8HTK1:M91_01363,L8IEY2:E5288_WYG013072
GO:0004653	molecular_function	polypeptide N-acetylgalactosaminyltransferase activity	3	135	30	29341	0.000353105	0.00789441	21.7341	L8IR52:M91_20098,A0A6B0R0X4:E5288_WYG009609,L8HZ63:M91_19610
GO:0047184	molecular_function	1-acylglycerophosphocholine O-acyltransferase activity	2	135	7	29341	0.000434665	0.00907002	62.0974	L8HVD2:M91_17659,L8IU18:M91_16266
GO:0102148	molecular_function	N-acetyl-beta-D-galactosaminidase activity	2	135	8	29341	0.000577805	0.0106384	54.3352	A0A6B0QVE2:E5288_WYG012888,L8IBA7:M91_13568
GO:1901135	biological_process	carbohydrate derivative metabolic process	2	135	8	29341	0.000577805	0.0106384	54.3352	A0A6B0QVE2:E5288_WYG012888,L8IBA7:M91_13568
GO:0004563	molecular_function	beta-N-acetylhexosaminidase activity	2	135	9	29341	0.000740652	0.0128791	48.2979	A0A6B0QVE2:E5288_WYG012888,L8IBA7:M91_13568
GO:0071949	molecular_function	FAD binding	3	135	44	29341	0.00109897	0.01728	14.8187	L8I8M6:M91_12244,A0A6B0RMG5:E5288_WYG017419,L8HQY6:M91_17586
GO:0004867	molecular_function	serine-type endopeptidase inhibitor activity	5	135	168	29341	0.00110415	0.01728	6.46847	L8HM51:M91_08569,L8I7E2:M91_21337,L8IEW8:M91_17893,L8IFV4:M91_17901,L8IHR7:M91_17892
GO:0016790	molecular_function	thiolester hydrolase activity	2	135	13	29341	0.00158549	0.0236314	33.437	A0A6B0S968:E5288_WYG022907,L8IMG8:M91_00656
GO:0016491	molecular_function	oxidoreductase activity	5	135	198	29341	0.00227153	0.0240022	5.4884	L8I8M6:M91_12244,A0A6B0R0Q4:E5288_WYG002297,A0A6B0RGS6:E5288_WYG007659,L8I273:E5288_WYG019638,L8I3M9:M91_19752
GO:0061077	biological_process	chaperone-mediated protein folding	2	135	16	29341	0.00241727	0.0240022	27.1676	A0A6B0SEU7:E5288_WYG008600,L8IQT4:M91_13009
GO:0050728	biological_process	negative regulation of inflammatory response	2	135	21	29341	0.00416704	0.0240022	20.6991	L8HVD2:M91_17659,L8HVL9:M91_17859
GO:0005198	molecular_function	structural molecule activity	4	135	152	29341	0.00542103	0.0278161	5.71949	A0A6B0S7S3:E5288_WYG011725,A0A6B0SDV3:E5288_WYG011770,A0A6B0SGW1:E5288_WYG011709,L8IE84:M91_05308
GO:0016887	molecular_function	ATP hydrolysis activity	5	135	275	29341	0.00900914	0.0290272	3.95165	L8HNH0:E5288_WYG021672,L8HQN0:E5288_WYG015760,L8HTK1:M91_01363,A0A6B0RI10:E5288_WYG017786,L8I614:M91_14030
GO:0008234	molecular_function	cysteine-type peptidase activity	2	135	36	29341	0.0119513	0.0364466	12.0745	A0A6B0R1Q5:E5288_WYG022806,L8I449:M91_11841
GO:0006629	biological_process	lipid metabolic process	3	135	108	29341	0.0136893	0.0364466	6.03724	A0A6B0R1K5:E5288_WYG005824,A0A6B0RR54:E5288_WYG001025,L8HYB7:M91_06869
GO:0005576	cellular_component	extracellular region	11	135	1151	29341	0.0174634	0.0411597	2.07711	A0A6B0R7S5:E5288_WYG004256,A0A6B0RPM4:E5288_WYG004606,A0A6B0S874:E5288_WYG020086,L8HVL9:M91_17859,L8HZB8:M91_04102,L8J3A8:M91_18123,L8IB28:M91_15490,L8IC40:M91_00821,L8IEW8:M91_17893,L8IL82:M91_05901,L8IQB6:M91_03182
GO:0000413	biological_process	protein peptidyl-prolyl isomerization	2	135	52	29341	0.0239828	0.0484297	8.35926	A0A6B0SEU7:E5288_WYG008600,L8IQT4:M91_13009
GO:0048471	cellular_component	perinuclear region of cytoplasm	3	135	141	29341	0.0275057	0.0538081	4.62427	L8HQN0:E5288_WYG015760,L8IR52:M91_20098,L8HVL9:M91_17859
GO:0045095	cellular_component	keratin filament	2	135	74	29341	0.0457715	0.0766122	5.87407	A0A6B0RD02:E5288_WYG010207,L8HW65:E5288_WYG010125
GO:0030170	molecular_function	pyridoxal phosphate binding	2	135	81	29341	0.0537855	0.0882409	5.36644	L8I4V3:M91_11559,A0A6B0RZB3:E5288_WYG000977
GO:0003755	molecular_function	peptidyl-prolyl cis-trans isomerase activity	2	135	84	29341	0.0573613	0.0928016	5.17478	A0A6B0SEU7:E5288_WYG008600,L8IQT4:M91_13009
GO:0006486	biological_process	protein glycosylation	3	135	190	29341	0.057678	0.0928016	3.4317	A0A6B0R0X4:E5288_WYG009609,L8HZ63:M91_19610,A0A6B0RNH3:E5288_WYG012213
GO:0008289	molecular_function	lipid binding	3	135	191	29341	0.0584087	0.0928016	3.41373	A0A6B0RT85:E5288_WYG006799,A0A6B0R5V2:E5288_WYG022749,A0A6B0RE75:E5288_WYG021367
GO:0140359	molecular_function	ABC-type transporter activity	2	135	89	29341	0.0634985	0.0998746	4.88406	A0A6B0QTE4:E5288_WYG007155,A0A6B0R1Z9:E5288_WYG001423
GO:0042742	biological_process	defense response to bacterium	2	135	92	29341	0.0672827	0.103233	4.7248	A0A6B0R7S5:E5288_WYG004256,L8J3A8:M91_18123
GO:0005506	molecular_function	iron ion binding	3	135	224	29341	0.0848902	0.125927	2.91081	A0A6B0S0R4:E5288_WYG015674,L8HYB7:M91_06869,L8I210:M91_00977
GO:0004252	molecular_function	serine-type endopeptidase activity	3	135	276	29341	0.134839	0.180362	2.3624	A0A6B0S0R4:E5288_WYG015674,A0A6B0S740:E5288_WYG010520,L8HTK1:M91_01363
GO:0045087	biological_process	innate immune response	2	135	142	29341	0.139199	0.183836	3.06114	A0A6B0R7S5:E5288_WYG004256,L8J3A8:M91_18123
GO:0016787	molecular_function	hydrolase activity	3	135	301	29341	0.161757	0.208353	2.16619	L8IE09:M91_00043,A0A6B0RZZ6:E5288_WYG001867,L8I5X2:M91_02295
GO:0000139	cellular_component	Golgi membrane	3	135	306	29341	0.167325	0.213767	2.13079	L8IR52:M91_20098,A0A6B0R0X4:E5288_WYG009609,L8HZ63:M91_19610
GO:0005794	cellular_component	Golgi apparatus	3	135	322	29341	0.18551	0.235079	2.02491	L8HNH0:E5288_WYG021672,L8IVS8:E5288_WYG022585,A0A6B0RNH3:E5288_WYG012213
GO:0005789	cellular_component	endoplasmic reticulum membrane	4	135	513	29341	0.211537	0.262743	1.69466	L8HQN0:E5288_WYG015760,L8HVD2:M91_17659,L8IVJ0:M91_08704,L8IVS8:E5288_WYG022585
GO:0046872	molecular_function	metal ion binding	12	135	2076	29341	0.247318	0.298883	1.2563	A0A6B0QV18:IMPDH,L8HRN4:E5288_WYG016413,L8IGX4:M91_18606,A0A6B0R3V2:E5288_WYG002635,A0A6B0R5V2:E5288_WYG022749,A0A6B0RFB8:E5288_WYG022519,A0A6B0RVP9:E5288_WYG002853,A0A6B0S5W4:E5288_WYG011654,A0A6B0S740:E5288_WYG010520,L8J1Q1:M91_19495,L8HRV6:M91_10313,L8I614:M91_14030
GO:0005524	molecular_function	ATP binding	13	135	2345	29341	0.282604	0.336602	1.20487	L8HNH0:E5288_WYG021672,L8HQN0:E5288_WYG015760,L8HWY2:E5288_WYG017292,L8HRN4:E5288_WYG016413,A0A6B0QTE4:E5288_WYG007155,A0A6B0R5V2:E5288_WYG022749,A0A6B0R8C8:E5288_WYG010243,A0A6B0RHI1:E5288_WYG000032,L8HTK1:M91_01363,L8HZK1:M91_07864,A0A6B0R1Z9:E5288_WYG001423,A0A6B0RI10:E5288_WYG017786,L8I614:M91_14030
GO:0006508	biological_process	proteolysis	5	135	780	29341	0.290154	0.344009	1.39321	A0A6B0S0R4:E5288_WYG015674,A0A6B0S740:E5288_WYG010520,A0A6B0R1Q5:E5288_WYG022806,A0A6B0RH16:E5288_WYG013083,L8I449:M91_11841
GO:0003676	molecular_function	nucleic acid binding	3	135	417	29341	0.301093	0.35563	1.5636	A0A6B0R208:E5288_WYG018805,A0A6B0S874:E5288_WYG020086,L8HVL9:M91_17859
GO:0005783	cellular_component	endoplasmic reticulum	2	135	263	29341	0.341521	0.398866	1.65278	L8HNH0:E5288_WYG021672,L8HZA6:M91_12113
GO:0042802	molecular_function	identical protein binding	2	135	274	29341	0.359833	0.408072	1.58643	L8HRN4:E5288_WYG016413,L8I4V3:M91_11559
GO:0005887	cellular_component	integral component of plasma membrane	2	135	336	29341	0.458882	0.505308	1.29369	L8HNH0:E5288_WYG021672,A0A6B0RBP0:E5288_WYG014437
GO:0005509	molecular_function	calcium ion binding	5	135	987	29341	0.477681	0.520955	1.10102	L8IR52:M91_20098,A0A6B0QYH7:E5288_WYG004959,L8HVL9:M91_17859,L8IU18:M91_16266,A0A6B0R0U6:E5288_WYG005965
GO:0005615	cellular_component	extracellular space	3	135	571	29341	0.49027	0.53213	1.1419	L8IAA7:M91_14361,A0A6B0S0R4:E5288_WYG015674,L8IXW5:M91_14720
GO:0005829	cellular_component	cytosol	4	135	787	29341	0.491328	0.53213	1.10465	L8HNH0:E5288_WYG021672,L8HWY2:E5288_WYG017292,L8HW65:E5288_WYG010125,L8J460:M91_07616
GO:0005739	cellular_component	mitochondrion	2	135	375	29341	0.516544	0.549926	1.15915	A0A6B0RT85:E5288_WYG006799,L8I647:M91_17839
GO:0016021	cellular_component	integral component of membrane	36	135	8397	29341	0.72221	0.748516	0.931793	L8HVD2:M91_17659,L8IGX4:M91_18606,L8IR52:M91_20098,L8IZ73:M91_04415,L8J1L1:SLC25A5,A0A6B0QTE4:E5288_WYG007155,A0A6B0R0X4:E5288_WYG009609,A0A6B0R208:E5288_WYG018805,A0A6B0R448:E5288_WYG009813,A0A6B0RE75:E5288_WYG021367,A0A6B0RVP9:E5288_WYG002853,A0A6B0S2X7:E5288_WYG020126,A0A6B0S874:E5288_WYG020086,A0A6B0SA22:E5288_WYG005321,A0A6B0SEU7:E5288_WYG008600,L8HPJ8:M91_14113,L8HVL9:M91_17859,L8HZ63:M91_1…
GO:0005654	cellular_component	nucleoplasm	2	135	614	29341	0.777078	0.79384	0.70795	L8I4V3:M91_11559,L8J460:M91_07616
GO:0016020	cellular_component	membrane	2	135	616	29341	0.778622	0.79384	0.705652	L8IAA7:M91_14361,A0A6B0RKJ0:E5288_WYG011171
GO:0005737	cellular_component	cytoplasm	8	135	2252	29341	0.821941	0.835284	0.772081	A0A6B0QV18:IMPDH,A0A6B0R274:E5288_WYG018774,A0A6B0SB70:E5288_WYG017856,L8HZB8:M91_04102,A0A6B0S5G4:E5288_WYG020236,A0A6B0S968:E5288_WYG022907,L8HYB7:M91_06869,L8IMG8:M91_00656
GO:0003723	molecular_function	RNA binding	2	135	860	29341	0.909011	0.920778	0.505444	A0A6B0RVP9:E5288_WYG002853,A0A6B0RLK5:E5288_WYG012247
GO:0008270	molecular_function	zinc ion binding	2	135	976	29341	0.941748	0.950862	0.44537	L8HVL9:M91_17859,L8I647:M91_17839
GO:0005634	cellular_component	nucleus	7	135	3282	29341	0.995052	0.999069	0.463554	A0A6B0QV18:IMPDH,A0A6B0R3V2:E5288_WYG002635,A0A6B0RVP9:E5288_WYG002853,A0A6B0SB70:E5288_WYG017856,L8IVJ0:M91_08704,A0A6B0RCK3:E5288_WYG016370,A0A6B0SEQ2:E5288_WYG014768
GO:0005886	cellular_component	plasma membrane	3	135	2230	29341	0.998328	0.999069	0.292387	L8IGX4:M91_18606,A0A6B0S2X7:E5288_WYG020126,L8HPJ8:M91_14113

## Sheet: KEGG
Supplemental Table S11：KEGG enrichment analysis of down-regulated protein
id	Classification_level1	Classification_level2	term	ListHits	ListTotal	PopHits	PopTotal	pvalue	padjust	Enrichment_score	proteins
bom04146	Cellular Processes	Transport and catabolism	Peroxisome	14	135	147	15105	5.08717e-11	6.30809e-09	10.6561	A0A6B0RT85:E5288_WYG006799,L8HQN0:E5288_WYG015760,L8I8M6:M91_12244,A0A6B0QT25:E5288_WYG008920,A0A6B0QTE4:E5288_WYG007155,L8HQY6:M91_17586,A0A6B0R1K5:E5288_WYG005824,A0A6B0S4Z5:E5288_WYG001890,A0A6B0R0Q4:E5288_WYG002297,L8IU61:M91_07289,L8I273:E5288_WYG019638,A0A6B0RZZ6:E5288_WYG001867,A0A6B0S968:E5288_WYG022907,L8IEY2:E5288_WYG013072
bom04142	Cellular Processes	Transport and catabolism	Lysosome	16	135	247	15105	6.5717e-10	4.07445e-08	7.24786	A0A6B0S740:E5288_WYG010520,A0A6B0QVE2:E5288_WYG012888,L8IBA7:M91_13568,L8IE68:M91_17854,A0A6B0R3V2:E5288_WYG002635,A0A6B0R448:E5288_WYG009813,A0A6B0RLZ5:E5288_WYG020042,A0A6B0RPM4:E5288_WYG004606,A0A6B0RR54:E5288_WYG001025,A0A6B0S5W4:E5288_WYG011654,A0A6B0QSR3:E5288_WYG013806,A0A6B0RH16:E5288_WYG013083,L8IKX5:M91_08045,A0A6B0R1Q5:E5288_WYG022806,L8IXW5:M91_14720,L8I449:M91_11841
bom00120	Metabolism	Lipid metabolism	Primary bile acid biosynthesis	5	135	22	15105	1.23379e-06	4.91447e-05	25.4293	A0A6B0RT85:E5288_WYG006799,A0A6B0R0Q4:E5288_WYG002297,L8IU61:M91_07289,A0A6B0S968:E5288_WYG022907,L8IEY2:E5288_WYG013072
bom00511	Metabolism	Glycan biosynthesis and metabolism	Other glycan degradation	6	135	41	15105	1.58531e-06	4.91447e-05	16.374	A0A6B0QVE2:E5288_WYG012888,L8IBA7:M91_13568,L8IE68:M91_17854,A0A6B0RFB8:E5288_WYG022519,A0A6B0RLZ5:E5288_WYG020042,A0A6B0S5W4:E5288_WYG011654
bom01040	Metabolism	Lipid metabolism	Biosynthesis of unsaturated fatty acids	5	135	53	15105	0.000107673	0.00267028	10.5556	A0A6B0RT85:E5288_WYG006799,A0A6B0R0Q4:E5288_WYG002297,L8IU61:M91_07289,L8IMG8:M91_00656,A0A6B0S968:E5288_WYG022907
bom00531	Metabolism	Glycan biosynthesis and metabolism	Glycosaminoglycan degradation	4	135	36	15105	0.000287929	0.00595054	12.4321	A0A6B0QVE2:E5288_WYG012888,L8IBA7:M91_13568,A0A6B0R448:E5288_WYG009813,A0A6B0RLZ5:E5288_WYG020042
bom00600	Metabolism	Lipid metabolism	Sphingolipid metabolism	5	135	100	15105	0.00202177	0.0358142	5.59444	A0A6B0QVE2:E5288_WYG012888,L8IBA7:M91_13568,A0A6B0RLZ5:E5288_WYG020042,L8IVJ0:M91_08704,L8IXW5:M91_14720
bom00603	Metabolism	Glycan biosynthesis and metabolism	Glycosphingolipid biosynthesis - globo and isoglobo series	3	135	31	15105	0.00261332	0.0405064	10.828	A0A6B0QVE2:E5288_WYG012888,L8IBA7:M91_13568,A0A6B0RR54:E5288_WYG001025
bom00604	Metabolism	Glycan biosynthesis and metabolism	Glycosphingolipid biosynthesis - ganglio series	3	135	34	15105	0.00341181	0.0470071	9.87255	A0A6B0QVE2:E5288_WYG012888,L8IBA7:M91_13568,A0A6B0RLZ5:E5288_WYG020042
bom00513	Metabolism	Glycan biosynthesis and metabolism	Various types of N-glycan biosynthesis	4	135	73	15105	0.00412505	0.0511506	6.1309	A0A6B0QVE2:E5288_WYG012888,L8IBA7:M91_13568,L8IZ73:M91_04415,A0A6B0R5V2:E5288_WYG022749
bom00740	Metabolism	Metabolism of cofactors and vitamins	Riboflavin metabolism	2	135	17	15105	0.00987629	0.111333	13.1634	A0A6B0R3V2:E5288_WYG002635,L8HVL9:M91_17859
bom00330	Metabolism	Amino acid metabolism	Arginine and proline metabolism	4	135	99	15105	0.0119493	0.123476	4.52076	L8I4V3:M91_11559,L8HQY6:M91_17586,A0A6B0R8C8:E5288_WYG010243,L8I614:M91_14030
bom00512	Metabolism	Glycan biosynthesis and metabolism	Mucin type O-glycan biosynthesis	3	135	64	15105	0.0195725	0.186691	5.24479	L8IR52:M91_20098,A0A6B0R0X4:E5288_WYG009609,L8HZ63:M91_19610
bom00514	Metabolism	Glycan biosynthesis and metabolism	Other types of O-glycan biosynthesis	3	135	87	15105	0.0429971	0.373753	3.85824	L8IR52:M91_20098,A0A6B0R0X4:E5288_WYG009609,L8HZ63:M91_19610
bom00100	Metabolism	Lipid metabolism	Steroid biosynthesis	2	135	38	15105	0.0452121	0.373753	5.88889	L8HZA6:M91_12113,L8IKX5:M91_08045
bom00520	Metabolism	Carbohydrate metabolism	Amino sugar and nucleotide sugar metabolism	3	135	94	15105	0.0520163	0.386742	3.57092	L8HWY2:E5288_WYG017292,A0A6B0QVE2:E5288_WYG012888,L8IBA7:M91_13568
bom00260	Metabolism	Amino acid metabolism	Glycine, serine and threonine metabolism	3	135	97	15105	0.0561399	0.386742	3.46048	L8HQY6:M91_17586,L8J1Q1:M91_19495,A0A6B0RZB3:E5288_WYG000977
bom00565	Metabolism	Lipid metabolism	Ether lipid metabolism	3	135	97	15105	0.0561399	0.386742	3.46048	L8I8M6:M91_12244,L8IU18:M91_16266,A0A6B0S5G4:E5288_WYG020236
bom02010	Environmental Information Processing	Membrane transport	ABC transporters	3	135	114	15105	0.0822741	0.485809	2.94444	L8HQN0:E5288_WYG015760,A0A6B0QTE4:E5288_WYG007155,A0A6B0R1Z9:E5288_WYG001423
bom00500	Metabolism	Carbohydrate metabolism	Starch and sucrose metabolism	2	135	55	15105	0.0866796	0.488558	4.06869	L8HWY2:E5288_WYG017292,L8HVL9:M91_17859
bom00052	Metabolism	Carbohydrate metabolism	Galactose metabolism	2	135	60	15105	0.100434	0.541473	3.72963	L8HWY2:E5288_WYG017292,A0A6B0RLZ5:E5288_WYG020042
bom00830	Metabolism	Metabolism of cofactors and vitamins	Retinol metabolism	3	135	135	15105	0.120371	0.621915	2.48642	L8I273:E5288_WYG019638,L8IWY6:M91_19578,L8I3M9:M91_19752
bom00590	Metabolism	Lipid metabolism	Arachidonic acid metabolism	3	135	153	15105	0.157224	0.779829	2.1939	A0A6B0RGS6:E5288_WYG007659,A0A6B0RZZ6:E5288_WYG001867,L8HYB7:M91_06869
bom04915	Organismal Systems	Endocrine system	Estrogen signaling pathway	4	135	251	15105	0.187252	0.861676	1.78309	L8IE84:M91_05308,A0A6B0S7S3:E5288_WYG011725,A0A6B0SDV3:E5288_WYG011770,A0A6B0SGW1:E5288_WYG011709
bom00510	Metabolism	Glycan biosynthesis and metabolism	N-Glycan biosynthesis	2	135	91	15105	0.195478	0.861676	2.4591	L8IZ73:M91_04415,A0A6B0R5V2:E5288_WYG022749
bom04979	Organismal Systems	Digestive system	Cholesterol metabolism	2	135	92	15105	0.198725	0.861676	2.43237	A0A6B0RPM4:E5288_WYG004606,L8IKX5:M91_08045
bom00240	Metabolism	Nucleotide metabolism	Pyrimidine metabolism	2	135	95	15105	0.208505	0.861676	2.35556	L8HZK1:M91_07864,L8HVL9:M91_17859
bom00564	Metabolism	Lipid metabolism	Glycerophospholipid metabolism	3	135	184	15105	0.227189	0.880359	1.82428	L8HVD2:M91_17659,L8IU18:M91_16266,A0A6B0S5G4:E5288_WYG020236
bom00980	Metabolism	Xenobiotics biodegradation and metabolism	Metabolism of xenobiotics by cytochrome P450	2	135	128	15105	0.317485	0.999714	1.74826	A0A6B0RS75:E5288_WYG017591,A0A6B0RGS6:E5288_WYG007659
bom04216	Cellular Processes	Cell growth and death	Ferroptosis	2	135	133	15105	0.33387	0.999714	1.68254	L8HVD2:M91_17659,L8HYB7:M91_06869
bom05150	Human Diseases	Infectious disease: bacterial	Staphylococcus aureus infection	4	135	336	15105	0.353413	0.999714	1.33201	L8IE84:M91_05308,A0A6B0S7S3:E5288_WYG011725,A0A6B0SDV3:E5288_WYG011770,A0A6B0SGW1:E5288_WYG011709
bom00230	Metabolism	Nucleotide metabolism	Purine metabolism	3	135	237	15105	0.355645	0.999714	1.41632	A0A6B0QV18:IMPDH,L8IGX4:M91_18606,L8HVL9:M91_17859
bom00983	Metabolism	Xenobiotics biodegradation and metabolism	Drug metabolism - other enzymes	2	135	143	15105	0.366282	0.999714	1.56488	A0A6B0QV18:IMPDH,A0A6B0R448:E5288_WYG009813
bom03008	Genetic Information Processing	Translation	Ribosome biogenesis in eukaryotes	2	135	159	15105	0.416813	0.999714	1.40741	A0A6B0SB70:E5288_WYG017856,A0A6B0SEQ2:E5288_WYG014768
bom03015	Genetic Information Processing	Translation	mRNA surveillance pathway	2	135	192	15105	0.514097	0.999714	1.16551	A0A6B0SB70:E5288_WYG017856,A0A6B0SEQ2:E5288_WYG014768
bom05164	Human Diseases	Infectious disease: viral	Influenza A	3	135	307	15105	0.519686	0.999714	1.09338	L8J1L1:SLC25A5,A0A6B0SB70:E5288_WYG017856,A0A6B0SEQ2:E5288_WYG014768
bom04976	Organismal Systems	Digestive system	Bile secretion	2	135	197	15105	0.527896	0.999714	1.13593	A0A6B0RS75:E5288_WYG017591,A0A6B0S968:E5288_WYG022907
bom04612	Organismal Systems	Immune system	Antigen processing and presentation	3	135	322	15105	0.552006	0.999714	1.04244	A0A6B0SB58:E5288_WYG014986,L8I449:M91_11841,A0A6B0S227:E5288_WYG021110
bom04650	Organismal Systems	Immune system	Natural killer cell mediated cytotoxicity	2	135	241	15105	0.637661	0.999714	0.928538	A0A6B0S2X7:E5288_WYG020126,A0A6B0SB58:E5288_WYG014986
bom03013	Genetic Information Processing	Translation	Nucleocytoplasmic transport	2	135	246	15105	0.648795	0.999714	0.909666	A0A6B0SB70:E5288_WYG017856,A0A6B0SEQ2:E5288_WYG014768
bom04210	Cellular Processes	Cell growth and death	Apoptosis	2	135	247	15105	0.650989	0.999714	0.905983	A0A6B0R1Q5:E5288_WYG022806,L8I449:M91_11841
bom04145	Cellular Processes	Transport and catabolism	Phagosome	2	135	304	15105	0.758904	0.999714	0.736111	A0A6B0SB58:E5288_WYG014986,L8I449:M91_11841
bom04218	Cellular Processes	Cell growth and death	Cellular senescence	2	135	311	15105	0.769969	0.999714	0.719543	L8J1L1:SLC25A5,A0A6B0SB58:E5288_WYG014986
bom04217	Cellular Processes	Cell growth and death	Necroptosis	2	135	344	15105	0.816394	0.999714	0.650517	L8J1L1:SLC25A5,L8HYB7:M91_06869
bom05323	Human Diseases	Immune disease	Rheumatoid arthritis	2	135	355	15105	0.829916	0.999714	0.63036	A0A6B0R3V2:E5288_WYG002635,L8I449:M91_11841
bom05208	Human Diseases	Cancer: overview	Chemical carcinogenesis - reactive oxygen species	2	135	417	15105	0.890709	0.999714	0.536637	L8J1L1:SLC25A5,A0A6B0RZZ6:E5288_WYG001867
bom05168	Human Diseases	Infectious disease: viral	Herpes simplex virus 1 infection	2	135	554	15105	0.961024	0.999714	0.403931	A0A6B0SB58:E5288_WYG014986,A0A6B0SB70:E5288_WYG017856
bom05169	Human Diseases	Infectious disease: viral	Epstein-Barr virus infection	2	135	586	15105	0.969628	0.999714	0.381873	A0A6B0S2X7:E5288_WYG020126,A0A6B0SB58:E5288_WYG014986
bom05170	Human Diseases	Infectious disease: viral	Human immunodeficiency virus 1 infection	2	135	593	15105	0.971251	0.999714	0.377366	A0A6B0S2X7:E5288_WYG020126,A0A6B0SB58:E5288_WYG014986
bom05166	Human Diseases	Infectious disease: viral	Human T-cell leukemia virus 1 infection	2	135	618	15105	0.976398	0.999714	0.3621	L8J1L1:SLC25A5,A0A6B0SB58:E5288_WYG014986
bom05014	Human Diseases	Neurodegenerative disease	Amyotrophic lateral sclerosis (ALS)	2	135	699	15105	0.987673	0.999714	0.32014	A0A6B0SB70:E5288_WYG017856,A0A6B0SEQ2:E5288_WYG014768
