# Supplementary material for: Comparative Analysis of Epididymis Cauda of Yak before and after Sexual Maturity
Source: Animals (Basel). 2023 Apr 15;13(8):1355. doi: 10.3390/ani13081355 (PMC10135020; doi:10.3390/ani13081355)
Supplement: Supplementary file 1 [file animals-13-01355-s001.zip › Supplementary Table S12.xlsx]

## Sheet: correlation_melt
Supplementary Table S12：Correlation analysis of DEGs and DEPs
Category1	Category2	Correlation	Pvalue	AdjPvalue
ENSBGRG00000006107_g	ENSBGRG00000001116_p	0.986014	4.1169e-09	4.91839e-05
ENSBGRG00000008754_g	ENSBGRG00000016584_p	0.98594	4.22651e-09	4.91839e-05
ENSBGRG00000008754_g	ENSBGRG00000014602_p	0.98594	4.22651e-09	4.91839e-05
ENSBGRG00000006107_g	ENSBGRG00000010825_p	0.979021	3.0898e-08	0.000111057
ENSBGRG00000006107_g	ENSBGRG00000023119_p	0.979021	3.0898e-08	0.000111057
ENSBGRG00000008754_g	ENSBGRG00000017257_p	0.978898	3.18114e-08	0.000111057
ENSBGRG00000008754_g	ENSBGRG00000007821_p	0.978898	3.18114e-08	0.000111057
ENSBGRG00000008754_g	ENSBGRG00000009212_p	0.978898	3.18114e-08	0.000111057
ENSBGRG00000008754_g	ENSBGRG00000016725_p	0.978898	3.18114e-08	0.000111057
ENSBGRG00000008754_g	ENSBGRG00000002163_p	0.978898	3.18114e-08	0.000111057
ENSBGRG00000000478_g	ENSBGRG00000021062_p	0.975243	7.02593e-08	0.000204402
ENSBGRG00000000478_g	ENSBGRG00000019502_p	0.975243	7.02593e-08	0.000204402
ENSBGRG00000017480_g	ENSBGRG00000018730_p	-0.973387	1.00539e-07	0.000257311
ENSBGRG00000006107_g	ENSBGRG00000021062_p	0.972028	1.28681e-07	0.000257311
ENSBGRG00000006107_g	ENSBGRG00000008630_p	0.972028	1.28681e-07	0.000257311
ENSBGRG00000008754_g	ENSBGRG00000023716_p	0.971855	1.32669e-07	0.000257311
ENSBGRG00000008754_g	ENSBGRG00000019124_p	0.971855	1.32669e-07	0.000257311
ENSBGRG00000008754_g	ENSBGRG00000014515_p	0.971855	1.32669e-07	0.000257311
ENSBGRG00000000478_g	ENSBGRG00000000358_p	0.969822	1.87391e-07	0.000344316
ENSBGRG00000000478_g	ENSBGRG00000002557_p	0.968125	2.45642e-07	0.0003898
ENSBGRG00000000478_g	ENSBGRG00000016776_p	0.968125	2.45642e-07	0.0003898
ENSBGRG00000000478_g	ENSBGRG00000023119_p	0.968125	2.45642e-07	0.0003898
ENSBGRG00000006107_g	ENSBGRG00000000358_p	0.966727	3.03741e-07	0.000461039
ENSBGRG00000009309_g	ENSBGRG00000015255_p	-0.965035	3.88099e-07	0.000482065
ENSBGRG00000006107_g	ENSBGRG00000022465_p	0.965035	3.88099e-07	0.000482065
ENSBGRG00000008754_g	ENSBGRG00000015169_p	0.964813	4.00444e-07	0.000482065
ENSBGRG00000008754_g	ENSBGRG00000007092_p	0.964813	4.00444e-07	0.000482065
ENSBGRG00000008754_g	ENSBGRG00000003877_p	0.964813	4.00444e-07	0.000482065
ENSBGRG00000008754_g	ENSBGRG00000010557_p	0.964813	4.00444e-07	0.000482065
ENSBGRG00000008754_g	ENSBGRG00000011085_p	0.962976	5.14816e-07	0.000599092
ENSBGRG00000000656_g	ENSBGRG00000018730_p	-0.96246	5.51267e-07	0.000601415
ENSBGRG00000026918_g	ENSBGRG00000018730_p	-0.96246	5.51267e-07	0.000601415
ENSBGRG00000025808_g	ENSBGRG00000002494_p	-0.958828	8.69414e-07	0.000739121
ENSBGRG00000006107_g	ENSBGRG00000019222_p	0.958042	9.54358e-07	0.000739121
ENSBGRG00000018300_g	ENSBGRG00000014194_p	0.958042	9.54358e-07	0.000739121
ENSBGRG00000008754_g	ENSBGRG00000026756_p	0.95777	9.85211e-07	0.000739121
ENSBGRG00000008754_g	ENSBGRG00000015569_p	0.95777	9.85211e-07	0.000739121
ENSBGRG00000008754_g	ENSBGRG00000012278_p	0.95777	9.85211e-07	0.000739121
ENSBGRG00000008754_g	ENSBGRG00000018611_p	0.95777	9.85211e-07	0.000739121
ENSBGRG00000008754_g	ENSBGRG00000019340_p	-0.95777	9.85211e-07	0.000739121
ENSBGRG00000008754_g	ENSBGRG00000024342_p	0.95777	9.85211e-07	0.000739121
ENSBGRG00000008754_g	ENSBGRG00000000118_p	0.95777	9.85211e-07	0.000739121
ENSBGRG00000002132_g	ENSBGRG00000001816_p	-0.957447	1.02294e-06	0.000739121
ENSBGRG00000026853_g	ENSBGRG00000019588_p	0.95715	1.05858e-06	0.000739121
ENSBGRG00000013291_g	ENSBGRG00000024283_p	-0.95715	1.05858e-06	0.000739121
ENSBGRG00000014171_g	ENSBGRG00000019588_p	0.95715	1.05858e-06	0.000739121
ENSBGRG00000025138_g	ENSBGRG00000019340_p	0.95715	1.05858e-06	0.000739121
ENSBGRG00000025138_g	ENSBGRG00000015569_p	-0.95715	1.05858e-06	0.000739121
ENSBGRG00000025138_g	ENSBGRG00000013858_p	-0.95715	1.05858e-06	0.000739121
ENSBGRG00000025138_g	ENSBGRG00000010939_p	-0.95715	1.05858e-06	0.000739121
ENSBGRG00000005578_g	ENSBGRG00000018730_p	-0.955196	1.31863e-06	0.000885285
ENSBGRG00000026920_g	ENSBGRG00000018730_p	-0.955196	1.31863e-06	0.000885285
ENSBGRG00000006192_g	ENSBGRG00000011864_p	-0.953888	1.51937e-06	0.0010008
ENSBGRG00000017719_g	ENSBGRG00000018730_p	-0.951994	1.85204e-06	0.00103595
ENSBGRG00000013622_g	ENSBGRG00000018730_p	-0.951564	1.93509e-06	0.00103595
ENSBGRG00000013291_g	ENSBGRG00000011499_p	0.951564	1.93509e-06	0.00103595
ENSBGRG00000006107_g	ENSBGRG00000025913_p	0.951049	2.03842e-06	0.00103595
ENSBGRG00000018300_g	ENSBGRG00000002833_p	-0.951049	2.03842e-06	0.00103595
ENSBGRG00000018300_g	ENSBGRG00000000237_p	0.951049	2.03842e-06	0.00103595
ENSBGRG00000006107_g	ENSBGRG00000019502_p	0.951049	2.03842e-06	0.00103595
ENSBGRG00000018300_g	ENSBGRG00000021944_p	0.951049	2.03842e-06	0.00103595
ENSBGRG00000008754_g	ENSBGRG00000000978_p	0.950728	2.10503e-06	0.00103595
ENSBGRG00000008754_g	ENSBGRG00000013806_p	0.950728	2.10503e-06	0.00103595
ENSBGRG00000000478_g	ENSBGRG00000013759_p	0.950328	2.19025e-06	0.00103595
ENSBGRG00000025138_g	ENSBGRG00000022026_p	-0.949899	2.28489e-06	0.00103595
ENSBGRG00000013291_g	ENSBGRG00000021944_p	0.949899	2.28489e-06	0.00103595
ENSBGRG00000025138_g	ENSBGRG00000007821_p	-0.949899	2.28489e-06	0.00103595
ENSBGRG00000013886_g	ENSBGRG00000001816_p	-0.949899	2.28489e-06	0.00103595
ENSBGRG00000025138_g	ENSBGRG00000000696_p	-0.949899	2.28489e-06	0.00103595
ENSBGRG00000025138_g	ENSBGRG00000010557_p	-0.949899	2.28489e-06	0.00103595
ENSBGRG00000025138_g	ENSBGRG00000025913_p	-0.949899	2.28489e-06	0.00103595
ENSBGRG00000025138_g	ENSBGRG00000019376_p	-0.949899	2.28489e-06	0.00103595
ENSBGRG00000025138_g	ENSBGRG00000013759_p	-0.949899	2.28489e-06	0.00103595
ENSBGRG00000025138_g	ENSBGRG00000023663_p	-0.949899	2.28489e-06	0.00103595
ENSBGRG00000025138_g	ENSBGRG00000009212_p	-0.949899	2.28489e-06	0.00103595
ENSBGRG00000026920_g	ENSBGRG00000023119_p	-0.949899	2.28489e-06	0.00103595
ENSBGRG00000005578_g	ENSBGRG00000023119_p	-0.949899	2.28489e-06	0.00103595
ENSBGRG00000000478_g	ENSBGRG00000012751_p	0.948429	2.63386e-06	0.00104508
ENSBGRG00000001024_g	ENSBGRG00000002494_p	-0.947368	2.91072e-06	0.00104508
ENSBGRG00000017480_g	ENSBGRG00000023119_p	-0.946769	3.07712e-06	0.00104508
ENSBGRG00000017480_g	ENSBGRG00000025183_p	-0.946769	3.07712e-06	0.00104508
ENSBGRG00000017480_g	ENSBGRG00000007560_p	-0.946769	3.07712e-06	0.00104508
ENSBGRG00000000478_g	ENSBGRG00000007560_p	0.946769	3.07712e-06	0.00104508
ENSBGRG00000000478_g	ENSBGRG00000008630_p	0.946769	3.07712e-06	0.00104508
ENSBGRG00000022764_g	ENSBGRG00000006946_p	-0.945711	3.38933e-06	0.00104508
ENSBGRG00000008754_g	ENSBGRG00000000358_p	0.94534	3.50459e-06	0.00104508
ENSBGRG00000025402_g	ENSBGRG00000002640_p	-0.944056	3.92726e-06	0.00104508
ENSBGRG00000018300_g	ENSBGRG00000017891_p	-0.944056	3.92726e-06	0.00104508
ENSBGRG00000000471_g	ENSBGRG00000014471_p	-0.944056	3.92726e-06	0.00104508
ENSBGRG00000008754_g	ENSBGRG00000019900_p	0.943685	4.05651e-06	0.00104508
ENSBGRG00000008754_g	ENSBGRG00000001491_p	0.943685	4.05651e-06	0.00104508
ENSBGRG00000008754_g	ENSBGRG00000015847_p	0.943685	4.05651e-06	0.00104508
ENSBGRG00000008754_g	ENSBGRG00000020583_p	0.943685	4.05651e-06	0.00104508
ENSBGRG00000000478_g	ENSBGRG00000002443_p	0.94321	4.22727e-06	0.00104508
ENSBGRG00000000478_g	ENSBGRG00000026756_p	0.94321	4.22727e-06	0.00104508
ENSBGRG00000003858_g	ENSBGRG00000001816_p	-0.942648	4.43634e-06	0.00104508
ENSBGRG00000006314_g	ENSBGRG00000019588_p	0.942648	4.43634e-06	0.00104508
ENSBGRG00000002322_g	ENSBGRG00000001816_p	-0.942648	4.43634e-06	0.00104508
ENSBGRG00000013291_g	ENSBGRG00000019588_p	0.942648	4.43634e-06	0.00104508
ENSBGRG00000000289_g	ENSBGRG00000024283_p	-0.942648	4.43634e-06	0.00104508
ENSBGRG00000013291_g	ENSBGRG00000017413_p	-0.942648	4.43634e-06	0.00104508
ENSBGRG00000025138_g	ENSBGRG00000013629_p	-0.942648	4.43634e-06	0.00104508
ENSBGRG00000025138_g	ENSBGRG00000002443_p	-0.942648	4.43634e-06	0.00104508
ENSBGRG00000025138_g	ENSBGRG00000000978_p	-0.942648	4.43634e-06	0.00104508
ENSBGRG00000025138_g	ENSBGRG00000022459_p	-0.942648	4.43634e-06	0.00104508
ENSBGRG00000025138_g	ENSBGRG00000010118_p	-0.942648	4.43634e-06	0.00104508
ENSBGRG00000025138_g	ENSBGRG00000019124_p	-0.942648	4.43634e-06	0.00104508
ENSBGRG00000025138_g	ENSBGRG00000016888_p	-0.942648	4.43634e-06	0.00104508
ENSBGRG00000025138_g	ENSBGRG00000001628_p	-0.942648	4.43634e-06	0.00104508
ENSBGRG00000025138_g	ENSBGRG00000002405_p	-0.942648	4.43634e-06	0.00104508
ENSBGRG00000025138_g	ENSBGRG00000021360_p	-0.942648	4.43634e-06	0.00104508
ENSBGRG00000013291_g	ENSBGRG00000000860_p	-0.942323	4.56092e-06	0.00104508
ENSBGRG00000001024_g	ENSBGRG00000025183_p	-0.942208	4.60562e-06	0.00104508
ENSBGRG00000022764_g	ENSBGRG00000003880_p	0.942208	4.60562e-06	0.00104508
ENSBGRG00000013291_g	ENSBGRG00000018730_p	-0.940668	5.23898e-06	0.00104508
ENSBGRG00000000289_g	ENSBGRG00000018730_p	-0.940668	5.23898e-06	0.00104508
ENSBGRG00000024835_g	ENSBGRG00000015579_p	-0.939651	5.69411e-06	0.00104508
ENSBGRG00000007867_g	ENSBGRG00000004235_p	-0.939651	5.69411e-06	0.00104508
ENSBGRG00000017480_g	ENSBGRG00000021062_p	-0.939651	5.69411e-06	0.00104508
ENSBGRG00000000478_g	ENSBGRG00000001116_p	0.939651	5.69411e-06	0.00104508
ENSBGRG00000006107_g	ENSBGRG00000012751_p	0.938705	6.14423e-06	0.00104508
ENSBGRG00000010033_g	ENSBGRG00000002494_p	-0.938457	6.26707e-06	0.00104508
ENSBGRG00000025632_g	ENSBGRG00000023403_p	0.938457	6.26707e-06	0.00104508
ENSBGRG00000019426_g	ENSBGRG00000017992_p	-0.937063	6.99316e-06	0.00104508
ENSBGRG00000018300_g	ENSBGRG00000008143_p	0.937063	6.99316e-06	0.00104508
ENSBGRG00000006107_g	ENSBGRG00000017033_p	0.937063	6.99316e-06	0.00104508
ENSBGRG00000018300_g	ENSBGRG00000020918_p	0.937063	6.99316e-06	0.00104508
ENSBGRG00000006107_g	ENSBGRG00000010557_p	0.937063	6.99316e-06	0.00104508
ENSBGRG00000018300_g	ENSBGRG00000020774_p	-0.937063	6.99316e-06	0.00104508
ENSBGRG00000009309_g	ENSBGRG00000023769_p	-0.937063	6.99316e-06	0.00104508
ENSBGRG00000006107_g	ENSBGRG00000021658_p	0.937063	6.99316e-06	0.00104508
ENSBGRG00000025402_g	ENSBGRG00000013863_p	-0.937063	6.99316e-06	0.00104508
ENSBGRG00000018300_g	ENSBGRG00000022189_p	0.937063	6.99316e-06	0.00104508
ENSBGRG00000025808_g	ENSBGRG00000011499_p	0.937036	7.00761e-06	0.00104508
ENSBGRG00000000289_g	ENSBGRG00000011499_p	0.937036	7.00761e-06	0.00104508
ENSBGRG00000013291_g	ENSBGRG00000013500_p	-0.937036	7.00761e-06	0.00104508
ENSBGRG00000018058_g	ENSBGRG00000019588_p	0.936815	7.12897e-06	0.00104508
ENSBGRG00000007036_g	ENSBGRG00000021944_p	0.936815	7.12897e-06	0.00104508
ENSBGRG00000025227_g	ENSBGRG00000017033_p	-0.936815	7.12897e-06	0.00104508
ENSBGRG00000012671_g	ENSBGRG00000010825_p	-0.936815	7.12897e-06	0.00104508
ENSBGRG00000010849_g	ENSBGRG00000015557_p	0.936815	7.12897e-06	0.00104508
ENSBGRG00000007036_g	ENSBGRG00000021614_p	-0.936815	7.12897e-06	0.00104508
ENSBGRG00000006323_g	ENSBGRG00000019588_p	0.936815	7.12897e-06	0.00104508
ENSBGRG00000019349_g	ENSBGRG00000001816_p	-0.936815	7.12897e-06	0.00104508
ENSBGRG00000001903_g	ENSBGRG00000001816_p	-0.936815	7.12897e-06	0.00104508
ENSBGRG00000020439_g	ENSBGRG00000022881_p	-0.936815	7.12897e-06	0.00104508
ENSBGRG00000018030_g	ENSBGRG00000010825_p	-0.936815	7.12897e-06	0.00104508
ENSBGRG00000025632_g	ENSBGRG00000013863_p	-0.936815	7.12897e-06	0.00104508
ENSBGRG00000020439_g	ENSBGRG00000014450_p	0.936815	7.12897e-06	0.00104508
ENSBGRG00000003230_g	ENSBGRG00000019588_p	0.936815	7.12897e-06	0.00104508
ENSBGRG00000022908_g	ENSBGRG00000005230_p	0.936815	7.12897e-06	0.00104508
ENSBGRG00000013270_g	ENSBGRG00000007560_p	-0.936815	7.12897e-06	0.00104508
ENSBGRG00000019384_g	ENSBGRG00000019588_p	0.936815	7.12897e-06	0.00104508
ENSBGRG00000024940_g	ENSBGRG00000008630_p	-0.936815	7.12897e-06	0.00104508
ENSBGRG00000025227_g	ENSBGRG00000008925_p	-0.936815	7.12897e-06	0.00104508
ENSBGRG00000006865_g	ENSBGRG00000019588_p	0.936815	7.12897e-06	0.00104508
ENSBGRG00000008754_g	ENSBGRG00000001628_p	0.936643	7.22445e-06	0.00104508
ENSBGRG00000008754_g	ENSBGRG00000013759_p	0.936643	7.22445e-06	0.00104508
ENSBGRG00000008754_g	ENSBGRG00000000870_p	0.936643	7.22445e-06	0.00104508
ENSBGRG00000008754_g	ENSBGRG00000021371_p	0.936643	7.22445e-06	0.00104508
ENSBGRG00000008754_g	ENSBGRG00000022026_p	0.936643	7.22445e-06	0.00104508
ENSBGRG00000007036_g	ENSBGRG00000000860_p	-0.936362	7.38227e-06	0.00104508
ENSBGRG00000000478_g	ENSBGRG00000021658_p	0.936091	7.53741e-06	0.00104508
ENSBGRG00000010808_g	ENSBGRG00000015268_p	-0.936091	7.53741e-06	0.00104508
ENSBGRG00000000289_g	ENSBGRG00000019588_p	0.935397	7.94651e-06	0.00104508
ENSBGRG00000016962_g	ENSBGRG00000015557_p	0.935397	7.94651e-06	0.00104508
ENSBGRG00000013291_g	ENSBGRG00000007560_p	-0.935397	7.94651e-06	0.00104508
ENSBGRG00000016569_g	ENSBGRG00000026459_p	-0.935397	7.94651e-06	0.00104508
ENSBGRG00000003858_g	ENSBGRG00000009451_p	0.935397	7.94651e-06	0.00104508
ENSBGRG00000013291_g	ENSBGRG00000003306_p	0.935397	7.94651e-06	0.00104508
ENSBGRG00000013979_g	ENSBGRG00000001816_p	-0.935397	7.94651e-06	0.00104508
ENSBGRG00000013979_g	ENSBGRG00000008925_p	-0.935397	7.94651e-06	0.00104508
ENSBGRG00000013020_g	ENSBGRG00000007560_p	-0.935397	7.94651e-06	0.00104508
ENSBGRG00000026920_g	ENSBGRG00000014860_p	-0.935397	7.94651e-06	0.00104508
ENSBGRG00000026920_g	ENSBGRG00000010825_p	-0.935397	7.94651e-06	0.00104508
ENSBGRG00000013020_g	ENSBGRG00000024283_p	-0.935397	7.94651e-06	0.00104508
ENSBGRG00000013291_g	ENSBGRG00000008925_p	-0.935397	7.94651e-06	0.00104508
ENSBGRG00000025138_g	ENSBGRG00000003214_p	0.935397	7.94651e-06	0.00104508
ENSBGRG00000005578_g	ENSBGRG00000014860_p	-0.935397	7.94651e-06	0.00104508
ENSBGRG00000005578_g	ENSBGRG00000010825_p	-0.935397	7.94651e-06	0.00104508
ENSBGRG00000013291_g	ENSBGRG00000021062_p	-0.935397	7.94651e-06	0.00104508
ENSBGRG00000013979_g	ENSBGRG00000023026_p	-0.935397	7.94651e-06	0.00104508
ENSBGRG00000011312_g	ENSBGRG00000003880_p	0.935397	7.94651e-06	0.00104508
ENSBGRG00000016569_g	ENSBGRG00000020918_p	0.935397	7.94651e-06	0.00104508
ENSBGRG00000025138_g	ENSBGRG00000005031_p	-0.935397	7.94651e-06	0.00104508
ENSBGRG00000025138_g	ENSBGRG00000000870_p	-0.935397	7.94651e-06	0.00104508
ENSBGRG00000025138_g	ENSBGRG00000016999_p	-0.935397	7.94651e-06	0.00104508
ENSBGRG00000025138_g	ENSBGRG00000014602_p	-0.935397	7.94651e-06	0.00104508
ENSBGRG00000025138_g	ENSBGRG00000003834_p	-0.935397	7.94651e-06	0.00104508
ENSBGRG00000025138_g	ENSBGRG00000010072_p	-0.935397	7.94651e-06	0.00104508
ENSBGRG00000013291_g	ENSBGRG00000021658_p	-0.935397	7.94651e-06	0.00104508
ENSBGRG00000025138_g	ENSBGRG00000003976_p	-0.935397	7.94651e-06	0.00104508
ENSBGRG00000025138_g	ENSBGRG00000017891_p	-0.935397	7.94651e-06	0.00104508
ENSBGRG00000013291_g	ENSBGRG00000017033_p	-0.935397	7.94651e-06	0.00104508
ENSBGRG00000025138_g	ENSBGRG00000016584_p	-0.935397	7.94651e-06	0.00104508
ENSBGRG00000025138_g	ENSBGRG00000002941_p	0.935397	7.94651e-06	0.00104508
ENSBGRG00000025138_g	ENSBGRG00000002163_p	-0.935397	7.94651e-06	0.00104508
ENSBGRG00000013291_g	ENSBGRG00000002833_p	-0.935397	7.94651e-06	0.00104508
ENSBGRG00000025138_g	ENSBGRG00000023992_p	-0.935397	7.94651e-06	0.00104508
ENSBGRG00000013020_g	ENSBGRG00000025183_p	-0.935397	7.94651e-06	0.00104508
ENSBGRG00000025138_g	ENSBGRG00000014515_p	-0.935397	7.94651e-06	0.00104508
ENSBGRG00000025138_g	ENSBGRG00000024342_p	-0.935397	7.94651e-06	0.00104508
ENSBGRG00000008195_g	ENSBGRG00000018730_p	-0.934718	8.36298e-06	0.00104508
ENSBGRG00000018058_g	ENSBGRG00000018730_p	-0.934718	8.36298e-06	0.00104508
ENSBGRG00000006865_g	ENSBGRG00000018730_p	-0.934718	8.36298e-06	0.00104508
ENSBGRG00000006323_g	ENSBGRG00000018730_p	-0.934718	8.36298e-06	0.00104508
ENSBGRG00000002549_g	ENSBGRG00000018730_p	-0.934718	8.36298e-06	0.00104508
ENSBGRG00000019384_g	ENSBGRG00000018730_p	-0.934718	8.36298e-06	0.00104508
ENSBGRG00000002370_g	ENSBGRG00000018730_p	-0.934718	8.36298e-06	0.00104508
ENSBGRG00000015236_g	ENSBGRG00000018730_p	-0.934718	8.36298e-06	0.00104508
ENSBGRG00000010849_g	ENSBGRG00000024535_p	-0.934718	8.36298e-06	0.00104508
ENSBGRG00000025632_g	ENSBGRG00000013500_p	-0.934718	8.36298e-06	0.00104508
ENSBGRG00000000876_g	ENSBGRG00000018730_p	-0.934718	8.36298e-06	0.00104508
ENSBGRG00000024077_g	ENSBGRG00000018730_p	-0.934718	8.36298e-06	0.00104508
ENSBGRG00000025632_g	ENSBGRG00000006400_p	-0.934718	8.36298e-06	0.00104508
ENSBGRG00000003230_g	ENSBGRG00000018730_p	-0.934718	8.36298e-06	0.00104508
ENSBGRG00000025197_g	ENSBGRG00000018730_p	-0.934718	8.36298e-06	0.00104508
ENSBGRG00000010969_g	ENSBGRG00000018730_p	-0.934718	8.36298e-06	0.00104508
ENSBGRG00000011308_g	ENSBGRG00000018730_p	-0.934718	8.36298e-06	0.00104508
ENSBGRG00000013020_g	ENSBGRG00000018730_p	-0.933404	9.21833e-06	0.00104508
ENSBGRG00000007867_g	ENSBGRG00000025775_p	-0.932532	9.82355e-06	0.00104508
ENSBGRG00000019186_g	ENSBGRG00000003179_p	-0.932532	9.82355e-06	0.00104508
ENSBGRG00000014899_g	ENSBGRG00000004235_p	-0.932532	9.82355e-06	0.00104508
ENSBGRG00000017480_g	ENSBGRG00000010825_p	-0.932532	9.82355e-06	0.00104508
ENSBGRG00000000478_g	ENSBGRG00000021371_p	0.932532	9.82355e-06	0.00104508
ENSBGRG00000017221_g	ENSBGRG00000013863_p	-0.932532	9.82355e-06	0.00104508
ENSBGRG00000006107_g	ENSBGRG00000018730_p	0.9317	1.04294e-05	0.00104508
ENSBGRG00000010310_g	ENSBGRG00000002494_p	-0.930979	1.09779e-05	0.00104508
ENSBGRG00000000912_g	ENSBGRG00000002494_p	-0.930979	1.09779e-05	0.00104508
ENSBGRG00000011922_g	ENSBGRG00000002494_p	-0.930979	1.09779e-05	0.00104508
ENSBGRG00000002942_g	ENSBGRG00000002494_p	-0.930979	1.09779e-05	0.00104508
ENSBGRG00000002794_g	ENSBGRG00000002494_p	-0.930979	1.09779e-05	0.00104508
ENSBGRG00000000650_g	ENSBGRG00000011499_p	0.930979	1.09779e-05	0.00104508
ENSBGRG00000014288_g	ENSBGRG00000002494_p	-0.930979	1.09779e-05	0.00104508
ENSBGRG00000025227_g	ENSBGRG00000012751_p	-0.930979	1.09779e-05	0.00104508
ENSBGRG00000010849_g	ENSBGRG00000000358_p	0.930979	1.09779e-05	0.00104508
ENSBGRG00000010808_g	ENSBGRG00000000860_p	-0.930452	1.13934e-05	0.00104508
ENSBGRG00000006107_g	ENSBGRG00000022026_p	0.93007	1.17022e-05	0.00104508
ENSBGRG00000006107_g	ENSBGRG00000013759_p	0.93007	1.17022e-05	0.00104508
ENSBGRG00000018300_g	ENSBGRG00000022459_p	-0.93007	1.17022e-05	0.00104508
ENSBGRG00000006107_g	ENSBGRG00000009672_p	0.93007	1.17022e-05	0.00104508
ENSBGRG00000006107_g	ENSBGRG00000003085_p	0.93007	1.17022e-05	0.00104508
ENSBGRG00000018300_g	ENSBGRG00000003834_p	-0.93007	1.17022e-05	0.00104508
ENSBGRG00000018300_g	ENSBGRG00000003306_p	0.93007	1.17022e-05	0.00104508
ENSBGRG00000018300_g	ENSBGRG00000013863_p	-0.93007	1.17022e-05	0.00104508
ENSBGRG00000018300_g	ENSBGRG00000023723_p	0.93007	1.17022e-05	0.00104508
ENSBGRG00000006107_g	ENSBGRG00000023026_p	0.93007	1.17022e-05	0.00104508
ENSBGRG00000000289_g	ENSBGRG00000002494_p	-0.929773	1.19471e-05	0.00104508
ENSBGRG00000008754_g	ENSBGRG00000002557_p	0.929601	1.20906e-05	0.00104508
ENSBGRG00000008754_g	ENSBGRG00000025913_p	0.929601	1.20906e-05	0.00104508
ENSBGRG00000008754_g	ENSBGRG00000001116_p	0.929601	1.20906e-05	0.00104508
ENSBGRG00000019492_g	ENSBGRG00000009451_p	0.929601	1.20906e-05	0.00104508
ENSBGRG00000008754_g	ENSBGRG00000017909_p	0.929601	1.20906e-05	0.00104508
ENSBGRG00000008754_g	ENSBGRG00000013858_p	0.929601	1.20906e-05	0.00104508
ENSBGRG00000024940_g	ENSBGRG00000021062_p	-0.92935	1.23017e-05	0.00104508
ENSBGRG00000019384_g	ENSBGRG00000024283_p	-0.92935	1.23017e-05	0.00104508
ENSBGRG00000012671_g	ENSBGRG00000008925_p	-0.92935	1.23017e-05	0.00104508
ENSBGRG00000000876_g	ENSBGRG00000019588_p	0.92935	1.23017e-05	0.00104508
ENSBGRG00000010849_g	ENSBGRG00000010557_p	0.92935	1.23017e-05	0.00104508
ENSBGRG00000025197_g	ENSBGRG00000019588_p	0.92935	1.23017e-05	0.00104508
ENSBGRG00000013516_g	ENSBGRG00000001816_p	-0.92935	1.23017e-05	0.00104508
ENSBGRG00000010066_g	ENSBGRG00000001816_p	-0.92935	1.23017e-05	0.00104508
ENSBGRG00000025938_g	ENSBGRG00000002854_p	-0.92935	1.23017e-05	0.00104508
ENSBGRG00000025938_g	ENSBGRG00000005777_p	0.92935	1.23017e-05	0.00104508
ENSBGRG00000013692_g	ENSBGRG00000014556_p	-0.92935	1.23017e-05	0.00104508
ENSBGRG00000011894_g	ENSBGRG00000009451_p	0.92935	1.23017e-05	0.00104508
ENSBGRG00000012671_g	ENSBGRG00000017033_p	-0.92935	1.23017e-05	0.00104508
ENSBGRG00000011773_g	ENSBGRG00000006976_p	-0.92935	1.23017e-05	0.00104508
ENSBGRG00000010849_g	ENSBGRG00000009950_p	0.92935	1.23017e-05	0.00104508
ENSBGRG00000014452_g	ENSBGRG00000015268_p	-0.92935	1.23017e-05	0.00104508
ENSBGRG00000007337_g	ENSBGRG00000025183_p	-0.92935	1.23017e-05	0.00104508
ENSBGRG00000010849_g	ENSBGRG00000021062_p	0.92935	1.23017e-05	0.00104508
ENSBGRG00000011773_g	ENSBGRG00000003976_p	-0.92935	1.23017e-05	0.00104508
ENSBGRG00000013692_g	ENSBGRG00000024659_p	-0.92935	1.23017e-05	0.00104508
ENSBGRG00000019384_g	ENSBGRG00000001816_p	-0.92935	1.23017e-05	0.00104508
ENSBGRG00000010849_g	ENSBGRG00000001116_p	0.92935	1.23017e-05	0.00104508
ENSBGRG00000024940_g	ENSBGRG00000008925_p	-0.92935	1.23017e-05	0.00104508
ENSBGRG00000010849_g	ENSBGRG00000022465_p	0.92935	1.23017e-05	0.00104508
ENSBGRG00000006597_g	ENSBGRG00000001816_p	-0.92935	1.23017e-05	0.00104508
ENSBGRG00000010849_g	ENSBGRG00000025913_p	0.92935	1.23017e-05	0.00104508
ENSBGRG00000007036_g	ENSBGRG00000024283_p	-0.92935	1.23017e-05	0.00104508
ENSBGRG00000026430_g	ENSBGRG00000017276_p	0.92935	1.23017e-05	0.00104508
ENSBGRG00000017988_g	ENSBGRG00000014471_p	-0.92935	1.23017e-05	0.00104508
ENSBGRG00000013516_g	ENSBGRG00000023119_p	-0.92935	1.23017e-05	0.00104508
ENSBGRG00000025227_g	ENSBGRG00000003834_p	-0.92935	1.23017e-05	0.00104508
ENSBGRG00000011896_g	ENSBGRG00000009451_p	0.92935	1.23017e-05	0.00104508
ENSBGRG00000007036_g	ENSBGRG00000008925_p	-0.92935	1.23017e-05	0.00104508
ENSBGRG00000001903_g	ENSBGRG00000019588_p	0.92935	1.23017e-05	0.00104508
ENSBGRG00000017918_g	ENSBGRG00000001816_p	-0.92935	1.23017e-05	0.00104508
ENSBGRG00000026430_g	ENSBGRG00000024659_p	0.92935	1.23017e-05	0.00104508
ENSBGRG00000007036_g	ENSBGRG00000022465_p	-0.92935	1.23017e-05	0.00104508
ENSBGRG00000007036_g	ENSBGRG00000019572_p	-0.92935	1.23017e-05	0.00104508
ENSBGRG00000007036_g	ENSBGRG00000017033_p	-0.92935	1.23017e-05	0.00104508
ENSBGRG00000007649_g	ENSBGRG00000016776_p	-0.92935	1.23017e-05	0.00104508
ENSBGRG00000025632_g	ENSBGRG00000013924_p	0.92935	1.23017e-05	0.00104508
ENSBGRG00000001556_g	ENSBGRG00000015268_p	-0.92935	1.23017e-05	0.00104508
ENSBGRG00000007036_g	ENSBGRG00000002833_p	-0.92935	1.23017e-05	0.00104508
ENSBGRG00000013173_g	ENSBGRG00000015579_p	-0.92935	1.23017e-05	0.00104508
ENSBGRG00000015474_g	ENSBGRG00000012099_p	0.92935	1.23017e-05	0.00104508
ENSBGRG00000017988_g	ENSBGRG00000019900_p	-0.92935	1.23017e-05	0.00104508
ENSBGRG00000016618_g	ENSBGRG00000001816_p	-0.92935	1.23017e-05	0.00104508
ENSBGRG00000025632_g	ENSBGRG00000024537_p	-0.92935	1.23017e-05	0.00104508
ENSBGRG00000025227_g	ENSBGRG00000010825_p	-0.92935	1.23017e-05	0.00104508
ENSBGRG00000010849_g	ENSBGRG00000011374_p	0.92935	1.23017e-05	0.00104508
ENSBGRG00000025632_g	ENSBGRG00000003085_p	-0.92935	1.23017e-05	0.00104508
ENSBGRG00000024077_g	ENSBGRG00000019588_p	0.92935	1.23017e-05	0.00104508
ENSBGRG00000025163_g	ENSBGRG00000024659_p	-0.92935	1.23017e-05	0.00104508
ENSBGRG00000025163_g	ENSBGRG00000014556_p	-0.92935	1.23017e-05	0.00104508
ENSBGRG00000025632_g	ENSBGRG00000006992_p	-0.92935	1.23017e-05	0.00104508
ENSBGRG00000025632_g	ENSBGRG00000017413_p	-0.92935	1.23017e-05	0.00104508
ENSBGRG00000007036_g	ENSBGRG00000020918_p	0.92935	1.23017e-05	0.00104508
ENSBGRG00000025632_g	ENSBGRG00000024431_p	-0.92935	1.23017e-05	0.00104508
ENSBGRG00000013270_g	ENSBGRG00000006992_p	-0.92935	1.23017e-05	0.00104508
ENSBGRG00000011896_g	ENSBGRG00000016776_p	-0.92935	1.23017e-05	0.00104508
ENSBGRG00000025227_g	ENSBGRG00000023992_p	-0.92935	1.23017e-05	0.00104508
ENSBGRG00000011308_g	ENSBGRG00000019588_p	0.92935	1.23017e-05	0.00104508
ENSBGRG00000000650_g	ENSBGRG00000019588_p	0.92935	1.23017e-05	0.00104508
ENSBGRG00000013270_g	ENSBGRG00000003085_p	-0.92935	1.23017e-05	0.00104508
ENSBGRG00000006323_g	ENSBGRG00000001816_p	-0.92935	1.23017e-05	0.00104508
ENSBGRG00000008489_g	ENSBGRG00000023119_p	-0.92935	1.23017e-05	0.00104508
ENSBGRG00000008195_g	ENSBGRG00000019588_p	0.92935	1.23017e-05	0.00104508
ENSBGRG00000003845_g	ENSBGRG00000021062_p	-0.92935	1.23017e-05	0.00104508
ENSBGRG00000018058_g	ENSBGRG00000024283_p	-0.92935	1.23017e-05	0.00104508
ENSBGRG00000008489_g	ENSBGRG00000001816_p	-0.92935	1.23017e-05	0.00104508
ENSBGRG00000018058_g	ENSBGRG00000001816_p	-0.92935	1.23017e-05	0.00104508
ENSBGRG00000008489_g	ENSBGRG00000021062_p	-0.92935	1.23017e-05	0.00104508
ENSBGRG00000006323_g	ENSBGRG00000024283_p	-0.92935	1.23017e-05	0.00104508
ENSBGRG00000024940_g	ENSBGRG00000017033_p	-0.92935	1.23017e-05	0.00104508
ENSBGRG00000011894_g	ENSBGRG00000016776_p	-0.92935	1.23017e-05	0.00104508
ENSBGRG00000002549_g	ENSBGRG00000019588_p	0.92935	1.23017e-05	0.00104508
ENSBGRG00000003845_g	ENSBGRG00000023119_p	-0.92935	1.23017e-05	0.00104508
ENSBGRG00000025227_g	ENSBGRG00000020774_p	-0.92935	1.23017e-05	0.00104508
ENSBGRG00000024940_g	ENSBGRG00000019502_p	-0.92935	1.23017e-05	0.00104508
ENSBGRG00000025227_g	ENSBGRG00000021944_p	0.92935	1.23017e-05	0.00104508
ENSBGRG00000013370_g	ENSBGRG00000001816_p	-0.92935	1.23017e-05	0.00104508
ENSBGRG00000003845_g	ENSBGRG00000001816_p	-0.92935	1.23017e-05	0.00104508
ENSBGRG00000011288_g	ENSBGRG00000007560_p	-0.92935	1.23017e-05	0.00104508
ENSBGRG00000019349_g	ENSBGRG00000019588_p	0.92935	1.23017e-05	0.00104508
ENSBGRG00000025227_g	ENSBGRG00000021614_p	-0.92935	1.23017e-05	0.00104508
ENSBGRG00000003230_g	ENSBGRG00000024283_p	-0.92935	1.23017e-05	0.00104508
ENSBGRG00000003230_g	ENSBGRG00000001816_p	-0.92935	1.23017e-05	0.00104508
ENSBGRG00000024940_g	ENSBGRG00000001116_p	-0.92935	1.23017e-05	0.00104508
ENSBGRG00000006865_g	ENSBGRG00000024283_p	-0.92935	1.23017e-05	0.00104508
ENSBGRG00000025227_g	ENSBGRG00000009672_p	-0.92935	1.23017e-05	0.00104508
ENSBGRG00000007036_g	ENSBGRG00000003306_p	0.92935	1.23017e-05	0.00104508
ENSBGRG00000006865_g	ENSBGRG00000001816_p	-0.92935	1.23017e-05	0.00104508
ENSBGRG00000020439_g	ENSBGRG00000000499_p	-0.92935	1.23017e-05	0.00104508
ENSBGRG00000013516_g	ENSBGRG00000021062_p	-0.92935	1.23017e-05	0.00104508
ENSBGRG00000025186_g	ENSBGRG00000005230_p	0.92935	1.23017e-05	0.00104508
ENSBGRG00000010969_g	ENSBGRG00000019588_p	0.92935	1.23017e-05	0.00104508
ENSBGRG00000025227_g	ENSBGRG00000008630_p	-0.92935	1.23017e-05	0.00104508
ENSBGRG00000020439_g	ENSBGRG00000002438_p	-0.92935	1.23017e-05	0.00104508
ENSBGRG00000011773_g	ENSBGRG00000007224_p	-0.92935	1.23017e-05	0.00104508
ENSBGRG00000025632_g	ENSBGRG00000014860_p	-0.92935	1.23017e-05	0.00104508
ENSBGRG00000018030_g	ENSBGRG00000017033_p	-0.92935	1.23017e-05	0.00104508
ENSBGRG00000026430_g	ENSBGRG00000023723_p	-0.92935	1.23017e-05	0.00104508
ENSBGRG00000013270_g	ENSBGRG00000013924_p	0.92935	1.23017e-05	0.00104508
ENSBGRG00000020439_g	ENSBGRG00000002640_p	-0.92935	1.23017e-05	0.00104508
ENSBGRG00000025632_g	ENSBGRG00000007621_p	-0.92935	1.23017e-05	0.00104508
ENSBGRG00000024940_g	ENSBGRG00000023119_p	-0.92935	1.23017e-05	0.00104508
ENSBGRG00000017988_g	ENSBGRG00000017992_p	-0.92935	1.23017e-05	0.00104508
ENSBGRG00000018030_g	ENSBGRG00000008925_p	-0.92935	1.23017e-05	0.00104508
ENSBGRG00000015236_g	ENSBGRG00000019588_p	0.92935	1.23017e-05	0.00104508
ENSBGRG00000002370_g	ENSBGRG00000019588_p	0.92935	1.23017e-05	0.00104508
ENSBGRG00000014288_g	ENSBGRG00000003880_p	0.92935	1.23017e-05	0.00104508
ENSBGRG00000017719_g	ENSBGRG00000019588_p	0.928973	1.26258e-05	0.00104508
ENSBGRG00000000478_g	ENSBGRG00000019222_p	0.928973	1.26258e-05	0.00104508
ENSBGRG00000000478_g	ENSBGRG00000023663_p	0.928973	1.26258e-05	0.00104508
ENSBGRG00000025227_g	ENSBGRG00000000860_p	-0.928872	1.27138e-05	0.00104508
ENSBGRG00000019426_g	ENSBGRG00000007164_p	0.928198	1.33123e-05	0.00104508
ENSBGRG00000000289_g	ENSBGRG00000007560_p	-0.928146	1.33593e-05	0.00104508
ENSBGRG00000013291_g	ENSBGRG00000015040_p	-0.928146	1.33593e-05	0.00104508
ENSBGRG00000016962_g	ENSBGRG00000013806_p	0.928146	1.33593e-05	0.00104508
ENSBGRG00000013291_g	ENSBGRG00000000237_p	0.928146	1.33593e-05	0.00104508
ENSBGRG00000000289_g	ENSBGRG00000021944_p	0.928146	1.33593e-05	0.00104508
ENSBGRG00000013291_g	ENSBGRG00000000326_p	-0.928146	1.33593e-05	0.00104508
ENSBGRG00000025138_g	ENSBGRG00000013806_p	-0.928146	1.33593e-05	0.00104508
ENSBGRG00000025138_g	ENSBGRG00000007092_p	-0.928146	1.33593e-05	0.00104508
ENSBGRG00000014171_g	ENSBGRG00000021614_p	-0.928146	1.33593e-05	0.00104508
ENSBGRG00000025138_g	ENSBGRG00000012278_p	-0.928146	1.33593e-05	0.00104508
ENSBGRG00000026853_g	ENSBGRG00000021614_p	-0.928146	1.33593e-05	0.00104508
ENSBGRG00000013291_g	ENSBGRG00000008630_p	-0.928146	1.33593e-05	0.00104508
ENSBGRG00000025138_g	ENSBGRG00000017257_p	-0.928146	1.33593e-05	0.00104508
ENSBGRG00000013291_g	ENSBGRG00000000481_p	-0.928146	1.33593e-05	0.00104508
ENSBGRG00000025138_g	ENSBGRG00000024994_p	-0.928146	1.33593e-05	0.00104508
ENSBGRG00000025138_g	ENSBGRG00000004205_p	0.928146	1.33593e-05	0.00104508
ENSBGRG00000025138_g	ENSBGRG00000000979_p	0.928146	1.33593e-05	0.00104508
ENSBGRG00000025138_g	ENSBGRG00000026459_p	-0.928146	1.33593e-05	0.00104508
ENSBGRG00000025138_g	ENSBGRG00000014742_p	-0.928146	1.33593e-05	0.00104508
ENSBGRG00000025138_g	ENSBGRG00000015169_p	-0.928146	1.33593e-05	0.00104508
ENSBGRG00000025138_g	ENSBGRG00000020583_p	-0.928146	1.33593e-05	0.00104508
ENSBGRG00000025138_g	ENSBGRG00000002703_p	-0.928146	1.33593e-05	0.00104508
ENSBGRG00000025138_g	ENSBGRG00000001491_p	-0.928146	1.33593e-05	0.00104508
ENSBGRG00000025138_g	ENSBGRG00000012799_p	-0.928146	1.33593e-05	0.00104508
ENSBGRG00000002678_g	ENSBGRG00000015255_p	0.928146	1.33593e-05	0.00104508
ENSBGRG00000026920_g	ENSBGRG00000021062_p	-0.928146	1.33593e-05	0.00104508
ENSBGRG00000013020_g	ENSBGRG00000021062_p	-0.928146	1.33593e-05	0.00104508
ENSBGRG00000013979_g	ENSBGRG00000021614_p	-0.928146	1.33593e-05	0.00104508
ENSBGRG00000013020_g	ENSBGRG00000019588_p	0.928146	1.33593e-05	0.00104508
ENSBGRG00000016569_g	ENSBGRG00000016999_p	-0.928146	1.33593e-05	0.00104508
ENSBGRG00000005578_g	ENSBGRG00000021062_p	-0.928146	1.33593e-05	0.00104508
ENSBGRG00000003858_g	ENSBGRG00000013924_p	0.928146	1.33593e-05	0.00104508
ENSBGRG00000023843_g	ENSBGRG00000015579_p	-0.928146	1.33593e-05	0.00104508
ENSBGRG00000013692_g	ENSBGRG00000003348_p	0.92724	1.42001e-05	0.00104508
ENSBGRG00000010066_g	ENSBGRG00000018730_p	-0.92724	1.42001e-05	0.00104508
ENSBGRG00000016618_g	ENSBGRG00000018730_p	-0.92724	1.42001e-05	0.00104508
ENSBGRG00000019349_g	ENSBGRG00000018730_p	-0.92724	1.42001e-05	0.00104508
ENSBGRG00000025163_g	ENSBGRG00000003348_p	0.92724	1.42001e-05	0.00104508
ENSBGRG00000010849_g	ENSBGRG00000018737_p	0.92724	1.42001e-05	0.00104508
ENSBGRG00000013370_g	ENSBGRG00000018730_p	-0.92724	1.42001e-05	0.00104508
ENSBGRG00000011288_g	ENSBGRG00000008996_p	-0.92724	1.42001e-05	0.00104508
ENSBGRG00000001903_g	ENSBGRG00000018730_p	-0.92724	1.42001e-05	0.00104508
ENSBGRG00000006597_g	ENSBGRG00000018730_p	-0.92724	1.42001e-05	0.00104508
ENSBGRG00000000650_g	ENSBGRG00000018730_p	-0.92724	1.42001e-05	0.00104508
ENSBGRG00000017918_g	ENSBGRG00000018730_p	-0.92724	1.42001e-05	0.00104508
ENSBGRG00000017480_g	ENSBGRG00000023403_p	0.927036	1.43962e-05	0.00104508
ENSBGRG00000002678_g	ENSBGRG00000024535_p	0.926141	1.52775e-05	0.00104508
ENSBGRG00000025138_g	ENSBGRG00000011085_p	-0.926141	1.52775e-05	0.00104508
ENSBGRG00000023843_g	ENSBGRG00000003348_p	0.926141	1.52775e-05	0.00104508
ENSBGRG00000000478_g	ENSBGRG00000014602_p	0.925413	1.60246e-05	0.00104508
ENSBGRG00000000478_g	ENSBGRG00000013858_p	0.925413	1.60246e-05	0.00104508
ENSBGRG00000018687_g	ENSBGRG00000003880_p	0.925413	1.60246e-05	0.00104508
ENSBGRG00000000478_g	ENSBGRG00000016584_p	0.925413	1.60246e-05	0.00104508
ENSBGRG00000000478_g	ENSBGRG00000015169_p	0.925413	1.60246e-05	0.00104508
ENSBGRG00000000478_g	ENSBGRG00000015393_p	-0.925413	1.60246e-05	0.00104508
ENSBGRG00000000478_g	ENSBGRG00000003306_p	-0.925413	1.60246e-05	0.00104508
ENSBGRG00000000478_g	ENSBGRG00000010557_p	0.925413	1.60246e-05	0.00104508
ENSBGRG00000017480_g	ENSBGRG00000006992_p	-0.925413	1.60246e-05	0.00104508
ENSBGRG00000025169_g	ENSBGRG00000003880_p	0.925413	1.60246e-05	0.00104508
ENSBGRG00000017221_g	ENSBGRG00000000860_p	-0.925094	1.63613e-05	0.00104508
ENSBGRG00000011003_g	ENSBGRG00000018730_p	-0.923502	1.81267e-05	0.00104508
ENSBGRG00000002929_g	ENSBGRG00000002494_p	-0.923502	1.81267e-05	0.00104508
ENSBGRG00000013270_g	ENSBGRG00000023403_p	0.923502	1.81267e-05	0.00104508
ENSBGRG00000024940_g	ENSBGRG00000012751_p	-0.923502	1.81267e-05	0.00104508
ENSBGRG00000002517_g	ENSBGRG00000002494_p	-0.923502	1.81267e-05	0.00104508
ENSBGRG00000020439_g	ENSBGRG00000003348_p	0.923502	1.81267e-05	0.00104508
ENSBGRG00000001556_g	ENSBGRG00000011499_p	0.923502	1.81267e-05	0.00104508
ENSBGRG00000007332_g	ENSBGRG00000002494_p	-0.923502	1.81267e-05	0.00104508
ENSBGRG00000006323_g	ENSBGRG00000011499_p	0.923502	1.81267e-05	0.00104508
ENSBGRG00000006865_g	ENSBGRG00000011499_p	0.923502	1.81267e-05	0.00104508
ENSBGRG00000018058_g	ENSBGRG00000011499_p	0.923502	1.81267e-05	0.00104508
ENSBGRG00000007752_g	ENSBGRG00000002494_p	-0.923502	1.81267e-05	0.00104508
ENSBGRG00000007529_g	ENSBGRG00000018730_p	-0.923502	1.81267e-05	0.00104508
ENSBGRG00000007752_g	ENSBGRG00000018730_p	-0.923502	1.81267e-05	0.00104508
ENSBGRG00000024940_g	ENSBGRG00000000358_p	-0.923502	1.81267e-05	0.00104508
ENSBGRG00000025838_g	ENSBGRG00000002494_p	-0.923502	1.81267e-05	0.00104508
ENSBGRG00000010497_g	ENSBGRG00000018730_p	-0.923502	1.81267e-05	0.00104508
ENSBGRG00000007529_g	ENSBGRG00000002494_p	-0.923502	1.81267e-05	0.00104508
ENSBGRG00000003230_g	ENSBGRG00000011499_p	0.923502	1.81267e-05	0.00104508
ENSBGRG00000018030_g	ENSBGRG00000011499_p	0.923502	1.81267e-05	0.00104508
ENSBGRG00000001087_g	ENSBGRG00000002494_p	-0.923502	1.81267e-05	0.00104508
ENSBGRG00000007332_g	ENSBGRG00000018730_p	-0.923502	1.81267e-05	0.00104508
ENSBGRG00000012671_g	ENSBGRG00000011499_p	0.923502	1.81267e-05	0.00104508
ENSBGRG00000014452_g	ENSBGRG00000011499_p	0.923502	1.81267e-05	0.00104508
ENSBGRG00000026702_g	ENSBGRG00000018730_p	-0.923502	1.81267e-05	0.00104508
ENSBGRG00000019384_g	ENSBGRG00000011499_p	0.923502	1.81267e-05	0.00104508
ENSBGRG00000026702_g	ENSBGRG00000002494_p	-0.923502	1.81267e-05	0.00104508
ENSBGRG00000009799_g	ENSBGRG00000018730_p	-0.923502	1.81267e-05	0.00104508
ENSBGRG00000007036_g	ENSBGRG00000012751_p	-0.923502	1.81267e-05	0.00104508
ENSBGRG00000010849_g	ENSBGRG00000002494_p	0.923502	1.81267e-05	0.00104508
ENSBGRG00000017719_g	ENSBGRG00000002494_p	-0.92347	1.81632e-05	0.00104508
ENSBGRG00000006107_g	ENSBGRG00000023663_p	0.923077	1.8622e-05	0.00104508
ENSBGRG00000006107_g	ENSBGRG00000017413_p	0.923077	1.8622e-05	0.00104508
ENSBGRG00000018300_g	ENSBGRG00000013901_p	-0.923077	1.8622e-05	0.00104508
ENSBGRG00000006107_g	ENSBGRG00000018249_p	0.923077	1.8622e-05	0.00104508
ENSBGRG00000018300_g	ENSBGRG00000000499_p	-0.923077	1.8622e-05	0.00104508
ENSBGRG00000006107_g	ENSBGRG00000002443_p	0.923077	1.8622e-05	0.00104508
ENSBGRG00000006107_g	ENSBGRG00000026756_p	0.923077	1.8622e-05	0.00104508
ENSBGRG00000006107_g	ENSBGRG00000024283_p	0.923077	1.8622e-05	0.00104508
ENSBGRG00000006107_g	ENSBGRG00000007224_p	0.923077	1.8622e-05	0.00104508
ENSBGRG00000011685_g	ENSBGRG00000020918_p	0.923077	1.8622e-05	0.00104508
ENSBGRG00000006107_g	ENSBGRG00000018611_p	0.923077	1.8622e-05	0.00104508
ENSBGRG00000008754_g	ENSBGRG00000002405_p	0.922558	1.92413e-05	0.00104508
ENSBGRG00000008754_g	ENSBGRG00000021062_p	0.922558	1.92413e-05	0.00104508
ENSBGRG00000008754_g	ENSBGRG00000015557_p	0.922558	1.92413e-05	0.00104508
ENSBGRG00000008754_g	ENSBGRG00000022802_p	0.922558	1.92413e-05	0.00104508
ENSBGRG00000008754_g	ENSBGRG00000016888_p	0.922558	1.92413e-05	0.00104508
ENSBGRG00000008754_g	ENSBGRG00000003976_p	0.922558	1.92413e-05	0.00104508
ENSBGRG00000010975_g	ENSBGRG00000001816_p	-0.922558	1.92413e-05	0.00104508
ENSBGRG00000013291_g	ENSBGRG00000012751_p	-0.922509	1.93011e-05	0.00104508
ENSBGRG00000013291_g	ENSBGRG00000026799_p	-0.922509	1.93011e-05	0.00104508
ENSBGRG00000013020_g	ENSBGRG00000011499_p	0.922509	1.93011e-05	0.00104508
ENSBGRG00000023843_g	ENSBGRG00000002494_p	-0.922509	1.93011e-05	0.00104508
ENSBGRG00000005578_g	ENSBGRG00000023403_p	0.922509	1.93011e-05	0.00104508
ENSBGRG00000026920_g	ENSBGRG00000023403_p	0.922509	1.93011e-05	0.00104508
ENSBGRG00000025138_g	ENSBGRG00000012751_p	-0.922509	1.93011e-05	0.00104508
ENSBGRG00000002549_g	ENSBGRG00000001816_p	-0.921886	2.00681e-05	0.00104508
ENSBGRG00000019349_g	ENSBGRG00000023119_p	-0.921886	2.00681e-05	0.00104508
ENSBGRG00000026430_g	ENSBGRG00000008143_p	-0.921886	2.00681e-05	0.00104508
ENSBGRG00000019349_g	ENSBGRG00000024283_p	-0.921886	2.00681e-05	0.00104508
ENSBGRG00000019349_g	ENSBGRG00000021062_p	-0.921886	2.00681e-05	0.00104508
ENSBGRG00000024077_g	ENSBGRG00000001816_p	-0.921886	2.00681e-05	0.00104508
ENSBGRG00000008489_g	ENSBGRG00000009451_p	0.921886	2.00681e-05	0.00104508
ENSBGRG00000014288_g	ENSBGRG00000015268_p	-0.921886	2.00681e-05	0.00104508
ENSBGRG00000016618_g	ENSBGRG00000019588_p	0.921886	2.00681e-05	0.00104508
ENSBGRG00000006597_g	ENSBGRG00000019588_p	0.921886	2.00681e-05	0.00104508
ENSBGRG00000013370_g	ENSBGRG00000019588_p	0.921886	2.00681e-05	0.00104508
ENSBGRG00000001903_g	ENSBGRG00000023119_p	-0.921886	2.00681e-05	0.00104508
ENSBGRG00000007706_g	ENSBGRG00000015579_p	-0.921886	2.00681e-05	0.00104508
ENSBGRG00000017918_g	ENSBGRG00000019588_p	0.921886	2.00681e-05	0.00104508
ENSBGRG00000001903_g	ENSBGRG00000024283_p	-0.921886	2.00681e-05	0.00104508
ENSBGRG00000022527_g	ENSBGRG00000015579_p	-0.921886	2.00681e-05	0.00104508
ENSBGRG00000001556_g	ENSBGRG00000003880_p	0.921886	2.00681e-05	0.00104508
ENSBGRG00000014166_g	ENSBGRG00000006946_p	-0.921886	2.00681e-05	0.00104508
ENSBGRG00000001903_g	ENSBGRG00000021062_p	-0.921886	2.00681e-05	0.00104508
ENSBGRG00000001556_g	ENSBGRG00000010825_p	-0.921886	2.00681e-05	0.00104508
ENSBGRG00000011124_g	ENSBGRG00000006946_p	-0.921886	2.00681e-05	0.00104508
ENSBGRG00000008489_g	ENSBGRG00000016776_p	-0.921886	2.00681e-05	0.00104508
ENSBGRG00000023080_g	ENSBGRG00000006946_p	-0.921886	2.00681e-05	0.00104508
ENSBGRG00000021357_g	ENSBGRG00000006946_p	-0.921886	2.00681e-05	0.00104508
ENSBGRG00000014452_g	ENSBGRG00000003880_p	0.921886	2.00681e-05	0.00104508
ENSBGRG00000020439_g	ENSBGRG00000011374_p	-0.921886	2.00681e-05	0.00104508
ENSBGRG00000019384_g	ENSBGRG00000021614_p	-0.921886	2.00681e-05	0.00104508
ENSBGRG00000020439_g	ENSBGRG00000014556_p	-0.921886	2.00681e-05	0.00104508
ENSBGRG00000020439_g	ENSBGRG00000024659_p	-0.921886	2.00681e-05	0.00104508
ENSBGRG00000011773_g	ENSBGRG00000023663_p	-0.921886	2.00681e-05	0.00104508
ENSBGRG00000007160_g	ENSBGRG00000025183_p	-0.921886	2.00681e-05	0.00104508
ENSBGRG00000014452_g	ENSBGRG00000010825_p	-0.921886	2.00681e-05	0.00104508
ENSBGRG00000010969_g	ENSBGRG00000001816_p	-0.921886	2.00681e-05	0.00104508
ENSBGRG00000020439_g	ENSBGRG00000026163_p	0.921886	2.00681e-05	0.00104508
ENSBGRG00000020439_g	ENSBGRG00000009950_p	-0.921886	2.00681e-05	0.00104508
ENSBGRG00000009335_g	ENSBGRG00000015579_p	-0.921886	2.00681e-05	0.00104508
ENSBGRG00000025186_g	ENSBGRG00000006946_p	-0.921886	2.00681e-05	0.00104508
ENSBGRG00000011773_g	ENSBGRG00000013759_p	-0.921886	2.00681e-05	0.00104508
ENSBGRG00000026430_g	ENSBGRG00000003306_p	-0.921886	2.00681e-05	0.00104508
ENSBGRG00000011773_g	ENSBGRG00000021371_p	-0.921886	2.00681e-05	0.00104508
ENSBGRG00000026430_g	ENSBGRG00000005777_p	-0.921886	2.00681e-05	0.00104508
ENSBGRG00000026430_g	ENSBGRG00000015579_p	0.921886	2.00681e-05	0.00104508
ENSBGRG00000002370_g	ENSBGRG00000001816_p	-0.921886	2.00681e-05	0.00104508
ENSBGRG00000025197_g	ENSBGRG00000001816_p	-0.921886	2.00681e-05	0.00104508
ENSBGRG00000006865_g	ENSBGRG00000021944_p	0.921886	2.00681e-05	0.00104508
ENSBGRG00000010919_g	ENSBGRG00000006946_p	-0.921886	2.00681e-05	0.00104508
ENSBGRG00000000876_g	ENSBGRG00000001816_p	-0.921886	2.00681e-05	0.00104508
ENSBGRG00000025938_g	ENSBGRG00000014760_p	-0.921886	2.00681e-05	0.00104508
ENSBGRG00000006865_g	ENSBGRG00000021614_p	-0.921886	2.00681e-05	0.00104508
ENSBGRG00000015236_g	ENSBGRG00000001816_p	-0.921886	2.00681e-05	0.00104508
ENSBGRG00000011308_g	ENSBGRG00000001816_p	-0.921886	2.00681e-05	0.00104508
ENSBGRG00000019384_g	ENSBGRG00000021944_p	0.921886	2.00681e-05	0.00104508
ENSBGRG00000002648_g	ENSBGRG00000009451_p	0.921886	2.00681e-05	0.00104508
ENSBGRG00000008489_g	ENSBGRG00000008630_p	-0.921886	2.00681e-05	0.00104508
ENSBGRG00000010033_g	ENSBGRG00000003880_p	0.921886	2.00681e-05	0.00104508
ENSBGRG00000000650_g	ENSBGRG00000001816_p	-0.921886	2.00681e-05	0.00104508
ENSBGRG00000007036_g	ENSBGRG00000003834_p	-0.921886	2.00681e-05	0.00104508
ENSBGRG00000010849_g	ENSBGRG00000003085_p	0.921886	2.00681e-05	0.00104508
ENSBGRG00000025632_g	ENSBGRG00000024283_p	-0.921886	2.00681e-05	0.00104508
ENSBGRG00000003845_g	ENSBGRG00000009451_p	0.921886	2.00681e-05	0.00104508
ENSBGRG00000025632_g	ENSBGRG00000007560_p	-0.921886	2.00681e-05	0.00104508
ENSBGRG00000025227_g	ENSBGRG00000022465_p	-0.921886	2.00681e-05	0.00104508
ENSBGRG00000013270_g	ENSBGRG00000021658_p	-0.921886	2.00681e-05	0.00104508
ENSBGRG00000003845_g	ENSBGRG00000016776_p	-0.921886	2.00681e-05	0.00104508
ENSBGRG00000003845_g	ENSBGRG00000008630_p	-0.921886	2.00681e-05	0.00104508
ENSBGRG00000025227_g	ENSBGRG00000022459_p	-0.921886	2.00681e-05	0.00104508
ENSBGRG00000013270_g	ENSBGRG00000024283_p	-0.921886	2.00681e-05	0.00104508
ENSBGRG00000013270_g	ENSBGRG00000013863_p	-0.921886	2.00681e-05	0.00104508
ENSBGRG00000025227_g	ENSBGRG00000003306_p	0.921886	2.00681e-05	0.00104508
ENSBGRG00000025632_g	ENSBGRG00000021658_p	-0.921886	2.00681e-05	0.00104508
ENSBGRG00000025227_g	ENSBGRG00000019502_p	-0.921886	2.00681e-05	0.00104508
ENSBGRG00000010849_g	ENSBGRG00000026756_p	0.921886	2.00681e-05	0.00104508
ENSBGRG00000007036_g	ENSBGRG00000020774_p	-0.921886	2.00681e-05	0.00104508
ENSBGRG00000025632_g	ENSBGRG00000009300_p	-0.921886	2.00681e-05	0.00104508
ENSBGRG00000025227_g	ENSBGRG00000020918_p	0.921886	2.00681e-05	0.00104508
ENSBGRG00000025227_g	ENSBGRG00000002833_p	-0.921886	2.00681e-05	0.00104508
ENSBGRG00000003230_g	ENSBGRG00000021944_p	0.921886	2.00681e-05	0.00104508
ENSBGRG00000003230_g	ENSBGRG00000021614_p	-0.921886	2.00681e-05	0.00104508
ENSBGRG00000018058_g	ENSBGRG00000021614_p	-0.921886	2.00681e-05	0.00104508
ENSBGRG00000002524_g	ENSBGRG00000006946_p	-0.921886	2.00681e-05	0.00104508
ENSBGRG00000010849_g	ENSBGRG00000025183_p	0.921886	2.00681e-05	0.00104508
ENSBGRG00000006323_g	ENSBGRG00000021944_p	0.921886	2.00681e-05	0.00104508
ENSBGRG00000010849_g	ENSBGRG00000019222_p	0.921886	2.00681e-05	0.00104508
ENSBGRG00000006323_g	ENSBGRG00000021614_p	-0.921886	2.00681e-05	0.00104508
ENSBGRG00000013692_g	ENSBGRG00000002640_p	-0.921886	2.00681e-05	0.00104508
ENSBGRG00000010066_g	ENSBGRG00000019588_p	0.921886	2.00681e-05	0.00104508
ENSBGRG00000013692_g	ENSBGRG00000015579_p	-0.921886	2.00681e-05	0.00104508
ENSBGRG00000018058_g	ENSBGRG00000021944_p	0.921886	2.00681e-05	0.00104508
ENSBGRG00000008195_g	ENSBGRG00000001816_p	-0.921886	2.00681e-05	0.00104508
ENSBGRG00000010849_g	ENSBGRG00000000870_p	0.921886	2.00681e-05	0.00104508
ENSBGRG00000025227_g	ENSBGRG00000022189_p	0.921886	2.00681e-05	0.00104508
ENSBGRG00000010849_g	ENSBGRG00000023119_p	0.921886	2.00681e-05	0.00104508
ENSBGRG00000007774_g	ENSBGRG00000025183_p	-0.921886	2.00681e-05	0.00104508
ENSBGRG00000025227_g	ENSBGRG00000019572_p	-0.921886	2.00681e-05	0.00104508
ENSBGRG00000025163_g	ENSBGRG00000015579_p	-0.921886	2.00681e-05	0.00104508
ENSBGRG00000024940_g	ENSBGRG00000022802_p	-0.921886	2.00681e-05	0.00104508
ENSBGRG00000018030_g	ENSBGRG00000021944_p	0.921886	2.00681e-05	0.00104508
ENSBGRG00000007036_g	ENSBGRG00000014860_p	-0.921886	2.00681e-05	0.00104508
ENSBGRG00000012671_g	ENSBGRG00000021944_p	0.921886	2.00681e-05	0.00104508
ENSBGRG00000012671_g	ENSBGRG00000008630_p	-0.921886	2.00681e-05	0.00104508
ENSBGRG00000007770_g	ENSBGRG00000025183_p	-0.921886	2.00681e-05	0.00104508
ENSBGRG00000012671_g	ENSBGRG00000021614_p	-0.921886	2.00681e-05	0.00104508
ENSBGRG00000025163_g	ENSBGRG00000002640_p	-0.921886	2.00681e-05	0.00104508
ENSBGRG00000019100_g	ENSBGRG00000025183_p	-0.921886	2.00681e-05	0.00104508
ENSBGRG00000007036_g	ENSBGRG00000002941_p	0.921886	2.00681e-05	0.00104508
ENSBGRG00000011288_g	ENSBGRG00000006992_p	-0.921886	2.00681e-05	0.00104508
ENSBGRG00000011288_g	ENSBGRG00000016584_p	-0.921886	2.00681e-05	0.00104508
ENSBGRG00000011288_g	ENSBGRG00000014602_p	-0.921886	2.00681e-05	0.00104508
ENSBGRG00000011288_g	ENSBGRG00000013924_p	0.921886	2.00681e-05	0.00104508
ENSBGRG00000011288_g	ENSBGRG00000014515_p	-0.921886	2.00681e-05	0.00104508
ENSBGRG00000011288_g	ENSBGRG00000002163_p	-0.921886	2.00681e-05	0.00104508
ENSBGRG00000011288_g	ENSBGRG00000003085_p	-0.921886	2.00681e-05	0.00104508
ENSBGRG00000007036_g	ENSBGRG00000010825_p	-0.921886	2.00681e-05	0.00104508
ENSBGRG00000007036_g	ENSBGRG00000023992_p	-0.921886	2.00681e-05	0.00104508
ENSBGRG00000024940_g	ENSBGRG00000002557_p	-0.921886	2.00681e-05	0.00104508
ENSBGRG00000013516_g	ENSBGRG00000008630_p	-0.921886	2.00681e-05	0.00104508
ENSBGRG00000013516_g	ENSBGRG00000016776_p	-0.921886	2.00681e-05	0.00104508
ENSBGRG00000013516_g	ENSBGRG00000009451_p	0.921886	2.00681e-05	0.00104508
ENSBGRG00000018030_g	ENSBGRG00000021614_p	-0.921886	2.00681e-05	0.00104508
ENSBGRG00000018030_g	ENSBGRG00000008630_p	-0.921886	2.00681e-05	0.00104508
ENSBGRG00000007036_g	ENSBGRG00000024537_p	-0.921886	2.00681e-05	0.00104508
ENSBGRG00000007036_g	ENSBGRG00000017413_p	-0.921886	2.00681e-05	0.00104508
ENSBGRG00000007036_g	ENSBGRG00000005031_p	-0.921886	2.00681e-05	0.00104508
ENSBGRG00000007036_g	ENSBGRG00000019588_p	0.921886	2.00681e-05	0.00104508
ENSBGRG00000024940_g	ENSBGRG00000009672_p	-0.921886	2.00681e-05	0.00104508
ENSBGRG00000024940_g	ENSBGRG00000007224_p	-0.921886	2.00681e-05	0.00104508
ENSBGRG00000024940_g	ENSBGRG00000010825_p	-0.921886	2.00681e-05	0.00104508
ENSBGRG00000024940_g	ENSBGRG00000020774_p	-0.921886	2.00681e-05	0.00104508
ENSBGRG00000007036_g	ENSBGRG00000009672_p	-0.921886	2.00681e-05	0.00104508
ENSBGRG00000000478_g	ENSBGRG00000018611_p	0.921854	2.01076e-05	0.00104508
ENSBGRG00000000478_g	ENSBGRG00000010825_p	0.921854	2.01076e-05	0.00104508
ENSBGRG00000000478_g	ENSBGRG00000002405_p	0.921854	2.01076e-05	0.00104508
ENSBGRG00000018687_g	ENSBGRG00000001816_p	-0.921854	2.01076e-05	0.00104508
ENSBGRG00000006192_g	ENSBGRG00000022189_p	0.921854	2.01076e-05	0.00104508
ENSBGRG00000017480_g	ENSBGRG00000024283_p	-0.921854	2.01076e-05	0.00104508
ENSBGRG00000024835_g	ENSBGRG00000011499_p	0.921687	2.03174e-05	0.00104508
ENSBGRG00000014752_g	ENSBGRG00000022890_p	-0.921192	2.09498e-05	0.00104508
ENSBGRG00000021846_g	ENSBGRG00000003348_p	0.921192	2.09498e-05	0.00104508
ENSBGRG00000000471_g	ENSBGRG00000007164_p	0.921192	2.09498e-05	0.00104508
ENSBGRG00000022764_g	ENSBGRG00000002494_p	-0.921053	2.1131e-05	0.00104508
ENSBGRG00000013979_g	ENSBGRG00000024537_p	-0.920895	2.13377e-05	0.00104508
ENSBGRG00000016569_g	ENSBGRG00000009451_p	0.920895	2.13377e-05	0.00104508
ENSBGRG00000016569_g	ENSBGRG00000023992_p	-0.920895	2.13377e-05	0.00104508
ENSBGRG00000026918_g	ENSBGRG00000010825_p	-0.920895	2.13377e-05	0.00104508
ENSBGRG00000000656_g	ENSBGRG00000014860_p	-0.920895	2.13377e-05	0.00104508
ENSBGRG00000023843_g	ENSBGRG00000024659_p	-0.920895	2.13377e-05	0.00104508
ENSBGRG00000013886_g	ENSBGRG00000024537_p	-0.920895	2.13377e-05	0.00104508
ENSBGRG00000025808_g	ENSBGRG00000005230_p	0.920895	2.13377e-05	0.00104508
ENSBGRG00000025808_g	ENSBGRG00000021944_p	0.920895	2.13377e-05	0.00104508
ENSBGRG00000005578_g	ENSBGRG00000007560_p	-0.920895	2.13377e-05	0.00104508
ENSBGRG00000005578_g	ENSBGRG00000022465_p	-0.920895	2.13377e-05	0.00104508
ENSBGRG00000021615_g	ENSBGRG00000013863_p	-0.920895	2.13377e-05	0.00104508
ENSBGRG00000000656_g	ENSBGRG00000010825_p	-0.920895	2.13377e-05	0.00104508
ENSBGRG00000026918_g	ENSBGRG00000014860_p	-0.920895	2.13377e-05	0.00104508
ENSBGRG00000003858_g	ENSBGRG00000020918_p	0.920895	2.13377e-05	0.00104508
ENSBGRG00000013020_g	ENSBGRG00000021658_p	-0.920895	2.13377e-05	0.00104508
ENSBGRG00000003858_g	ENSBGRG00000013863_p	-0.920895	2.13377e-05	0.00104508
ENSBGRG00000013291_g	ENSBGRG00000010825_p	-0.920895	2.13377e-05	0.00104508
ENSBGRG00000013291_g	ENSBGRG00000024659_p	-0.920895	2.13377e-05	0.00104508
ENSBGRG00000013291_g	ENSBGRG00000014556_p	-0.920895	2.13377e-05	0.00104508
ENSBGRG00000013291_g	ENSBGRG00000006992_p	-0.920895	2.13377e-05	0.00104508
ENSBGRG00000013291_g	ENSBGRG00000003085_p	-0.920895	2.13377e-05	0.00104508
ENSBGRG00000013291_g	ENSBGRG00000024537_p	-0.920895	2.13377e-05	0.00104508
ENSBGRG00000014171_g	ENSBGRG00000024283_p	-0.920895	2.13377e-05	0.00104508
ENSBGRG00000026920_g	ENSBGRG00000007560_p	-0.920895	2.13377e-05	0.00104508
ENSBGRG00000026920_g	ENSBGRG00000022465_p	-0.920895	2.13377e-05	0.00104508
ENSBGRG00000011312_g	ENSBGRG00000006946_p	-0.920895	2.13377e-05	0.00104508
ENSBGRG00000002322_g	ENSBGRG00000018249_p	-0.920895	2.13377e-05	0.00104508
ENSBGRG00000025138_g	ENSBGRG00000004043_p	-0.920895	2.13377e-05	0.00104508
ENSBGRG00000023843_g	ENSBGRG00000014556_p	-0.920895	2.13377e-05	0.00104508
ENSBGRG00000013291_g	ENSBGRG00000009672_p	-0.920895	2.13377e-05	0.00104508
ENSBGRG00000025138_g	ENSBGRG00000018611_p	-0.920895	2.13377e-05	0.00104508
ENSBGRG00000025138_g	ENSBGRG00000022189_p	0.920895	2.13377e-05	0.00104508
ENSBGRG00000000289_g	ENSBGRG00000025183_p	-0.920895	2.13377e-05	0.00104508
ENSBGRG00000000289_g	ENSBGRG00000017413_p	-0.920895	2.13377e-05	0.00104508
ENSBGRG00000026853_g	ENSBGRG00000024283_p	-0.920895	2.13377e-05	0.00104508
ENSBGRG00000013886_g	ENSBGRG00000003880_p	0.920895	2.13377e-05	0.00104508
ENSBGRG00000025138_g	ENSBGRG00000001116_p	-0.920895	2.13377e-05	0.00104508
ENSBGRG00000025138_g	ENSBGRG00000000118_p	-0.920895	2.13377e-05	0.00104508
ENSBGRG00000025138_g	ENSBGRG00000015847_p	-0.920895	2.13377e-05	0.00104508
ENSBGRG00000025138_g	ENSBGRG00000009672_p	-0.920895	2.13377e-05	0.00104508
ENSBGRG00000025138_g	ENSBGRG00000000860_p	-0.920493	2.18695e-05	0.00104508
ENSBGRG00000025808_g	ENSBGRG00000000860_p	-0.920493	2.18695e-05	0.00104508
ENSBGRG00000000289_g	ENSBGRG00000000860_p	-0.920493	2.18695e-05	0.00104508
ENSBGRG00000000478_g	ENSBGRG00000011499_p	-0.919904	2.26682e-05	0.00104508
ENSBGRG00000013270_g	ENSBGRG00000013500_p	-0.919763	2.28639e-05	0.00104508
ENSBGRG00000000289_g	ENSBGRG00000013500_p	-0.918877	2.41176e-05	0.00104508
ENSBGRG00000023061_g	ENSBGRG00000024535_p	0.918877	2.41176e-05	0.00104508
ENSBGRG00000013622_g	ENSBGRG00000002494_p	-0.918877	2.41176e-05	0.00104508
ENSBGRG00000025138_g	ENSBGRG00000006400_p	-0.918877	2.41176e-05	0.00104508
ENSBGRG00000006314_g	ENSBGRG00000002494_p	-0.918877	2.41176e-05	0.00104508
ENSBGRG00000025808_g	ENSBGRG00000018730_p	-0.918877	2.41176e-05	0.00104508
ENSBGRG00000026853_g	ENSBGRG00000018730_p	-0.918877	2.41176e-05	0.00104508
ENSBGRG00000014171_g	ENSBGRG00000018730_p	-0.918877	2.41176e-05	0.00104508
ENSBGRG00000013291_g	ENSBGRG00000006400_p	-0.918877	2.41176e-05	0.00104508
ENSBGRG00000000478_g	ENSBGRG00000001491_p	0.918295	2.49701e-05	0.00104508
ENSBGRG00000000478_g	ENSBGRG00000007821_p	0.918295	2.49701e-05	0.00104508
ENSBGRG00000000478_g	ENSBGRG00000017909_p	0.918295	2.49701e-05	0.00104508
ENSBGRG00000000478_g	ENSBGRG00000025913_p	0.918295	2.49701e-05	0.00104508
ENSBGRG00000000478_g	ENSBGRG00000017257_p	0.918295	2.49701e-05	0.00104508
ENSBGRG00000006192_g	ENSBGRG00000000978_p	-0.918295	2.49701e-05	0.00104508
ENSBGRG00000018687_g	ENSBGRG00000014471_p	-0.918295	2.49701e-05	0.00104508
ENSBGRG00000017480_g	ENSBGRG00000024659_p	-0.918295	2.49701e-05	0.00104508
ENSBGRG00000017480_g	ENSBGRG00000014556_p	-0.918295	2.49701e-05	0.00104508
ENSBGRG00000017480_g	ENSBGRG00000019588_p	0.918295	2.49701e-05	0.00104508
ENSBGRG00000017221_g	ENSBGRG00000019588_p	0.918295	2.49701e-05	0.00104508
ENSBGRG00000010808_g	ENSBGRG00000023992_p	-0.918295	2.49701e-05	0.00104508
ENSBGRG00000014899_g	ENSBGRG00000024431_p	-0.918295	2.49701e-05	0.00104508
ENSBGRG00000000478_g	ENSBGRG00000009212_p	0.918295	2.49701e-05	0.00104508
ENSBGRG00000017480_g	ENSBGRG00000008630_p	-0.918295	2.49701e-05	0.00104508
ENSBGRG00000018300_g	ENSBGRG00000011499_p	0.91769	2.58817e-05	0.00104508
ENSBGRG00000018300_g	ENSBGRG00000012751_p	-0.91769	2.58817e-05	0.00104508
ENSBGRG00000012671_g	ENSBGRG00000000860_p	-0.917635	2.59651e-05	0.00104508
ENSBGRG00000018030_g	ENSBGRG00000000860_p	-0.917635	2.59651e-05	0.00104508
ENSBGRG00000024835_g	ENSBGRG00000002494_p	-0.916339	2.8011e-05	0.00104508
ENSBGRG00000006107_g	ENSBGRG00000010939_p	0.916084	2.8428e-05	0.00104508
ENSBGRG00000021846_g	ENSBGRG00000022881_p	-0.916084	2.8428e-05	0.00104508
ENSBGRG00000021846_g	ENSBGRG00000023769_p	0.916084	2.8428e-05	0.00104508
ENSBGRG00000006107_g	ENSBGRG00000012799_p	0.916084	2.8428e-05	0.00104508
ENSBGRG00000011685_g	ENSBGRG00000003834_p	-0.916084	2.8428e-05	0.00104508
ENSBGRG00000011685_g	ENSBGRG00000018256_p	-0.916084	2.8428e-05	0.00104508
ENSBGRG00000006107_g	ENSBGRG00000007821_p	0.916084	2.8428e-05	0.00104508
ENSBGRG00000006107_g	ENSBGRG00000014860_p	0.916084	2.8428e-05	0.00104508
ENSBGRG00000018300_g	ENSBGRG00000021296_p	-0.916084	2.8428e-05	0.00104508
ENSBGRG00000006107_g	ENSBGRG00000002941_p	-0.916084	2.8428e-05	0.00104508
ENSBGRG00000006107_g	ENSBGRG00000009212_p	0.916084	2.8428e-05	0.00104508
ENSBGRG00000006107_g	ENSBGRG00000016776_p	0.916084	2.8428e-05	0.00104508
ENSBGRG00000018300_g	ENSBGRG00000016999_p	-0.916084	2.8428e-05	0.00104508
ENSBGRG00000006107_g	ENSBGRG00000007560_p	0.916084	2.8428e-05	0.00104508
ENSBGRG00000006107_g	ENSBGRG00000003306_p	-0.916084	2.8428e-05	0.00104508
ENSBGRG00000026430_g	ENSBGRG00000012751_p	0.916024	2.85269e-05	0.00104508
ENSBGRG00000014452_g	ENSBGRG00000002494_p	-0.916024	2.85269e-05	0.00104508
ENSBGRG00000005582_g	ENSBGRG00000002494_p	-0.916024	2.85269e-05	0.00104508
ENSBGRG00000001556_g	ENSBGRG00000002494_p	-0.916024	2.85269e-05	0.00104508
ENSBGRG00000005582_g	ENSBGRG00000018730_p	-0.916024	2.85269e-05	0.00104508
ENSBGRG00000026430_g	ENSBGRG00000022266_p	-0.916024	2.85269e-05	0.00104508
ENSBGRG00000020597_g	ENSBGRG00000002494_p	-0.916024	2.85269e-05	0.00104508
ENSBGRG00000013516_g	ENSBGRG00000026799_p	-0.916024	2.85269e-05	0.00104508
ENSBGRG00000012671_g	ENSBGRG00000012751_p	-0.916024	2.85269e-05	0.00104508
ENSBGRG00000025938_g	ENSBGRG00000001499_p	-0.916024	2.85269e-05	0.00104508
ENSBGRG00000012674_g	ENSBGRG00000002494_p	-0.916024	2.85269e-05	0.00104508
ENSBGRG00000007021_g	ENSBGRG00000002494_p	-0.916024	2.85269e-05	0.00104508
ENSBGRG00000002929_g	ENSBGRG00000011499_p	0.916024	2.85269e-05	0.00104508
ENSBGRG00000007036_g	ENSBGRG00000011499_p	0.916024	2.85269e-05	0.00104508
ENSBGRG00000008489_g	ENSBGRG00000026799_p	-0.916024	2.85269e-05	0.00104508
ENSBGRG00000012674_g	ENSBGRG00000018730_p	-0.916024	2.85269e-05	0.00104508
ENSBGRG00000012494_g	ENSBGRG00000002494_p	-0.916024	2.85269e-05	0.00104508
ENSBGRG00000013270_g	ENSBGRG00000006400_p	-0.916024	2.85269e-05	0.00104508
ENSBGRG00000002812_g	ENSBGRG00000002494_p	-0.916024	2.85269e-05	0.00104508
ENSBGRG00000007036_g	ENSBGRG00000013500_p	-0.916024	2.85269e-05	0.00104508
ENSBGRG00000013270_g	ENSBGRG00000008996_p	-0.916024	2.85269e-05	0.00104508
ENSBGRG00000018030_g	ENSBGRG00000012751_p	-0.916024	2.85269e-05	0.00104508
ENSBGRG00000026430_g	ENSBGRG00000003348_p	-0.916024	2.85269e-05	0.00104508
ENSBGRG00000003845_g	ENSBGRG00000026799_p	-0.916024	2.85269e-05	0.00104508
ENSBGRG00000019100_g	ENSBGRG00000018730_p	-0.916024	2.85269e-05	0.00104508
ENSBGRG00000001024_g	ENSBGRG00000024535_p	0.915789	2.89156e-05	0.00104508
ENSBGRG00000008754_g	ENSBGRG00000007224_p	0.915516	2.9375e-05	0.00104508
ENSBGRG00000008754_g	ENSBGRG00000003085_p	0.915516	2.9375e-05	0.00104508
ENSBGRG00000008754_g	ENSBGRG00000017033_p	0.915516	2.9375e-05	0.00104508
ENSBGRG00000008754_g	ENSBGRG00000017120_p	0.915516	2.9375e-05	0.00104508
ENSBGRG00000008754_g	ENSBGRG00000009672_p	0.915516	2.9375e-05	0.00104508
ENSBGRG00000008754_g	ENSBGRG00000003086_p	0.915516	2.9375e-05	0.00104508
ENSBGRG00000008754_g	ENSBGRG00000002443_p	0.915516	2.9375e-05	0.00104508
ENSBGRG00000008754_g	ENSBGRG00000010939_p	0.915516	2.9375e-05	0.00104508
ENSBGRG00000008754_g	ENSBGRG00000021166_p	-0.915516	2.9375e-05	0.00104508
ENSBGRG00000008754_g	ENSBGRG00000021658_p	0.915516	2.9375e-05	0.00104508
ENSBGRG00000008754_g	ENSBGRG00000013629_p	0.915516	2.9375e-05	0.00104508
ENSBGRG00000023843_g	ENSBGRG00000011499_p	0.915245	2.98349e-05	0.00104508
ENSBGRG00000000656_g	ENSBGRG00000023403_p	0.915245	2.98349e-05	0.00104508
ENSBGRG00000026918_g	ENSBGRG00000023403_p	0.915245	2.98349e-05	0.00104508
ENSBGRG00000014171_g	ENSBGRG00000011499_p	0.915245	2.98349e-05	0.00104508
ENSBGRG00000013020_g	ENSBGRG00000002494_p	-0.915245	2.98349e-05	0.00104508
ENSBGRG00000026853_g	ENSBGRG00000011499_p	0.915245	2.98349e-05	0.00104508
ENSBGRG00000013291_g	ENSBGRG00000002494_p	-0.915245	2.98349e-05	0.00104508
ENSBGRG00000025138_g	ENSBGRG00000014643_p	-0.915245	2.98349e-05	0.00104508
ENSBGRG00000003858_g	ENSBGRG00000026799_p	-0.915245	2.98349e-05	0.00104508
ENSBGRG00000013020_g	ENSBGRG00000026799_p	-0.915245	2.98349e-05	0.00104508
ENSBGRG00000024835_g	ENSBGRG00000021944_p	0.914736	3.07151e-05	0.00104508
ENSBGRG00000000478_g	ENSBGRG00000016725_p	0.914736	3.07151e-05	0.00104508
ENSBGRG00000010808_g	ENSBGRG00000018256_p	-0.914736	3.07151e-05	0.00104508
ENSBGRG00000000478_g	ENSBGRG00000015040_p	0.914736	3.07151e-05	0.00104508
ENSBGRG00000000478_g	ENSBGRG00000009672_p	0.914736	3.07151e-05	0.00104508
ENSBGRG00000017719_g	ENSBGRG00000010825_p	-0.914736	3.07151e-05	0.00104508
ENSBGRG00000000478_g	ENSBGRG00000017033_p	0.914736	3.07151e-05	0.00104508
ENSBGRG00000017221_g	ENSBGRG00000020918_p	0.914736	3.07151e-05	0.00104508
ENSBGRG00000017480_g	ENSBGRG00000002494_p	-0.914556	3.103e-05	0.00104508
ENSBGRG00000011894_g	ENSBGRG00000001816_p	-0.914421	3.12689e-05	0.00104508
ENSBGRG00000007529_g	ENSBGRG00000003880_p	0.914421	3.12689e-05	0.00104508
ENSBGRG00000018030_g	ENSBGRG00000003834_p	-0.914421	3.12689e-05	0.00104508
ENSBGRG00000013270_g	ENSBGRG00000024537_p	-0.914421	3.12689e-05	0.00104508
ENSBGRG00000013692_g	ENSBGRG00000000499_p	-0.914421	3.12689e-05	0.00104508
ENSBGRG00000011894_g	ENSBGRG00000021062_p	-0.914421	3.12689e-05	0.00104508
ENSBGRG00000007529_g	ENSBGRG00000019588_p	0.914421	3.12689e-05	0.00104508
ENSBGRG00000010849_g	ENSBGRG00000019502_p	0.914421	3.12689e-05	0.00104508
ENSBGRG00000024940_g	ENSBGRG00000003834_p	-0.914421	3.12689e-05	0.00104508
ENSBGRG00000025227_g	ENSBGRG00000023026_p	-0.914421	3.12689e-05	0.00104508
ENSBGRG00000018030_g	ENSBGRG00000023992_p	-0.914421	3.12689e-05	0.00104508
ENSBGRG00000001556_g	ENSBGRG00000019588_p	0.914421	3.12689e-05	0.00104508
ENSBGRG00000010969_g	ENSBGRG00000024283_p	-0.914421	3.12689e-05	0.00104508
ENSBGRG00000013173_g	ENSBGRG00000014556_p	-0.914421	3.12689e-05	0.00104508
ENSBGRG00000013173_g	ENSBGRG00000024659_p	-0.914421	3.12689e-05	0.00104508
ENSBGRG00000025197_g	ENSBGRG00000024283_p	-0.914421	3.12689e-05	0.00104508
ENSBGRG00000013516_g	ENSBGRG00000002557_p	-0.914421	3.12689e-05	0.00104508
ENSBGRG00000000650_g	ENSBGRG00000014556_p	-0.914421	3.12689e-05	0.00104508
ENSBGRG00000018030_g	ENSBGRG00000020774_p	-0.914421	3.12689e-05	0.00104508
ENSBGRG00000011124_g	ENSBGRG00000017120_p	-0.914421	3.12689e-05	0.00104508
ENSBGRG00000011288_g	ENSBGRG00000022802_p	-0.914421	3.12689e-05	0.00104508
ENSBGRG00000001556_g	ENSBGRG00000021614_p	-0.914421	3.12689e-05	0.00104508
ENSBGRG00000026702_g	ENSBGRG00000003880_p	0.914421	3.12689e-05	0.00104508
ENSBGRG00000024940_g	ENSBGRG00000023992_p	-0.914421	3.12689e-05	0.00104508
ENSBGRG00000013516_g	ENSBGRG00000019588_p	0.914421	3.12689e-05	0.00104508
ENSBGRG00000025227_g	ENSBGRG00000023119_p	-0.914421	3.12689e-05	0.00104508
ENSBGRG00000007036_g	ENSBGRG00000000326_p	-0.914421	3.12689e-05	0.00104508
ENSBGRG00000009799_g	ENSBGRG00000015579_p	-0.914421	3.12689e-05	0.00104508
ENSBGRG00000007036_g	ENSBGRG00000012009_p	0.914421	3.12689e-05	0.00104508
ENSBGRG00000008530_g	ENSBGRG00000025183_p	-0.914421	3.12689e-05	0.00104508
ENSBGRG00000013516_g	ENSBGRG00000010825_p	-0.914421	3.12689e-05	0.00104508
ENSBGRG00000003845_g	ENSBGRG00000002557_p	-0.914421	3.12689e-05	0.00104508
ENSBGRG00000024940_g	ENSBGRG00000016888_p	-0.914421	3.12689e-05	0.00104508
ENSBGRG00000021877_g	ENSBGRG00000025183_p	-0.914421	3.12689e-05	0.00104508
ENSBGRG00000021877_g	ENSBGRG00000001816_p	-0.914421	3.12689e-05	0.00104508
ENSBGRG00000002929_g	ENSBGRG00000003880_p	0.914421	3.12689e-05	0.00104508
ENSBGRG00000006865_g	ENSBGRG00000014860_p	-0.914421	3.12689e-05	0.00104508
ENSBGRG00000025227_g	ENSBGRG00000021062_p	-0.914421	3.12689e-05	0.00104508
ENSBGRG00000011896_g	ENSBGRG00000021062_p	-0.914421	3.12689e-05	0.00104508
ENSBGRG00000011773_g	ENSBGRG00000010118_p	-0.914421	3.12689e-05	0.00104508
ENSBGRG00000006865_g	ENSBGRG00000024537_p	-0.914421	3.12689e-05	0.00104508
ENSBGRG00000025227_g	ENSBGRG00000005031_p	-0.914421	3.12689e-05	0.00104508
ENSBGRG00000011773_g	ENSBGRG00000019124_p	-0.914421	3.12689e-05	0.00104508
ENSBGRG00000025227_g	ENSBGRG00000024283_p	-0.914421	3.12689e-05	0.00104508
ENSBGRG00000024940_g	ENSBGRG00000002405_p	-0.914421	3.12689e-05	0.00104508
ENSBGRG00000006865_g	ENSBGRG00000010825_p	-0.914421	3.12689e-05	0.00104508
ENSBGRG00000011773_g	ENSBGRG00000026756_p	-0.914421	3.12689e-05	0.00104508
ENSBGRG00000011773_g	ENSBGRG00000012099_p	-0.914421	3.12689e-05	0.00104508
ENSBGRG00000007332_g	ENSBGRG00000019588_p	0.914421	3.12689e-05	0.00104508
ENSBGRG00000025186_g	ENSBGRG00000017120_p	-0.914421	3.12689e-05	0.00104508
ENSBGRG00000011773_g	ENSBGRG00000016725_p	-0.914421	3.12689e-05	0.00104508
ENSBGRG00000011773_g	ENSBGRG00000001116_p	-0.914421	3.12689e-05	0.00104508
ENSBGRG00000011773_g	ENSBGRG00000020583_p	-0.914421	3.12689e-05	0.00104508
ENSBGRG00000013516_g	ENSBGRG00000022802_p	-0.914421	3.12689e-05	0.00104508
ENSBGRG00000011773_g	ENSBGRG00000019502_p	-0.914421	3.12689e-05	0.00104508
ENSBGRG00000011773_g	ENSBGRG00000013629_p	-0.914421	3.12689e-05	0.00104508
ENSBGRG00000007332_g	ENSBGRG00000003880_p	0.914421	3.12689e-05	0.00104508
ENSBGRG00000025227_g	ENSBGRG00000026459_p	-0.914421	3.12689e-05	0.00104508
ENSBGRG00000007752_g	ENSBGRG00000003880_p	0.914421	3.12689e-05	0.00104508
ENSBGRG00000007752_g	ENSBGRG00000019588_p	0.914421	3.12689e-05	0.00104508
ENSBGRG00000011894_g	ENSBGRG00000023119_p	-0.914421	3.12689e-05	0.00104508
ENSBGRG00000024940_g	ENSBGRG00000016776_p	-0.914421	3.12689e-05	0.00104508
ENSBGRG00000013270_g	ENSBGRG00000023119_p	-0.914421	3.12689e-05	0.00104508
ENSBGRG00000025227_g	ENSBGRG00000025913_p	-0.914421	3.12689e-05	0.00104508
ENSBGRG00000013270_g	ENSBGRG00000017413_p	-0.914421	3.12689e-05	0.00104508
ENSBGRG00000003845_g	ENSBGRG00000010825_p	-0.914421	3.12689e-05	0.00104508
ENSBGRG00000024940_g	ENSBGRG00000018611_p	-0.914421	3.12689e-05	0.00104508
ENSBGRG00000011288_g	ENSBGRG00000002557_p	-0.914421	3.12689e-05	0.00104508
ENSBGRG00000024940_g	ENSBGRG00000001628_p	-0.914421	3.12689e-05	0.00104508
ENSBGRG00000018030_g	ENSBGRG00000009672_p	-0.914421	3.12689e-05	0.00104508
ENSBGRG00000024940_g	ENSBGRG00000021614_p	-0.914421	3.12689e-05	0.00104508
ENSBGRG00000011896_g	ENSBGRG00000001816_p	-0.914421	3.12689e-05	0.00104508
ENSBGRG00000025846_g	ENSBGRG00000009451_p	0.914421	3.12689e-05	0.00104508
ENSBGRG00000024940_g	ENSBGRG00000002443_p	-0.914421	3.12689e-05	0.00104508
ENSBGRG00000000650_g	ENSBGRG00000024659_p	-0.914421	3.12689e-05	0.00104508
ENSBGRG00000013270_g	ENSBGRG00000001816_p	-0.914421	3.12689e-05	0.00104508
ENSBGRG00000025227_g	ENSBGRG00000001116_p	-0.914421	3.12689e-05	0.00104508
ENSBGRG00000025227_g	ENSBGRG00000002941_p	0.914421	3.12689e-05	0.00104508
ENSBGRG00000007036_g	ENSBGRG00000018256_p	-0.914421	3.12689e-05	0.00104508
ENSBGRG00000018030_g	ENSBGRG00000016776_p	-0.914421	3.12689e-05	0.00104508
ENSBGRG00000026430_g	ENSBGRG00000002443_p	0.914421	3.12689e-05	0.00104508
ENSBGRG00000025227_g	ENSBGRG00000019222_p	-0.914421	3.12689e-05	0.00104508
ENSBGRG00000000650_g	ENSBGRG00000024283_p	-0.914421	3.12689e-05	0.00104508
ENSBGRG00000013270_g	ENSBGRG00000014860_p	-0.914421	3.12689e-05	0.00104508
ENSBGRG00000013270_g	ENSBGRG00000021062_p	-0.914421	3.12689e-05	0.00104508
ENSBGRG00000003845_g	ENSBGRG00000022802_p	-0.914421	3.12689e-05	0.00104508
ENSBGRG00000003845_g	ENSBGRG00000019588_p	0.914421	3.12689e-05	0.00104508
ENSBGRG00000003230_g	ENSBGRG00000024537_p	-0.914421	3.12689e-05	0.00104508
ENSBGRG00000019384_g	ENSBGRG00000024537_p	-0.914421	3.12689e-05	0.00104508
ENSBGRG00000020439_g	ENSBGRG00000001509_p	0.914421	3.12689e-05	0.00104508
ENSBGRG00000025632_g	ENSBGRG00000009950_p	-0.914421	3.12689e-05	0.00104508
ENSBGRG00000000650_g	ENSBGRG00000018249_p	-0.914421	3.12689e-05	0.00104508
ENSBGRG00000025632_g	ENSBGRG00000003306_p	0.914421	3.12689e-05	0.00104508
ENSBGRG00000010849_g	ENSBGRG00000021371_p	0.914421	3.12689e-05	0.00104508
ENSBGRG00000025632_g	ENSBGRG00000021360_p	-0.914421	3.12689e-05	0.00104508
ENSBGRG00000020439_g	ENSBGRG00000017761_p	-0.914421	3.12689e-05	0.00104508
ENSBGRG00000014452_g	ENSBGRG00000021944_p	0.914421	3.12689e-05	0.00104508
ENSBGRG00000001903_g	ENSBGRG00000007560_p	-0.914421	3.12689e-05	0.00104508
ENSBGRG00000022908_g	ENSBGRG00000012009_p	0.914421	3.12689e-05	0.00104508
ENSBGRG00000014452_g	ENSBGRG00000018256_p	-0.914421	3.12689e-05	0.00104508
ENSBGRG00000002370_g	ENSBGRG00000024283_p	-0.914421	3.12689e-05	0.00104508
ENSBGRG00000022908_g	ENSBGRG00000018256_p	-0.914421	3.12689e-05	0.00104508
ENSBGRG00000010849_g	ENSBGRG00000017257_p	0.914421	3.12689e-05	0.00104508
ENSBGRG00000022908_g	ENSBGRG00000003880_p	0.914421	3.12689e-05	0.00104508
ENSBGRG00000003740_g	ENSBGRG00000025183_p	-0.914421	3.12689e-05	0.00104508
ENSBGRG00000012671_g	ENSBGRG00000009672_p	-0.914421	3.12689e-05	0.00104508
ENSBGRG00000012671_g	ENSBGRG00000019588_p	0.914421	3.12689e-05	0.00104508
ENSBGRG00000003740_g	ENSBGRG00000001816_p	-0.914421	3.12689e-05	0.00104508
ENSBGRG00000022341_g	ENSBGRG00000015579_p	-0.914421	3.12689e-05	0.00104508
ENSBGRG00000001903_g	ENSBGRG00000021658_p	-0.914421	3.12689e-05	0.00104508
ENSBGRG00000015236_g	ENSBGRG00000024283_p	-0.914421	3.12689e-05	0.00104508
ENSBGRG00000010849_g	ENSBGRG00000015569_p	0.914421	3.12689e-05	0.00104508
ENSBGRG00000014452_g	ENSBGRG00000021614_p	-0.914421	3.12689e-05	0.00104508
ENSBGRG00000014452_g	ENSBGRG00000019588_p	0.914421	3.12689e-05	0.00104508
ENSBGRG00000007036_g	ENSBGRG00000000481_p	-0.914421	3.12689e-05	0.00104508
ENSBGRG00000020439_g	ENSBGRG00000018249_p	-0.914421	3.12689e-05	0.00104508
ENSBGRG00000020439_g	ENSBGRG00000008985_p	0.914421	3.12689e-05	0.00104508
ENSBGRG00000020597_g	ENSBGRG00000016776_p	-0.914421	3.12689e-05	0.00104508
ENSBGRG00000025632_g	ENSBGRG00000002833_p	-0.914421	3.12689e-05	0.00104508
ENSBGRG00000025163_g	ENSBGRG00000000499_p	-0.914421	3.12689e-05	0.00104508
ENSBGRG00000025632_g	ENSBGRG00000018249_p	-0.914421	3.12689e-05	0.00104508
ENSBGRG00000011003_g	ENSBGRG00000015579_p	-0.914421	3.12689e-05	0.00104508
ENSBGRG00000025632_g	ENSBGRG00000022465_p	-0.914421	3.12689e-05	0.00104508
ENSBGRG00000024077_g	ENSBGRG00000024283_p	-0.914421	3.12689e-05	0.00104508
ENSBGRG00000015474_g	ENSBGRG00000010196_p	0.914421	3.12689e-05	0.00104508
ENSBGRG00000002648_g	ENSBGRG00000016776_p	-0.914421	3.12689e-05	0.00104508
ENSBGRG00000019100_g	ENSBGRG00000001816_p	-0.914421	3.12689e-05	0.00104508
ENSBGRG00000011288_g	ENSBGRG00000014471_p	-0.914421	3.12689e-05	0.00104508
ENSBGRG00000000876_g	ENSBGRG00000024283_p	-0.914421	3.12689e-05	0.00104508
ENSBGRG00000019100_g	ENSBGRG00000007560_p	-0.914421	3.12689e-05	0.00104508
ENSBGRG00000024940_g	ENSBGRG00000021944_p	0.914421	3.12689e-05	0.00104508
ENSBGRG00000015474_g	ENSBGRG00000013924_p	-0.914421	3.12689e-05	0.00104508
ENSBGRG00000010849_g	ENSBGRG00000012799_p	0.914421	3.12689e-05	0.00104508
ENSBGRG00000007036_g	ENSBGRG00000022189_p	0.914421	3.12689e-05	0.00104508
ENSBGRG00000018030_g	ENSBGRG00000019588_p	0.914421	3.12689e-05	0.00104508
ENSBGRG00000011003_g	ENSBGRG00000019588_p	0.914421	3.12689e-05	0.00104508
ENSBGRG00000007021_g	ENSBGRG00000006946_p	-0.914421	3.12689e-05	0.00104508
ENSBGRG00000001556_g	ENSBGRG00000021944_p	0.914421	3.12689e-05	0.00104508
ENSBGRG00000025632_g	ENSBGRG00000026163_p	0.914421	3.12689e-05	0.00104508
ENSBGRG00000025938_g	ENSBGRG00000020583_p	-0.914421	3.12689e-05	0.00104508
ENSBGRG00000011288_g	ENSBGRG00000019900_p	-0.914421	3.12689e-05	0.00104508
ENSBGRG00000025938_g	ENSBGRG00000019562_p	-0.914421	3.12689e-05	0.00104508
ENSBGRG00000025938_g	ENSBGRG00000002703_p	-0.914421	3.12689e-05	0.00104508
ENSBGRG00000020597_g	ENSBGRG00000010825_p	-0.914421	3.12689e-05	0.00104508
ENSBGRG00000010849_g	ENSBGRG00000009212_p	0.914421	3.12689e-05	0.00104508
ENSBGRG00000010849_g	ENSBGRG00000007821_p	0.914421	3.12689e-05	0.00104508
ENSBGRG00000011308_g	ENSBGRG00000024283_p	-0.914421	3.12689e-05	0.00104508
ENSBGRG00000008195_g	ENSBGRG00000024283_p	-0.914421	3.12689e-05	0.00104508
ENSBGRG00000001556_g	ENSBGRG00000018256_p	-0.914421	3.12689e-05	0.00104508
ENSBGRG00000019384_g	ENSBGRG00000014860_p	-0.914421	3.12689e-05	0.00104508
ENSBGRG00000003230_g	ENSBGRG00000014860_p	-0.914421	3.12689e-05	0.00104508
ENSBGRG00000010497_g	ENSBGRG00000015579_p	-0.914421	3.12689e-05	0.00104508
ENSBGRG00000010849_g	ENSBGRG00000005230_p	-0.914421	3.12689e-05	0.00104508
ENSBGRG00000011896_g	ENSBGRG00000023119_p	-0.914421	3.12689e-05	0.00104508
ENSBGRG00000010849_g	ENSBGRG00000003214_p	-0.914421	3.12689e-05	0.00104508
ENSBGRG00000003230_g	ENSBGRG00000010825_p	-0.914421	3.12689e-05	0.00104508
ENSBGRG00000017988_g	ENSBGRG00000003059_p	-0.914421	3.12689e-05	0.00104508
ENSBGRG00000017988_g	ENSBGRG00000017120_p	-0.914421	3.12689e-05	0.00104508
ENSBGRG00000003230_g	ENSBGRG00000017413_p	-0.914421	3.12689e-05	0.00104508
ENSBGRG00000006865_g	ENSBGRG00000017413_p	-0.914421	3.12689e-05	0.00104508
ENSBGRG00000021249_g	ENSBGRG00000025183_p	-0.914421	3.12689e-05	0.00104508
ENSBGRG00000010849_g	ENSBGRG00000024342_p	0.914421	3.12689e-05	0.00104508
ENSBGRG00000010849_g	ENSBGRG00000002941_p	-0.914421	3.12689e-05	0.00104508
ENSBGRG00000006323_g	ENSBGRG00000014860_p	-0.914421	3.12689e-05	0.00104508
ENSBGRG00000010849_g	ENSBGRG00000015393_p	-0.914421	3.12689e-05	0.00104508
ENSBGRG00000007036_g	ENSBGRG00000000237_p	0.914421	3.12689e-05	0.00104508
ENSBGRG00000019384_g	ENSBGRG00000010825_p	-0.914421	3.12689e-05	0.00104508
ENSBGRG00000006323_g	ENSBGRG00000010825_p	-0.914421	3.12689e-05	0.00104508
ENSBGRG00000025632_g	ENSBGRG00000020918_p	0.914421	3.12689e-05	0.00104508
ENSBGRG00000006323_g	ENSBGRG00000017413_p	-0.914421	3.12689e-05	0.00104508
ENSBGRG00000010849_g	ENSBGRG00000007560_p	0.914421	3.12689e-05	0.00104508
ENSBGRG00000019384_g	ENSBGRG00000017413_p	-0.914421	3.12689e-05	0.00104508
ENSBGRG00000006323_g	ENSBGRG00000024537_p	-0.914421	3.12689e-05	0.00104508
ENSBGRG00000019349_g	ENSBGRG00000021658_p	-0.914421	3.12689e-05	0.00104508
ENSBGRG00000026430_g	ENSBGRG00000017891_p	0.914421	3.12689e-05	0.00104508
ENSBGRG00000010497_g	ENSBGRG00000019588_p	0.914421	3.12689e-05	0.00104508
ENSBGRG00000009799_g	ENSBGRG00000019588_p	0.914421	3.12689e-05	0.00104508
ENSBGRG00000010849_g	ENSBGRG00000013759_p	0.914421	3.12689e-05	0.00104508
ENSBGRG00000008489_g	ENSBGRG00000019588_p	0.914421	3.12689e-05	0.00104508
ENSBGRG00000012671_g	ENSBGRG00000016776_p	-0.914421	3.12689e-05	0.00104508
ENSBGRG00000008489_g	ENSBGRG00000010825_p	-0.914421	3.12689e-05	0.00104508
ENSBGRG00000018058_g	ENSBGRG00000014860_p	-0.914421	3.12689e-05	0.00104508
ENSBGRG00000008489_g	ENSBGRG00000002557_p	-0.914421	3.12689e-05	0.00104508
ENSBGRG00000010849_g	ENSBGRG00000015909_p	0.914421	3.12689e-05	0.00104508
ENSBGRG00000008489_g	ENSBGRG00000022802_p	-0.914421	3.12689e-05	0.00104508
ENSBGRG00000012671_g	ENSBGRG00000023992_p	-0.914421	3.12689e-05	0.00104508
ENSBGRG00000018058_g	ENSBGRG00000010825_p	-0.914421	3.12689e-05	0.00104508
ENSBGRG00000007036_g	ENSBGRG00000008630_p	-0.914421	3.12689e-05	0.00104508
ENSBGRG00000010849_g	ENSBGRG00000016584_p	0.914421	3.12689e-05	0.00104508
ENSBGRG00000018058_g	ENSBGRG00000017413_p	-0.914421	3.12689e-05	0.00104508
ENSBGRG00000012671_g	ENSBGRG00000020774_p	-0.914421	3.12689e-05	0.00104508
ENSBGRG00000012671_g	ENSBGRG00000003834_p	-0.914421	3.12689e-05	0.00104508
ENSBGRG00000010849_g	ENSBGRG00000010825_p	0.914421	3.12689e-05	0.00104508
ENSBGRG00000010849_g	ENSBGRG00000014602_p	0.914421	3.12689e-05	0.00104508
ENSBGRG00000018058_g	ENSBGRG00000024537_p	-0.914421	3.12689e-05	0.00104508
ENSBGRG00000011288_g	ENSBGRG00000017992_p	-0.914421	3.12689e-05	0.00104508
ENSBGRG00000007036_g	ENSBGRG00000022459_p	-0.914421	3.12689e-05	0.00104508
ENSBGRG00000002549_g	ENSBGRG00000024283_p	-0.914421	3.12689e-05	0.00104508
ENSBGRG00000019349_g	ENSBGRG00000007560_p	-0.914421	3.12689e-05	0.00104508
ENSBGRG00000026430_g	ENSBGRG00000013858_p	0.914421	3.12689e-05	0.00104508
ENSBGRG00000026702_g	ENSBGRG00000019588_p	0.914421	3.12689e-05	0.00104508
ENSBGRG00000006323_g	ENSBGRG00000000860_p	-0.91389	3.22222e-05	0.00104508
ENSBGRG00000001556_g	ENSBGRG00000000860_p	-0.91389	3.22222e-05	0.00104508
ENSBGRG00000003230_g	ENSBGRG00000000860_p	-0.91389	3.22222e-05	0.00104508
ENSBGRG00000018058_g	ENSBGRG00000000860_p	-0.91389	3.22222e-05	0.00104508
ENSBGRG00000006865_g	ENSBGRG00000000860_p	-0.91389	3.22222e-05	0.00104508
ENSBGRG00000019384_g	ENSBGRG00000000860_p	-0.91389	3.22222e-05	0.00104508
ENSBGRG00000014452_g	ENSBGRG00000000860_p	-0.91389	3.22222e-05	0.00104508
ENSBGRG00000021615_g	ENSBGRG00000001816_p	-0.913643	3.26719e-05	0.00104508
ENSBGRG00000026918_g	ENSBGRG00000023119_p	-0.913643	3.26719e-05	0.00104508
ENSBGRG00000025138_g	ENSBGRG00000015557_p	-0.913643	3.26719e-05	0.00104508
ENSBGRG00000025138_g	ENSBGRG00000002833_p	-0.913643	3.26719e-05	0.00104508
ENSBGRG00000025138_g	ENSBGRG00000017033_p	-0.913643	3.26719e-05	0.00104508
ENSBGRG00000021615_g	ENSBGRG00000013924_p	0.913643	3.26719e-05	0.00104508
ENSBGRG00000025138_g	ENSBGRG00000019900_p	-0.913643	3.26719e-05	0.00104508
ENSBGRG00000025138_g	ENSBGRG00000003306_p	0.913643	3.26719e-05	0.00104508
ENSBGRG00000005578_g	ENSBGRG00000019588_p	0.913643	3.26719e-05	0.00104508
ENSBGRG00000005578_g	ENSBGRG00000008630_p	-0.913643	3.26719e-05	0.00104508
ENSBGRG00000025808_g	ENSBGRG00000024283_p	-0.913643	3.26719e-05	0.00104508
ENSBGRG00000025138_g	ENSBGRG00000019502_p	-0.913643	3.26719e-05	0.00104508
ENSBGRG00000013886_g	ENSBGRG00000006946_p	-0.913643	3.26719e-05	0.00104508
ENSBGRG00000025808_g	ENSBGRG00000019588_p	0.913643	3.26719e-05	0.00104508
ENSBGRG00000025138_g	ENSBGRG00000005777_p	0.913643	3.26719e-05	0.00104508
ENSBGRG00000000656_g	ENSBGRG00000023119_p	-0.913643	3.26719e-05	0.00104508
ENSBGRG00000000656_g	ENSBGRG00000019588_p	0.913643	3.26719e-05	0.00104508
ENSBGRG00000025138_g	ENSBGRG00000008925_p	-0.913643	3.26719e-05	0.00104508
ENSBGRG00000026918_g	ENSBGRG00000019588_p	0.913643	3.26719e-05	0.00104508
ENSBGRG00000010350_g	ENSBGRG00000019588_p	0.913643	3.26719e-05	0.00104508
ENSBGRG00000025138_g	ENSBGRG00000002854_p	-0.913643	3.26719e-05	0.00104508
ENSBGRG00000000289_g	ENSBGRG00000015579_p	-0.913643	3.26719e-05	0.00104508
ENSBGRG00000016569_g	ENSBGRG00000013924_p	0.913643	3.26719e-05	0.00104508
ENSBGRG00000013291_g	ENSBGRG00000000499_p	-0.913643	3.26719e-05	0.00104508
ENSBGRG00000013291_g	ENSBGRG00000002941_p	0.913643	3.26719e-05	0.00104508
ENSBGRG00000013291_g	ENSBGRG00000023992_p	-0.913643	3.26719e-05	0.00104508
ENSBGRG00000013291_g	ENSBGRG00000016776_p	-0.913643	3.26719e-05	0.00104508
ENSBGRG00000000289_g	ENSBGRG00000021062_p	-0.913643	3.26719e-05	0.00104508
ENSBGRG00000013291_g	ENSBGRG00000023119_p	-0.913643	3.26719e-05	0.00104508
ENSBGRG00000013020_g	ENSBGRG00000015040_p	-0.913643	3.26719e-05	0.00104508
ENSBGRG00000013291_g	ENSBGRG00000020918_p	0.913643	3.26719e-05	0.00104508
ENSBGRG00000011312_g	ENSBGRG00000001816_p	-0.913643	3.26719e-05	0.00104508
ENSBGRG00000002322_g	ENSBGRG00000024537_p	-0.913643	3.26719e-05	0.00104508
ENSBGRG00000016962_g	ENSBGRG00000020725_p	0.913643	3.26719e-05	0.00104508
ENSBGRG00000016962_g	ENSBGRG00000007092_p	0.913643	3.26719e-05	0.00104508
ENSBGRG00000013020_g	ENSBGRG00000021944_p	0.913643	3.26719e-05	0.00104508
ENSBGRG00000023843_g	ENSBGRG00000002640_p	-0.913643	3.26719e-05	0.00104508
ENSBGRG00000023843_g	ENSBGRG00000025183_p	-0.913643	3.26719e-05	0.00104508
ENSBGRG00000013622_g	ENSBGRG00000010825_p	-0.913643	3.26719e-05	0.00104508
ENSBGRG00000026920_g	ENSBGRG00000019588_p	0.913643	3.26719e-05	0.00104508
ENSBGRG00000026920_g	ENSBGRG00000008630_p	-0.913643	3.26719e-05	0.00104508
ENSBGRG00000006314_g	ENSBGRG00000021614_p	-0.913643	3.26719e-05	0.00104508
ENSBGRG00000004507_g	ENSBGRG00000001816_p	-0.913643	3.26719e-05	0.00104508
ENSBGRG00000000289_g	ENSBGRG00000014556_p	-0.913643	3.26719e-05	0.00104508
ENSBGRG00000002145_g	ENSBGRG00000015268_p	-0.913643	3.26719e-05	0.00104508
ENSBGRG00000000289_g	ENSBGRG00000021658_p	-0.913643	3.26719e-05	0.00104508
ENSBGRG00000013886_g	ENSBGRG00000018249_p	-0.913643	3.26719e-05	0.00104508
ENSBGRG00000000289_g	ENSBGRG00000024659_p	-0.913643	3.26719e-05	0.00104508
ENSBGRG00000013291_g	ENSBGRG00000019222_p	-0.913643	3.26719e-05	0.00104508
ENSBGRG00000013291_g	ENSBGRG00000003834_p	-0.913643	3.26719e-05	0.00104508
ENSBGRG00000013291_g	ENSBGRG00000022465_p	-0.913643	3.26719e-05	0.00104508
ENSBGRG00000016569_g	ENSBGRG00000001816_p	-0.913643	3.26719e-05	0.00104508
ENSBGRG00000013979_g	ENSBGRG00000018249_p	-0.913643	3.26719e-05	0.00104508
ENSBGRG00000016569_g	ENSBGRG00000006976_p	-0.913643	3.26719e-05	0.00104508
ENSBGRG00000013020_g	ENSBGRG00000006992_p	-0.913643	3.26719e-05	0.00104508
ENSBGRG00000013979_g	ENSBGRG00000005584_p	-0.913643	3.26719e-05	0.00104508
ENSBGRG00000013979_g	ENSBGRG00000017033_p	-0.913643	3.26719e-05	0.00104508
ENSBGRG00000013020_g	ENSBGRG00000003085_p	-0.913643	3.26719e-05	0.00104508
ENSBGRG00000016569_g	ENSBGRG00000008925_p	-0.913643	3.26719e-05	0.00104508
ENSBGRG00000013020_g	ENSBGRG00000017413_p	-0.913643	3.26719e-05	0.00104508
ENSBGRG00000013979_g	ENSBGRG00000003880_p	0.913643	3.26719e-05	0.00104508
ENSBGRG00000013291_g	ENSBGRG00000019502_p	-0.913643	3.26719e-05	0.00104508
ENSBGRG00000013020_g	ENSBGRG00000016776_p	-0.913643	3.26719e-05	0.00104508
ENSBGRG00000013291_g	ENSBGRG00000005031_p	-0.913643	3.26719e-05	0.00104508
ENSBGRG00000014166_g	ENSBGRG00000018730_p	-0.912285	3.5241e-05	0.00104508
ENSBGRG00000011773_g	ENSBGRG00000000358_p	-0.912285	3.5241e-05	0.00104508
ENSBGRG00000010849_g	ENSBGRG00000012751_p	0.912285	3.5241e-05	0.00104508
ENSBGRG00000001556_g	ENSBGRG00000018730_p	-0.912285	3.5241e-05	0.00104508
ENSBGRG00000023080_g	ENSBGRG00000018730_p	-0.912285	3.5241e-05	0.00104508
ENSBGRG00000021357_g	ENSBGRG00000018730_p	-0.912285	3.5241e-05	0.00104508
ENSBGRG00000014452_g	ENSBGRG00000018730_p	-0.912285	3.5241e-05	0.00104508
ENSBGRG00000010919_g	ENSBGRG00000018730_p	-0.912285	3.5241e-05	0.00104508
ENSBGRG00000007036_g	ENSBGRG00000018730_p	-0.912285	3.5241e-05	0.00104508
ENSBGRG00000002524_g	ENSBGRG00000018730_p	-0.912285	3.5241e-05	0.00104508
ENSBGRG00000014288_g	ENSBGRG00000018730_p	-0.912285	3.5241e-05	0.00104508
ENSBGRG00000013020_g	ENSBGRG00000013500_p	-0.911613	3.65695e-05	0.00104508
ENSBGRG00000010350_g	ENSBGRG00000002494_p	-0.911613	3.65695e-05	0.00104508
ENSBGRG00000025138_g	ENSBGRG00000000358_p	-0.911613	3.65695e-05	0.00104508
ENSBGRG00000017480_g	ENSBGRG00000022465_p	-0.911176	3.74536e-05	0.00104508
ENSBGRG00000006192_g	ENSBGRG00000004235_p	-0.911176	3.74536e-05	0.00104508
ENSBGRG00000006192_g	ENSBGRG00000005777_p	0.911176	3.74536e-05	0.00104508
ENSBGRG00000006192_g	ENSBGRG00000012009_p	0.911176	3.74536e-05	0.00104508
ENSBGRG00000000478_g	ENSBGRG00000021944_p	-0.911176	3.74536e-05	0.00104508
ENSBGRG00000017719_g	ENSBGRG00000014860_p	-0.911176	3.74536e-05	0.00104508
ENSBGRG00000014899_g	ENSBGRG00000002833_p	-0.911176	3.74536e-05	0.00104508
ENSBGRG00000000478_g	ENSBGRG00000000237_p	-0.911176	3.74536e-05	0.00104508
ENSBGRG00000017221_g	ENSBGRG00000009451_p	0.911176	3.74536e-05	0.00104508
ENSBGRG00000002132_g	ENSBGRG00000003880_p	0.911176	3.74536e-05	0.00104508
ENSBGRG00000024940_g	ENSBGRG00000000860_p	-0.910144	3.96099e-05	0.00104508
ENSBGRG00000018300_g	ENSBGRG00000000979_p	0.909091	4.19104e-05	0.00104508
ENSBGRG00000006107_g	ENSBGRG00000021614_p	0.909091	4.19104e-05	0.00104508
ENSBGRG00000006107_g	ENSBGRG00000016584_p	0.909091	4.19104e-05	0.00104508
ENSBGRG00000025402_g	ENSBGRG00000005031_p	-0.909091	4.19104e-05	0.00104508
ENSBGRG00000000471_g	ENSBGRG00000026459_p	-0.909091	4.19104e-05	0.00104508
ENSBGRG00000019426_g	ENSBGRG00000019562_p	-0.909091	4.19104e-05	0.00104508
ENSBGRG00000019426_g	ENSBGRG00000019572_p	-0.909091	4.19104e-05	0.00104508
ENSBGRG00000000471_g	ENSBGRG00000024995_p	0.909091	4.19104e-05	0.00104508
ENSBGRG00000019426_g	ENSBGRG00000015569_p	-0.909091	4.19104e-05	0.00104508
ENSBGRG00000019426_g	ENSBGRG00000009492_p	-0.909091	4.19104e-05	0.00104508
ENSBGRG00000021846_g	ENSBGRG00000014450_p	0.909091	4.19104e-05	0.00104508
ENSBGRG00000006107_g	ENSBGRG00000014602_p	0.909091	4.19104e-05	0.00104508
ENSBGRG00000011685_g	ENSBGRG00000000326_p	-0.909091	4.19104e-05	0.00104508
ENSBGRG00000011685_g	ENSBGRG00000020774_p	-0.909091	4.19104e-05	0.00104508
ENSBGRG00000025402_g	ENSBGRG00000000499_p	-0.909091	4.19104e-05	0.00104508
ENSBGRG00000006107_g	ENSBGRG00000002557_p	0.909091	4.19104e-05	0.00104508
ENSBGRG00000021846_g	ENSBGRG00000015255_p	0.909091	4.19104e-05	0.00104508
ENSBGRG00000018300_g	ENSBGRG00000002941_p	0.909091	4.19104e-05	0.00104508
ENSBGRG00000018300_g	ENSBGRG00000014450_p	0.909091	4.19104e-05	0.00104508
ENSBGRG00000021846_g	ENSBGRG00000022238_p	-0.909091	4.19104e-05	0.00104508
ENSBGRG00000018300_g	ENSBGRG00000000326_p	-0.909091	4.19104e-05	0.00104508
ENSBGRG00000009309_g	ENSBGRG00000015909_p	0.909091	4.19104e-05	0.00104508
ENSBGRG00000018300_g	ENSBGRG00000019572_p	-0.909091	4.19104e-05	0.00104508
ENSBGRG00000019426_g	ENSBGRG00000025913_p	-0.909091	4.19104e-05	0.00104508
ENSBGRG00000019426_g	ENSBGRG00000018611_p	-0.909091	4.19104e-05	0.00104508
ENSBGRG00000006107_g	ENSBGRG00000002405_p	0.909091	4.19104e-05	0.00104508
ENSBGRG00000009309_g	ENSBGRG00000022017_p	0.909091	4.19104e-05	0.00104508
ENSBGRG00000006107_g	ENSBGRG00000015569_p	0.909091	4.19104e-05	0.00104508
ENSBGRG00000006107_g	ENSBGRG00000000481_p	0.909091	4.19104e-05	0.00104508
ENSBGRG00000001903_g	ENSBGRG00000026799_p	-0.908546	4.31408e-05	0.00104508
ENSBGRG00000001903_g	ENSBGRG00000011499_p	0.908546	4.31408e-05	0.00104508
ENSBGRG00000011288_g	ENSBGRG00000014643_p	-0.908546	4.31408e-05	0.00104508
ENSBGRG00000011288_g	ENSBGRG00000023403_p	0.908546	4.31408e-05	0.00104508
ENSBGRG00000024077_g	ENSBGRG00000011499_p	0.908546	4.31408e-05	0.00104508
ENSBGRG00000014166_g	ENSBGRG00000002494_p	-0.908546	4.31408e-05	0.00104508
ENSBGRG00000015474_g	ENSBGRG00000017727_p	0.908546	4.31408e-05	0.00104508
ENSBGRG00000007036_g	ENSBGRG00000023403_p	0.908546	4.31408e-05	0.00104508
ENSBGRG00000000876_g	ENSBGRG00000011499_p	0.908546	4.31408e-05	0.00104508
ENSBGRG00000018058_g	ENSBGRG00000013500_p	-0.908546	4.31408e-05	0.00104508
ENSBGRG00000005582_g	ENSBGRG00000011499_p	0.908546	4.31408e-05	0.00104508
ENSBGRG00000012828_g	ENSBGRG00000024535_p	0.908546	4.31408e-05	0.00104508
ENSBGRG00000014288_g	ENSBGRG00000011499_p	0.908546	4.31408e-05	0.00104508
ENSBGRG00000003845_g	ENSBGRG00000018730_p	-0.908546	4.31408e-05	0.00104508
ENSBGRG00000012674_g	ENSBGRG00000011499_p	0.908546	4.31408e-05	0.00104508
ENSBGRG00000025197_g	ENSBGRG00000011499_p	0.908546	4.31408e-05	0.00104508
ENSBGRG00000021877_g	ENSBGRG00000018730_p	-0.908546	4.31408e-05	0.00104508
ENSBGRG00000013173_g	ENSBGRG00000003348_p	0.908546	4.31408e-05	0.00104508
ENSBGRG00000011124_g	ENSBGRG00000002494_p	-0.908546	4.31408e-05	0.00104508
ENSBGRG00000013173_g	ENSBGRG00000018730_p	-0.908546	4.31408e-05	0.00104508
ENSBGRG00000006865_g	ENSBGRG00000013500_p	-0.908546	4.31408e-05	0.00104508
ENSBGRG00000011773_g	ENSBGRG00000011085_p	-0.908546	4.31408e-05	0.00104508
ENSBGRG00000002524_g	ENSBGRG00000002494_p	-0.908546	4.31408e-05	0.00104508
ENSBGRG00000006323_g	ENSBGRG00000013500_p	-0.908546	4.31408e-05	0.00104508
ENSBGRG00000025938_g	ENSBGRG00000018737_p	-0.908546	4.31408e-05	0.00104508
ENSBGRG00000003230_g	ENSBGRG00000013500_p	-0.908546	4.31408e-05	0.00104508
ENSBGRG00000019349_g	ENSBGRG00000011499_p	0.908546	4.31408e-05	0.00104508
ENSBGRG00000002549_g	ENSBGRG00000011499_p	0.908546	4.31408e-05	0.00104508
ENSBGRG00000025227_g	ENSBGRG00000011499_p	0.908546	4.31408e-05	0.00104508
ENSBGRG00000008489_g	ENSBGRG00000018730_p	-0.908546	4.31408e-05	0.00104508
ENSBGRG00000008195_g	ENSBGRG00000011499_p	0.908546	4.31408e-05	0.00104508
ENSBGRG00000013516_g	ENSBGRG00000018730_p	-0.908546	4.31408e-05	0.00104508
ENSBGRG00000011308_g	ENSBGRG00000011499_p	0.908546	4.31408e-05	0.00104508
ENSBGRG00000023080_g	ENSBGRG00000002494_p	-0.908546	4.31408e-05	0.00104508
ENSBGRG00000003740_g	ENSBGRG00000018730_p	-0.908546	4.31408e-05	0.00104508
ENSBGRG00000015236_g	ENSBGRG00000011499_p	0.908546	4.31408e-05	0.00104508
ENSBGRG00000010919_g	ENSBGRG00000002494_p	-0.908546	4.31408e-05	0.00104508
ENSBGRG00000022908_g	ENSBGRG00000018834_p	-0.908546	4.31408e-05	0.00104508
ENSBGRG00000002370_g	ENSBGRG00000011499_p	0.908546	4.31408e-05	0.00104508
ENSBGRG00000019349_g	ENSBGRG00000026799_p	-0.908546	4.31408e-05	0.00104508
ENSBGRG00000019384_g	ENSBGRG00000013500_p	-0.908546	4.31408e-05	0.00104508
ENSBGRG00000021357_g	ENSBGRG00000002494_p	-0.908546	4.31408e-05	0.00104508
ENSBGRG00000000650_g	ENSBGRG00000026799_p	-0.908546	4.31408e-05	0.00104508
ENSBGRG00000010969_g	ENSBGRG00000011499_p	0.908546	4.31408e-05	0.00104508
ENSBGRG00000008754_g	ENSBGRG00000007560_p	0.908473	4.33075e-05	0.00104508
ENSBGRG00000008754_g	ENSBGRG00000007621_p	0.908473	4.33075e-05	0.00104508
ENSBGRG00000008754_g	ENSBGRG00000017992_p	0.908473	4.33075e-05	0.00104508
ENSBGRG00000008754_g	ENSBGRG00000009492_p	0.908473	4.33075e-05	0.00104508
ENSBGRG00000008754_g	ENSBGRG00000019376_p	0.908473	4.33075e-05	0.00104508
ENSBGRG00000008754_g	ENSBGRG00000023663_p	0.908473	4.33075e-05	0.00104508
ENSBGRG00000008754_g	ENSBGRG00000015909_p	0.908473	4.33075e-05	0.00104508
ENSBGRG00000016569_g	ENSBGRG00000026799_p	-0.907981	4.44469e-05	0.00104508
ENSBGRG00000006314_g	ENSBGRG00000018730_p	-0.907981	4.44469e-05	0.00104508
ENSBGRG00000013291_g	ENSBGRG00000023403_p	0.907981	4.44469e-05	0.00104508
ENSBGRG00000002678_g	ENSBGRG00000022266_p	0.907981	4.44469e-05	0.00104508
ENSBGRG00000006314_g	ENSBGRG00000011499_p	0.907981	4.44469e-05	0.00104508
ENSBGRG00000000478_g	ENSBGRG00000002941_p	-0.907617	4.53044e-05	0.00104508
ENSBGRG00000006192_g	ENSBGRG00000019340_p	0.907617	4.53044e-05	0.00104508
ENSBGRG00000010808_g	ENSBGRG00000008925_p	-0.907617	4.53044e-05	0.00104508
ENSBGRG00000017480_g	ENSBGRG00000021658_p	-0.907617	4.53044e-05	0.00104508
ENSBGRG00000017221_g	ENSBGRG00000024283_p	-0.907617	4.53044e-05	0.00104508
ENSBGRG00000000478_g	ENSBGRG00000024659_p	0.907617	4.53044e-05	0.00104508
ENSBGRG00000006192_g	ENSBGRG00000014194_p	0.907617	4.53044e-05	0.00104508
ENSBGRG00000017221_g	ENSBGRG00000013924_p	0.907617	4.53044e-05	0.00104508
ENSBGRG00000018300_g	ENSBGRG00000006400_p	-0.907182	4.63469e-05	0.00104508
ENSBGRG00000009309_g	ENSBGRG00000022266_p	-0.907182	4.63469e-05	0.00104508
ENSBGRG00000009309_g	ENSBGRG00000024535_p	-0.907182	4.63469e-05	0.00104508
ENSBGRG00000007021_g	ENSBGRG00000025183_p	-0.906956	4.68941e-05	0.00104508
ENSBGRG00000003230_g	ENSBGRG00000017033_p	-0.906956	4.68941e-05	0.00104508
ENSBGRG00000011003_g	ENSBGRG00000006946_p	-0.906956	4.68941e-05	0.00104508
ENSBGRG00000010497_g	ENSBGRG00000007560_p	-0.906956	4.68941e-05	0.00104508
ENSBGRG00000024940_g	ENSBGRG00000025913_p	-0.906956	4.68941e-05	0.00104508
ENSBGRG00000019349_g	ENSBGRG00000021614_p	-0.906956	4.68941e-05	0.00104508
ENSBGRG00000018030_g	ENSBGRG00000019222_p	-0.906956	4.68941e-05	0.00104508
ENSBGRG00000010497_g	ENSBGRG00000001816_p	-0.906956	4.68941e-05	0.00104508
ENSBGRG00000003230_g	ENSBGRG00000023119_p	-0.906956	4.68941e-05	0.00104508
ENSBGRG00000010033_g	ENSBGRG00000015268_p	-0.906956	4.68941e-05	0.00104508
ENSBGRG00000003845_g	ENSBGRG00000021658_p	-0.906956	4.68941e-05	0.00104508
ENSBGRG00000010849_g	ENSBGRG00000021658_p	0.906956	4.68941e-05	0.00104508
ENSBGRG00000010497_g	ENSBGRG00000025183_p	-0.906956	4.68941e-05	0.00104508
ENSBGRG00000018058_g	ENSBGRG00000021658_p	-0.906956	4.68941e-05	0.00104508
ENSBGRG00000018030_g	ENSBGRG00000015268_p	-0.906956	4.68941e-05	0.00104508
ENSBGRG00000003230_g	ENSBGRG00000020918_p	0.906956	4.68941e-05	0.00104508
ENSBGRG00000021357_g	ENSBGRG00000003880_p	0.906956	4.68941e-05	0.00104508
ENSBGRG00000003230_g	ENSBGRG00000002833_p	-0.906956	4.68941e-05	0.00104508
ENSBGRG00000003230_g	ENSBGRG00000018249_p	-0.906956	4.68941e-05	0.00104508
ENSBGRG00000026430_g	ENSBGRG00000015393_p	-0.906956	4.68941e-05	0.00104508
ENSBGRG00000026430_g	ENSBGRG00000015909_p	0.906956	4.68941e-05	0.00104508
ENSBGRG00000021249_g	ENSBGRG00000015579_p	-0.906956	4.68941e-05	0.00104508
ENSBGRG00000019349_g	ENSBGRG00000008630_p	-0.906956	4.68941e-05	0.00104508
ENSBGRG00000025227_g	ENSBGRG00000007224_p	-0.906956	4.68941e-05	0.00104508
ENSBGRG00000000650_g	ENSBGRG00000015040_p	-0.906956	4.68941e-05	0.00104508
ENSBGRG00000000650_g	ENSBGRG00000024537_p	-0.906956	4.68941e-05	0.00104508
ENSBGRG00000021877_g	ENSBGRG00000009451_p	0.906956	4.68941e-05	0.00104508
ENSBGRG00000003230_g	ENSBGRG00000003306_p	0.906956	4.68941e-05	0.00104508
ENSBGRG00000026430_g	ENSBGRG00000000499_p	0.906956	4.68941e-05	0.00104508
ENSBGRG00000000650_g	ENSBGRG00000000481_p	-0.906956	4.68941e-05	0.00104508
ENSBGRG00000018030_g	ENSBGRG00000019572_p	-0.906956	4.68941e-05	0.00104508
ENSBGRG00000018030_g	ENSBGRG00000021062_p	-0.906956	4.68941e-05	0.00104508
ENSBGRG00000025186_g	ENSBGRG00000012009_p	0.906956	4.68941e-05	0.00104508
ENSBGRG00000023080_g	ENSBGRG00000015579_p	-0.906956	4.68941e-05	0.00104508
ENSBGRG00000011308_g	ENSBGRG00000015579_p	-0.906956	4.68941e-05	0.00104508
ENSBGRG00000012590_g	ENSBGRG00000015579_p	-0.906956	4.68941e-05	0.00104508
ENSBGRG00000024940_g	ENSBGRG00000022465_p	-0.906956	4.68941e-05	0.00104508
ENSBGRG00000003230_g	ENSBGRG00000021658_p	-0.906956	4.68941e-05	0.00104508
ENSBGRG00000010497_g	ENSBGRG00000024283_p	-0.906956	4.68941e-05	0.00104508
ENSBGRG00000011288_g	ENSBGRG00000023119_p	-0.906956	4.68941e-05	0.00104508
ENSBGRG00000026430_g	ENSBGRG00000013759_p	0.906956	4.68941e-05	0.00104508
ENSBGRG00000018030_g	ENSBGRG00000024283_p	-0.906956	4.68941e-05	0.00104508
ENSBGRG00000019100_g	ENSBGRG00000019588_p	0.906956	4.68941e-05	0.00104508
ENSBGRG00000018030_g	ENSBGRG00000003306_p	0.906956	4.68941e-05	0.00104508
ENSBGRG00000024940_g	ENSBGRG00000013759_p	-0.906956	4.68941e-05	0.00104508
ENSBGRG00000018030_g	ENSBGRG00000001816_p	-0.906956	4.68941e-05	0.00104508
ENSBGRG00000024940_g	ENSBGRG00000022189_p	0.906956	4.68941e-05	0.00104508
ENSBGRG00000024077_g	ENSBGRG00000015579_p	-0.906956	4.68941e-05	0.00104508
ENSBGRG00000025846_g	ENSBGRG00000025183_p	-0.906956	4.68941e-05	0.00104508
ENSBGRG00000003230_g	ENSBGRG00000022465_p	-0.906956	4.68941e-05	0.00104508
ENSBGRG00000019384_g	ENSBGRG00000022465_p	-0.906956	4.68941e-05	0.00104508
ENSBGRG00000018030_g	ENSBGRG00000019502_p	-0.906956	4.68941e-05	0.00104508
ENSBGRG00000011003_g	ENSBGRG00000025183_p	-0.906956	4.68941e-05	0.00104508
ENSBGRG00000010849_g	ENSBGRG00000017413_p	0.906956	4.68941e-05	0.00104508
ENSBGRG00000010497_g	ENSBGRG00000006946_p	-0.906956	4.68941e-05	0.00104508
ENSBGRG00000019349_g	ENSBGRG00000010825_p	-0.906956	4.68941e-05	0.00104508
ENSBGRG00000025186_g	ENSBGRG00000014471_p	-0.906956	4.68941e-05	0.00104508
ENSBGRG00000018030_g	ENSBGRG00000023119_p	-0.906956	4.68941e-05	0.00104508
ENSBGRG00000001556_g	ENSBGRG00000019572_p	-0.906956	4.68941e-05	0.00104508
ENSBGRG00000003845_g	ENSBGRG00000024283_p	-0.906956	4.68941e-05	0.00104508
ENSBGRG00000006323_g	ENSBGRG00000021062_p	-0.906956	4.68941e-05	0.00104508
ENSBGRG00000020597_g	ENSBGRG00000015268_p	-0.906956	4.68941e-05	0.00104508
ENSBGRG00000006323_g	ENSBGRG00000008925_p	-0.906956	4.68941e-05	0.00104508
ENSBGRG00000013692_g	ENSBGRG00000014450_p	0.906956	4.68941e-05	0.00104508
ENSBGRG00000010849_g	ENSBGRG00000017761_p	0.906956	4.68941e-05	0.00104508
ENSBGRG00000006865_g	ENSBGRG00000007560_p	-0.906956	4.68941e-05	0.00104508
ENSBGRG00000006323_g	ENSBGRG00000007560_p	-0.906956	4.68941e-05	0.00104508
ENSBGRG00000001556_g	ENSBGRG00000008925_p	-0.906956	4.68941e-05	0.00104508
ENSBGRG00000006865_g	ENSBGRG00000003306_p	0.906956	4.68941e-05	0.00104508
ENSBGRG00000006323_g	ENSBGRG00000003306_p	0.906956	4.68941e-05	0.00104508
ENSBGRG00000026430_g	ENSBGRG00000002941_p	-0.906956	4.68941e-05	0.00104508
ENSBGRG00000018030_g	ENSBGRG00000023026_p	-0.906956	4.68941e-05	0.00104508
ENSBGRG00000018030_g	ENSBGRG00000020918_p	0.906956	4.68941e-05	0.00104508
ENSBGRG00000018030_g	ENSBGRG00000002833_p	-0.906956	4.68941e-05	0.00104508
ENSBGRG00000025163_g	ENSBGRG00000022881_p	-0.906956	4.68941e-05	0.00104508
ENSBGRG00000025846_g	ENSBGRG00000001816_p	-0.906956	4.68941e-05	0.00104508
ENSBGRG00000025632_g	ENSBGRG00000021614_p	-0.906956	4.68941e-05	0.00104508
ENSBGRG00000011124_g	ENSBGRG00000005230_p	0.906956	4.68941e-05	0.00104508
ENSBGRG00000025186_g	ENSBGRG00000017992_p	-0.906956	4.68941e-05	0.00104508
ENSBGRG00000011894_g	ENSBGRG00000002557_p	-0.906956	4.68941e-05	0.00104508
ENSBGRG00000025227_g	ENSBGRG00000002443_p	-0.906956	4.68941e-05	0.00104508
ENSBGRG00000024940_g	ENSBGRG00000022459_p	-0.906956	4.68941e-05	0.00104508
ENSBGRG00000026430_g	ENSBGRG00000007560_p	0.906956	4.68941e-05	0.00104508
ENSBGRG00000013270_g	ENSBGRG00000024431_p	-0.906956	4.68941e-05	0.00104508
ENSBGRG00000023080_g	ENSBGRG00000003880_p	0.906956	4.68941e-05	0.00104508
ENSBGRG00000002524_g	ENSBGRG00000003880_p	0.906956	4.68941e-05	0.00104508
ENSBGRG00000026517_g	ENSBGRG00000025183_p	-0.906956	4.68941e-05	0.00104508
ENSBGRG00000014288_g	ENSBGRG00000019588_p	0.906956	4.68941e-05	0.00104508
ENSBGRG00000026521_g	ENSBGRG00000025183_p	-0.906956	4.68941e-05	0.00104508
ENSBGRG00000019349_g	ENSBGRG00000017413_p	-0.906956	4.68941e-05	0.00104508
ENSBGRG00000025227_g	ENSBGRG00000019588_p	0.906956	4.68941e-05	0.00104508
ENSBGRG00000016095_g	ENSBGRG00000020725_p	-0.906956	4.68941e-05	0.00104508
ENSBGRG00000000650_g	ENSBGRG00000021614_p	-0.906956	4.68941e-05	0.00104508
ENSBGRG00000000650_g	ENSBGRG00000000237_p	0.906956	4.68941e-05	0.00104508
ENSBGRG00000026539_g	ENSBGRG00000015579_p	-0.906956	4.68941e-05	0.00104508
ENSBGRG00000011003_g	ENSBGRG00000001816_p	-0.906956	4.68941e-05	0.00104508
ENSBGRG00000018030_g	ENSBGRG00000022465_p	-0.906956	4.68941e-05	0.00104508
ENSBGRG00000026430_g	ENSBGRG00000020774_p	0.906956	4.68941e-05	0.00104508
ENSBGRG00000013270_g	ENSBGRG00000019588_p	0.906956	4.68941e-05	0.00104508
ENSBGRG00000006865_g	ENSBGRG00000021062_p	-0.906956	4.68941e-05	0.00104508
ENSBGRG00000011003_g	ENSBGRG00000007560_p	-0.906956	4.68941e-05	0.00104508
ENSBGRG00000001903_g	ENSBGRG00000024537_p	-0.906956	4.68941e-05	0.00104508
ENSBGRG00000006865_g	ENSBGRG00000008925_p	-0.906956	4.68941e-05	0.00104508
ENSBGRG00000011124_g	ENSBGRG00000003880_p	0.906956	4.68941e-05	0.00104508
ENSBGRG00000012671_g	ENSBGRG00000023119_p	-0.906956	4.68941e-05	0.00104508
ENSBGRG00000011003_g	ENSBGRG00000024283_p	-0.906956	4.68941e-05	0.00104508
ENSBGRG00000025632_g	ENSBGRG00000019900_p	-0.906956	4.68941e-05	0.00104508
ENSBGRG00000003230_g	ENSBGRG00000007560_p	-0.906956	4.68941e-05	0.00104508
ENSBGRG00000025938_g	ENSBGRG00000000870_p	-0.906956	4.68941e-05	0.00104508
ENSBGRG00000012494_g	ENSBGRG00000025183_p	-0.906956	4.68941e-05	0.00104508
ENSBGRG00000012671_g	ENSBGRG00000024283_p	-0.906956	4.68941e-05	0.00104508
ENSBGRG00000025632_g	ENSBGRG00000017992_p	-0.906956	4.68941e-05	0.00104508
ENSBGRG00000026430_g	ENSBGRG00000019502_p	0.906956	4.68941e-05	0.00104508
ENSBGRG00000017918_g	ENSBGRG00000024283_p	-0.906956	4.68941e-05	0.00104508
ENSBGRG00000025186_g	ENSBGRG00000019900_p	-0.906956	4.68941e-05	0.00104508
ENSBGRG00000009335_g	ENSBGRG00000025183_p	-0.906956	4.68941e-05	0.00104508
ENSBGRG00000014452_g	ENSBGRG00000017033_p	-0.906956	4.68941e-05	0.00104508
ENSBGRG00000018058_g	ENSBGRG00000020918_p	0.906956	4.68941e-05	0.00104508
ENSBGRG00000018058_g	ENSBGRG00000002833_p	-0.906956	4.68941e-05	0.00104508
ENSBGRG00000018058_g	ENSBGRG00000018249_p	-0.906956	4.68941e-05	0.00104508
ENSBGRG00000014452_g	ENSBGRG00000023026_p	-0.906956	4.68941e-05	0.00104508
ENSBGRG00000025227_g	ENSBGRG00000000326_p	-0.906956	4.68941e-05	0.00104508
ENSBGRG00000012671_g	ENSBGRG00000019502_p	-0.906956	4.68941e-05	0.00104508
ENSBGRG00000012671_g	ENSBGRG00000021062_p	-0.906956	4.68941e-05	0.00104508
ENSBGRG00000019384_g	ENSBGRG00000018249_p	-0.906956	4.68941e-05	0.00104508
ENSBGRG00000012671_g	ENSBGRG00000019572_p	-0.906956	4.68941e-05	0.00104508
ENSBGRG00000005582_g	ENSBGRG00000015579_p	-0.906956	4.68941e-05	0.00104508
ENSBGRG00000025227_g	ENSBGRG00000016999_p	-0.906956	4.68941e-05	0.00104508
ENSBGRG00000025938_g	ENSBGRG00000010072_p	-0.906956	4.68941e-05	0.00104508
ENSBGRG00000025632_g	ENSBGRG00000021944_p	0.906956	4.68941e-05	0.00104508
ENSBGRG00000009335_g	ENSBGRG00000024659_p	-0.906956	4.68941e-05	0.00104508
ENSBGRG00000012671_g	ENSBGRG00000022465_p	-0.906956	4.68941e-05	0.00104508
ENSBGRG00000019384_g	ENSBGRG00000002833_p	-0.906956	4.68941e-05	0.00104508
ENSBGRG00000019384_g	ENSBGRG00000020918_p	0.906956	4.68941e-05	0.00104508
ENSBGRG00000025938_g	ENSBGRG00000017891_p	-0.906956	4.68941e-05	0.00104508
ENSBGRG00000025632_g	ENSBGRG00000012009_p	0.906956	4.68941e-05	0.00104508
ENSBGRG00000003845_g	ENSBGRG00000017033_p	-0.906956	4.68941e-05	0.00104508
ENSBGRG00000026430_g	ENSBGRG00000023769_p	-0.906956	4.68941e-05	0.00104508
ENSBGRG00000000876_g	ENSBGRG00000015579_p	-0.906956	4.68941e-05	0.00104508
ENSBGRG00000011894_g	ENSBGRG00000008630_p	-0.906956	4.68941e-05	0.00104508
ENSBGRG00000012671_g	ENSBGRG00000015268_p	-0.906956	4.68941e-05	0.00104508
ENSBGRG00000025227_g	ENSBGRG00000001628_p	-0.906956	4.68941e-05	0.00104508
ENSBGRG00000024940_g	ENSBGRG00000020918_p	0.906956	4.68941e-05	0.00104508
ENSBGRG00000026430_g	ENSBGRG00000025775_p	0.906956	4.68941e-05	0.00104508
ENSBGRG00000018058_g	ENSBGRG00000022465_p	-0.906956	4.68941e-05	0.00104508
ENSBGRG00000017918_g	ENSBGRG00000025183_p	-0.906956	4.68941e-05	0.00104508
ENSBGRG00000019100_g	ENSBGRG00000015579_p	-0.906956	4.68941e-05	0.00104508
ENSBGRG00000025227_g	ENSBGRG00000017413_p	-0.906956	4.68941e-05	0.00104508
ENSBGRG00000010919_g	ENSBGRG00000015579_p	-0.906956	4.68941e-05	0.00104508
ENSBGRG00000018058_g	ENSBGRG00000023119_p	-0.906956	4.68941e-05	0.00104508
ENSBGRG00000005582_g	ENSBGRG00000019588_p	0.906956	4.68941e-05	0.00104508
ENSBGRG00000025227_g	ENSBGRG00000000237_p	0.906956	4.68941e-05	0.00104508
ENSBGRG00000010849_g	ENSBGRG00000002163_p	0.906956	4.68941e-05	0.00104508
ENSBGRG00000022908_g	ENSBGRG00000015268_p	-0.906956	4.68941e-05	0.00104508
ENSBGRG00000025227_g	ENSBGRG00000018611_p	-0.906956	4.68941e-05	0.00104508
ENSBGRG00000018058_g	ENSBGRG00000017033_p	-0.906956	4.68941e-05	0.00104508
ENSBGRG00000022908_g	ENSBGRG00000006946_p	-0.906956	4.68941e-05	0.00104508
ENSBGRG00000012671_g	ENSBGRG00000001816_p	-0.906956	4.68941e-05	0.00104508
ENSBGRG00000000348_g	ENSBGRG00000015579_p	-0.906956	4.68941e-05	0.00104508
ENSBGRG00000012671_g	ENSBGRG00000003306_p	0.906956	4.68941e-05	0.00104508
ENSBGRG00000017918_g	ENSBGRG00000007560_p	-0.906956	4.68941e-05	0.00104508
ENSBGRG00000025632_g	ENSBGRG00000005031_p	-0.906956	4.68941e-05	0.00104508
ENSBGRG00000012671_g	ENSBGRG00000019222_p	-0.906956	4.68941e-05	0.00104508
ENSBGRG00000022908_g	ENSBGRG00000017120_p	-0.906956	4.68941e-05	0.00104508
ENSBGRG00000013270_g	ENSBGRG00000014471_p	-0.906956	4.68941e-05	0.00104508
ENSBGRG00000007160_g	ENSBGRG00000015579_p	-0.906956	4.68941e-05	0.00104508
ENSBGRG00000018058_g	ENSBGRG00000007560_p	-0.906956	4.68941e-05	0.00104508
ENSBGRG00000025227_g	ENSBGRG00000014860_p	-0.906956	4.68941e-05	0.00104508
ENSBGRG00000003845_g	ENSBGRG00000001116_p	-0.906956	4.68941e-05	0.00104508
ENSBGRG00000024940_g	ENSBGRG00000002833_p	-0.906956	4.68941e-05	0.00104508
ENSBGRG00000002794_g	ENSBGRG00000003880_p	0.906956	4.68941e-05	0.00104508
ENSBGRG00000025227_g	ENSBGRG00000010939_p	-0.906956	4.68941e-05	0.00104508
ENSBGRG00000022341_g	ENSBGRG00000011920_p	-0.906956	4.68941e-05	0.00104508
ENSBGRG00000008530_g	ENSBGRG00000015579_p	-0.906956	4.68941e-05	0.00104508
ENSBGRG00000017988_g	ENSBGRG00000014515_p	-0.906956	4.68941e-05	0.00104508
ENSBGRG00000002648_g	ENSBGRG00000001816_p	-0.906956	4.68941e-05	0.00104508
ENSBGRG00000019349_g	ENSBGRG00000024537_p	-0.906956	4.68941e-05	0.00104508
ENSBGRG00000026430_g	ENSBGRG00000014450_p	-0.906956	4.68941e-05	0.00104508
ENSBGRG00000022341_g	ENSBGRG00000025183_p	-0.906956	4.68941e-05	0.00104508
ENSBGRG00000022341_g	ENSBGRG00000006946_p	-0.906956	4.68941e-05	0.00104508
ENSBGRG00000007774_g	ENSBGRG00000015579_p	-0.906956	4.68941e-05	0.00104508
ENSBGRG00000018058_g	ENSBGRG00000008925_p	-0.906956	4.68941e-05	0.00104508
ENSBGRG00000009799_g	ENSBGRG00000006946_p	-0.906956	4.68941e-05	0.00104508
ENSBGRG00000017988_g	ENSBGRG00000005230_p	0.906956	4.68941e-05	0.00104508
ENSBGRG00000026430_g	ENSBGRG00000021944_p	-0.906956	4.68941e-05	0.00104508
ENSBGRG00000003230_g	ENSBGRG00000021062_p	-0.906956	4.68941e-05	0.00104508
ENSBGRG00000026430_g	ENSBGRG00000000237_p	-0.906956	4.68941e-05	0.00104508
ENSBGRG00000003230_g	ENSBGRG00000008925_p	-0.906956	4.68941e-05	0.00104508
ENSBGRG00000018058_g	ENSBGRG00000021062_p	-0.906956	4.68941e-05	0.00104508
ENSBGRG00000024940_g	ENSBGRG00000021658_p	-0.906956	4.68941e-05	0.00104508
ENSBGRG00000025632_g	ENSBGRG00000014515_p	-0.906956	4.68941e-05	0.00104508
ENSBGRG00000026430_g	ENSBGRG00000002557_p	0.906956	4.68941e-05	0.00104508
ENSBGRG00000019384_g	ENSBGRG00000017033_p	-0.906956	4.68941e-05	0.00104508
ENSBGRG00000025632_g	ENSBGRG00000002163_p	-0.906956	4.68941e-05	0.00104508
ENSBGRG00000010849_g	ENSBGRG00000015847_p	0.906956	4.68941e-05	0.00104508
ENSBGRG00000025938_g	ENSBGRG00000015393_p	0.906956	4.68941e-05	0.00104508
ENSBGRG00000025227_g	ENSBGRG00000018256_p	-0.906956	4.68941e-05	0.00104508
ENSBGRG00000009335_g	ENSBGRG00000014556_p	-0.906956	4.68941e-05	0.00104508
ENSBGRG00000025938_g	ENSBGRG00000024342_p	-0.906956	4.68941e-05	0.00104508
ENSBGRG00000009799_g	ENSBGRG00000024283_p	-0.906956	4.68941e-05	0.00104508
ENSBGRG00000026430_g	ENSBGRG00000001491_p	0.906956	4.68941e-05	0.00104508
ENSBGRG00000009799_g	ENSBGRG00000007560_p	-0.906956	4.68941e-05	0.00104508
ENSBGRG00000000912_g	ENSBGRG00000003880_p	0.906956	4.68941e-05	0.00104508
ENSBGRG00000014452_g	ENSBGRG00000008925_p	-0.906956	4.68941e-05	0.00104508
ENSBGRG00000009799_g	ENSBGRG00000001816_p	-0.906956	4.68941e-05	0.00104508
ENSBGRG00000017988_g	ENSBGRG00000002163_p	-0.906956	4.68941e-05	0.00104508
ENSBGRG00000019384_g	ENSBGRG00000023119_p	-0.906956	4.68941e-05	0.00104508
ENSBGRG00000006597_g	ENSBGRG00000025183_p	-0.906956	4.68941e-05	0.00104508
ENSBGRG00000025938_g	ENSBGRG00000003214_p	0.906956	4.68941e-05	0.00104508
ENSBGRG00000025632_g	ENSBGRG00000002941_p	0.906956	4.68941e-05	0.00104508
ENSBGRG00000006597_g	ENSBGRG00000007560_p	-0.906956	4.68941e-05	0.00104508
ENSBGRG00000025424_g	ENSBGRG00000015579_p	-0.906956	4.68941e-05	0.00104508
ENSBGRG00000014452_g	ENSBGRG00000019572_p	-0.906956	4.68941e-05	0.00104508
ENSBGRG00000017988_g	ENSBGRG00000007621_p	-0.906956	4.68941e-05	0.00104508
ENSBGRG00000006597_g	ENSBGRG00000024283_p	-0.906956	4.68941e-05	0.00104508
ENSBGRG00000018058_g	ENSBGRG00000003306_p	0.906956	4.68941e-05	0.00104508
ENSBGRG00000009799_g	ENSBGRG00000025183_p	-0.906956	4.68941e-05	0.00104508
ENSBGRG00000025632_g	ENSBGRG00000015040_p	-0.906956	4.68941e-05	0.00104508
ENSBGRG00000025632_g	ENSBGRG00000000499_p	-0.906956	4.68941e-05	0.00104508
ENSBGRG00000010919_g	ENSBGRG00000003880_p	0.906956	4.68941e-05	0.00104508
ENSBGRG00000024940_g	ENSBGRG00000023663_p	-0.906956	4.68941e-05	0.00104508
ENSBGRG00000003740_g	ENSBGRG00000009451_p	0.906956	4.68941e-05	0.00104508
ENSBGRG00000008995_g	ENSBGRG00000011920_p	-0.906956	4.68941e-05	0.00104508
ENSBGRG00000007036_g	ENSBGRG00000019222_p	-0.906956	4.68941e-05	0.00104508
ENSBGRG00000011773_g	ENSBGRG00000003086_p	-0.906956	4.68941e-05	0.00104508
ENSBGRG00000024940_g	ENSBGRG00000019222_p	-0.906956	4.68941e-05	0.00104508
ENSBGRG00000010849_g	ENSBGRG00000018249_p	0.906956	4.68941e-05	0.00104508
ENSBGRG00000013270_g	ENSBGRG00000014515_p	-0.906956	4.68941e-05	0.00104508
ENSBGRG00000022166_g	ENSBGRG00000011920_p	-0.906956	4.68941e-05	0.00104508
ENSBGRG00000006323_g	ENSBGRG00000020918_p	0.906956	4.68941e-05	0.00104508
ENSBGRG00000007036_g	ENSBGRG00000001816_p	-0.906956	4.68941e-05	0.00104508
ENSBGRG00000014166_g	ENSBGRG00000003880_p	0.906956	4.68941e-05	0.00104508
ENSBGRG00000006323_g	ENSBGRG00000002833_p	-0.906956	4.68941e-05	0.00104508
ENSBGRG00000024940_g	ENSBGRG00000003306_p	0.906956	4.68941e-05	0.00104508
ENSBGRG00000002812_g	ENSBGRG00000025183_p	-0.906956	4.68941e-05	0.00104508
ENSBGRG00000011773_g	ENSBGRG00000022802_p	-0.906956	4.68941e-05	0.00104508
ENSBGRG00000002370_g	ENSBGRG00000015579_p	-0.906956	4.68941e-05	0.00104508
ENSBGRG00000007036_g	ENSBGRG00000013863_p	-0.906956	4.68941e-05	0.00104508
ENSBGRG00000014166_g	ENSBGRG00000015579_p	-0.906956	4.68941e-05	0.00104508
ENSBGRG00000006323_g	ENSBGRG00000018249_p	-0.906956	4.68941e-05	0.00104508
ENSBGRG00000013516_g	ENSBGRG00000021658_p	-0.906956	4.68941e-05	0.00104508
ENSBGRG00000007036_g	ENSBGRG00000019502_p	-0.906956	4.68941e-05	0.00104508
ENSBGRG00000019384_g	ENSBGRG00000021062_p	-0.906956	4.68941e-05	0.00104508
ENSBGRG00000011773_g	ENSBGRG00000002557_p	-0.906956	4.68941e-05	0.00104508
ENSBGRG00000025227_g	ENSBGRG00000016888_p	-0.906956	4.68941e-05	0.00104508
ENSBGRG00000011773_g	ENSBGRG00000000118_p	-0.906956	4.68941e-05	0.00104508
ENSBGRG00000012674_g	ENSBGRG00000015579_p	-0.906956	4.68941e-05	0.00104508
ENSBGRG00000007036_g	ENSBGRG00000018249_p	-0.906956	4.68941e-05	0.00104508
ENSBGRG00000011773_g	ENSBGRG00000013858_p	-0.906956	4.68941e-05	0.00104508
ENSBGRG00000001903_g	ENSBGRG00000014860_p	-0.906956	4.68941e-05	0.00104508
ENSBGRG00000007036_g	ENSBGRG00000023026_p	-0.906956	4.68941e-05	0.00104508
ENSBGRG00000001556_g	ENSBGRG00000023026_p	-0.906956	4.68941e-05	0.00104508
ENSBGRG00000013270_g	ENSBGRG00000019900_p	-0.906956	4.68941e-05	0.00104508
ENSBGRG00000024940_g	ENSBGRG00000001816_p	-0.906956	4.68941e-05	0.00104508
ENSBGRG00000011288_g	ENSBGRG00000021658_p	-0.906956	4.68941e-05	0.00104508
ENSBGRG00000013270_g	ENSBGRG00000007621_p	-0.906956	4.68941e-05	0.00104508
ENSBGRG00000007036_g	ENSBGRG00000023119_p	-0.906956	4.68941e-05	0.00104508
ENSBGRG00000026430_g	ENSBGRG00000014194_p	-0.906956	4.68941e-05	0.00104508
ENSBGRG00000006865_g	ENSBGRG00000021658_p	-0.906956	4.68941e-05	0.00104508
ENSBGRG00000013516_g	ENSBGRG00000008925_p	-0.906956	4.68941e-05	0.00104508
ENSBGRG00000017988_g	ENSBGRG00000012009_p	0.906956	4.68941e-05	0.00104508
ENSBGRG00000007036_g	ENSBGRG00000021658_p	-0.906956	4.68941e-05	0.00104508
ENSBGRG00000021357_g	ENSBGRG00000015579_p	-0.906956	4.68941e-05	0.00104508
ENSBGRG00000011773_g	ENSBGRG00000015393_p	0.906956	4.68941e-05	0.00104508
ENSBGRG00000006323_g	ENSBGRG00000017033_p	-0.906956	4.68941e-05	0.00104508
ENSBGRG00000006323_g	ENSBGRG00000023119_p	-0.906956	4.68941e-05	0.00104508
ENSBGRG00000007036_g	ENSBGRG00000015268_p	-0.906956	4.68941e-05	0.00104508
ENSBGRG00000019384_g	ENSBGRG00000008925_p	-0.906956	4.68941e-05	0.00104508
ENSBGRG00000010066_g	ENSBGRG00000025183_p	-0.906956	4.68941e-05	0.00104508
ENSBGRG00000008489_g	ENSBGRG00000017033_p	-0.906956	4.68941e-05	0.00104508
ENSBGRG00000000650_g	ENSBGRG00000017413_p	-0.906956	4.68941e-05	0.00104508
ENSBGRG00000011288_g	ENSBGRG00000021062_p	-0.906956	4.68941e-05	0.00104508
ENSBGRG00000000650_g	ENSBGRG00000010825_p	-0.906956	4.68941e-05	0.00104508
ENSBGRG00000022166_g	ENSBGRG00000023769_p	0.906956	4.68941e-05	0.00104508
ENSBGRG00000013692_g	ENSBGRG00000009950_p	-0.906956	4.68941e-05	0.00104508
ENSBGRG00000002189_g	ENSBGRG00000025183_p	-0.906956	4.68941e-05	0.00104508
ENSBGRG00000006865_g	ENSBGRG00000017033_p	-0.906956	4.68941e-05	0.00104508
ENSBGRG00000025227_g	ENSBGRG00000024537_p	-0.906956	4.68941e-05	0.00104508
ENSBGRG00000016618_g	ENSBGRG00000007560_p	-0.906956	4.68941e-05	0.00104508
ENSBGRG00000006865_g	ENSBGRG00000023119_p	-0.906956	4.68941e-05	0.00104508
ENSBGRG00000013270_g	ENSBGRG00000017992_p	-0.906956	4.68941e-05	0.00104508
ENSBGRG00000024940_g	ENSBGRG00000026459_p	-0.906956	4.68941e-05	0.00104508
ENSBGRG00000013270_g	ENSBGRG00000002163_p	-0.906956	4.68941e-05	0.00104508
ENSBGRG00000010969_g	ENSBGRG00000015579_p	-0.906956	4.68941e-05	0.00104508
ENSBGRG00000008995_g	ENSBGRG00000023769_p	0.906956	4.68941e-05	0.00104508
ENSBGRG00000011896_g	ENSBGRG00000002557_p	-0.906956	4.68941e-05	0.00104508
ENSBGRG00000015236_g	ENSBGRG00000015579_p	-0.906956	4.68941e-05	0.00104508
ENSBGRG00000011288_g	ENSBGRG00000013863_p	-0.906956	4.68941e-05	0.00104508
ENSBGRG00000008489_g	ENSBGRG00000001116_p	-0.906956	4.68941e-05	0.00104508
ENSBGRG00000012828_g	ENSBGRG00000023769_p	0.906956	4.68941e-05	0.00104508
ENSBGRG00000000650_g	ENSBGRG00000014860_p	-0.906956	4.68941e-05	0.00104508
ENSBGRG00000016618_g	ENSBGRG00000024283_p	-0.906956	4.68941e-05	0.00104508
ENSBGRG00000008489_g	ENSBGRG00000024283_p	-0.906956	4.68941e-05	0.00104508
ENSBGRG00000016618_g	ENSBGRG00000025183_p	-0.906956	4.68941e-05	0.00104508
ENSBGRG00000006865_g	ENSBGRG00000022465_p	-0.906956	4.68941e-05	0.00104508
ENSBGRG00000007649_g	ENSBGRG00000009451_p	0.906956	4.68941e-05	0.00104508
ENSBGRG00000007036_g	ENSBGRG00000021360_p	-0.906956	4.68941e-05	0.00104508
ENSBGRG00000006865_g	ENSBGRG00000018249_p	-0.906956	4.68941e-05	0.00104508
ENSBGRG00000007036_g	ENSBGRG00000021062_p	-0.906956	4.68941e-05	0.00104508
ENSBGRG00000025227_g	ENSBGRG00000002405_p	-0.906956	4.68941e-05	0.00104508
ENSBGRG00000013370_g	ENSBGRG00000025183_p	-0.906956	4.68941e-05	0.00104508
ENSBGRG00000010849_g	ENSBGRG00000003877_p	0.906956	4.68941e-05	0.00104508
ENSBGRG00000007649_g	ENSBGRG00000010825_p	-0.906956	4.68941e-05	0.00104508
ENSBGRG00000013270_g	ENSBGRG00000022802_p	-0.906956	4.68941e-05	0.00104508
ENSBGRG00000013516_g	ENSBGRG00000001116_p	-0.906956	4.68941e-05	0.00104508
ENSBGRG00000013516_g	ENSBGRG00000019502_p	-0.906956	4.68941e-05	0.00104508
ENSBGRG00000010066_g	ENSBGRG00000007560_p	-0.906956	4.68941e-05	0.00104508
ENSBGRG00000008489_g	ENSBGRG00000008925_p	-0.906956	4.68941e-05	0.00104508
ENSBGRG00000002524_g	ENSBGRG00000015579_p	-0.906956	4.68941e-05	0.00104508
ENSBGRG00000013370_g	ENSBGRG00000007560_p	-0.906956	4.68941e-05	0.00104508
ENSBGRG00000006865_g	ENSBGRG00000002833_p	-0.906956	4.68941e-05	0.00104508
ENSBGRG00000013692_g	ENSBGRG00000026163_p	0.906956	4.68941e-05	0.00104508
ENSBGRG00000024940_g	ENSBGRG00000024283_p	-0.906956	4.68941e-05	0.00104508
ENSBGRG00000025227_g	ENSBGRG00000000481_p	-0.906956	4.68941e-05	0.00104508
ENSBGRG00000012674_g	ENSBGRG00000019588_p	0.906956	4.68941e-05	0.00104508
ENSBGRG00000010066_g	ENSBGRG00000024283_p	-0.906956	4.68941e-05	0.00104508
ENSBGRG00000013370_g	ENSBGRG00000024283_p	-0.906956	4.68941e-05	0.00104508
ENSBGRG00000008489_g	ENSBGRG00000019502_p	-0.906956	4.68941e-05	0.00104508
ENSBGRG00000008489_g	ENSBGRG00000021658_p	-0.906956	4.68941e-05	0.00104508
ENSBGRG00000006865_g	ENSBGRG00000020918_p	0.906956	4.68941e-05	0.00104508
ENSBGRG00000011896_g	ENSBGRG00000022802_p	-0.906956	4.68941e-05	0.00104508
ENSBGRG00000025163_g	ENSBGRG00000026163_p	0.906956	4.68941e-05	0.00104508
ENSBGRG00000012671_g	ENSBGRG00000023026_p	-0.906956	4.68941e-05	0.00104508
ENSBGRG00000011922_g	ENSBGRG00000003880_p	0.906956	4.68941e-05	0.00104508
ENSBGRG00000011773_g	ENSBGRG00000018611_p	-0.906956	4.68941e-05	0.00104508
ENSBGRG00000013692_g	ENSBGRG00000022881_p	-0.906956	4.68941e-05	0.00104508
ENSBGRG00000010310_g	ENSBGRG00000003880_p	0.906956	4.68941e-05	0.00104508
ENSBGRG00000011773_g	ENSBGRG00000002443_p	-0.906956	4.68941e-05	0.00104508
ENSBGRG00000001903_g	ENSBGRG00000017413_p	-0.906956	4.68941e-05	0.00104508
ENSBGRG00000011773_g	ENSBGRG00000012278_p	-0.906956	4.68941e-05	0.00104508
ENSBGRG00000011773_g	ENSBGRG00000016888_p	-0.906956	4.68941e-05	0.00104508
ENSBGRG00000010849_g	ENSBGRG00000009672_p	0.906956	4.68941e-05	0.00104508
ENSBGRG00000011773_g	ENSBGRG00000001628_p	-0.906956	4.68941e-05	0.00104508
ENSBGRG00000020439_g	ENSBGRG00000008143_p	0.906956	4.68941e-05	0.00104508
ENSBGRG00000020439_g	ENSBGRG00000000481_p	-0.906956	4.68941e-05	0.00104508
ENSBGRG00000019384_g	ENSBGRG00000021658_p	-0.906956	4.68941e-05	0.00104508
ENSBGRG00000011960_g	ENSBGRG00000025183_p	-0.906956	4.68941e-05	0.00104508
ENSBGRG00000003845_g	ENSBGRG00000019502_p	-0.906956	4.68941e-05	0.00104508
ENSBGRG00000011896_g	ENSBGRG00000008630_p	-0.906956	4.68941e-05	0.00104508
ENSBGRG00000003845_g	ENSBGRG00000008925_p	-0.906956	4.68941e-05	0.00104508
ENSBGRG00000001903_g	ENSBGRG00000009451_p	0.906956	4.68941e-05	0.00104508
ENSBGRG00000019384_g	ENSBGRG00000003306_p	0.906956	4.68941e-05	0.00104508
ENSBGRG00000012671_g	ENSBGRG00000020918_p	0.906956	4.68941e-05	0.00104508
ENSBGRG00000019349_g	ENSBGRG00000021944_p	0.906956	4.68941e-05	0.00104508
ENSBGRG00000001903_g	ENSBGRG00000008630_p	-0.906956	4.68941e-05	0.00104508
ENSBGRG00000001903_g	ENSBGRG00000015040_p	-0.906956	4.68941e-05	0.00104508
ENSBGRG00000020723_g	ENSBGRG00000015579_p	-0.906956	4.68941e-05	0.00104508
ENSBGRG00000001903_g	ENSBGRG00000021614_p	-0.906956	4.68941e-05	0.00104508
ENSBGRG00000019349_g	ENSBGRG00000015040_p	-0.906956	4.68941e-05	0.00104508
ENSBGRG00000025163_g	ENSBGRG00000009950_p	-0.906956	4.68941e-05	0.00104508
ENSBGRG00000010849_g	ENSBGRG00000019124_p	0.906956	4.68941e-05	0.00104508
ENSBGRG00000011894_g	ENSBGRG00000022802_p	-0.906956	4.68941e-05	0.00104508
ENSBGRG00000006323_g	ENSBGRG00000022465_p	-0.906956	4.68941e-05	0.00104508
ENSBGRG00000019384_g	ENSBGRG00000007560_p	-0.906956	4.68941e-05	0.00104508
ENSBGRG00000002549_g	ENSBGRG00000015579_p	-0.906956	4.68941e-05	0.00104508
ENSBGRG00000013270_g	ENSBGRG00000002557_p	-0.906956	4.68941e-05	0.00104508
ENSBGRG00000002929_g	ENSBGRG00000015268_p	-0.906956	4.68941e-05	0.00104508
ENSBGRG00000001903_g	ENSBGRG00000021944_p	0.906956	4.68941e-05	0.00104508
ENSBGRG00000006323_g	ENSBGRG00000021658_p	-0.906956	4.68941e-05	0.00104508
ENSBGRG00000025197_g	ENSBGRG00000015579_p	-0.906956	4.68941e-05	0.00104508
ENSBGRG00000000650_g	ENSBGRG00000021944_p	0.906956	4.68941e-05	0.00104508
ENSBGRG00000019349_g	ENSBGRG00000009451_p	0.906956	4.68941e-05	0.00104508
ENSBGRG00000012671_g	ENSBGRG00000002833_p	-0.906956	4.68941e-05	0.00104508
ENSBGRG00000025163_g	ENSBGRG00000022238_p	-0.906956	4.68941e-05	0.00104508
ENSBGRG00000001556_g	ENSBGRG00000017033_p	-0.906956	4.68941e-05	0.00104508
ENSBGRG00000002942_g	ENSBGRG00000003880_p	0.906956	4.68941e-05	0.00104508
ENSBGRG00000013516_g	ENSBGRG00000024283_p	-0.906956	4.68941e-05	0.00104508
ENSBGRG00000010849_g	ENSBGRG00000003306_p	-0.906956	4.68941e-05	0.00104508
ENSBGRG00000019349_g	ENSBGRG00000014860_p	-0.906956	4.68941e-05	0.00104508
ENSBGRG00000010849_g	ENSBGRG00000017033_p	0.906956	4.68941e-05	0.00104508
ENSBGRG00000020439_g	ENSBGRG00000000326_p	-0.906956	4.68941e-05	0.00104508
ENSBGRG00000025163_g	ENSBGRG00000014450_p	0.906956	4.68941e-05	0.00104508
ENSBGRG00000020439_g	ENSBGRG00000000237_p	0.906956	4.68941e-05	0.00104508
ENSBGRG00000025632_g	ENSBGRG00000014471_p	-0.906956	4.68941e-05	0.00104508
ENSBGRG00000008195_g	ENSBGRG00000015579_p	-0.906956	4.68941e-05	0.00104508
ENSBGRG00000011773_g	ENSBGRG00000002405_p	-0.906956	4.68941e-05	0.00104508
ENSBGRG00000000650_g	ENSBGRG00000000326_p	-0.906956	4.68941e-05	0.00104508
ENSBGRG00000013692_g	ENSBGRG00000022238_p	-0.906956	4.68941e-05	0.00104508
ENSBGRG00000001903_g	ENSBGRG00000010825_p	-0.906956	4.68941e-05	0.00104508
ENSBGRG00000013516_g	ENSBGRG00000017033_p	-0.906956	4.68941e-05	0.00104508
ENSBGRG00000008754_g	ENSBGRG00000006400_p	0.906538	4.79226e-05	0.00104508
ENSBGRG00000025632_g	ENSBGRG00000000860_p	-0.906399	4.82695e-05	0.00104508
ENSBGRG00000013020_g	ENSBGRG00000022802_p	-0.906392	4.8286e-05	0.00104508
ENSBGRG00000026853_g	ENSBGRG00000019572_p	-0.906392	4.8286e-05	0.00104508
ENSBGRG00000013622_g	ENSBGRG00000015268_p	-0.906392	4.8286e-05	0.00104508
ENSBGRG00000025138_g	ENSBGRG00000008630_p	-0.906392	4.8286e-05	0.00104508
ENSBGRG00000002322_g	ENSBGRG00000003880_p	0.906392	4.8286e-05	0.00104508
ENSBGRG00000026918_g	ENSBGRG00000022465_p	-0.906392	4.8286e-05	0.00104508
ENSBGRG00000025808_g	ENSBGRG00000008925_p	-0.906392	4.8286e-05	0.00104508
ENSBGRG00000013291_g	ENSBGRG00000019572_p	-0.906392	4.8286e-05	0.00104508
ENSBGRG00000013020_g	ENSBGRG00000008630_p	-0.906392	4.8286e-05	0.00104508
ENSBGRG00000002678_g	ENSBGRG00000016776_p	-0.906392	4.8286e-05	0.00104508
ENSBGRG00000025138_g	ENSBGRG00000016725_p	-0.906392	4.8286e-05	0.00104508
ENSBGRG00000016384_g	ENSBGRG00000009451_p	0.906392	4.8286e-05	0.00104508
ENSBGRG00000013020_g	ENSBGRG00000014556_p	-0.906392	4.8286e-05	0.00104508
ENSBGRG00000000656_g	ENSBGRG00000022465_p	-0.906392	4.8286e-05	0.00104508
ENSBGRG00000016384_g	ENSBGRG00000001816_p	-0.906392	4.8286e-05	0.00104508
ENSBGRG00000005578_g	ENSBGRG00000018249_p	-0.906392	4.8286e-05	0.00104508
ENSBGRG00000025138_g	ENSBGRG00000026756_p	-0.906392	4.8286e-05	0.00104508
ENSBGRG00000026853_g	ENSBGRG00000021944_p	0.906392	4.8286e-05	0.00104508
ENSBGRG00000023843_g	ENSBGRG00000022238_p	-0.906392	4.8286e-05	0.00104508
ENSBGRG00000025138_g	ENSBGRG00000017909_p	-0.906392	4.8286e-05	0.00104508
ENSBGRG00000000289_g	ENSBGRG00000006992_p	-0.906392	4.8286e-05	0.00104508
ENSBGRG00000000289_g	ENSBGRG00000008925_p	-0.906392	4.8286e-05	0.00104508
ENSBGRG00000025138_g	ENSBGRG00000021296_p	-0.906392	4.8286e-05	0.00104508
ENSBGRG00000000289_g	ENSBGRG00000017033_p	-0.906392	4.8286e-05	0.00104508
ENSBGRG00000023372_g	ENSBGRG00000014868_p	-0.906392	4.8286e-05	0.00104508
ENSBGRG00000014171_g	ENSBGRG00000021944_p	0.906392	4.8286e-05	0.00104508
ENSBGRG00000025808_g	ENSBGRG00000015268_p	-0.906392	4.8286e-05	0.00104508
ENSBGRG00000025138_g	ENSBGRG00000021944_p	0.906392	4.8286e-05	0.00104508
ENSBGRG00000013886_g	ENSBGRG00000021614_p	-0.906392	4.8286e-05	0.00104508
ENSBGRG00000025138_g	ENSBGRG00000019572_p	-0.906392	4.8286e-05	0.00104508
ENSBGRG00000000289_g	ENSBGRG00000002833_p	-0.906392	4.8286e-05	0.00104508
ENSBGRG00000013291_g	ENSBGRG00000013863_p	-0.906392	4.8286e-05	0.00104508
ENSBGRG00000026920_g	ENSBGRG00000013924_p	0.906392	4.8286e-05	0.00104508
ENSBGRG00000013020_g	ENSBGRG00000024659_p	-0.906392	4.8286e-05	0.00104508
ENSBGRG00000026920_g	ENSBGRG00000024283_p	-0.906392	4.8286e-05	0.00104508
ENSBGRG00000000656_g	ENSBGRG00000007560_p	-0.906392	4.8286e-05	0.00104508
ENSBGRG00000025808_g	ENSBGRG00000010825_p	-0.906392	4.8286e-05	0.00104508
ENSBGRG00000015788_g	ENSBGRG00000015579_p	-0.906392	4.8286e-05	0.00104508
ENSBGRG00000000289_g	ENSBGRG00000003085_p	-0.906392	4.8286e-05	0.00104508
ENSBGRG00000026918_g	ENSBGRG00000007560_p	-0.906392	4.8286e-05	0.00104508
ENSBGRG00000000289_g	ENSBGRG00000015040_p	-0.906392	4.8286e-05	0.00104508
ENSBGRG00000005578_g	ENSBGRG00000024283_p	-0.906392	4.8286e-05	0.00104508
ENSBGRG00000016962_g	ENSBGRG00000010557_p	0.906392	4.8286e-05	0.00104508
ENSBGRG00000013291_g	ENSBGRG00000008143_p	0.906392	4.8286e-05	0.00104508
ENSBGRG00000016962_g	ENSBGRG00000001628_p	0.906392	4.8286e-05	0.00104508
ENSBGRG00000013020_g	ENSBGRG00000002557_p	-0.906392	4.8286e-05	0.00104508
ENSBGRG00000013020_g	ENSBGRG00000015579_p	-0.906392	4.8286e-05	0.00104508
ENSBGRG00000013979_g	ENSBGRG00000001509_p	0.906392	4.8286e-05	0.00104508
ENSBGRG00000013020_g	ENSBGRG00000023119_p	-0.906392	4.8286e-05	0.00104508
ENSBGRG00000026920_g	ENSBGRG00000006992_p	-0.906392	4.8286e-05	0.00104508
ENSBGRG00000025138_g	ENSBGRG00000022802_p	-0.906392	4.8286e-05	0.00104508
ENSBGRG00000026920_g	ENSBGRG00000018249_p	-0.906392	4.8286e-05	0.00104508
ENSBGRG00000025138_g	ENSBGRG00000013901_p	-0.906392	4.8286e-05	0.00104508
ENSBGRG00000016569_g	ENSBGRG00000018256_p	-0.906392	4.8286e-05	0.00104508
ENSBGRG00000023372_g	ENSBGRG00000013924_p	0.906392	4.8286e-05	0.00104508
ENSBGRG00000025138_g	ENSBGRG00000002557_p	-0.906392	4.8286e-05	0.00104508
ENSBGRG00000013979_g	ENSBGRG00000012009_p	0.906392	4.8286e-05	0.00104508
ENSBGRG00000000289_g	ENSBGRG00000003306_p	0.906392	4.8286e-05	0.00104508
ENSBGRG00000016569_g	ENSBGRG00000013863_p	-0.906392	4.8286e-05	0.00104508
ENSBGRG00000005578_g	ENSBGRG00000006992_p	-0.906392	4.8286e-05	0.00104508
ENSBGRG00000016569_g	ENSBGRG00000004043_p	-0.906392	4.8286e-05	0.00104508
ENSBGRG00000013291_g	ENSBGRG00000002557_p	-0.906392	4.8286e-05	0.00104508
ENSBGRG00000013291_g	ENSBGRG00000022802_p	-0.906392	4.8286e-05	0.00104508
ENSBGRG00000025808_g	ENSBGRG00000017033_p	-0.906392	4.8286e-05	0.00104508
ENSBGRG00000005578_g	ENSBGRG00000013924_p	0.906392	4.8286e-05	0.00104508
ENSBGRG00000014171_g	ENSBGRG00000019572_p	-0.906392	4.8286e-05	0.00104508
ENSBGRG00000016569_g	ENSBGRG00000000860_p	-0.90594	4.94254e-05	0.00106908
ENSBGRG00000010808_g	ENSBGRG00000002494_p	-0.905642	5.01861e-05	0.00108419
ENSBGRG00000014899_g	ENSBGRG00000006400_p	-0.905642	5.01861e-05	0.00108419
ENSBGRG00000013270_g	ENSBGRG00000018730_p	-0.904807	5.2371e-05	0.00111824
ENSBGRG00000011896_g	ENSBGRG00000000358_p	-0.904807	5.2371e-05	0.00111824
ENSBGRG00000011894_g	ENSBGRG00000000358_p	-0.904807	5.2371e-05	0.00111824
ENSBGRG00000007036_g	ENSBGRG00000006400_p	-0.904807	5.2371e-05	0.00111824
ENSBGRG00000012671_g	ENSBGRG00000018730_p	-0.904807	5.2371e-05	0.00111824
ENSBGRG00000002794_g	ENSBGRG00000018730_p	-0.904807	5.2371e-05	0.00111824
ENSBGRG00000008489_g	ENSBGRG00000000358_p	-0.904807	5.2371e-05	0.00111824
ENSBGRG00000025632_g	ENSBGRG00000008996_p	-0.904807	5.2371e-05	0.00111824
ENSBGRG00000002942_g	ENSBGRG00000018730_p	-0.904807	5.2371e-05	0.00111824
ENSBGRG00000026430_g	ENSBGRG00000011499_p	-0.904807	5.2371e-05	0.00111824
ENSBGRG00000000912_g	ENSBGRG00000018730_p	-0.904807	5.2371e-05	0.00111824
ENSBGRG00000026430_g	ENSBGRG00000013245_p	0.904807	5.2371e-05	0.00111824
ENSBGRG00000018030_g	ENSBGRG00000018730_p	-0.904807	5.2371e-05	0.00111824
ENSBGRG00000002929_g	ENSBGRG00000018730_p	-0.904807	5.2371e-05	0.00111824
ENSBGRG00000011288_g	ENSBGRG00000006400_p	-0.904807	5.2371e-05	0.00111824
ENSBGRG00000003845_g	ENSBGRG00000000358_p	-0.904807	5.2371e-05	0.00111824
ENSBGRG00000013516_g	ENSBGRG00000000358_p	-0.904807	5.2371e-05	0.00111824
ENSBGRG00000011922_g	ENSBGRG00000018730_p	-0.904807	5.2371e-05	0.00111824
ENSBGRG00000025227_g	ENSBGRG00000000358_p	-0.904807	5.2371e-05	0.00111824
ENSBGRG00000023843_g	ENSBGRG00000018730_p	-0.904349	5.36011e-05	0.00114102
ENSBGRG00000000289_g	ENSBGRG00000006400_p	-0.904349	5.36011e-05	0.00114102
ENSBGRG00000005578_g	ENSBGRG00000008996_p	-0.904349	5.36011e-05	0.00114102
ENSBGRG00000025138_g	ENSBGRG00000013500_p	-0.904349	5.36011e-05	0.00114102
ENSBGRG00000026920_g	ENSBGRG00000008996_p	-0.904349	5.36011e-05	0.00114102
ENSBGRG00000017221_g	ENSBGRG00000021360_p	-0.904058	5.4395e-05	0.00114535
ENSBGRG00000023754_g	ENSBGRG00000001816_p	-0.904058	5.4395e-05	0.00114535
ENSBGRG00000000478_g	ENSBGRG00000022026_p	0.904058	5.4395e-05	0.00114535
ENSBGRG00000014899_g	ENSBGRG00000000499_p	-0.904058	5.4395e-05	0.00114535
ENSBGRG00000000478_g	ENSBGRG00000006992_p	0.904058	5.4395e-05	0.00114535
ENSBGRG00000000478_g	ENSBGRG00000022465_p	0.904058	5.4395e-05	0.00114535
ENSBGRG00000006192_g	ENSBGRG00000019376_p	-0.904058	5.4395e-05	0.00114535
ENSBGRG00000000478_g	ENSBGRG00000023716_p	0.904058	5.4395e-05	0.00114535
ENSBGRG00000000478_g	ENSBGRG00000012278_p	0.904058	5.4395e-05	0.00114535
ENSBGRG00000000478_g	ENSBGRG00000019124_p	0.904058	5.4395e-05	0.00114535
ENSBGRG00000007867_g	ENSBGRG00000014450_p	0.904058	5.4395e-05	0.00114535
ENSBGRG00000024540_g	ENSBGRG00000003880_p	0.904058	5.4395e-05	0.00114535
ENSBGRG00000014899_g	ENSBGRG00000021944_p	0.904058	5.4395e-05	0.00114535
ENSBGRG00000014899_g	ENSBGRG00000012009_p	0.904058	5.4395e-05	0.00114535
ENSBGRG00000017221_g	ENSBGRG00000023992_p	-0.904058	5.4395e-05	0.00114535
ENSBGRG00000017480_g	ENSBGRG00000003306_p	0.904058	5.4395e-05	0.00114535
ENSBGRG00000010808_g	ENSBGRG00000020918_p	0.904058	5.4395e-05	0.00114535
ENSBGRG00000000478_g	ENSBGRG00000024283_p	0.904058	5.4395e-05	0.00114535
ENSBGRG00000000478_g	ENSBGRG00000006400_p	0.90386	5.494e-05	0.00114895
ENSBGRG00000021846_g	ENSBGRG00000022266_p	0.903679	5.54404e-05	0.00114895
ENSBGRG00000008754_g	ENSBGRG00000013500_p	0.903011	5.73241e-05	0.00114895
ENSBGRG00000013020_g	ENSBGRG00000000860_p	-0.902302	5.93783e-05	0.00114895
ENSBGRG00000025402_g	ENSBGRG00000014450_p	0.902098	5.99786e-05	0.00114895
ENSBGRG00000019426_g	ENSBGRG00000010557_p	-0.902098	5.99786e-05	0.00114895
ENSBGRG00000006107_g	ENSBGRG00000017992_p	0.902098	5.99786e-05	0.00114895
ENSBGRG00000018300_g	ENSBGRG00000002640_p	-0.902098	5.99786e-05	0.00114895
ENSBGRG00000018300_g	ENSBGRG00000023992_p	-0.902098	5.99786e-05	0.00114895
ENSBGRG00000014752_g	ENSBGRG00000012099_p	-0.902098	5.99786e-05	0.00114895
ENSBGRG00000006107_g	ENSBGRG00000017257_p	0.902098	5.99786e-05	0.00114895
ENSBGRG00000011685_g	ENSBGRG00000015268_p	-0.902098	5.99786e-05	0.00114895
ENSBGRG00000025402_g	ENSBGRG00000020918_p	0.902098	5.99786e-05	0.00114895
ENSBGRG00000006107_g	ENSBGRG00000007092_p	0.902098	5.99786e-05	0.00114895
ENSBGRG00000006107_g	ENSBGRG00000003214_p	-0.902098	5.99786e-05	0.00114895
ENSBGRG00000017480_g	ENSBGRG00000026799_p	-0.902077	6.00408e-05	0.00114895
ENSBGRG00000008754_g	ENSBGRG00000023119_p	0.901431	6.19784e-05	0.00114895
ENSBGRG00000008754_g	ENSBGRG00000019502_p	0.901431	6.19784e-05	0.00114895
ENSBGRG00000011894_g	ENSBGRG00000026799_p	-0.901068	6.30867e-05	0.00114895
ENSBGRG00000024940_g	ENSBGRG00000026799_p	-0.901068	6.30867e-05	0.00114895
ENSBGRG00000000876_g	ENSBGRG00000002494_p	-0.901068	6.30867e-05	0.00114895
ENSBGRG00000003845_g	ENSBGRG00000011499_p	0.901068	6.30867e-05	0.00114895
ENSBGRG00000007649_g	ENSBGRG00000002494_p	-0.901068	6.30867e-05	0.00114895
ENSBGRG00000008489_g	ENSBGRG00000011499_p	0.901068	6.30867e-05	0.00114895
ENSBGRG00000002370_g	ENSBGRG00000002494_p	-0.901068	6.30867e-05	0.00114895
ENSBGRG00000026430_g	ENSBGRG00000006400_p	0.901068	6.30867e-05	0.00114895
ENSBGRG00000009335_g	ENSBGRG00000018730_p	-0.901068	6.30867e-05	0.00114895
ENSBGRG00000000995_g	ENSBGRG00000001499_p	-0.901068	6.30867e-05	0.00114895
ENSBGRG00000010969_g	ENSBGRG00000002494_p	-0.901068	6.30867e-05	0.00114895
ENSBGRG00000012590_g	ENSBGRG00000002494_p	-0.901068	6.30867e-05	0.00114895
ENSBGRG00000010849_g	ENSBGRG00000006400_p	0.901068	6.30867e-05	0.00114895
ENSBGRG00000024077_g	ENSBGRG00000002494_p	-0.901068	6.30867e-05	0.00114895
ENSBGRG00000011308_g	ENSBGRG00000002494_p	-0.901068	6.30867e-05	0.00114895
ENSBGRG00000025846_g	ENSBGRG00000018730_p	-0.901068	6.30867e-05	0.00114895
ENSBGRG00000025197_g	ENSBGRG00000002494_p	-0.901068	6.30867e-05	0.00114895
ENSBGRG00000006865_g	ENSBGRG00000023403_p	0.901068	6.30867e-05	0.00114895
ENSBGRG00000000348_g	ENSBGRG00000002494_p	-0.901068	6.30867e-05	0.00114895
ENSBGRG00000026539_g	ENSBGRG00000002494_p	-0.901068	6.30867e-05	0.00114895
ENSBGRG00000002549_g	ENSBGRG00000002494_p	-0.901068	6.30867e-05	0.00114895
ENSBGRG00000001903_g	ENSBGRG00000013500_p	-0.901068	6.30867e-05	0.00114895
ENSBGRG00000006323_g	ENSBGRG00000023403_p	0.901068	6.30867e-05	0.00114895
ENSBGRG00000011896_g	ENSBGRG00000026799_p	-0.901068	6.30867e-05	0.00114895
ENSBGRG00000020723_g	ENSBGRG00000002494_p	-0.901068	6.30867e-05	0.00114895
ENSBGRG00000017988_g	ENSBGRG00000006400_p	-0.901068	6.30867e-05	0.00114895
ENSBGRG00000019349_g	ENSBGRG00000013500_p	-0.901068	6.30867e-05	0.00114895
ENSBGRG00000008195_g	ENSBGRG00000002494_p	-0.901068	6.30867e-05	0.00114895
ENSBGRG00000007770_g	ENSBGRG00000002494_p	-0.901068	6.30867e-05	0.00114895
ENSBGRG00000026702_g	ENSBGRG00000011499_p	0.901068	6.30867e-05	0.00114895
ENSBGRG00000019384_g	ENSBGRG00000023403_p	0.901068	6.30867e-05	0.00114895
ENSBGRG00000013516_g	ENSBGRG00000011499_p	0.901068	6.30867e-05	0.00114895
ENSBGRG00000015236_g	ENSBGRG00000002494_p	-0.901068	6.30867e-05	0.00114895
ENSBGRG00000018058_g	ENSBGRG00000023403_p	0.901068	6.30867e-05	0.00114895
ENSBGRG00000014452_g	ENSBGRG00000018834_p	-0.901068	6.30867e-05	0.00114895
ENSBGRG00000008995_g	ENSBGRG00000024535_p	0.901068	6.30867e-05	0.00114895
ENSBGRG00000025424_g	ENSBGRG00000002494_p	-0.901068	6.30867e-05	0.00114895
ENSBGRG00000025632_g	ENSBGRG00000013514_p	0.901068	6.30867e-05	0.00114895
ENSBGRG00000011288_g	ENSBGRG00000013500_p	-0.901068	6.30867e-05	0.00114895
ENSBGRG00000001556_g	ENSBGRG00000018834_p	-0.901068	6.30867e-05	0.00114895
ENSBGRG00000007332_g	ENSBGRG00000011499_p	0.901068	6.30867e-05	0.00114895
ENSBGRG00000003230_g	ENSBGRG00000023403_p	0.901068	6.30867e-05	0.00114895
ENSBGRG00000007529_g	ENSBGRG00000011499_p	0.901068	6.30867e-05	0.00114895
ENSBGRG00000007752_g	ENSBGRG00000011499_p	0.901068	6.30867e-05	0.00114895
ENSBGRG00000022166_g	ENSBGRG00000024535_p	0.901068	6.30867e-05	0.00114895
ENSBGRG00000000289_g	ENSBGRG00000026799_p	-0.900717	6.41755e-05	0.00114895
ENSBGRG00000017221_g	ENSBGRG00000014860_p	-0.900498	6.48609e-05	0.00114895
ENSBGRG00000010808_g	ENSBGRG00000003834_p	-0.900498	6.48609e-05	0.00114895
ENSBGRG00000017480_g	ENSBGRG00000003085_p	-0.900498	6.48609e-05	0.00114895
ENSBGRG00000000478_g	ENSBGRG00000000499_p	0.900498	6.48609e-05	0.00114895
ENSBGRG00000014899_g	ENSBGRG00000022189_p	0.900498	6.48609e-05	0.00114895
ENSBGRG00000024540_g	ENSBGRG00000015579_p	-0.900498	6.48609e-05	0.00114895
ENSBGRG00000017719_g	ENSBGRG00000021614_p	-0.900498	6.48609e-05	0.00114895
ENSBGRG00000014899_g	ENSBGRG00000015579_p	-0.900498	6.48609e-05	0.00114895
ENSBGRG00000017480_g	ENSBGRG00000016776_p	-0.900498	6.48609e-05	0.00114895
ENSBGRG00000006192_g	ENSBGRG00000014471_p	-0.900498	6.48609e-05	0.00114895
ENSBGRG00000006107_g	ENSBGRG00000023403_p	-0.900177	6.58802e-05	0.00114895
ENSBGRG00000025402_g	ENSBGRG00000022890_p	-0.900177	6.58802e-05	0.00114895
ENSBGRG00000025402_g	ENSBGRG00000013500_p	-0.900177	6.58802e-05	0.00114895
ENSBGRG00000010969_g	ENSBGRG00000021614_p	-0.899492	6.80903e-05	0.00114895
ENSBGRG00000025163_g	ENSBGRG00000014868_p	-0.899492	6.80903e-05	0.00114895
ENSBGRG00000020439_g	ENSBGRG00000015040_p	-0.899492	6.80903e-05	0.00114895
ENSBGRG00000025632_g	ENSBGRG00000000481_p	-0.899492	6.80903e-05	0.00114895
ENSBGRG00000002549_g	ENSBGRG00000021944_p	0.899492	6.80903e-05	0.00114895
ENSBGRG00000002549_g	ENSBGRG00000007560_p	-0.899492	6.80903e-05	0.00114895
ENSBGRG00000010849_g	ENSBGRG00000022881_p	0.899492	6.80903e-05	0.00114895
ENSBGRG00000024940_g	ENSBGRG00000024537_p	-0.899492	6.80903e-05	0.00114895
ENSBGRG00000024940_g	ENSBGRG00000019572_p	-0.899492	6.80903e-05	0.00114895
ENSBGRG00000010849_g	ENSBGRG00000017909_p	0.899492	6.80903e-05	0.00114895
ENSBGRG00000010919_g	ENSBGRG00000005230_p	0.899492	6.80903e-05	0.00114895
ENSBGRG00000002549_g	ENSBGRG00000021614_p	-0.899492	6.80903e-05	0.00114895
ENSBGRG00000019349_g	ENSBGRG00000022802_p	-0.899492	6.80903e-05	0.00114895
ENSBGRG00000010849_g	ENSBGRG00000000481_p	0.899492	6.80903e-05	0.00114895
ENSBGRG00000024940_g	ENSBGRG00000010939_p	-0.899492	6.80903e-05	0.00114895
ENSBGRG00000007036_g	ENSBGRG00000012799_p	-0.899492	6.80903e-05	0.00114895
ENSBGRG00000019349_g	ENSBGRG00000002557_p	-0.899492	6.80903e-05	0.00114895
ENSBGRG00000010849_g	ENSBGRG00000000979_p	-0.899492	6.80903e-05	0.00114895
ENSBGRG00000019384_g	ENSBGRG00000000326_p	-0.899492	6.80903e-05	0.00114895
ENSBGRG00000012671_g	ENSBGRG00000000481_p	-0.899492	6.80903e-05	0.00114895
ENSBGRG00000003845_g	ENSBGRG00000021944_p	0.899492	6.80903e-05	0.00114895
ENSBGRG00000025163_g	ENSBGRG00000018249_p	-0.899492	6.80903e-05	0.00114895
ENSBGRG00000019349_g	ENSBGRG00000016776_p	-0.899492	6.80903e-05	0.00114895
ENSBGRG00000020597_g	ENSBGRG00000003880_p	0.899492	6.80903e-05	0.00114895
ENSBGRG00000025163_g	ENSBGRG00000011374_p	-0.899492	6.80903e-05	0.00114895
ENSBGRG00000018030_g	ENSBGRG00000000481_p	-0.899492	6.80903e-05	0.00114895
ENSBGRG00000018030_g	ENSBGRG00000022189_p	0.899492	6.80903e-05	0.00114895
ENSBGRG00000014288_g	ENSBGRG00000018256_p	-0.899492	6.80903e-05	0.00114895
ENSBGRG00000025632_g	ENSBGRG00000019588_p	0.899492	6.80903e-05	0.00114895
ENSBGRG00000020439_g	ENSBGRG00000017276_p	-0.899492	6.80903e-05	0.00114895
ENSBGRG00000013270_g	ENSBGRG00000021614_p	-0.899492	6.80903e-05	0.00114895
ENSBGRG00000002929_g	ENSBGRG00000019588_p	0.899492	6.80903e-05	0.00114895
ENSBGRG00000014288_g	ENSBGRG00000010825_p	-0.899492	6.80903e-05	0.00114895
ENSBGRG00000020439_g	ENSBGRG00000024431_p	-0.899492	6.80903e-05	0.00114895
ENSBGRG00000013270_g	ENSBGRG00000016584_p	-0.899492	6.80903e-05	0.00114895
ENSBGRG00000020439_g	ENSBGRG00000022238_p	-0.899492	6.80903e-05	0.00114895
ENSBGRG00000019384_g	ENSBGRG00000000237_p	0.899492	6.80903e-05	0.00114895
ENSBGRG00000019384_g	ENSBGRG00000008630_p	-0.899492	6.80903e-05	0.00114895
ENSBGRG00000013270_g	ENSBGRG00000014602_p	-0.899492	6.80903e-05	0.00114895
ENSBGRG00000002189_g	ENSBGRG00000015579_p	-0.899492	6.80903e-05	0.00114895
ENSBGRG00000013516_g	ENSBGRG00000015040_p	-0.899492	6.80903e-05	0.00114895
ENSBGRG00000008489_g	ENSBGRG00000021944_p	0.899492	6.80903e-05	0.00114895
ENSBGRG00000008489_g	ENSBGRG00000007560_p	-0.899492	6.80903e-05	0.00114895
ENSBGRG00000013370_g	ENSBGRG00000021062_p	-0.899492	6.80903e-05	0.00114895
ENSBGRG00000013370_g	ENSBGRG00000015579_p	-0.899492	6.80903e-05	0.00114895
ENSBGRG00000002370_g	ENSBGRG00000007560_p	-0.899492	6.80903e-05	0.00114895
ENSBGRG00000002370_g	ENSBGRG00000021944_p	0.899492	6.80903e-05	0.00114895
ENSBGRG00000013370_g	ENSBGRG00000009451_p	0.899492	6.80903e-05	0.00114895
ENSBGRG00000012671_g	ENSBGRG00000022189_p	0.899492	6.80903e-05	0.00114895
ENSBGRG00000007649_g	ENSBGRG00000000157_p	-0.899492	6.80903e-05	0.00114895
ENSBGRG00000013270_g	ENSBGRG00000021944_p	0.899492	6.80903e-05	0.00114895
ENSBGRG00000013516_g	ENSBGRG00000007560_p	-0.899492	6.80903e-05	0.00114895
ENSBGRG00000013516_g	ENSBGRG00000021944_p	0.899492	6.80903e-05	0.00114895
ENSBGRG00000008489_g	ENSBGRG00000021614_p	-0.899492	6.80903e-05	0.00114895
ENSBGRG00000013270_g	ENSBGRG00000015040_p	-0.899492	6.80903e-05	0.00114895
ENSBGRG00000026517_g	ENSBGRG00000015579_p	-0.899492	6.80903e-05	0.00114895
ENSBGRG00000008489_g	ENSBGRG00000015040_p	-0.899492	6.80903e-05	0.00114895
ENSBGRG00000011960_g	ENSBGRG00000015579_p	-0.899492	6.80903e-05	0.00114895
ENSBGRG00000002370_g	ENSBGRG00000021614_p	-0.899492	6.80903e-05	0.00114895
ENSBGRG00000007036_g	ENSBGRG00000026459_p	-0.899492	6.80903e-05	0.00114895
ENSBGRG00000024940_g	ENSBGRG00000016999_p	-0.899492	6.80903e-05	0.00114895
ENSBGRG00000023080_g	ENSBGRG00000019588_p	0.899492	6.80903e-05	0.00114895
ENSBGRG00000010849_g	ENSBGRG00000007092_p	0.899492	6.80903e-05	0.00114895
ENSBGRG00000020597_g	ENSBGRG00000023026_p	-0.899492	6.80903e-05	0.00114895
ENSBGRG00000010849_g	ENSBGRG00000015255_p	-0.899492	6.80903e-05	0.00114895
ENSBGRG00000007036_g	ENSBGRG00000025913_p	-0.899492	6.80903e-05	0.00114895
ENSBGRG00000010919_g	ENSBGRG00000019588_p	0.899492	6.80903e-05	0.00114895
ENSBGRG00000013516_g	ENSBGRG00000021614_p	-0.899492	6.80903e-05	0.00114895
ENSBGRG00000025197_g	ENSBGRG00000021614_p	-0.899492	6.80903e-05	0.00114895
ENSBGRG00000013370_g	ENSBGRG00000023119_p	-0.899492	6.80903e-05	0.00114895
ENSBGRG00000007036_g	ENSBGRG00000010199_p	-0.899492	6.80903e-05	0.00114895
ENSBGRG00000024940_g	ENSBGRG00000014860_p	-0.899492	6.80903e-05	0.00114895
ENSBGRG00000019384_g	ENSBGRG00000015040_p	-0.899492	6.80903e-05	0.00114895
ENSBGRG00000007036_g	ENSBGRG00000007621_p	-0.899492	6.80903e-05	0.00114895
ENSBGRG00000007036_g	ENSBGRG00000000979_p	0.899492	6.80903e-05	0.00114895
ENSBGRG00000012674_g	ENSBGRG00000003880_p	0.899492	6.80903e-05	0.00114895
ENSBGRG00000007036_g	ENSBGRG00000007560_p	-0.899492	6.80903e-05	0.00114895
ENSBGRG00000019349_g	ENSBGRG00000008925_p	-0.899492	6.80903e-05	0.00114895
ENSBGRG00000023080_g	ENSBGRG00000005230_p	0.899492	6.80903e-05	0.00114895
ENSBGRG00000019349_g	ENSBGRG00000013924_p	0.899492	6.80903e-05	0.00114895
ENSBGRG00000007529_g	ENSBGRG00000015579_p	-0.899492	6.80903e-05	0.00114895
ENSBGRG00000005582_g	ENSBGRG00000003880_p	0.899492	6.80903e-05	0.00114895
ENSBGRG00000025186_g	ENSBGRG00000003880_p	0.899492	6.80903e-05	0.00114895
ENSBGRG00000025938_g	ENSBGRG00000010939_p	-0.899492	6.80903e-05	0.00114895
ENSBGRG00000025227_g	ENSBGRG00000015268_p	-0.899492	6.80903e-05	0.00114895
ENSBGRG00000022908_g	ENSBGRG00000019900_p	-0.899492	6.80903e-05	0.00114895
ENSBGRG00000017918_g	ENSBGRG00000021062_p	-0.899492	6.80903e-05	0.00114895
ENSBGRG00000025227_g	ENSBGRG00000003214_p	0.899492	6.80903e-05	0.00114895
ENSBGRG00000025632_g	ENSBGRG00000019572_p	-0.899492	6.80903e-05	0.00114895
ENSBGRG00000025938_g	ENSBGRG00000021296_p	-0.899492	6.80903e-05	0.00114895
ENSBGRG00000000650_g	ENSBGRG00000022465_p	-0.899492	6.80903e-05	0.00114895
ENSBGRG00000025227_g	ENSBGRG00000002557_p	-0.899492	6.80903e-05	0.00114895
ENSBGRG00000019384_g	ENSBGRG00000000481_p	-0.899492	6.80903e-05	0.00114895
ENSBGRG00000017918_g	ENSBGRG00000015579_p	-0.899492	6.80903e-05	0.00114895
ENSBGRG00000025938_g	ENSBGRG00000016999_p	-0.899492	6.80903e-05	0.00114895
ENSBGRG00000025227_g	ENSBGRG00000023663_p	-0.899492	6.80903e-05	0.00114895
ENSBGRG00000024940_g	ENSBGRG00000004043_p	-0.899492	6.80903e-05	0.00114895
ENSBGRG00000025938_g	ENSBGRG00000013901_p	-0.899492	6.80903e-05	0.00114895
ENSBGRG00000025227_g	ENSBGRG00000001816_p	-0.899492	6.80903e-05	0.00114895
ENSBGRG00000007529_g	ENSBGRG00000006946_p	-0.899492	6.80903e-05	0.00114895
ENSBGRG00000025227_g	ENSBGRG00000016776_p	-0.899492	6.80903e-05	0.00114895
ENSBGRG00000012671_g	ENSBGRG00000000237_p	0.899492	6.80903e-05	0.00114895
ENSBGRG00000003845_g	ENSBGRG00000021614_p	-0.899492	6.80903e-05	0.00114895
ENSBGRG00000022908_g	ENSBGRG00000019572_p	-0.899492	6.80903e-05	0.00114895
ENSBGRG00000022908_g	ENSBGRG00000017992_p	-0.899492	6.80903e-05	0.00114895
ENSBGRG00000026430_g	ENSBGRG00000015255_p	-0.899492	6.80903e-05	0.00114895
ENSBGRG00000012671_g	ENSBGRG00000022459_p	-0.899492	6.80903e-05	0.00114895
ENSBGRG00000012671_g	ENSBGRG00000000326_p	-0.899492	6.80903e-05	0.00114895
ENSBGRG00000007529_g	ENSBGRG00000015268_p	-0.899492	6.80903e-05	0.00114895
ENSBGRG00000017918_g	ENSBGRG00000009451_p	0.899492	6.80903e-05	0.00114895
ENSBGRG00000026430_g	ENSBGRG00000003834_p	0.899492	6.80903e-05	0.00114895
ENSBGRG00000017918_g	ENSBGRG00000023119_p	-0.899492	6.80903e-05	0.00114895
ENSBGRG00000007529_g	ENSBGRG00000001816_p	-0.899492	6.80903e-05	0.00114895
ENSBGRG00000012671_g	ENSBGRG00000001116_p	-0.899492	6.80903e-05	0.00114895
ENSBGRG00000025938_g	ENSBGRG00000024995_p	0.899492	6.80903e-05	0.00114895
ENSBGRG00000025227_g	ENSBGRG00000021658_p	-0.899492	6.80903e-05	0.00114895
ENSBGRG00000012671_g	ENSBGRG00000018256_p	-0.899492	6.80903e-05	0.00114895
ENSBGRG00000007021_g	ENSBGRG00000003880_p	0.899492	6.80903e-05	0.00114895
ENSBGRG00000025227_g	ENSBGRG00000013759_p	-0.899492	6.80903e-05	0.00114895
ENSBGRG00000017988_g	ENSBGRG00000007560_p	-0.899492	6.80903e-05	0.00114895
ENSBGRG00000025227_g	ENSBGRG00000012009_p	0.899492	6.80903e-05	0.00114895
ENSBGRG00000010849_g	ENSBGRG00000016776_p	0.899492	6.80903e-05	0.00114895
ENSBGRG00000007332_g	ENSBGRG00000015579_p	-0.899492	6.80903e-05	0.00114895
ENSBGRG00000017988_g	ENSBGRG00000016584_p	-0.899492	6.80903e-05	0.00114895
ENSBGRG00000018030_g	ENSBGRG00000018256_p	-0.899492	6.80903e-05	0.00114895
ENSBGRG00000019349_g	ENSBGRG00000006992_p	-0.899492	6.80903e-05	0.00114895
ENSBGRG00000003740_g	ENSBGRG00000019588_p	0.899492	6.80903e-05	0.00114895
ENSBGRG00000025632_g	ENSBGRG00000000326_p	-0.899492	6.80903e-05	0.00114895
ENSBGRG00000012828_g	ENSBGRG00000015255_p	0.899492	6.80903e-05	0.00114895
ENSBGRG00000018030_g	ENSBGRG00000001116_p	-0.899492	6.80903e-05	0.00114895
ENSBGRG00000010849_g	ENSBGRG00000008630_p	0.899492	6.80903e-05	0.00114895
ENSBGRG00000018030_g	ENSBGRG00000000326_p	-0.899492	6.80903e-05	0.00114895
ENSBGRG00000003845_g	ENSBGRG00000007560_p	-0.899492	6.80903e-05	0.00114895
ENSBGRG00000018030_g	ENSBGRG00000000237_p	0.899492	6.80903e-05	0.00114895
ENSBGRG00000018030_g	ENSBGRG00000022459_p	-0.899492	6.80903e-05	0.00114895
ENSBGRG00000000650_g	ENSBGRG00000021658_p	-0.899492	6.80903e-05	0.00114895
ENSBGRG00000025632_g	ENSBGRG00000000237_p	0.899492	6.80903e-05	0.00114895
ENSBGRG00000010919_g	ENSBGRG00000025183_p	-0.899492	6.80903e-05	0.00114895
ENSBGRG00000007332_g	ENSBGRG00000001816_p	-0.899492	6.80903e-05	0.00114895
ENSBGRG00000017988_g	ENSBGRG00000009300_p	-0.899492	6.80903e-05	0.00114895
ENSBGRG00000023080_g	ENSBGRG00000025183_p	-0.899492	6.80903e-05	0.00114895
ENSBGRG00000025227_g	ENSBGRG00000017891_p	-0.899492	6.80903e-05	0.00114895
ENSBGRG00000019349_g	ENSBGRG00000018249_p	-0.899492	6.80903e-05	0.00114895
ENSBGRG00000025227_g	ENSBGRG00000022802_p	-0.899492	6.80903e-05	0.00114895
ENSBGRG00000003845_g	ENSBGRG00000015040_p	-0.899492	6.80903e-05	0.00114895
ENSBGRG00000007332_g	ENSBGRG00000006946_p	-0.899492	6.80903e-05	0.00114895
ENSBGRG00000019349_g	ENSBGRG00000003085_p	-0.899492	6.80903e-05	0.00114895
ENSBGRG00000007332_g	ENSBGRG00000015268_p	-0.899492	6.80903e-05	0.00114895
ENSBGRG00000026521_g	ENSBGRG00000015579_p	-0.899492	6.80903e-05	0.00114895
ENSBGRG00000026430_g	ENSBGRG00000000979_p	-0.899492	6.80903e-05	0.00114895
ENSBGRG00000019349_g	ENSBGRG00000017033_p	-0.899492	6.80903e-05	0.00114895
ENSBGRG00000010849_g	ENSBGRG00000014515_p	0.899492	6.80903e-05	0.00114895
ENSBGRG00000025227_g	ENSBGRG00000012692_p	-0.899492	6.80903e-05	0.00114895
ENSBGRG00000010849_g	ENSBGRG00000026163_p	-0.899492	6.80903e-05	0.00114895
ENSBGRG00000010849_g	ENSBGRG00000005584_p	0.899492	6.80903e-05	0.00114895
ENSBGRG00000022908_g	ENSBGRG00000014471_p	-0.899492	6.80903e-05	0.00114895
ENSBGRG00000010849_g	ENSBGRG00000022026_p	0.899492	6.80903e-05	0.00114895
ENSBGRG00000010849_g	ENSBGRG00000002438_p	0.899492	6.80903e-05	0.00114895
ENSBGRG00000007337_g	ENSBGRG00000001816_p	-0.899492	6.80903e-05	0.00114895
ENSBGRG00000017988_g	ENSBGRG00000014602_p	-0.899492	6.80903e-05	0.00114895
ENSBGRG00000010849_g	ENSBGRG00000015169_p	0.899492	6.80903e-05	0.00114895
ENSBGRG00000001556_g	ENSBGRG00000024283_p	-0.899492	6.80903e-05	0.00114895
ENSBGRG00000006323_g	ENSBGRG00000013863_p	-0.899492	6.80903e-05	0.00114895
ENSBGRG00000006865_g	ENSBGRG00000013863_p	-0.899492	6.80903e-05	0.00114895
ENSBGRG00000001903_g	ENSBGRG00000017033_p	-0.899492	6.80903e-05	0.00114895
ENSBGRG00000024077_g	ENSBGRG00000021614_p	-0.899492	6.80903e-05	0.00114895
ENSBGRG00000001903_g	ENSBGRG00000003085_p	-0.899492	6.80903e-05	0.00114895
ENSBGRG00000006323_g	ENSBGRG00000019572_p	-0.899492	6.80903e-05	0.00114895
ENSBGRG00000018058_g	ENSBGRG00000015040_p	-0.899492	6.80903e-05	0.00114895
ENSBGRG00000001903_g	ENSBGRG00000018249_p	-0.899492	6.80903e-05	0.00114895
ENSBGRG00000011308_g	ENSBGRG00000007560_p	-0.899492	6.80903e-05	0.00114895
ENSBGRG00000010969_g	ENSBGRG00000007560_p	-0.899492	6.80903e-05	0.00114895
ENSBGRG00000000650_g	ENSBGRG00000020918_p	0.899492	6.80903e-05	0.00114895
ENSBGRG00000006865_g	ENSBGRG00000019572_p	-0.899492	6.80903e-05	0.00114895
ENSBGRG00000010849_g	ENSBGRG00000017992_p	0.899492	6.80903e-05	0.00114895
ENSBGRG00000002524_g	ENSBGRG00000025183_p	-0.899492	6.80903e-05	0.00114895
ENSBGRG00000013692_g	ENSBGRG00000014868_p	-0.899492	6.80903e-05	0.00114895
ENSBGRG00000024940_g	ENSBGRG00000017413_p	-0.899492	6.80903e-05	0.00114895
ENSBGRG00000002524_g	ENSBGRG00000005230_p	0.899492	6.80903e-05	0.00114895
ENSBGRG00000002524_g	ENSBGRG00000019588_p	0.899492	6.80903e-05	0.00114895
ENSBGRG00000018058_g	ENSBGRG00000000326_p	-0.899492	6.80903e-05	0.00114895
ENSBGRG00000015236_g	ENSBGRG00000007560_p	-0.899492	6.80903e-05	0.00114895
ENSBGRG00000024077_g	ENSBGRG00000007560_p	-0.899492	6.80903e-05	0.00114895
ENSBGRG00000021357_g	ENSBGRG00000025183_p	-0.899492	6.80903e-05	0.00114895
ENSBGRG00000011308_g	ENSBGRG00000021944_p	0.899492	6.80903e-05	0.00114895
ENSBGRG00000006323_g	ENSBGRG00000008630_p	-0.899492	6.80903e-05	0.00114895
ENSBGRG00000011773_g	ENSBGRG00000000870_p	-0.899492	6.80903e-05	0.00114895
ENSBGRG00000010066_g	ENSBGRG00000023119_p	-0.899492	6.80903e-05	0.00114895
ENSBGRG00000006865_g	ENSBGRG00000000326_p	-0.899492	6.80903e-05	0.00114895
ENSBGRG00000026430_g	ENSBGRG00000016776_p	0.899492	6.80903e-05	0.00114895
ENSBGRG00000006323_g	ENSBGRG00000000237_p	0.899492	6.80903e-05	0.00114895
ENSBGRG00000008195_g	ENSBGRG00000021614_p	-0.899492	6.80903e-05	0.00114895
ENSBGRG00000001903_g	ENSBGRG00000016776_p	-0.899492	6.80903e-05	0.00114895
ENSBGRG00000001556_g	ENSBGRG00000023992_p	-0.899492	6.80903e-05	0.00114895
ENSBGRG00000001903_g	ENSBGRG00000013924_p	0.899492	6.80903e-05	0.00114895
ENSBGRG00000018058_g	ENSBGRG00000019572_p	-0.899492	6.80903e-05	0.00114895
ENSBGRG00000006323_g	ENSBGRG00000000326_p	-0.899492	6.80903e-05	0.00114895
ENSBGRG00000018058_g	ENSBGRG00000013863_p	-0.899492	6.80903e-05	0.00114895
ENSBGRG00000001556_g	ENSBGRG00000003834_p	-0.899492	6.80903e-05	0.00114895
ENSBGRG00000011288_g	ENSBGRG00000007821_p	-0.899492	6.80903e-05	0.00114895
ENSBGRG00000000650_g	ENSBGRG00000002833_p	-0.899492	6.80903e-05	0.00114895
ENSBGRG00000010969_g	ENSBGRG00000021944_p	0.899492	6.80903e-05	0.00114895
ENSBGRG00000001903_g	ENSBGRG00000006992_p	-0.899492	6.80903e-05	0.00114895
ENSBGRG00000006323_g	ENSBGRG00000015040_p	-0.899492	6.80903e-05	0.00114895
ENSBGRG00000006865_g	ENSBGRG00000015040_p	-0.899492	6.80903e-05	0.00114895
ENSBGRG00000011773_g	ENSBGRG00000008630_p	-0.899492	6.80903e-05	0.00114895
ENSBGRG00000003230_g	ENSBGRG00000000481_p	-0.899492	6.80903e-05	0.00114895
ENSBGRG00000021877_g	ENSBGRG00000019588_p	0.899492	6.80903e-05	0.00114895
ENSBGRG00000006597_g	ENSBGRG00000021062_p	-0.899492	6.80903e-05	0.00114895
ENSBGRG00000026702_g	ENSBGRG00000001816_p	-0.899492	6.80903e-05	0.00114895
ENSBGRG00000000650_g	ENSBGRG00000000499_p	-0.899492	6.80903e-05	0.00114895
ENSBGRG00000006597_g	ENSBGRG00000009451_p	0.899492	6.80903e-05	0.00114895
ENSBGRG00000013173_g	ENSBGRG00000002640_p	-0.899492	6.80903e-05	0.00114895
ENSBGRG00000011894_g	ENSBGRG00000010825_p	-0.899492	6.80903e-05	0.00114895
ENSBGRG00000000876_g	ENSBGRG00000021614_p	-0.899492	6.80903e-05	0.00114895
ENSBGRG00000026702_g	ENSBGRG00000015268_p	-0.899492	6.80903e-05	0.00114895
ENSBGRG00000014452_g	ENSBGRG00000024283_p	-0.899492	6.80903e-05	0.00114895
ENSBGRG00000011288_g	ENSBGRG00000009212_p	-0.899492	6.80903e-05	0.00114895
ENSBGRG00000000876_g	ENSBGRG00000021944_p	0.899492	6.80903e-05	0.00114895
ENSBGRG00000000876_g	ENSBGRG00000007560_p	-0.899492	6.80903e-05	0.00114895
ENSBGRG00000009335_g	ENSBGRG00000001816_p	-0.899492	6.80903e-05	0.00114895
ENSBGRG00000026430_g	ENSBGRG00000015169_p	0.899492	6.80903e-05	0.00114895
ENSBGRG00000014452_g	ENSBGRG00000023992_p	-0.899492	6.80903e-05	0.00114895
ENSBGRG00000014452_g	ENSBGRG00000003834_p	-0.899492	6.80903e-05	0.00114895
ENSBGRG00000019100_g	ENSBGRG00000024283_p	-0.899492	6.80903e-05	0.00114895
ENSBGRG00000018058_g	ENSBGRG00000000481_p	-0.899492	6.80903e-05	0.00114895
ENSBGRG00000006597_g	ENSBGRG00000023119_p	-0.899492	6.80903e-05	0.00114895
ENSBGRG00000006597_g	ENSBGRG00000015579_p	-0.899492	6.80903e-05	0.00114895
ENSBGRG00000024077_g	ENSBGRG00000021944_p	0.899492	6.80903e-05	0.00114895
ENSBGRG00000021357_g	ENSBGRG00000019588_p	0.899492	6.80903e-05	0.00114895
ENSBGRG00000026702_g	ENSBGRG00000015579_p	-0.899492	6.80903e-05	0.00114895
ENSBGRG00000003230_g	ENSBGRG00000008630_p	-0.899492	6.80903e-05	0.00114895
ENSBGRG00000018058_g	ENSBGRG00000000237_p	0.899492	6.80903e-05	0.00114895
ENSBGRG00000003230_g	ENSBGRG00000000237_p	0.899492	6.80903e-05	0.00114895
ENSBGRG00000011894_g	ENSBGRG00000001116_p	-0.899492	6.80903e-05	0.00114895
ENSBGRG00000021357_g	ENSBGRG00000005230_p	0.899492	6.80903e-05	0.00114895
ENSBGRG00000003230_g	ENSBGRG00000000326_p	-0.899492	6.80903e-05	0.00114895
ENSBGRG00000018058_g	ENSBGRG00000008630_p	-0.899492	6.80903e-05	0.00114895
ENSBGRG00000024940_g	ENSBGRG00000019588_p	0.899492	6.80903e-05	0.00114895
ENSBGRG00000003230_g	ENSBGRG00000015040_p	-0.899492	6.80903e-05	0.00114895
ENSBGRG00000026430_g	ENSBGRG00000022881_p	0.899492	6.80903e-05	0.00114895
ENSBGRG00000026430_g	ENSBGRG00000017909_p	0.899492	6.80903e-05	0.00114895
ENSBGRG00000007752_g	ENSBGRG00000015579_p	-0.899492	6.80903e-05	0.00114895
ENSBGRG00000011308_g	ENSBGRG00000021614_p	-0.899492	6.80903e-05	0.00114895
ENSBGRG00000007706_g	ENSBGRG00000011920_p	-0.899492	6.80903e-05	0.00114895
ENSBGRG00000007752_g	ENSBGRG00000001816_p	-0.899492	6.80903e-05	0.00114895
ENSBGRG00000003230_g	ENSBGRG00000013863_p	-0.899492	6.80903e-05	0.00114895
ENSBGRG00000003230_g	ENSBGRG00000019572_p	-0.899492	6.80903e-05	0.00114895
ENSBGRG00000026702_g	ENSBGRG00000006946_p	-0.899492	6.80903e-05	0.00114895
ENSBGRG00000007752_g	ENSBGRG00000015268_p	-0.899492	6.80903e-05	0.00114895
ENSBGRG00000007752_g	ENSBGRG00000006946_p	-0.899492	6.80903e-05	0.00114895
ENSBGRG00000011288_g	ENSBGRG00000026756_p	-0.899492	6.80903e-05	0.00114895
ENSBGRG00000013173_g	ENSBGRG00000019588_p	0.899492	6.80903e-05	0.00114895
ENSBGRG00000019384_g	ENSBGRG00000019572_p	-0.899492	6.80903e-05	0.00114895
ENSBGRG00000000995_g	ENSBGRG00000014760_p	-0.899492	6.80903e-05	0.00114895
ENSBGRG00000026430_g	ENSBGRG00000000326_p	0.899492	6.80903e-05	0.00114895
ENSBGRG00000008195_g	ENSBGRG00000021944_p	0.899492	6.80903e-05	0.00114895
ENSBGRG00000016618_g	ENSBGRG00000023119_p	-0.899492	6.80903e-05	0.00114895
ENSBGRG00000010066_g	ENSBGRG00000015579_p	-0.899492	6.80903e-05	0.00114895
ENSBGRG00000011773_g	ENSBGRG00000024342_p	-0.899492	6.80903e-05	0.00114895
ENSBGRG00000001903_g	ENSBGRG00000022802_p	-0.899492	6.80903e-05	0.00114895
ENSBGRG00000001903_g	ENSBGRG00000008925_p	-0.899492	6.80903e-05	0.00114895
ENSBGRG00000010066_g	ENSBGRG00000021062_p	-0.899492	6.80903e-05	0.00114895
[truncated: 32,913 more rows]
