# Supplementary material for: Comparative Analysis of Epididymis Cauda of Yak before and after Sexual Maturity
Source: Animals (Basel). 2023 Apr 15;13(8):1355. doi: 10.3390/ani13081355 (PMC10135020; doi:10.3390/ani13081355)
Supplement: Supplementary file 1 [file animals-13-01355-s001.zip › Supplementary Table S13.xlsx]

## Sheet: enrichment-go-up
Supplementary Table S13：GO enrichment analysis of up-regulated co-expressed genes
id	Term	Category	ListHits	ListTotal	PopHits	PopTotal	p-value	q-value	Enrichment_score	geneID
GO:0030199	collagen fibril organization	biological_process	5	56	31	17341	4.66247e-08	1.04562e-05	49.9453	ENSBGRG00000006189;ENSBGRG00000013466;ENSBGRG00000003247;ENSBGRG00000022881;ENSBGRG00000005548
GO:0031012	extracellular matrix	cellular_component	8	56	166	17341	5.72323e-08	1.04562e-05	14.9234	ENSBGRG00000013260;ENSBGRG00000006189;ENSBGRG00000002438;ENSBGRG00000013425;ENSBGRG00000009220;ENSBGRG00000013466;ENSBGRG00000003247;ENSBGRG00000005548
GO:0030198	extracellular matrix organization	biological_process	7	56	115	17341	8.32059e-08	1.04562e-05	18.8489	ENSBGRG00000002438;ENSBGRG00000013425;ENSBGRG00000013466;ENSBGRG00000003292;ENSBGRG00000003247;ENSBGRG00000005548;ENSBGRG00000017761
GO:0048407	platelet-derived growth factor binding	molecular_function	3	56	9	17341	2.643e-06	0.000244217	103.22	ENSBGRG00000013466;ENSBGRG00000003247;ENSBGRG00000005548
GO:0005201	extracellular matrix structural constituent	molecular_function	5	56	71	17341	3.23896e-06	0.000244217	21.8071	ENSBGRG00000009220;ENSBGRG00000013466;ENSBGRG00000003247;ENSBGRG00000005548;ENSBGRG00000017761
GO:0005518	collagen binding	molecular_function	4	56	43	17341	1.09591e-05	0.000688597	28.8056	ENSBGRG00000013260;ENSBGRG00000002168;ENSBGRG00000002438;ENSBGRG00000022881
GO:0005788	endoplasmic reticulum lumen	cellular_component	5	56	121	17341	4.37531e-05	0.00235642	12.7959	ENSBGRG00000014228;ENSBGRG00000006189;ENSBGRG00000025384;ENSBGRG00000022881;ENSBGRG00000000806
GO:0001501	skeletal system development	biological_process	4	56	77	17341	0.000110776	0.0052203	16.0863	ENSBGRG00000006189;ENSBGRG00000013466;ENSBGRG00000003247;ENSBGRG00000005548
GO:0043589	skin morphogenesis	biological_process	2	56	6	17341	0.000152373	0.00638276	103.22	ENSBGRG00000013466;ENSBGRG00000005548
GO:0001955	blood vessel maturation	biological_process	2	56	7	17341	0.00021288	0.00802559	88.4745	ENSBGRG00000020517;ENSBGRG00000003292
GO:0071230	cellular response to amino acid stimulus	biological_process	3	56	42	17341	0.000334921	0.0114176	22.1186	ENSBGRG00000013466;ENSBGRG00000003247;ENSBGRG00000005548
GO:0032964	collagen biosynthetic process	biological_process	2	56	9	17341	0.000363426	0.0114176	68.8135	ENSBGRG00000022881;ENSBGRG00000005548
GO:0043171	peptide catabolic process	biological_process	2	56	11	17341	0.000552934	0.0160351	56.3019	ENSBGRG00000006001;ENSBGRG00000012624
GO:0070208	protein heterotrimerization	biological_process	2	56	12	17341	0.000662146	0.017778	51.6101	ENSBGRG00000013466;ENSBGRG00000005548
GO:0062023	collagen-containing extracellular matrix	cellular_component	4	56	125	17341	0.000707348	0.017778	9.90914	ENSBGRG00000002168;ENSBGRG00000006189;ENSBGRG00000003247;ENSBGRG00000017761
GO:0002020	protease binding	molecular_function	3	56	62	17341	0.00105413	0.0248378	14.9836	ENSBGRG00000013466;ENSBGRG00000003247;ENSBGRG00000005548
GO:0045429	positive regulation of nitric oxide biosynthetic process	biological_process	2	56	17	17341	0.00135035	0.0299461	36.4307	ENSBGRG00000000347;ENSBGRG00000006011
GO:0070584	mitochondrion morphogenesis	biological_process	2	56	18	17341	0.001516	0.0317519	34.4067	ENSBGRG00000009672;ENSBGRG00000019447
GO:0050840	extracellular matrix binding	molecular_function	2	56	20	17341	0.00187484	0.0353407	30.9661	ENSBGRG00000002168;ENSBGRG00000002438
GO:0070006	metalloaminopeptidase activity	molecular_function	2	56	20	17341	0.00187484	0.0353407	30.9661	ENSBGRG00000006001;ENSBGRG00000012624
GO:0042277	peptide binding	molecular_function	2	56	22	17341	0.00226999	0.0407517	28.151	ENSBGRG00000006001;ENSBGRG00000012624
GO:0043588	skin development	biological_process	2	56	23	17341	0.00248104	0.042516	26.927	ENSBGRG00000003247;ENSBGRG00000005548
GO:0016239	positive regulation of macroautophagy	biological_process	2	56	24	17341	0.002701	0.0442729	25.8051	ENSBGRG00000002168;ENSBGRG00000024972
GO:0007399	nervous system development	biological_process	4	56	183	17341	0.00287422	0.0451491	6.76854	ENSBGRG00000006183;ENSBGRG00000024972;ENSBGRG00000012288;ENSBGRG00000004537
GO:0031225	anchored component of membrane	cellular_component	3	56	94	17341	0.00347363	0.0523824	9.88279	ENSBGRG00000016476;ENSBGRG00000006183;ENSBGRG00000003292
GO:0006469	negative regulation of protein kinase activity	biological_process	2	56	29	17341	0.00393234	0.057019	21.3559	ENSBGRG00000019316;ENSBGRG00000015859
GO:0001568	blood vessel development	biological_process	2	56	30	17341	0.00420453	0.0587077	20.644	ENSBGRG00000013466;ENSBGRG00000005548
GO:0005615	extracellular space	cellular_component	9	56	1013	17341	0.00485029	0.0644045	2.75118	ENSBGRG00000006189;ENSBGRG00000021376;ENSBGRG00000002438;ENSBGRG00000013466;ENSBGRG00000003247;ENSBGRG00000022881;ENSBGRG00000005548;ENSBGRG00000020066;ENSBGRG00000017761
GO:0010811	positive regulation of cell-substrate adhesion	biological_process	2	56	33	17341	0.00507191	0.0644045	18.7673	ENSBGRG00000013425;ENSBGRG00000009220
GO:0031175	neuron projection development	biological_process	3	56	108	17341	0.00512503	0.0644045	8.60169	ENSBGRG00000015857;ENSBGRG00000020517;ENSBGRG00000016476
GO:0009612	response to mechanical stimulus	biological_process	2	56	36	17341	0.00601436	0.0731423	17.2034	ENSBGRG00000003247;ENSBGRG00000005548
GO:0050839	cell adhesion molecule binding	molecular_function	2	56	40	17341	0.00738517	0.0859107	15.483	ENSBGRG00000002438;ENSBGRG00000004215
GO:0001558	regulation of cell growth	biological_process	2	56	41	17341	0.00774792	0.0859107	15.1054	ENSBGRG00000020517;ENSBGRG00000020066
GO:0021987	cerebral cortex development	biological_process	2	56	41	17341	0.00774792	0.0859107	15.1054	ENSBGRG00000004537;ENSBGRG00000003247
GO:0030424	axon	cellular_component	4	56	254	17341	0.00909815	0.0945544	4.87655	ENSBGRG00000020032;ENSBGRG00000019447;ENSBGRG00000005972;ENSBGRG00000017413
GO:0046332	SMAD binding	molecular_function	2	56	45	17341	0.00927743	0.0945544	13.7627	ENSBGRG00000013466;ENSBGRG00000003247
GO:0016323	basolateral plasma membrane	cellular_component	3	56	134	17341	0.00927987	0.0945544	6.9327	ENSBGRG00000020517;ENSBGRG00000005972;ENSBGRG00000004215
GO:0007179	transforming growth factor beta receptor signaling pathway	biological_process	2	56	53	17341	0.0127027	0.110715	11.6853	ENSBGRG00000013466;ENSBGRG00000003247
GO:0021707	cerebellar granule cell differentiation	biological_process	1	56	5	17341	0.0160446	0.110715	61.9321	ENSBGRG00000007656
GO:0038063	collagen-activated tyrosine kinase receptor signaling pathway	biological_process	1	56	5	17341	0.0160446	0.110715	61.9321	ENSBGRG00000005548
GO:0042271	susceptibility to natural killer cell mediated cytotoxicity	biological_process	1	56	5	17341	0.0160446	0.110715	61.9321	ENSBGRG00000004215
GO:0043116	negative regulation of vascular permeability	biological_process	1	56	5	17341	0.0160446	0.110715	61.9321	ENSBGRG00000000347
GO:0044320	cellular response to leptin stimulus	biological_process	1	56	5	17341	0.0160446	0.110715	61.9321	ENSBGRG00000009672
GO:0048708	astrocyte differentiation	biological_process	1	56	5	17341	0.0160446	0.110715	61.9321	ENSBGRG00000007656
GO:0050777	negative regulation of immune response	biological_process	1	56	5	17341	0.0160446	0.110715	61.9321	ENSBGRG00000003247
GO:0051901	positive regulation of mitochondrial depolarization	biological_process	1	56	5	17341	0.0160446	0.110715	61.9321	ENSBGRG00000002168
GO:0071285	cellular response to lithium ion	biological_process	1	56	5	17341	0.0160446	0.110715	61.9321	ENSBGRG00000019316
GO:1900747	negative regulation of vascular endothelial growth factor signaling pathway	biological_process	1	56	5	17341	0.0160446	0.110715	61.9321	ENSBGRG00000002168
GO:2001171	positive regulation of ATP biosynthetic process	biological_process	1	56	5	17341	0.0160446	0.110715	61.9321	ENSBGRG00000009672
GO:0001933	negative regulation of protein phosphorylation	biological_process	2	56	64	17341	0.018169	0.110715	9.6769	ENSBGRG00000009672;ENSBGRG00000020066
GO:0001649	osteoblast differentiation	biological_process	2	56	65	17341	0.0187074	0.110715	9.52802	ENSBGRG00000005548;ENSBGRG00000020066
GO:0005092	GDP-dissociation inhibitor activity	molecular_function	1	56	6	17341	0.019223	0.110715	51.6101	ENSBGRG00000024972
GO:0005324	long-chain fatty acid transporter activity	molecular_function	1	56	6	17341	0.019223	0.110715	51.6101	ENSBGRG00000019316
GO:0006809	nitric oxide biosynthetic process	biological_process	1	56	6	17341	0.019223	0.110715	51.6101	ENSBGRG00000000347
GO:0021681	cerebellar granular layer development	biological_process	1	56	6	17341	0.019223	0.110715	51.6101	ENSBGRG00000004537
GO:0033189	response to vitamin A	biological_process	1	56	6	17341	0.019223	0.110715	51.6101	ENSBGRG00000020517
GO:0033227	dsRNA transport	biological_process	1	56	6	17341	0.019223	0.110715	51.6101	ENSBGRG00000000406
GO:0044342	type B pancreatic cell proliferation	biological_process	1	56	6	17341	0.019223	0.110715	51.6101	ENSBGRG00000020066
GO:0045792	negative regulation of cell size	biological_process	1	56	6	17341	0.019223	0.110715	51.6101	ENSBGRG00000015859
GO:0047144	2-acylglycerol-3-phosphate O-acyltransferase activity	molecular_function	1	56	6	17341	0.019223	0.110715	51.6101	ENSBGRG00000008483
GO:0060346	bone trabecula formation	biological_process	1	56	6	17341	0.019223	0.110715	51.6101	ENSBGRG00000005548
GO:0060351	cartilage development involved in endochondral bone morphogenesis	biological_process	1	56	6	17341	0.019223	0.110715	51.6101	ENSBGRG00000005548
GO:0071354	cellular response to interleukin-6	biological_process	1	56	6	17341	0.019223	0.110715	51.6101	ENSBGRG00000009672
GO:0042734	presynaptic membrane	cellular_component	2	56	66	17341	0.0192525	0.110715	9.38366	ENSBGRG00000010196;ENSBGRG00000003834
GO:0007155	cell adhesion	biological_process	4	56	323	17341	0.0203206	0.110715	3.83481	ENSBGRG00000020517;ENSBGRG00000006189;ENSBGRG00000016476;ENSBGRG00000002438
GO:0005178	integrin binding	molecular_function	2	56	68	17341	0.0203626	0.110715	9.10767	ENSBGRG00000002438;ENSBGRG00000003247
GO:0006979	response to oxidative stress	biological_process	2	56	68	17341	0.0203626	0.110715	9.10767	ENSBGRG00000003388;ENSBGRG00000017761
GO:0008081	phosphoric diester hydrolase activity	molecular_function	1	56	7	17341	0.0223914	0.110715	44.2372	ENSBGRG00000025032
GO:0010863	positive regulation of phospholipase C activity	biological_process	1	56	7	17341	0.0223914	0.110715	44.2372	ENSBGRG00000006011
GO:0016810	hydrolase activity, acting on carbon-nitrogen (but not peptide) bonds	molecular_function	1	56	7	17341	0.0223914	0.110715	44.2372	ENSBGRG00000012288
GO:0030518	intracellular steroid hormone receptor signaling pathway	biological_process	1	56	7	17341	0.0223914	0.110715	44.2372	ENSBGRG00000006011
GO:0030898	actin-dependent ATPase activity	molecular_function	1	56	7	17341	0.0223914	0.110715	44.2372	ENSBGRG00000019447
GO:0031994	insulin-like growth factor I binding	molecular_function	1	56	7	17341	0.0223914	0.110715	44.2372	ENSBGRG00000020066
GO:0031995	insulin-like growth factor II binding	molecular_function	1	56	7	17341	0.0223914	0.110715	44.2372	ENSBGRG00000020066
GO:0036148	phosphatidylglycerol acyl-chain remodeling	biological_process	1	56	7	17341	0.0223914	0.110715	44.2372	ENSBGRG00000008483
GO:0046325	negative regulation of glucose import	biological_process	1	56	7	17341	0.0223914	0.110715	44.2372	ENSBGRG00000009672
GO:0005783	endoplasmic reticulum	cellular_component	6	56	701	17341	0.0249898	0.110715	2.65045	ENSBGRG00000014228;ENSBGRG00000008483;ENSBGRG00000013466;ENSBGRG00000022881;ENSBGRG00000003388;ENSBGRG00000017761
GO:0003073	regulation of systemic arterial blood pressure	biological_process	1	56	8	17341	0.0255497	0.110715	38.7076	ENSBGRG00000000347
GO:0006139	nucleobase-containing compound metabolic process	biological_process	1	56	8	17341	0.0255497	0.110715	38.7076	ENSBGRG00000012288
GO:0007614	short-term memory	biological_process	1	56	8	17341	0.0255497	0.110715	38.7076	ENSBGRG00000004537
GO:0014912	negative regulation of smooth muscle cell migration	biological_process	1	56	8	17341	0.0255497	0.110715	38.7076	ENSBGRG00000020066
GO:0016327	apicolateral plasma membrane	cellular_component	1	56	8	17341	0.0255497	0.110715	38.7076	ENSBGRG00000005972
GO:0016918	retinal binding	molecular_function	1	56	8	17341	0.0255497	0.110715	38.7076	ENSBGRG00000018730
GO:0043129	surfactant homeostasis	biological_process	1	56	8	17341	0.0255497	0.110715	38.7076	ENSBGRG00000008483
GO:0043568	positive regulation of insulin-like growth factor receptor signaling pathway	biological_process	1	56	8	17341	0.0255497	0.110715	38.7076	ENSBGRG00000020066
GO:1903077	negative regulation of protein localization to plasma membrane	biological_process	1	56	8	17341	0.0255497	0.110715	38.7076	ENSBGRG00000009672
GO:2001223	negative regulation of neuron migration	biological_process	1	56	8	17341	0.0255497	0.110715	38.7076	ENSBGRG00000003247
GO:0000137	Golgi cis cisterna	cellular_component	1	56	9	17341	0.028698	0.116335	34.4067	ENSBGRG00000017413
GO:0001944	vasculature development	biological_process	1	56	9	17341	0.028698	0.116335	34.4067	ENSBGRG00000003292
GO:0004866	endopeptidase inhibitor activity	molecular_function	1	56	9	17341	0.028698	0.116335	34.4067	ENSBGRG00000003292
GO:0010812	negative regulation of cell-substrate adhesion	biological_process	1	56	9	17341	0.028698	0.116335	34.4067	ENSBGRG00000005548
GO:0031527	filopodium membrane	cellular_component	1	56	9	17341	0.028698	0.116335	34.4067	ENSBGRG00000005972
GO:2000377	regulation of reactive oxygen species metabolic process	biological_process	1	56	9	17341	0.028698	0.116335	34.4067	ENSBGRG00000009672
GO:0000226	microtubule cytoskeleton organization	biological_process	2	56	85	17341	0.0308217	0.118834	7.28613	ENSBGRG00000020032;ENSBGRG00000012288
GO:0001972	retinoic acid binding	molecular_function	1	56	10	17341	0.0318363	0.118834	30.9661	ENSBGRG00000018730
GO:0004708	MAP kinase kinase activity	molecular_function	1	56	10	17341	0.0318363	0.118834	30.9661	ENSBGRG00000026459
GO:0018149	peptide cross-linking	biological_process	1	56	10	17341	0.0318363	0.118834	30.9661	ENSBGRG00000003247
GO:0036151	phosphatidylcholine acyl-chain remodeling	biological_process	1	56	10	17341	0.0318363	0.118834	30.9661	ENSBGRG00000008483
GO:0042641	actomyosin	cellular_component	1	56	10	17341	0.0318363	0.118834	30.9661	ENSBGRG00000019447
GO:0050872	white fat cell differentiation	biological_process	1	56	10	17341	0.0318363	0.118834	30.9661	ENSBGRG00000019316
GO:0051000	positive regulation of nitric-oxide synthase activity	biological_process	1	56	10	17341	0.0318363	0.118834	30.9661	ENSBGRG00000006011
GO:0007219	Notch signaling pathway	biological_process	2	56	89	17341	0.0335343	0.119833	6.95867	ENSBGRG00000016476;ENSBGRG00000004537
GO:0042995	cell projection	cellular_component	2	56	89	17341	0.0335343	0.119833	6.95867	ENSBGRG00000020517;ENSBGRG00000004537
GO:0005886	plasma membrane	cellular_component	15	56	2850	17341	0.0335361	0.119833	1.62979	ENSBGRG00000015857;ENSBGRG00000020517;ENSBGRG00000016476;ENSBGRG00000008483;ENSBGRG00000021376;ENSBGRG00000020032;ENSBGRG00000024972;ENSBGRG00000003292;ENSBGRG00000005972;ENSBGRG00000004215;ENSBGRG00000006001;ENSBGRG00000017413;ENSBGRG00000006011;ENSBGRG00000012624;ENSBGRG00000000406
GO:0001968	fibronectin binding	molecular_function	1	56	11	17341	0.0349646	0.119833	28.151	ENSBGRG00000020066
GO:0004601	peroxidase activity	molecular_function	1	56	11	17341	0.0349646	0.119833	28.151	ENSBGRG00000017761
GO:0019841	retinol binding	molecular_function	1	56	11	17341	0.0349646	0.119833	28.151	ENSBGRG00000018730
GO:0031005	filamin binding	molecular_function	1	56	11	17341	0.0349646	0.119833	28.151	ENSBGRG00000012288
GO:0044319	wound healing, spreading of cells	biological_process	1	56	11	17341	0.0349646	0.119833	28.151	ENSBGRG00000020517
GO:0045954	positive regulation of natural killer cell mediated cytotoxicity	biological_process	1	56	11	17341	0.0349646	0.119833	28.151	ENSBGRG00000004215
GO:0005576	extracellular region	cellular_component	7	56	980	17341	0.0374563	0.125941	2.21186	ENSBGRG00000006189;ENSBGRG00000026590;ENSBGRG00000005963;ENSBGRG00000003292;ENSBGRG00000004537;ENSBGRG00000003388;ENSBGRG00000017761
GO:0010596	negative regulation of endothelial cell migration	biological_process	1	56	12	17341	0.038083	0.125941	25.8051	ENSBGRG00000002168
GO:0016597	amino acid binding	molecular_function	1	56	12	17341	0.038083	0.125941	25.8051	ENSBGRG00000000347
GO:0030048	actin filament-based movement	biological_process	1	56	12	17341	0.038083	0.125941	25.8051	ENSBGRG00000019447
GO:0000146	microfilament motor activity	molecular_function	1	56	13	17341	0.0411915	0.12668	23.8201	ENSBGRG00000019447
GO:0009314	response to radiation	biological_process	1	56	13	17341	0.0411915	0.12668	23.8201	ENSBGRG00000003247
GO:0021680	cerebellar Purkinje cell layer development	biological_process	1	56	13	17341	0.0411915	0.12668	23.8201	ENSBGRG00000007656
GO:0050795	regulation of behavior	biological_process	1	56	13	17341	0.0411915	0.12668	23.8201	ENSBGRG00000004537
GO:0071398	cellular response to fatty acid	biological_process	1	56	13	17341	0.0411915	0.12668	23.8201	ENSBGRG00000009672
GO:0090141	positive regulation of mitochondrial fission	biological_process	1	56	13	17341	0.0411915	0.12668	23.8201	ENSBGRG00000002168
GO:2000379	positive regulation of reactive oxygen species metabolic process	biological_process	1	56	13	17341	0.0411915	0.12668	23.8201	ENSBGRG00000009672
GO:0004867	serine-type endopeptidase inhibitor activity	molecular_function	2	56	100	17341	0.0414502	0.12668	6.19321	ENSBGRG00000003292;ENSBGRG00000022881
GO:0030426	growth cone	cellular_component	2	56	103	17341	0.0437201	0.12668	6.01283	ENSBGRG00000020032;ENSBGRG00000019447
GO:0003429	growth plate cartilage chondrocyte morphogenesis	biological_process	1	56	14	17341	0.0442902	0.12668	22.1186	ENSBGRG00000006189
GO:0004602	glutathione peroxidase activity	molecular_function	1	56	14	17341	0.0442902	0.12668	22.1186	ENSBGRG00000003388
GO:0005539	glycosaminoglycan binding	molecular_function	1	56	14	17341	0.0442902	0.12668	22.1186	ENSBGRG00000002168
GO:0006656	phosphatidylcholine biosynthetic process	biological_process	1	56	14	17341	0.0442902	0.12668	22.1186	ENSBGRG00000008483
GO:0031110	regulation of microtubule polymerization or depolymerization	biological_process	1	56	14	17341	0.0442902	0.12668	22.1186	ENSBGRG00000024659
GO:0035987	endodermal cell differentiation	biological_process	1	56	14	17341	0.0442902	0.12668	22.1186	ENSBGRG00000006189
GO:0048565	digestive tract development	biological_process	1	56	14	17341	0.0442902	0.12668	22.1186	ENSBGRG00000003247
GO:0007605	sensory perception of sound	biological_process	2	56	105	17341	0.0452588	0.12668	5.8983	ENSBGRG00000019447;ENSBGRG00000005548
GO:0000921	septin ring assembly	biological_process	1	56	15	17341	0.047379	0.12668	20.644	ENSBGRG00000010196
GO:0003009	skeletal muscle contraction	biological_process	1	56	15	17341	0.047379	0.12668	20.644	ENSBGRG00000019447
GO:0005940	septin ring	cellular_component	1	56	15	17341	0.047379	0.12668	20.644	ENSBGRG00000010196
GO:0007194	negative regulation of adenylate cyclase activity	biological_process	1	56	15	17341	0.047379	0.12668	20.644	ENSBGRG00000005972
GO:0030325	adrenal gland development	biological_process	1	56	15	17341	0.047379	0.12668	20.644	ENSBGRG00000004537
GO:0031105	septin complex	cellular_component	1	56	15	17341	0.047379	0.12668	20.644	ENSBGRG00000010196
GO:0032160	septin filament array	cellular_component	1	56	15	17341	0.047379	0.12668	20.644	ENSBGRG00000010196
GO:0042744	hydrogen peroxide catabolic process	biological_process	1	56	15	17341	0.047379	0.12668	20.644	ENSBGRG00000017761
GO:0048662	negative regulation of smooth muscle cell proliferation	biological_process	1	56	15	17341	0.047379	0.12668	20.644	ENSBGRG00000020066
GO:0051604	protein maturation	biological_process	1	56	15	17341	0.047379	0.12668	20.644	ENSBGRG00000022881
GO:0008360	regulation of cell shape	biological_process	2	56	111	17341	0.0499929	0.131191	5.57947	ENSBGRG00000019447;ENSBGRG00000005972
GO:0001816	cytokine production	biological_process	1	56	16	17341	0.050458	0.131191	19.3538	ENSBGRG00000019316
GO:0003841	1-acylglycerol-3-phosphate O-acyltransferase activity	molecular_function	1	56	16	17341	0.050458	0.131191	19.3538	ENSBGRG00000008483
GO:1903561	extracellular vesicle	cellular_component	1	56	16	17341	0.050458	0.131191	19.3538	ENSBGRG00000006189
GO:0043209	myelin sheath	cellular_component	2	56	115	17341	0.0532445	0.134532	5.3854	ENSBGRG00000021376;ENSBGRG00000019447
GO:0008191	metalloendopeptidase inhibitor activity	molecular_function	1	56	17	17341	0.0535272	0.134532	18.2153	ENSBGRG00000003292
GO:0021542	dentate gyrus development	biological_process	1	56	17	17341	0.0535272	0.134532	18.2153	ENSBGRG00000004537
GO:0031116	positive regulation of microtubule polymerization	biological_process	1	56	17	17341	0.0535272	0.134532	18.2153	ENSBGRG00000020032
GO:2001235	positive regulation of apoptotic signaling pathway	biological_process	1	56	17	17341	0.0535272	0.134532	18.2153	ENSBGRG00000012133
GO:0005540	hyaluronic acid binding	molecular_function	1	56	18	17341	0.0565867	0.14035	17.2034	ENSBGRG00000020517
GO:0045182	translation regulator activity	molecular_function	1	56	18	17341	0.0565867	0.14035	17.2034	ENSBGRG00000002494
GO:0006094	gluconeogenesis	biological_process	1	56	19	17341	0.0596365	0.140518	16.2979	ENSBGRG00000021376
GO:0006893	Golgi to plasma membrane transport	biological_process	1	56	19	17341	0.0596365	0.140518	16.2979	ENSBGRG00000017413
GO:0010906	regulation of glucose metabolic process	biological_process	1	56	19	17341	0.0596365	0.140518	16.2979	ENSBGRG00000020066
GO:0031258	lamellipodium membrane	cellular_component	1	56	19	17341	0.0596365	0.140518	16.2979	ENSBGRG00000020517
GO:0045663	positive regulation of myoblast differentiation	biological_process	1	56	19	17341	0.0596365	0.140518	16.2979	ENSBGRG00000020066
GO:0050873	brown fat cell differentiation	biological_process	1	56	19	17341	0.0596365	0.140518	16.2979	ENSBGRG00000019316
GO:0060048	cardiac muscle contraction	biological_process	1	56	19	17341	0.0596365	0.140518	16.2979	ENSBGRG00000026459
GO:0071392	cellular response to estradiol stimulus	biological_process	1	56	19	17341	0.0596365	0.140518	16.2979	ENSBGRG00000006011
GO:0008270	zinc ion binding	molecular_function	5	56	661	17341	0.0615871	0.144021	2.34237	ENSBGRG00000024156;ENSBGRG00000006001;ENSBGRG00000000347;ENSBGRG00000006011;ENSBGRG00000012624
GO:0001958	endochondral ossification	biological_process	1	56	20	17341	0.0626765	0.144021	15.483	ENSBGRG00000005548
GO:0030866	cortical actin cytoskeleton organization	biological_process	1	56	20	17341	0.0626765	0.144021	15.483	ENSBGRG00000017413
GO:0008201	heparin binding	molecular_function	2	56	129	17341	0.0651894	0.144021	4.80094	ENSBGRG00000013425;ENSBGRG00000004537
GO:0001662	behavioral fear response	biological_process	1	56	21	17341	0.065707	0.144021	14.7457	ENSBGRG00000004537
GO:0006654	phosphatidic acid biosynthetic process	biological_process	1	56	21	17341	0.065707	0.144021	14.7457	ENSBGRG00000008483
GO:0010718	positive regulation of epithelial to mesenchymal transition	biological_process	1	56	21	17341	0.065707	0.144021	14.7457	ENSBGRG00000005548
GO:0030020	extracellular matrix structural constituent conferring tensile strength	molecular_function	1	56	21	17341	0.065707	0.144021	14.7457	ENSBGRG00000006189
GO:0035577	azurophil granule membrane	cellular_component	1	56	21	17341	0.065707	0.144021	14.7457	ENSBGRG00000008483
GO:0051213	dioxygenase activity	molecular_function	1	56	21	17341	0.065707	0.144021	14.7457	ENSBGRG00000016017
GO:0051384	response to glucocorticoid	biological_process	1	56	21	17341	0.065707	0.144021	14.7457	ENSBGRG00000004537
GO:0060828	regulation of canonical Wnt signaling pathway	biological_process	1	56	21	17341	0.065707	0.144021	14.7457	ENSBGRG00000003292
GO:0005856	cytoskeleton	cellular_component	3	56	292	17341	0.0682538	0.145406	3.18145	ENSBGRG00000002494;ENSBGRG00000026459;ENSBGRG00000017413
GO:0014070	response to organic cyclic compound	biological_process	1	56	22	17341	0.0687278	0.145406	14.0755	ENSBGRG00000020517
GO:0034260	negative regulation of GTPase activity	biological_process	1	56	22	17341	0.0687278	0.145406	14.0755	ENSBGRG00000024972
GO:0034504	protein localization to nucleus	biological_process	1	56	22	17341	0.0687278	0.145406	14.0755	ENSBGRG00000005548
GO:0035025	positive regulation of Rho protein signal transduction	biological_process	1	56	22	17341	0.0687278	0.145406	14.0755	ENSBGRG00000003247
GO:0045773	positive regulation of axon extension	biological_process	1	56	22	17341	0.0687278	0.145406	14.0755	ENSBGRG00000020032
GO:0043235	receptor complex	cellular_component	2	56	136	17341	0.071469	0.145406	4.55383	ENSBGRG00000006183;ENSBGRG00000003834
GO:0001618	virus receptor activity	molecular_function	1	56	23	17341	0.071739	0.145406	13.4635	ENSBGRG00000006001
GO:0002040	sprouting angiogenesis	biological_process	1	56	23	17341	0.071739	0.145406	13.4635	ENSBGRG00000003292
GO:0007566	embryo implantation	biological_process	1	56	23	17341	0.071739	0.145406	13.4635	ENSBGRG00000003292
GO:0008654	phospholipid biosynthetic process	biological_process	1	56	23	17341	0.071739	0.145406	13.4635	ENSBGRG00000008483
GO:0031032	actomyosin structure organization	biological_process	1	56	23	17341	0.071739	0.145406	13.4635	ENSBGRG00000019447
GO:0046627	negative regulation of insulin receptor signaling pathway	biological_process	1	56	23	17341	0.071739	0.145406	13.4635	ENSBGRG00000009672
GO:0048027	mRNA 5'-UTR binding	molecular_function	1	56	23	17341	0.071739	0.145406	13.4635	ENSBGRG00000002494
GO:0005154	epidermal growth factor receptor binding	molecular_function	1	56	24	17341	0.0747407	0.145996	12.9025	ENSBGRG00000020517
GO:0005496	steroid binding	molecular_function	1	56	24	17341	0.0747407	0.145996	12.9025	ENSBGRG00000006011
GO:0032007	negative regulation of TOR signaling	biological_process	1	56	24	17341	0.0747407	0.145996	12.9025	ENSBGRG00000015859
GO:0051219	phosphoprotein binding	molecular_function	1	56	24	17341	0.0747407	0.145996	12.9025	ENSBGRG00000020517
GO:0051491	positive regulation of filopodium assembly	biological_process	1	56	24	17341	0.0747407	0.145996	12.9025	ENSBGRG00000005972
GO:0051881	regulation of mitochondrial membrane potential	biological_process	1	56	24	17341	0.0747407	0.145996	12.9025	ENSBGRG00000009672
GO:0060325	face morphogenesis	biological_process	1	56	24	17341	0.0747407	0.145996	12.9025	ENSBGRG00000005548
GO:0019901	protein kinase binding	molecular_function	3	56	308	17341	0.0773571	0.149911	3.01618	ENSBGRG00000020517;ENSBGRG00000026459;ENSBGRG00000017413
GO:0030282	bone mineralization	biological_process	1	56	25	17341	0.0777328	0.149911	12.3864	ENSBGRG00000013260
GO:0016477	cell migration	biological_process	2	56	143	17341	0.0779378	0.149911	4.33092	ENSBGRG00000020517;ENSBGRG00000004537
GO:0019228	neuronal action potential	biological_process	1	56	26	17341	0.0807154	0.152913	11.91	ENSBGRG00000019447
GO:0032868	response to insulin	biological_process	1	56	26	17341	0.0807154	0.152913	11.91	ENSBGRG00000020066
GO:0034097	response to cytokine	biological_process	1	56	26	17341	0.0807154	0.152913	11.91	ENSBGRG00000003247
GO:0042802	identical protein binding	molecular_function	5	56	720	17341	0.0821319	0.154819	2.15042	ENSBGRG00000010196;ENSBGRG00000013466;ENSBGRG00000003834;ENSBGRG00000012133;ENSBGRG00000005548
GO:0021549	cerebellum development	biological_process	1	56	27	17341	0.0836885	0.156191	11.4689	ENSBGRG00000007656
GO:0071345	cellular response to cytokine stimulus	biological_process	1	56	27	17341	0.0836885	0.156191	11.4689	ENSBGRG00000009672
GO:0006096	glycolytic process	biological_process	1	56	28	17341	0.0866522	0.158582	11.0593	ENSBGRG00000021376
GO:0007519	skeletal muscle tissue development	biological_process	1	56	28	17341	0.0866522	0.158582	11.0593	ENSBGRG00000019447
GO:0035115	embryonic forelimb morphogenesis	biological_process	1	56	28	17341	0.0866522	0.158582	11.0593	ENSBGRG00000003292
GO:0043124	negative regulation of I-kappaB kinase/NF-kappaB signaling	biological_process	1	56	28	17341	0.0866522	0.158582	11.0593	ENSBGRG00000006011
GO:0001917	photoreceptor inner segment	cellular_component	1	56	29	17341	0.0896065	0.160865	10.678	ENSBGRG00000021376
GO:0008277	regulation of G protein-coupled receptor signaling pathway	biological_process	1	56	29	17341	0.0896065	0.160865	10.678	ENSBGRG00000003834
GO:0048706	embryonic skeletal system development	biological_process	1	56	29	17341	0.0896065	0.160865	10.678	ENSBGRG00000005548
GO:0071260	cellular response to mechanical stimulus	biological_process	1	56	29	17341	0.0896065	0.160865	10.678	ENSBGRG00000005548
GO:0007200	phospholipase C-activating G protein-coupled receptor signaling pathway	biological_process	1	56	30	17341	0.0925514	0.165364	10.322	ENSBGRG00000006011
GO:0005198	structural molecule activity	molecular_function	2	56	160	17341	0.0943667	0.167025	3.87076	ENSBGRG00000001572;ENSBGRG00000017413
GO:0006508	proteolysis	biological_process	2	56	160	17341	0.0943667	0.167025	3.87076	ENSBGRG00000006001;ENSBGRG00000012624
GO:0120163	negative regulation of cold-induced thermogenesis	biological_process	1	56	32	17341	0.0984132	0.173373	9.6769	ENSBGRG00000026459
GO:0007157	heterophilic cell-cell adhesion via plasma membrane cell adhesion molecules	biological_process	1	56	33	17341	0.10133	0.176858	9.38366	ENSBGRG00000004215
GO:0043406	positive regulation of MAP kinase activity	biological_process	1	56	33	17341	0.10133	0.176858	9.38366	ENSBGRG00000012133
GO:0001889	liver development	biological_process	1	56	36	17341	0.110025	0.188543	8.60169	ENSBGRG00000004215
GO:0008217	regulation of blood pressure	biological_process	1	56	36	17341	0.110025	0.188543	8.60169	ENSBGRG00000013466
GO:0042060	wound healing	biological_process	1	56	36	17341	0.110025	0.188543	8.60169	ENSBGRG00000003247
GO:0050729	positive regulation of inflammatory response	biological_process	1	56	36	17341	0.110025	0.188543	8.60169	ENSBGRG00000019316
GO:0009611	response to wounding	biological_process	1	56	37	17341	0.112905	0.190876	8.36921	ENSBGRG00000004537
GO:0009636	response to toxic substance	biological_process	1	56	37	17341	0.112905	0.190876	8.36921	ENSBGRG00000004302
GO:0016459	myosin complex	cellular_component	1	56	37	17341	0.112905	0.190876	8.36921	ENSBGRG00000019447
GO:0014068	positive regulation of phosphatidylinositol 3-kinase signaling	biological_process	1	56	38	17341	0.115776	0.193989	8.14897	ENSBGRG00000002168
GO:0051781	positive regulation of cell division	biological_process	1	56	38	17341	0.115776	0.193989	8.14897	ENSBGRG00000004537
GO:0043488	regulation of mRNA stability	biological_process	1	56	39	17341	0.118638	0.197905	7.94002	ENSBGRG00000002494
GO:0043010	camera-type eye development	biological_process	1	56	40	17341	0.121491	0.201771	7.74152	ENSBGRG00000014228
GO:0005509	calcium ion binding	molecular_function	4	56	590	17341	0.122603	0.202725	2.09939	ENSBGRG00000013260;ENSBGRG00000014228;ENSBGRG00000008483;ENSBGRG00000000806
GO:0003755	peptidyl-prolyl cis-trans isomerase activity	molecular_function	1	56	41	17341	0.124334	0.203007	7.5527	ENSBGRG00000000806
GO:0030512	negative regulation of transforming growth factor beta receptor signaling pathway	biological_process	1	56	41	17341	0.124334	0.203007	7.5527	ENSBGRG00000013260
GO:0045211	postsynaptic membrane	cellular_component	2	56	189	17341	0.124389	0.203007	3.27683	ENSBGRG00000003834;ENSBGRG00000004215
GO:0045893	positive regulation of transcription, DNA-templated	biological_process	3	56	384	17341	0.127118	0.204883	2.41922	ENSBGRG00000004537;ENSBGRG00000005548;ENSBGRG00000006011
GO:0005903	brush border	cellular_component	1	56	42	17341	0.127169	0.204883	7.37287	ENSBGRG00000019447
GO:0044267	cellular protein metabolic process	biological_process	1	56	42	17341	0.127169	0.204883	7.37287	ENSBGRG00000014228
GO:0006631	fatty acid metabolic process	biological_process	1	56	43	17341	0.129994	0.206784	7.20141	ENSBGRG00000019316
GO:0043195	terminal bouton	cellular_component	1	56	43	17341	0.129994	0.206784	7.20141	ENSBGRG00000015857
GO:0060041	retina development in camera-type eye	biological_process	1	56	43	17341	0.129994	0.206784	7.20141	ENSBGRG00000008483
GO:0030864	cortical actin cytoskeleton	cellular_component	1	56	44	17341	0.132811	0.209496	7.03774	ENSBGRG00000017413
GO:0043330	response to exogenous dsRNA	biological_process	1	56	44	17341	0.132811	0.209496	7.03774	ENSBGRG00000000406
GO:0001725	stress fiber	cellular_component	1	56	45	17341	0.135618	0.211273	6.88135	ENSBGRG00000019447
GO:0005902	microvillus	cellular_component	1	56	45	17341	0.135618	0.211273	6.88135	ENSBGRG00000020517
GO:0023014	signal transduction by protein phosphorylation	biological_process	1	56	45	17341	0.135618	0.211273	6.88135	ENSBGRG00000026459
GO:0010628	positive regulation of gene expression	biological_process	2	56	200	17341	0.13632	0.211492	3.09661	ENSBGRG00000009672;ENSBGRG00000019316
GO:0031098	stress-activated protein kinase signaling cascade	biological_process	1	56	46	17341	0.138417	0.213865	6.73175	ENSBGRG00000026459
GO:0005096	GTPase activator activity	molecular_function	2	56	203	17341	0.139617	0.21484	3.05084	ENSBGRG00000015857;ENSBGRG00000017413
GO:0007266	Rho protein signal transduction	biological_process	1	56	47	17341	0.141207	0.216402	6.58853	ENSBGRG00000013466
GO:0010951	negative regulation of endopeptidase activity	biological_process	1	56	48	17341	0.143988	0.21977	6.45126	ENSBGRG00000022881
GO:0030674	protein binding, bridging	molecular_function	1	56	49	17341	0.14676	0.223098	6.31961	ENSBGRG00000013466
GO:0016525	negative regulation of angiogenesis	biological_process	1	56	50	17341	0.149523	0.22548	6.19321	ENSBGRG00000002168
GO:0032588	trans-Golgi network membrane	cellular_component	1	56	50	17341	0.149523	0.22548	6.19321	ENSBGRG00000017413
GO:0007160	cell-matrix adhesion	biological_process	1	56	51	17341	0.152277	0.226526	6.07178	ENSBGRG00000003247
GO:0042632	cholesterol homeostasis	biological_process	1	56	51	17341	0.152277	0.226526	6.07178	ENSBGRG00000019316
GO:0007165	signal transduction	biological_process	3	56	421	17341	0.154663	0.226526	2.20661	ENSBGRG00000004537;ENSBGRG00000018730;ENSBGRG00000025032
GO:0000187	activation of MAPK activity	biological_process	1	56	52	17341	0.155023	0.226526	5.95501	ENSBGRG00000026459
GO:0007229	integrin-mediated signaling pathway	biological_process	1	56	52	17341	0.155023	0.226526	5.95501	ENSBGRG00000003247
GO:0010977	negative regulation of neuron projection development	biological_process	1	56	52	17341	0.155023	0.226526	5.95501	ENSBGRG00000012288
GO:0043433	negative regulation of DNA-binding transcription factor activity	biological_process	1	56	52	17341	0.155023	0.226526	5.95501	ENSBGRG00000006011
GO:0046330	positive regulation of JNK cascade	biological_process	1	56	52	17341	0.155023	0.226526	5.95501	ENSBGRG00000012133
GO:0007409	axonogenesis	biological_process	1	56	54	17341	0.160488	0.232708	5.73446	ENSBGRG00000017413
GO:0032147	activation of protein kinase activity	biological_process	1	56	54	17341	0.160488	0.232708	5.73446	ENSBGRG00000026459
GO:0045732	positive regulation of protein catabolic process	biological_process	1	56	55	17341	0.163208	0.235744	5.63019	ENSBGRG00000008483
GO:0032947	protein-containing complex scaffold activity	molecular_function	1	56	57	17341	0.168621	0.242634	5.43264	ENSBGRG00000010196
GO:0000281	mitotic cytokinesis	biological_process	1	56	58	17341	0.171314	0.243719	5.33898	ENSBGRG00000010196
GO:0009653	anatomical structure morphogenesis	biological_process	1	56	58	17341	0.171314	0.243719	5.33898	ENSBGRG00000002494
GO:0043410	positive regulation of MAPK cascade	biological_process	1	56	58	17341	0.171314	0.243719	5.33898	ENSBGRG00000020066
GO:0004713	protein tyrosine kinase activity	molecular_function	1	56	60	17341	0.176676	0.250402	5.16101	ENSBGRG00000026459
GO:0005811	lipid droplet	cellular_component	1	56	61	17341	0.179344	0.252286	5.07641	ENSBGRG00000008483
GO:0065003	protein-containing complex assembly	biological_process	1	56	61	17341	0.179344	0.252286	5.07641	ENSBGRG00000017413
GO:0000086	G2/M transition of mitotic cell cycle	biological_process	1	56	62	17341	0.182004	0.255076	4.99453	ENSBGRG00000012133
GO:0001503	ossification	biological_process	1	56	63	17341	0.184655	0.255937	4.91525	ENSBGRG00000005548
GO:0031594	neuromuscular junction	cellular_component	1	56	63	17341	0.184655	0.255937	4.91525	ENSBGRG00000015857
GO:0051028	mRNA transport	biological_process	1	56	63	17341	0.184655	0.255937	4.91525	ENSBGRG00000002494
GO:0030054	cell junction	cellular_component	3	56	462	17341	0.18717	0.258472	2.01078	ENSBGRG00000015857;ENSBGRG00000010196;ENSBGRG00000003834
GO:0005737	cytoplasm	cellular_component	16	56	3948	17341	0.18806	0.258754	1.25496	ENSBGRG00000024659;ENSBGRG00000002494;ENSBGRG00000015857;ENSBGRG00000020032;ENSBGRG00000009672;ENSBGRG00000019447;ENSBGRG00000009220;ENSBGRG00000004537;ENSBGRG00000012133;ENSBGRG00000013929;ENSBGRG00000005548;ENSBGRG00000006001;ENSBGRG00000019316;ENSBGRG00000026459;ENSBGRG00000017413;ENSBGRG00000012624
GO:0005793	endoplasmic reticulum-Golgi intermediate compartment	cellular_component	1	56	65	17341	0.189931	0.259435	4.76401	ENSBGRG00000022881
GO:0006260	DNA replication	biological_process	1	56	65	17341	0.189931	0.259435	4.76401	ENSBGRG00000007656
GO:0017148	negative regulation of translation	biological_process	1	56	66	17341	0.192557	0.26113	4.69183	ENSBGRG00000002494
GO:0071356	cellular response to tumor necrosis factor	biological_process	1	56	66	17341	0.192557	0.26113	4.69183	ENSBGRG00000009672
GO:0090263	positive regulation of canonical Wnt signaling pathway	biological_process	1	56	68	17341	0.197784	0.267256	4.55383	ENSBGRG00000005548
GO:0016042	lipid catabolic process	biological_process	1	56	70	17341	0.202977	0.273294	4.42372	ENSBGRG00000025032
GO:0030336	negative regulation of cell migration	biological_process	1	56	71	17341	0.205562	0.275789	4.36142	ENSBGRG00000003292
GO:0051091	positive regulation of DNA-binding transcription factor activity	biological_process	1	56	72	17341	0.208138	0.278255	4.30084	ENSBGRG00000006011
GO:0043005	neuron projection	cellular_component	2	56	269	17341	0.215613	0.287229	2.30231	ENSBGRG00000010196;ENSBGRG00000004215
GO:0003730	mRNA 3'-UTR binding	molecular_function	1	56	76	17341	0.21836	0.289865	4.07448	ENSBGRG00000002494
GO:0030154	cell differentiation	biological_process	3	56	501	17341	0.219615	0.290509	1.85426	ENSBGRG00000024972;ENSBGRG00000004537;ENSBGRG00000006001
GO:0005874	microtubule	cellular_component	2	56	279	17341	0.227505	0.299894	2.21979	ENSBGRG00000024659;ENSBGRG00000020032
GO:0031090	organelle membrane	cellular_component	1	56	80	17341	0.228453	0.300093	3.87076	ENSBGRG00000004302
GO:0098793	presynapse	cellular_component	1	56	82	17341	0.233451	0.305594	3.77635	ENSBGRG00000010196
GO:0042493	response to drug	biological_process	1	56	83	17341	0.235938	0.307781	3.73085	ENSBGRG00000004537
GO:0006887	exocytosis	biological_process	1	56	84	17341	0.238418	0.309943	3.68644	ENSBGRG00000017413
GO:0030165	PDZ domain binding	molecular_function	1	56	86	17341	0.243353	0.315271	3.60071	ENSBGRG00000004215
GO:0007204	positive regulation of cytosolic calcium ion concentration	biological_process	1	56	88	17341	0.248256	0.320522	3.51887	ENSBGRG00000006011
GO:0043524	negative regulation of neuron apoptotic process	biological_process	1	56	92	17341	0.25797	0.331927	3.36588	ENSBGRG00000004537
GO:0016491	oxidoreductase activity	molecular_function	1	56	97	17341	0.269938	0.346145	3.19238	ENSBGRG00000024156
GO:0019221	cytokine-mediated signaling pathway	biological_process	1	56	98	17341	0.272309	0.348002	3.1598	ENSBGRG00000020517
GO:0020037	heme binding	molecular_function	1	56	101	17341	0.279376	0.354629	3.06595	ENSBGRG00000017761
GO:0043204	perikaryon	cellular_component	1	56	101	17341	0.279376	0.354629	3.06595	ENSBGRG00000021376
GO:0031901	early endosome membrane	cellular_component	1	56	102	17341	0.281717	0.355209	3.03589	ENSBGRG00000017413
GO:0051082	unfolded protein binding	molecular_function	1	56	102	17341	0.281717	0.355209	3.03589	ENSBGRG00000022881
GO:0001228	DNA-binding transcription activator activity, RNA polymerase II-specific	molecular_function	1	56	106	17341	0.291006	0.365697	2.92133	ENSBGRG00000007656
GO:0055114	oxidation-reduction process	biological_process	1	56	107	17341	0.29331	0.367368	2.89403	ENSBGRG00000017761
GO:0043197	dendritic spine	cellular_component	1	56	110	17341	0.300176	0.374724	2.8151	ENSBGRG00000005972
GO:0015630	microtubule cytoskeleton	cellular_component	1	56	113	17341	0.306978	0.381949	2.74036	ENSBGRG00000010196
GO:0007601	visual perception	biological_process	1	56	114	17341	0.309231	0.383487	2.71632	ENSBGRG00000005548
GO:0005819	spindle	cellular_component	1	56	116	17341	0.313714	0.386576	2.66949	ENSBGRG00000012288
GO:0032991	protein-containing complex	cellular_component	2	56	351	17341	0.313773	0.386576	1.76445	ENSBGRG00000020517;ENSBGRG00000024972
GO:0043312	neutrophil degranulation	biological_process	1	56	117	17341	0.315946	0.386726	2.64667	ENSBGRG00000008483
GO:0043687	post-translational protein modification	biological_process	1	56	117	17341	0.315946	0.386726	2.64667	ENSBGRG00000014228
GO:0017137	Rab GTPase binding	molecular_function	1	56	119	17341	0.320387	0.390892	2.60219	ENSBGRG00000017413
GO:0004888	transmembrane signaling receptor activity	molecular_function	1	56	120	17341	0.322596	0.391057	2.58051	ENSBGRG00000020517
GO:0008083	growth factor activity	molecular_function	1	56	120	17341	0.322596	0.391057	2.58051	ENSBGRG00000004537
GO:0070062	extracellular exosome	cellular_component	3	56	621	17341	0.324774	0.392435	1.49595	ENSBGRG00000006189;ENSBGRG00000021376;ENSBGRG00000017761
GO:0005911	cell-cell junction	cellular_component	1	56	122	17341	0.326995	0.393857	2.5382	ENSBGRG00000004215
GO:0016887	ATPase activity	molecular_function	1	56	124	17341	0.331366	0.39785	2.49726	ENSBGRG00000019447
GO:0001701	in utero embryonic development	biological_process	1	56	125	17341	0.33354	0.39919	2.47729	ENSBGRG00000014228
GO:0007275	multicellular organism development	biological_process	2	56	371	17341	0.337552	0.402153	1.66933	ENSBGRG00000005963;ENSBGRG00000018730
GO:0042803	protein homodimerization activity	molecular_function	3	56	636	17341	0.33815	0.402153	1.46066	ENSBGRG00000002168;ENSBGRG00000012133;ENSBGRG00000004215
GO:0007411	axon guidance	biological_process	1	56	128	17341	0.340023	0.403109	2.41922	ENSBGRG00000012288
GO:0007156	homophilic cell adhesion via plasma membrane adhesion molecules	biological_process	1	56	129	17341	0.34217	0.404383	2.40047	ENSBGRG00000004215
GO:0007507	heart development	biological_process	1	56	133	17341	0.35069	0.413157	2.32828	ENSBGRG00000003247
GO:0070374	positive regulation of ERK1 and ERK2 cascade	biological_process	1	56	138	17341	0.361188	0.424199	2.24392	ENSBGRG00000020517
GO:0010629	negative regulation of gene expression	biological_process	1	56	139	17341	0.363268	0.425317	2.22777	ENSBGRG00000019316
GO:0030496	midbody	cellular_component	1	56	143	17341	0.37152	0.433631	2.16546	ENSBGRG00000012288
GO:0030335	positive regulation of cell migration	biological_process	1	56	148	17341	0.381687	0.444123	2.0923	ENSBGRG00000005548
GO:0006915	apoptotic process	biological_process	2	56	410	17341	0.3832	0.444512	1.51054	ENSBGRG00000013929;ENSBGRG00000026459
GO:0045944	positive regulation of transcription by RNA polymerase II	biological_process	3	56	689	17341	0.385267	0.445539	1.3483	ENSBGRG00000002168;ENSBGRG00000007656;ENSBGRG00000009672
GO:0007420	brain development	biological_process	1	56	152	17341	0.389704	0.449291	2.03724	ENSBGRG00000004215
GO:0000139	Golgi membrane	cellular_component	2	56	417	17341	0.391265	0.449716	1.48518	ENSBGRG00000008483;ENSBGRG00000024972
GO:0005789	endoplasmic reticulum membrane	cellular_component	3	56	700	17341	0.394978	0.452604	1.32712	ENSBGRG00000008483;ENSBGRG00000024972;ENSBGRG00000004302
GO:0004252	serine-type endopeptidase activity	molecular_function	1	56	156	17341	0.397619	0.454249	1.985	ENSBGRG00000026590
GO:0051260	protein homooligomerization	biological_process	1	56	161	17341	0.407371	0.463984	1.92336	ENSBGRG00000003834
GO:0060271	cilium assembly	biological_process	1	56	162	17341	0.409303	0.46478	1.91149	ENSBGRG00000010196
GO:0001525	angiogenesis	biological_process	1	56	167	17341	0.418869	0.474215	1.85426	ENSBGRG00000006001
GO:0045121	membrane raft	cellular_component	1	56	172	17341	0.428283	0.483421	1.80035	ENSBGRG00000022881
GO:0051015	actin filament binding	molecular_function	1	56	174	17341	0.432007	0.486169	1.77966	ENSBGRG00000019447
GO:0005516	calmodulin binding	molecular_function	1	56	176	17341	0.435706	0.488873	1.75944	ENSBGRG00000019447
GO:0009897	external side of plasma membrane	cellular_component	1	56	188	17341	0.457413	0.511705	1.64713	ENSBGRG00000006183
GO:0043065	positive regulation of apoptotic process	biological_process	1	56	191	17341	0.46271	0.5161	1.62126	ENSBGRG00000020066
GO:0008283	cell proliferation	biological_process	1	56	194	17341	0.467956	0.520412	1.59619	ENSBGRG00000002438
GO:0000287	magnesium ion binding	molecular_function	1	56	198	17341	0.474873	0.526551	1.56394	ENSBGRG00000021376
GO:0003700	DNA-binding transcription factor activity	molecular_function	2	56	497	17341	0.479818	0.530473	1.24612	ENSBGRG00000013929;ENSBGRG00000006011
GO:0000977	RNA polymerase II regulatory region sequence-specific DNA binding	molecular_function	1	56	206	17341	0.488443	0.53843	1.50321	ENSBGRG00000007656
GO:0008017	microtubule binding	molecular_function	1	56	207	17341	0.490115	0.538698	1.49595	ENSBGRG00000020032
GO:0005769	early endosome	cellular_component	1	56	208	17341	0.491782	0.538958	1.48875	ENSBGRG00000012133
GO:0006955	immune response	biological_process	1	56	213	17341	0.500034	0.546414	1.45381	ENSBGRG00000017761
GO:0016324	apical plasma membrane	cellular_component	1	56	217	17341	0.506541	0.551925	1.42701	ENSBGRG00000020517
GO:0006954	inflammatory response	biological_process	1	56	220	17341	0.511367	0.555577	1.40755	ENSBGRG00000020517
GO:0014069	postsynaptic density	cellular_component	1	56	227	17341	0.522447	0.565985	1.36414	ENSBGRG00000004215
GO:0005102	signaling receptor binding	molecular_function	1	56	228	17341	0.52401	0.566051	1.35816	ENSBGRG00000004215
GO:0008285	negative regulation of cell proliferation	biological_process	1	56	234	17341	0.533281	0.57442	1.32334	ENSBGRG00000000347
GO:0006468	protein phosphorylation	biological_process	1	56	261	17341	0.572852	0.615286	1.18644	ENSBGRG00000020066
GO:0003924	GTPase activity	molecular_function	1	56	284	17341	0.603947	0.645952	1.09035	ENSBGRG00000010196
GO:0035556	intracellular signal transduction	biological_process	1	56	285	17341	0.605247	0.645952	1.08653	ENSBGRG00000015859
GO:0004674	protein serine/threonine kinase activity	molecular_function	1	56	286	17341	0.606544	0.645952	1.08273	ENSBGRG00000026459
GO:0003676	nucleic acid binding	molecular_function	1	56	293	17341	0.6155	0.653644	1.05686	ENSBGRG00000013929
GO:0030425	dendrite	cellular_component	1	56	314	17341	0.641185	0.678352	0.986181	ENSBGRG00000020032
GO:0015031	protein transport	biological_process	1	56	315	17341	0.642365	0.678352	0.98305	ENSBGRG00000005548
GO:0005794	Golgi apparatus	cellular_component	2	56	689	17341	0.65792	0.692838	0.89887	ENSBGRG00000008483;ENSBGRG00000006011
GO:0008284	positive regulation of cell proliferation	biological_process	1	56	332	17341	0.661853	0.694783	0.932713	ENSBGRG00000019316
GO:0016020	membrane	cellular_component	3	56	1044	17341	0.663454	0.694783	0.88983	ENSBGRG00000008483;ENSBGRG00000021376;ENSBGRG00000003292
GO:0005829	cytosol	cellular_component	9	56	3077	17341	0.682213	0.71245	0.905735	ENSBGRG00000002494;ENSBGRG00000010196;ENSBGRG00000021376;ENSBGRG00000020032;ENSBGRG00000024972;ENSBGRG00000012288;ENSBGRG00000018730;ENSBGRG00000019316;ENSBGRG00000026459
GO:0005525	GTP binding	molecular_function	1	56	363	17341	0.694742	0.723529	0.85306	ENSBGRG00000010196
GO:0043565	sequence-specific DNA binding	molecular_function	1	56	367	17341	0.69875	0.725699	0.843762	ENSBGRG00000006011
GO:0005813	centrosome	cellular_component	1	56	376	17341	0.707579	0.732803	0.823566	ENSBGRG00000012288
GO:0045892	negative regulation of transcription, DNA-templated	biological_process	1	56	378	17341	0.709507	0.732803	0.819208	ENSBGRG00000019316
GO:0009986	cell surface	cellular_component	1	56	380	17341	0.711422	0.732803	0.814897	ENSBGRG00000012149
GO:0046982	protein heterodimerization activity	molecular_function	1	56	386	17341	0.717092	0.736632	0.80223	ENSBGRG00000012133
GO:0005622	intracellular	cellular_component	1	56	414	17341	0.742141	0.760291	0.747973	ENSBGRG00000015859
GO:0000122	negative regulation of transcription by RNA polymerase II	biological_process	1	56	505	17341	0.809424	0.826972	0.61319	ENSBGRG00000007656
GO:0048471	perinuclear region of cytoplasm	cellular_component	1	56	524	17341	0.82112	0.836655	0.590956	ENSBGRG00000012133
GO:0046872	metal ion binding	molecular_function	6	56	2625	17341	0.870105	0.884177	0.707796	ENSBGRG00000013466;ENSBGRG00000003247;ENSBGRG00000013929;ENSBGRG00000005548;ENSBGRG00000016017;ENSBGRG00000017761
GO:0016021	integral component of membrane	cellular_component	7	56	3171	17341	0.907855	0.920057	0.683578	ENSBGRG00000020517;ENSBGRG00000008483;ENSBGRG00000012149;ENSBGRG00000004302;ENSBGRG00000004215;ENSBGRG00000006001;ENSBGRG00000012624
GO:0005524	ATP binding	molecular_function	2	56	1257	17341	0.920821	0.930696	0.492698	ENSBGRG00000019447;ENSBGRG00000026459
GO:0003723	RNA binding	molecular_function	1	56	842	17341	0.938694	0.94515	0.367768	ENSBGRG00000002494
GO:0000981	DNA-binding transcription factor activity, RNA polymerase II-specific	molecular_function	1	56	849	17341	0.940136	0.94515	0.364736	ENSBGRG00000007656
GO:0005634	nucleus	cellular_component	8	56	4442	17341	0.986623	0.989247	0.557696	ENSBGRG00000002494;ENSBGRG00000020517;ENSBGRG00000007656;ENSBGRG00000013929;ENSBGRG00000020066;ENSBGRG00000019316;ENSBGRG00000026459;ENSBGRG00000006011
GO:0005654	nucleoplasm	cellular_component	1	56	1837	17341	0.998129	0.998129	0.168569	ENSBGRG00000007656

## Sheet: enrichment-KEGG-up
Supplementary Table S13：KEGG enrichment analysis of up-regulated co-expressed genes
id	Term	Classification_level1	Classification_level2	ListHits	ListTotal	PopHits	PopTotal	p-value	q-value	Enrichment_score	geneID	hyperlink_only_excel
bom00010	Glycolysis / Gluconeogenesis	Metabolism	Carbohydrate metabolism	1	31	64	8254	0.214745	0.50916	4.16028	ENSBGRG00000021376	bom00010
bom00310	Lysine degradation	Metabolism	Amino acid metabolism	1	31	63	8254	0.211761	0.50916	4.22632	ENSBGRG00000025384	bom00310
bom00480	Glutathione metabolism	Metabolism	Metabolism of other amino acids	2	31	56	8254	0.0185362	0.185362	9.50922	ENSBGRG00000006001;ENSBGRG00000003388	bom00480
bom00514	Other types of O-glycan biosynthesis	Metabolism	Glycan biosynthesis and metabolism	1	31	45	8254	0.15615	0.50916	5.91685	ENSBGRG00000025384	bom00514
bom00564	Glycerophospholipid metabolism	Metabolism	Lipid metabolism	1	31	104	8254	0.325512	0.522065	2.56017	ENSBGRG00000008483	bom00564
bom00565	Ether lipid metabolism	Metabolism	Lipid metabolism	1	31	51	8254	0.175096	0.50916	5.22075	ENSBGRG00000008483	bom00565
bom00590	Arachidonic acid metabolism	Metabolism	Lipid metabolism	1	31	75	8254	0.246847	0.50916	3.55011	ENSBGRG00000003388	bom00590
bom00910	Nitrogen metabolism	Metabolism	Energy metabolism	1	31	15	8254	0.0549244	0.371709	17.7505	ENSBGRG00000014049	bom00910
bom00980	Metabolism of xenobiotics by cytochrome P450	Metabolism	Xenobiotics biodegradation and metabolism	1	31	48	8254	0.165675	0.50916	5.54704	ENSBGRG00000004302	bom00980
bom01522	Endocrine resistance	Human Diseases	Drug resistance: antineoplastic	1	31	95	8254	0.301991	0.522065	2.80272	ENSBGRG00000006011	bom01522
bom03018	RNA degradation	Genetic Information Processing	Folding, sorting and degradation	1	31	83	8254	0.269393	0.50916	3.20793	ENSBGRG00000021376	bom03018
bom03320	PPAR signaling pathway	Organismal Systems	Endocrine system	1	31	77	8254	0.252546	0.50916	3.4579	ENSBGRG00000019316	bom03320
bom04010	MAPK signaling pathway	Environmental Information Processing	Signal transduction	3	31	291	8254	0.0944977	0.472489	2.74493	ENSBGRG00000024659;ENSBGRG00000020032;ENSBGRG00000026459	bom04010
bom04015	Rap1 signaling pathway	Environmental Information Processing	Signal transduction	1	31	270	8254	0.644034	0.696253	0.986141	ENSBGRG00000026459	bom04015
bom04060	Cytokine-cytokine receptor interaction	Environmental Information Processing	Signaling molecules and interaction	1	31	293	8254	0.674542	0.700823	0.908731	ENSBGRG00000009725	bom04060
bom04066	HIF-1 signaling pathway	Environmental Information Processing	Signal transduction	1	31	118	8254	0.360582	0.522065	2.25642	ENSBGRG00000021376	bom04066
bom04115	p53 signaling pathway	Cellular Processes	Cell growth and death	1	31	80	8254	0.261016	0.50916	3.32823	ENSBGRG00000020066	bom04115
bom04140	Autophagy - animal	Cellular Processes	Transport and catabolism	1	31	144	8254	0.421088	0.540324	1.84901	ENSBGRG00000015859	bom04140
bom04150	mTOR signaling pathway	Environmental Information Processing	Signal transduction	1	31	167	8254	0.469963	0.569653	1.59436	ENSBGRG00000015859	bom04150
bom04151	PI3K-Akt signaling pathway	Environmental Information Processing	Signal transduction	2	31	378	8254	0.418552	0.540324	1.40877	ENSBGRG00000013466;ENSBGRG00000005548	bom04151
bom04218	Cellular senescence	Cellular Processes	Cell growth and death	2	31	156	8254	0.115702	0.503347	3.41356	ENSBGRG00000020066;ENSBGRG00000026459	bom04218
bom04270	Vascular smooth muscle contraction	Organismal Systems	Circulatory system	1	31	139	8254	0.4099	0.540324	1.91553	ENSBGRG00000019447	bom04270
bom04350	TGF-beta signaling pathway	Environmental Information Processing	Signal transduction	1	31	98	8254	0.309918	0.522065	2.71692	ENSBGRG00000002168	bom04350
bom04380	Osteoclast differentiation	Organismal Systems	Development and regeneration	1	31	115	8254	0.353219	0.522065	2.31529	ENSBGRG00000026459	bom04380
bom04390	Hippo signaling pathway	Environmental Information Processing	Signal transduction	1	31	157	8254	0.449225	0.561531	1.69591	ENSBGRG00000017413	bom04390
bom04510	Focal adhesion	Cellular Processes	Cellular community - eukaryotes	2	31	200	8254	0.17247	0.50916	2.66258	ENSBGRG00000013466;ENSBGRG00000005548	bom04510
bom04512	ECM-receptor interaction	Environmental Information Processing	Signaling molecules and interaction	3	31	83	8254	0.00359751	0.0959336	9.62379	ENSBGRG00000020517;ENSBGRG00000013466;ENSBGRG00000005548	bom04512
bom04514	Cell adhesion molecules	Environmental Information Processing	Signaling molecules and interaction	2	31	202	8254	0.175159	0.50916	2.63622	ENSBGRG00000016476;ENSBGRG00000004215	bom04514
bom04530	Tight junction	Cellular Processes	Cellular community - eukaryotes	2	31	172	8254	0.135737	0.50916	3.09602	ENSBGRG00000019447;ENSBGRG00000017413	bom04530
bom04611	Platelet activation	Organismal Systems	Immune system	3	31	112	8254	0.00829292	0.110572	7.13191	ENSBGRG00000013466;ENSBGRG00000003247;ENSBGRG00000005548	bom04611
bom04614	Renin-angiotensin system	Organismal Systems	Endocrine system	1	31	25	8254	0.0899065	0.472489	10.6503	ENSBGRG00000006001	bom04614
bom04620	Toll-like receptor signaling pathway	Organismal Systems	Immune system	1	31	97	8254	0.307286	0.522065	2.74493	ENSBGRG00000026459	bom04620
bom04640	Hematopoietic cell lineage	Organismal Systems	Immune system	2	31	102	8254	0.0557563	0.371709	5.22075	ENSBGRG00000020517;ENSBGRG00000006001	bom04640
bom04664	Fc epsilon RI signaling pathway	Organismal Systems	Immune system	1	31	67	8254	0.223629	0.50916	3.974	ENSBGRG00000026459	bom04664
bom04668	TNF signaling pathway	Environmental Information Processing	Signal transduction	1	31	111	8254	0.343273	0.522065	2.39872	ENSBGRG00000026459	bom04668
bom04670	Leukocyte transendothelial migration	Organismal Systems	Immune system	1	31	120	8254	0.365445	0.522065	2.21882	ENSBGRG00000014203	bom04670
bom04750	Inflammatory mediator regulation of TRP channels	Organismal Systems	Sensory system	1	31	107	8254	0.33318	0.522065	2.48839	ENSBGRG00000026459	bom04750
bom04810	Regulation of actin cytoskeleton	Cellular Processes	Cell motility	1	31	215	8254	0.559437	0.639356	1.23841	ENSBGRG00000019447	bom04810
bom04912	GnRH signaling pathway	Organismal Systems	Endocrine system	1	31	92	8254	0.293976	0.522065	2.89411	ENSBGRG00000026459	bom04912
bom04915	Estrogen signaling pathway	Organismal Systems	Endocrine system	1	31	140	8254	0.412154	0.540324	1.90184	ENSBGRG00000006011	bom04915
bom04917	Prolactin signaling pathway	Organismal Systems	Endocrine system	1	31	75	8254	0.246847	0.50916	3.55011	ENSBGRG00000006011	bom04917
bom04918	Thyroid hormone synthesis	Organismal Systems	Endocrine system	1	31	80	8254	0.261016	0.50916	3.32823	ENSBGRG00000003388	bom04918
bom04919	Thyroid hormone signaling pathway	Organismal Systems	Endocrine system	1	31	118	8254	0.360582	0.522065	2.25642	ENSBGRG00000006011	bom04919
bom04923	Regulation of lipolysis in adipocytes	Organismal Systems	Endocrine system	1	31	61	8254	0.205762	0.50916	4.36489	ENSBGRG00000019316	bom04923
bom04926	Relaxin signaling pathway	Organismal Systems	Endocrine system	3	31	129	8254	0.0121827	0.139231	6.19205	ENSBGRG00000013466;ENSBGRG00000003247;ENSBGRG00000005548	bom04926
bom04933	AGE-RAGE signaling pathway in diabetic complications	Human Diseases	Endocrine and metabolic disease	3	31	100	8254	0.00606464	0.110572	7.98774	ENSBGRG00000013466;ENSBGRG00000003247;ENSBGRG00000005548	bom04933
bom04935	Growth hormone synthesis, secretion and action	Organismal Systems	Endocrine system	2	31	121	8254	0.0752386	0.454546	4.40096	ENSBGRG00000020066;ENSBGRG00000026459	bom04935
bom04961	Endocrine and other factor-regulated calcium reabsorption	Organismal Systems	Excretory system	1	31	54	8254	0.184414	0.50916	4.9307	ENSBGRG00000006011	bom04961
bom04964	Proximal tubule bicarbonate reclamation	Organismal Systems	Excretory system	1	31	22	8254	0.0795456	0.454546	12.1026	ENSBGRG00000014049	bom04964
bom04966	Collecting duct acid secretion	Organismal Systems	Excretory system	1	31	32	8254	0.113645	0.503347	8.32056	ENSBGRG00000014049	bom04966
bom04971	Gastric acid secretion	Organismal Systems	Digestive system	1	31	80	8254	0.261016	0.50916	3.32823	ENSBGRG00000014049	bom04971
bom04972	Pancreatic secretion	Organismal Systems	Digestive system	1	31	103	8254	0.322937	0.522065	2.58503	ENSBGRG00000014049	bom04972
bom04974	Protein digestion and absorption	Organismal Systems	Digestive system	4	31	113	8254	0.000787909	0.0323216	9.42506	ENSBGRG00000006189;ENSBGRG00000013466;ENSBGRG00000003247;ENSBGRG00000005548	bom04974
bom04976	Bile secretion	Organismal Systems	Digestive system	2	31	78	8254	0.0343517	0.274814	6.82713	ENSBGRG00000014049;ENSBGRG00000004302	bom04976
bom05010	Alzheimer disease	Human Diseases	Neurodegenerative disease	1	31	392	8254	0.779351	0.789216	0.67923	ENSBGRG00000020032	bom05010
bom05012	Parkinson disease	Human Diseases	Neurodegenerative disease	1	31	293	8254	0.674542	0.700823	0.908731	ENSBGRG00000020032	bom05012
bom05014	Amyotrophic lateral sclerosis	Human Diseases	Neurodegenerative disease	3	31	416	8254	0.203726	0.50916	1.92013	ENSBGRG00000001572;ENSBGRG00000003388;ENSBGRG00000026459	bom05014
bom05016	Huntington disease	Human Diseases	Neurodegenerative disease	1	31	337	8254	0.726008	0.744624	0.790083	ENSBGRG00000003388	bom05016
bom05022	Pathways of neurodegeneration - multiple diseases	Human Diseases	Neurodegenerative disease	4	31	507	8254	0.119545	0.503347	2.10066	ENSBGRG00000020032;ENSBGRG00000001572;ENSBGRG00000003388;ENSBGRG00000026459	bom05022
bom05030	Cocaine addiction	Human Diseases	Substance dependence	1	31	51	8254	0.175096	0.50916	5.22075	ENSBGRG00000024972	bom05030
bom05100	Bacterial invasion of epithelial cells	Human Diseases	Infectious disease: bacterial	1	31	78	8254	0.25538	0.50916	3.41356	ENSBGRG00000010196	bom05100
bom05132	Salmonella infection	Human Diseases	Infectious disease: bacterial	1	31	254	8254	0.621198	0.683976	1.04826	ENSBGRG00000026459	bom05132
bom05135	Yersinia infection	Human Diseases	Infectious disease: bacterial	1	31	200	8254	0.533176	0.618175	1.33129	ENSBGRG00000026459	bom05135
bom05145	Toxoplasmosis	Human Diseases	Infectious disease: parasitic	1	31	114	8254	0.350746	0.522065	2.3356	ENSBGRG00000026459	bom05145
bom05146	Amoebiasis	Human Diseases	Infectious disease: parasitic	3	31	111	8254	0.0080912	0.110572	7.19616	ENSBGRG00000013466;ENSBGRG00000003247;ENSBGRG00000005548	bom05146
bom05161	Hepatitis B	Human Diseases	Infectious disease: viral	1	31	163	8254	0.46176	0.56832	1.63349	ENSBGRG00000026459	bom05161
bom05163	Human cytomegalovirus infection	Human Diseases	Infectious disease: viral	1	31	228	8254	0.581034	0.654686	1.1678	ENSBGRG00000026459	bom05163
bom05164	Influenza A	Human Diseases	Infectious disease: viral	1	31	172	8254	0.480047	0.573191	1.54801	ENSBGRG00000026590	bom05164
bom05165	Human papillomavirus infection	Human Diseases	Infectious disease: viral	3	31	338	8254	0.132043	0.50916	2.36324	ENSBGRG00000013466;ENSBGRG00000005548;ENSBGRG00000017413	bom05165
bom05167	Kaposi sarcoma-associated herpesvirus infection	Human Diseases	Infectious disease: viral	1	31	191	8254	0.5167	0.607882	1.39402	ENSBGRG00000026459	bom05167
bom05169	Epstein-Barr virus infection	Human Diseases	Infectious disease: viral	2	31	273	8254	0.273673	0.50916	1.95061	ENSBGRG00000020517;ENSBGRG00000026459	bom05169
bom05170	Human immunodeficiency virus 1 infection	Human Diseases	Infectious disease: viral	1	31	280	8254	0.657624	0.700823	0.950922	ENSBGRG00000026459	bom05170
bom05200	Pathways in cancer	Human Diseases	Cancer: overview	1	31	550	8254	0.882549	0.882549	0.484106	ENSBGRG00000006011	bom05200
bom05202	Transcriptional misregulation in cancer	Human Diseases	Cancer: overview	1	31	256	8254	0.624128	0.683976	1.04007	ENSBGRG00000020066	bom05202
bom05204	Chemical carcinogenesis	Human Diseases	Cancer: overview	1	31	59	8254	0.199719	0.50916	4.51285	ENSBGRG00000004302	bom05204
bom05205	Proteoglycans in cancer	Human Diseases	Cancer: overview	5	31	200	8254	0.000808039	0.0323216	6.65645	ENSBGRG00000002168;ENSBGRG00000020517;ENSBGRG00000013466;ENSBGRG00000005548;ENSBGRG00000006011	bom05205
bom05206	MicroRNAs in cancer	Human Diseases	Cancer: overview	3	31	162	8254	0.022311	0.19832	4.9307	ENSBGRG00000024659;ENSBGRG00000020517;ENSBGRG00000003292	bom05206
bom05224	Breast cancer	Human Diseases	Cancer: specific types	1	31	146	8254	0.425506	0.540324	1.82369	ENSBGRG00000006011	bom05224
bom05235	PD-L1 expression and PD-1 checkpoint pathway in cancer	Human Diseases	Cancer: overview	1	31	134	8254	0.398503	0.540324	1.987	ENSBGRG00000026459	bom05235
bom05418	Fluid shear stress and atherosclerosis	Human Diseases	Cardiovascular disease	1	31	135	8254	0.400799	0.540324	1.97228	ENSBGRG00000026459	bom05418
