# Supplementary material for: Comparative Analysis of Epididymis Cauda of Yak before and after Sexual Maturity
Source: Animals (Basel). 2023 Apr 15;13(8):1355. doi: 10.3390/ani13081355 (PMC10135020; doi:10.3390/ani13081355)
Supplement: Supplementary file 1 [file animals-13-01355-s001.zip › Supplementary Table S14.xlsx]

## Sheet: enrichment-go-down
Supplementary Table S14：GO enrichment analysis of down-regulated co-expressed genes
id	Term	Category	ListHits	ListTotal	PopHits	PopTotal	p-value	q-value	Enrichment_score	geneID
GO:0005882	intermediate filament	cellular_component	4	42	61	17341	1.40329e-05	0.00333983	27.0742	ENSBGRG00000016783;ENSBGRG00000012171;ENSBGRG00000011563;ENSBGRG00000011737
GO:0005764	lysosome	cellular_component	5	42	193	17341	9.87291e-05	0.0117488	10.6964	ENSBGRG00000018563;ENSBGRG00000024290;ENSBGRG00000003214;ENSBGRG00000006618;ENSBGRG00000024374
GO:0005198	structural molecule activity	molecular_function	4	42	160	17341	0.000594598	0.0471715	10.322	ENSBGRG00000016783;ENSBGRG00000012171;ENSBGRG00000011737;ENSBGRG00000000608
GO:0016324	apical plasma membrane	cellular_component	4	42	217	17341	0.00183951	0.0901602	7.61071	ENSBGRG00000017713;ENSBGRG00000005777;ENSBGRG00000026777;ENSBGRG00000012580
GO:0052689	carboxylic ester hydrolase activity	molecular_function	2	42	27	17341	0.00193435	0.0901602	30.5838	ENSBGRG00000018891;ENSBGRG00000022766
GO:0005615	extracellular space	cellular_component	8	42	1013	17341	0.00263524	0.0901602	3.26066	ENSBGRG00000018563;ENSBGRG00000015255;ENSBGRG00000006618;ENSBGRG00000013575;ENSBGRG00000016868;ENSBGRG00000022766;ENSBGRG00000023658;ENSBGRG00000015103
GO:0015485	cholesterol binding	molecular_function	2	42	34	17341	0.00305867	0.0901602	24.2871	ENSBGRG00000006618;ENSBGRG00000026777
GO:0005902	microvillus	cellular_component	2	42	45	17341	0.00530754	0.0901602	18.3503	ENSBGRG00000004937;ENSBGRG00000026777
GO:0036464	cytoplasmic ribonucleoprotein granule	cellular_component	2	42	59	17341	0.00897884	0.0901602	13.996	ENSBGRG00000018563;ENSBGRG00000000809
GO:0001669	acrosomal vesicle	cellular_component	2	42	68	17341	0.0117914	0.0901602	12.1436	ENSBGRG00000015255;ENSBGRG00000016868
GO:0004090	carbonyl reductase (NADPH) activity	molecular_function	1	42	5	17341	0.0120529	0.0901602	82.5762	ENSBGRG00000004937
GO:0015037	peptide disulfide oxidoreductase activity	molecular_function	1	42	5	17341	0.0120529	0.0901602	82.5762	ENSBGRG00000007928
GO:0015220	choline transmembrane transporter activity	molecular_function	1	42	5	17341	0.0120529	0.0901602	82.5762	ENSBGRG00000017713
GO:0015871	choline transport	biological_process	1	42	5	17341	0.0120529	0.0901602	82.5762	ENSBGRG00000017713
GO:0060706	cell differentiation involved in embryonic placenta development	biological_process	1	42	5	17341	0.0120529	0.0901602	82.5762	ENSBGRG00000011563
GO:0070221	sulfide oxidation, using sulfide:quinone oxidoreductase	biological_process	1	42	5	17341	0.0120529	0.0901602	82.5762	ENSBGRG00000000809
GO:0097208	alveolar lamellar body	cellular_component	1	42	5	17341	0.0120529	0.0901602	82.5762	ENSBGRG00000018563
GO:1990425	ryanodine receptor complex	cellular_component	1	42	5	17341	0.0120529	0.0901602	82.5762	ENSBGRG00000006597
GO:0016042	lipid catabolic process	biological_process	2	42	70	17341	0.0124625	0.0901602	11.7966	ENSBGRG00000022766;ENSBGRG00000020412
GO:0031410	cytoplasmic vesicle	cellular_component	3	42	205	17341	0.0133231	0.0901602	6.04216	ENSBGRG00000012024;ENSBGRG00000026777;ENSBGRG00000026163
GO:0004771	sterol esterase activity	molecular_function	1	42	6	17341	0.0144464	0.0901602	68.8135	ENSBGRG00000022766
GO:0005499	vitamin D binding	molecular_function	1	42	6	17341	0.0144464	0.0901602	68.8135	ENSBGRG00000012580
GO:0006739	NADP metabolic process	biological_process	1	42	6	17341	0.0144464	0.0901602	68.8135	ENSBGRG00000004937
GO:0010466	negative regulation of peptidase activity	biological_process	1	42	6	17341	0.0144464	0.0901602	68.8135	ENSBGRG00000016868
GO:0010835	regulation of protein ADP-ribosylation	biological_process	1	42	6	17341	0.0144464	0.0901602	68.8135	ENSBGRG00000021446
GO:0031312	extrinsic component of organelle membrane	cellular_component	1	42	6	17341	0.0144464	0.0901602	68.8135	ENSBGRG00000006597
GO:0032925	regulation of activin receptor signaling pathway	biological_process	1	42	6	17341	0.0144464	0.0901602	68.8135	ENSBGRG00000006597
GO:0060081	membrane hyperpolarization	biological_process	1	42	6	17341	0.0144464	0.0901602	68.8135	ENSBGRG00000005777
GO:0061827	sperm head	cellular_component	1	42	6	17341	0.0144464	0.0901602	68.8135	ENSBGRG00000015103
GO:0070324	thyroid hormone binding	molecular_function	1	42	6	17341	0.0144464	0.0901602	68.8135	ENSBGRG00000018563
GO:0097067	cellular response to thyroid hormone stimulus	biological_process	1	42	6	17341	0.0144464	0.0901602	68.8135	ENSBGRG00000018563
GO:0098562	cytoplasmic side of membrane	cellular_component	1	42	6	17341	0.0144464	0.0901602	68.8135	ENSBGRG00000006597
GO:1902991	regulation of amyloid precursor protein catabolic process	biological_process	1	42	6	17341	0.0144464	0.0901602	68.8135	ENSBGRG00000006597
GO:1990845	adaptive thermogenesis	biological_process	1	42	6	17341	0.0144464	0.0901602	68.8135	ENSBGRG00000013575
GO:0001913	T cell mediated cytotoxicity	biological_process	1	42	7	17341	0.0168342	0.0901602	58.983	ENSBGRG00000018563
GO:0006516	glycoprotein catabolic process	biological_process	1	42	7	17341	0.0168342	0.0901602	58.983	ENSBGRG00000003214
GO:0008656	cysteine-type endopeptidase activator activity involved in apoptotic process	molecular_function	1	42	7	17341	0.0168342	0.0901602	58.983	ENSBGRG00000018563
GO:0031638	zymogen activation	biological_process	1	42	7	17341	0.0168342	0.0901602	58.983	ENSBGRG00000018563
GO:0036109	alpha-linolenic acid metabolic process	biological_process	1	42	7	17341	0.0168342	0.0901602	58.983	ENSBGRG00000018891
GO:0051280	negative regulation of release of sequestered calcium ion into cytosol	biological_process	1	42	7	17341	0.0168342	0.0901602	58.983	ENSBGRG00000006597
GO:0005528	FK506 binding	molecular_function	1	42	8	17341	0.0192164	0.0901602	51.6101	ENSBGRG00000006597
GO:0009062	fatty acid catabolic process	biological_process	1	42	8	17341	0.0192164	0.0901602	51.6101	ENSBGRG00000018891
GO:0016327	apicolateral plasma membrane	cellular_component	1	42	8	17341	0.0192164	0.0901602	51.6101	ENSBGRG00000011563
GO:0031000	response to caffeine	biological_process	1	42	8	17341	0.0192164	0.0901602	51.6101	ENSBGRG00000006597
GO:0032367	intracellular cholesterol transport	biological_process	1	42	8	17341	0.0192164	0.0901602	51.6101	ENSBGRG00000006618
GO:0043129	surfactant homeostasis	biological_process	1	42	8	17341	0.0192164	0.0901602	51.6101	ENSBGRG00000018563
GO:0043277	apoptotic cell clearance	biological_process	1	42	8	17341	0.0192164	0.0901602	51.6101	ENSBGRG00000025402
GO:1990000	amyloid fibril formation	biological_process	1	42	8	17341	0.0192164	0.0901602	51.6101	ENSBGRG00000006597
GO:0016559	peroxisome fission	biological_process	1	42	9	17341	0.021593	0.0901602	45.8757	ENSBGRG00000018891
GO:0016829	lyase activity	molecular_function	1	42	9	17341	0.021593	0.0901602	45.8757	ENSBGRG00000013575
GO:0017127	cholesterol transporter activity	molecular_function	1	42	9	17341	0.021593	0.0901602	45.8757	ENSBGRG00000006618
GO:0030301	cholesterol transport	biological_process	1	42	9	17341	0.021593	0.0901602	45.8757	ENSBGRG00000006618
GO:0033540	fatty acid beta-oxidation using acyl-CoA oxidase	biological_process	1	42	9	17341	0.021593	0.0901602	45.8757	ENSBGRG00000018891
GO:0033619	membrane protein proteolysis	biological_process	1	42	9	17341	0.021593	0.0901602	45.8757	ENSBGRG00000018563
GO:0042272	nuclear RNA export factor complex	cellular_component	1	42	9	17341	0.021593	0.0901602	45.8757	ENSBGRG00000018300
GO:0051016	barbed-end actin filament capping	biological_process	1	42	9	17341	0.021593	0.0901602	45.8757	ENSBGRG00000005930
GO:0097435	supramolecular fiber organization	biological_process	1	42	9	17341	0.021593	0.0901602	45.8757	ENSBGRG00000006597
GO:0030018	Z disc	cellular_component	2	42	97	17341	0.0230609	0.0905304	8.51301	ENSBGRG00000006597;ENSBGRG00000011563
GO:0007183	SMAD protein complex assembly	biological_process	1	42	10	17341	0.0239639	0.0905304	41.2881	ENSBGRG00000006597
GO:0016290	palmitoyl-CoA hydrolase activity	molecular_function	1	42	10	17341	0.0239639	0.0905304	41.2881	ENSBGRG00000018891
GO:0019369	arachidonic acid metabolic process	biological_process	1	42	10	17341	0.0239639	0.0905304	41.2881	ENSBGRG00000025402
GO:0019531	oxalate transmembrane transporter activity	molecular_function	1	42	10	17341	0.0239639	0.0905304	41.2881	ENSBGRG00000005777
GO:0043034	costamere	cellular_component	1	42	10	17341	0.0239639	0.0905304	41.2881	ENSBGRG00000011563
GO:0004867	serine-type endopeptidase inhibitor activity	molecular_function	2	42	100	17341	0.0244058	0.0907589	8.25762	ENSBGRG00000016830;ENSBGRG00000016868
GO:0006646	phosphatidylethanolamine biosynthetic process	biological_process	1	42	11	17341	0.0263293	0.0910397	37.5346	ENSBGRG00000025402
GO:0008271	secondary active sulfate transmembrane transporter activity	molecular_function	1	42	11	17341	0.0263293	0.0910397	37.5346	ENSBGRG00000005777
GO:0019855	calcium channel inhibitor activity	molecular_function	1	42	11	17341	0.0263293	0.0910397	37.5346	ENSBGRG00000006597
GO:0033344	cholesterol efflux	biological_process	1	42	11	17341	0.0263293	0.0910397	37.5346	ENSBGRG00000006618
GO:0004089	carbonate dehydratase activity	molecular_function	1	42	12	17341	0.028689	0.0910397	34.4067	ENSBGRG00000012055
GO:0007342	fusion of sperm to egg plasma membrane involved in single fertilization	biological_process	1	42	12	17341	0.028689	0.0910397	34.4067	ENSBGRG00000023658
GO:0015106	bicarbonate transmembrane transporter activity	molecular_function	1	42	12	17341	0.028689	0.0910397	34.4067	ENSBGRG00000005777
GO:0045721	negative regulation of gluconeogenesis	biological_process	1	42	12	17341	0.028689	0.0910397	34.4067	ENSBGRG00000026163
GO:0047617	acyl-CoA hydrolase activity	molecular_function	1	42	12	17341	0.028689	0.0910397	34.4067	ENSBGRG00000018891
GO:0060315	negative regulation of ryanodine-sensitive calcium-release channel activity	biological_process	1	42	12	17341	0.028689	0.0910397	34.4067	ENSBGRG00000006597
GO:0060347	heart trabecula formation	biological_process	1	42	12	17341	0.028689	0.0910397	34.4067	ENSBGRG00000006597
GO:0042742	defense response to bacterium	biological_process	2	42	110	17341	0.0291137	0.0911719	7.50693	ENSBGRG00000016868;ENSBGRG00000015103
GO:0003756	protein disulfide isomerase activity	molecular_function	1	42	13	17341	0.0310431	0.0924096	31.7601	ENSBGRG00000007928
GO:0015108	chloride transmembrane transporter activity	molecular_function	1	42	13	17341	0.0310431	0.0924096	31.7601	ENSBGRG00000005777
GO:0015116	sulfate transmembrane transporter activity	molecular_function	1	42	13	17341	0.0310431	0.0924096	31.7601	ENSBGRG00000005777
GO:0030246	carbohydrate binding	molecular_function	2	42	118	17341	0.03312	0.0924096	6.99798	ENSBGRG00000024290;ENSBGRG00000024374
GO:0004602	glutathione peroxidase activity	molecular_function	1	42	14	17341	0.0333917	0.0924096	29.4915	ENSBGRG00000013408
GO:0006699	bile acid biosynthetic process	biological_process	1	42	14	17341	0.0333917	0.0924096	29.4915	ENSBGRG00000018891
GO:0031528	microvillus membrane	cellular_component	1	42	14	17341	0.0333917	0.0924096	29.4915	ENSBGRG00000026777
GO:0032515	negative regulation of phosphoprotein phosphatase activity	biological_process	1	42	14	17341	0.0333917	0.0924096	29.4915	ENSBGRG00000006597
GO:0060314	regulation of ryanodine-sensitive calcium-release channel activity	biological_process	1	42	14	17341	0.0333917	0.0924096	29.4915	ENSBGRG00000006597
GO:0070371	ERK1 and ERK2 cascade	biological_process	1	42	14	17341	0.0333917	0.0924096	29.4915	ENSBGRG00000018563
GO:0005788	endoplasmic reticulum lumen	cellular_component	2	42	121	17341	0.0346753	0.0944985	6.82448	ENSBGRG00000007928;ENSBGRG00000022766
GO:0000062	fatty-acyl-CoA binding	molecular_function	1	42	15	17341	0.0357347	0.0944985	27.5254	ENSBGRG00000013550
GO:0045765	regulation of angiogenesis	biological_process	1	42	15	17341	0.0357347	0.0944985	27.5254	ENSBGRG00000021446
GO:0048185	activin binding	molecular_function	1	42	15	17341	0.0357347	0.0944985	27.5254	ENSBGRG00000006597
GO:0006520	cellular amino acid metabolic process	biological_process	1	42	16	17341	0.0380722	0.0961619	25.8051	ENSBGRG00000013575
GO:0031334	positive regulation of protein complex assembly	biological_process	1	42	16	17341	0.0380722	0.0961619	25.8051	ENSBGRG00000021446
GO:0042098	T cell proliferation	biological_process	1	42	16	17341	0.0380722	0.0961619	25.8051	ENSBGRG00000006597
GO:0097225	sperm midpiece	cellular_component	1	42	16	17341	0.0380722	0.0961619	25.8051	ENSBGRG00000005777
GO:0001656	metanephros development	biological_process	1	42	17	17341	0.0404042	0.0961619	24.2871	ENSBGRG00000018563
GO:0006637	acyl-CoA metabolic process	biological_process	1	42	17	17341	0.0404042	0.0961619	24.2871	ENSBGRG00000018891
GO:0015301	anion:anion antiporter activity	molecular_function	1	42	17	17341	0.0404042	0.0961619	24.2871	ENSBGRG00000005777
GO:0031069	hair follicle morphogenesis	biological_process	1	42	17	17341	0.0404042	0.0961619	24.2871	ENSBGRG00000011737
GO:0055010	ventricular cardiac muscle tissue morphogenesis	biological_process	1	42	17	17341	0.0404042	0.0961619	24.2871	ENSBGRG00000006597
GO:2001235	positive regulation of apoptotic signaling pathway	biological_process	1	42	17	17341	0.0404042	0.0961619	24.2871	ENSBGRG00000018563
GO:0016323	basolateral plasma membrane	cellular_component	2	42	134	17341	0.041734	0.0983434	6.1624	ENSBGRG00000026777;ENSBGRG00000012580
GO:0004806	triglyceride lipase activity	molecular_function	1	42	18	17341	0.0427306	0.0997047	22.9378	ENSBGRG00000022766
GO:0005796	Golgi lumen	cellular_component	1	42	19	17341	0.0450515	0.101153	21.7306	ENSBGRG00000014450
GO:0008234	cysteine-type peptidase activity	molecular_function	1	42	19	17341	0.0450515	0.101153	21.7306	ENSBGRG00000018563
GO:0031640	killing of cells of other organism	biological_process	1	42	19	17341	0.0450515	0.101153	21.7306	ENSBGRG00000015103
GO:0043627	response to estrogen	biological_process	1	42	19	17341	0.0450515	0.101153	21.7306	ENSBGRG00000011563
GO:0004177	aminopeptidase activity	molecular_function	1	42	20	17341	0.0473669	0.104383	20.644	ENSBGRG00000018563
GO:0016973	poly(A)+ mRNA export from nucleus	biological_process	1	42	20	17341	0.0473669	0.104383	20.644	ENSBGRG00000018300
GO:0008289	lipid binding	molecular_function	2	42	146	17341	0.0486861	0.106305	5.6559	ENSBGRG00000023981;ENSBGRG00000013550
GO:0017156	calcium ion regulated exocytosis	biological_process	1	42	21	17341	0.0496769	0.106514	19.661	ENSBGRG00000014450
GO:0044255	cellular lipid metabolic process	biological_process	1	42	21	17341	0.0496769	0.106514	19.661	ENSBGRG00000013575
GO:0010634	positive regulation of epithelial cell migration	biological_process	1	42	22	17341	0.0519814	0.107579	18.7673	ENSBGRG00000018563
GO:0015701	bicarbonate transport	biological_process	1	42	22	17341	0.0519814	0.107579	18.7673	ENSBGRG00000012055
GO:0051209	release of sequestered calcium ion into cytosol	biological_process	1	42	22	17341	0.0519814	0.107579	18.7673	ENSBGRG00000006597
GO:0090543	Flemming body	cellular_component	1	42	22	17341	0.0519814	0.107579	18.7673	ENSBGRG00000005930
GO:0008654	phospholipid biosynthetic process	biological_process	1	42	23	17341	0.0542804	0.110417	17.9513	ENSBGRG00000020472
GO:0051603	proteolysis involved in cellular protein catabolic process	biological_process	1	42	23	17341	0.0542804	0.110417	17.9513	ENSBGRG00000018563
GO:0005246	calcium channel regulator activity	molecular_function	1	42	24	17341	0.056574	0.113148	17.2034	ENSBGRG00000023658
GO:0008307	structural constituent of muscle	molecular_function	1	42	24	17341	0.056574	0.113148	17.2034	ENSBGRG00000011563
GO:0030282	bone mineralization	biological_process	1	42	25	17341	0.0588621	0.114829	16.5152	ENSBGRG00000025402
GO:0042110	T cell activation	biological_process	1	42	25	17341	0.0588621	0.114829	16.5152	ENSBGRG00000006597
GO:0061077	chaperone-mediated protein folding	biological_process	1	42	25	17341	0.0588621	0.114829	16.5152	ENSBGRG00000006597
GO:0000413	protein peptidyl-prolyl isomerization	biological_process	1	42	26	17341	0.0611449	0.115496	15.88	ENSBGRG00000006597
GO:0006625	protein targeting to peroxisome	biological_process	1	42	26	17341	0.0611449	0.115496	15.88	ENSBGRG00000018891
GO:0031648	protein destabilization	biological_process	1	42	26	17341	0.0611449	0.115496	15.88	ENSBGRG00000018563
GO:0045214	sarcomere organization	biological_process	1	42	26	17341	0.0611449	0.115496	15.88	ENSBGRG00000011563
GO:0005782	peroxisomal matrix	cellular_component	1	42	27	17341	0.0634222	0.117011	15.2919	ENSBGRG00000018891
GO:0016529	sarcoplasmic reticulum	cellular_component	1	42	27	17341	0.0634222	0.117011	15.2919	ENSBGRG00000006597
GO:0017112	Rab guanyl-nucleotide exchange factor activity	molecular_function	1	42	27	17341	0.0634222	0.117011	15.2919	ENSBGRG00000003306
GO:0009986	cell surface	cellular_component	3	42	380	17341	0.0639951	0.11716	3.25959	ENSBGRG00000015255;ENSBGRG00000026777;ENSBGRG00000016868
GO:0097009	energy homeostasis	biological_process	1	42	28	17341	0.0656941	0.119353	14.7457	ENSBGRG00000013575
GO:0003007	heart morphogenesis	biological_process	1	42	29	17341	0.0679607	0.120706	14.2373	ENSBGRG00000006597
GO:0006469	negative regulation of protein kinase activity	biological_process	1	42	29	17341	0.0679607	0.120706	14.2373	ENSBGRG00000021446
GO:0048240	sperm capacitation	biological_process	1	42	29	17341	0.0679607	0.120706	14.2373	ENSBGRG00000005777
GO:0032526	response to retinoic acid	biological_process	1	42	30	17341	0.0702219	0.122888	13.7627	ENSBGRG00000018563
GO:0033017	sarcoplasmic reticulum membrane	cellular_component	1	42	30	17341	0.0702219	0.122888	13.7627	ENSBGRG00000006597
GO:0019904	protein domain specific binding	molecular_function	2	42	183	17341	0.0724608	0.124998	4.51236	ENSBGRG00000005930;ENSBGRG00000021446
GO:0071320	cellular response to cAMP	biological_process	1	42	31	17341	0.0724777	0.124998	13.3187	ENSBGRG00000005777
GO:0070268	cornification	biological_process	1	42	32	17341	0.0747282	0.127952	12.9025	ENSBGRG00000016783
GO:0005778	peroxisomal membrane	cellular_component	1	42	33	17341	0.0769733	0.129927	12.5115	ENSBGRG00000013550
GO:0010811	positive regulation of cell-substrate adhesion	biological_process	1	42	33	17341	0.0769733	0.129927	12.5115	ENSBGRG00000025402
GO:0008144	drug binding	molecular_function	1	42	35	17341	0.0814477	0.135556	11.7966	ENSBGRG00000006597
GO:0031526	brush border membrane	cellular_component	1	42	35	17341	0.0814477	0.135556	11.7966	ENSBGRG00000005777
GO:0030838	positive regulation of actin filament polymerization	biological_process	1	42	36	17341	0.0836769	0.137211	11.4689	ENSBGRG00000025402
GO:0042060	wound healing	biological_process	1	42	36	17341	0.0836769	0.137211	11.4689	ENSBGRG00000025402
GO:0010628	positive regulation of gene expression	biological_process	2	42	200	17341	0.084419	0.137211	4.12881	ENSBGRG00000018563;ENSBGRG00000021446
GO:0007339	binding of sperm to zona pellucida	biological_process	1	42	37	17341	0.0859009	0.137211	11.1589	ENSBGRG00000023658
GO:0031424	keratinization	biological_process	1	42	37	17341	0.0859009	0.137211	11.1589	ENSBGRG00000016783
GO:0060170	ciliary membrane	cellular_component	1	42	37	17341	0.0859009	0.137211	11.1589	ENSBGRG00000026777
GO:0003755	peptidyl-prolyl cis-trans isomerase activity	molecular_function	1	42	41	17341	0.0947441	0.149332	10.0703	ENSBGRG00000006597
GO:0032092	positive regulation of protein binding	biological_process	1	42	41	17341	0.0947441	0.149332	10.0703	ENSBGRG00000006597
GO:0005881	cytoplasmic microtubule	cellular_component	1	42	42	17341	0.0969419	0.150798	9.8305	ENSBGRG00000004937
GO:0005903	brush border	cellular_component	1	42	42	17341	0.0969419	0.150798	9.8305	ENSBGRG00000004937
GO:0032880	regulation of protein localization	biological_process	1	42	43	17341	0.0991344	0.153208	9.60188	ENSBGRG00000006597
GO:0005546	phosphatidylinositol-4,5-bisphosphate binding	molecular_function	1	42	44	17341	0.101322	0.153596	9.38366	ENSBGRG00000025402
GO:0006006	glucose metabolic process	biological_process	1	42	44	17341	0.101322	0.153596	9.38366	ENSBGRG00000004937
GO:0031398	positive regulation of protein ubiquitination	biological_process	1	42	44	17341	0.101322	0.153596	9.38366	ENSBGRG00000006597
GO:0046332	SMAD binding	molecular_function	1	42	45	17341	0.103504	0.155911	9.17513	ENSBGRG00000006597
GO:0008203	cholesterol metabolic process	biological_process	1	42	48	17341	0.110019	0.164683	8.60169	ENSBGRG00000006618
GO:0031234	extrinsic component of cytoplasmic side of plasma membrane	cellular_component	1	42	49	17341	0.112181	0.166869	8.42614	ENSBGRG00000025402
GO:0004175	endopeptidase activity	molecular_function	1	42	50	17341	0.114337	0.166946	8.25762	ENSBGRG00000018563
GO:0043087	regulation of GTPase activity	biological_process	1	42	50	17341	0.114337	0.166946	8.25762	ENSBGRG00000026777
GO:0045095	keratin filament	cellular_component	1	42	50	17341	0.114337	0.166946	8.25762	ENSBGRG00000000608
GO:0042632	cholesterol homeostasis	biological_process	1	42	51	17341	0.116489	0.16905	8.0957	ENSBGRG00000006618
GO:0009615	response to virus	biological_process	1	42	52	17341	0.118635	0.171122	7.94002	ENSBGRG00000006618
GO:0008233	peptidase activity	molecular_function	1	42	55	17341	0.125043	0.178205	7.50693	ENSBGRG00000013575
GO:0009617	response to bacterium	biological_process	1	42	55	17341	0.125043	0.178205	7.50693	ENSBGRG00000012055
GO:0006936	muscle contraction	biological_process	1	42	56	17341	0.127169	0.17909	7.37287	ENSBGRG00000006597
GO:0030307	positive regulation of cell growth	biological_process	1	42	56	17341	0.127169	0.17909	7.37287	ENSBGRG00000017713
GO:0004197	cysteine-type endopeptidase activity	molecular_function	1	42	58	17341	0.131405	0.180777	7.11864	ENSBGRG00000018563
GO:0034976	response to endoplasmic reticulum stress	biological_process	1	42	58	17341	0.131405	0.180777	7.11864	ENSBGRG00000025402
GO:0071277	cellular response to calcium ion	biological_process	1	42	58	17341	0.131405	0.180777	7.11864	ENSBGRG00000025402
GO:0072686	mitotic spindle	cellular_component	1	42	58	17341	0.131405	0.180777	7.11864	ENSBGRG00000005930
GO:0005811	lipid droplet	cellular_component	1	42	61	17341	0.137723	0.188379	6.76854	ENSBGRG00000025402
GO:0001503	ossification	biological_process	1	42	63	17341	0.141909	0.192997	6.55367	ENSBGRG00000025402
GO:0001933	negative regulation of protein phosphorylation	biological_process	1	42	64	17341	0.143995	0.193621	6.45126	ENSBGRG00000006597
GO:0007338	single fertilization	biological_process	1	42	64	17341	0.143995	0.193621	6.45126	ENSBGRG00000025185
GO:0045454	cell redox homeostasis	biological_process	1	42	65	17341	0.146076	0.194224	6.35201	ENSBGRG00000007928
GO:0051289	protein homotetramerization	biological_process	1	42	65	17341	0.146076	0.194224	6.35201	ENSBGRG00000004937
GO:0006979	response to oxidative stress	biological_process	1	42	68	17341	0.152289	0.20136	6.07178	ENSBGRG00000013408
GO:0045766	positive regulation of angiogenesis	biological_process	1	42	72	17341	0.160505	0.211051	5.73446	ENSBGRG00000018563
GO:0042383	sarcolemma	cellular_component	1	42	76	17341	0.168643	0.220533	5.43264	ENSBGRG00000011563
GO:0016787	hydrolase activity	molecular_function	1	42	77	17341	0.170665	0.220752	5.36209	ENSBGRG00000012024
GO:0050776	regulation of immune response	biological_process	1	42	77	17341	0.170665	0.220752	5.36209	ENSBGRG00000006597
GO:0005777	peroxisome	cellular_component	1	42	78	17341	0.172683	0.222154	5.29335	ENSBGRG00000012024
GO:0006406	mRNA export from nucleus	biological_process	1	42	79	17341	0.174696	0.223535	5.22634	ENSBGRG00000018300
GO:0045087	innate immune response	biological_process	2	42	324	17341	0.184883	0.235306	2.54865	ENSBGRG00000015255;ENSBGRG00000015103
GO:0044325	ion channel binding	molecular_function	1	42	85	17341	0.186673	0.23632	4.85742	ENSBGRG00000006597
GO:0070062	extracellular exosome	cellular_component	3	42	621	17341	0.189681	0.238857	1.99459	ENSBGRG00000006597;ENSBGRG00000016783;ENSBGRG00000026777
GO:0007219	Notch signaling pathway	biological_process	1	42	89	17341	0.194563	0.24244	4.63911	ENSBGRG00000011563
GO:0042995	cell projection	cellular_component	1	42	89	17341	0.194563	0.24244	4.63911	ENSBGRG00000026777
GO:0042470	melanosome	cellular_component	1	42	90	17341	0.196524	0.243607	4.58757	ENSBGRG00000005930
GO:0001934	positive regulation of protein phosphorylation	biological_process	1	42	91	17341	0.19848	0.244758	4.53715	ENSBGRG00000026777
GO:0005576	extracellular region	cellular_component	4	42	980	17341	0.211688	0.258802	1.68523	ENSBGRG00000025185;ENSBGRG00000016830;ENSBGRG00000005930;ENSBGRG00000026163
GO:0019221	cytokine-mediated signaling pathway	biological_process	1	42	98	17341	0.212044	0.258802	4.21307	ENSBGRG00000006597
GO:0042391	regulation of membrane potential	biological_process	1	42	100	17341	0.215878	0.262137	4.12881	ENSBGRG00000005777
GO:0007275	multicellular organism development	biological_process	2	42	371	17341	0.226518	0.273661	2.22577	ENSBGRG00000013408;ENSBGRG00000026163
GO:0043123	positive regulation of I-kappaB kinase/NF-kappaB signaling	biological_process	1	42	115	17341	0.244058	0.292622	3.59027	ENSBGRG00000006597
GO:0016020	membrane	cellular_component	4	42	1044	17341	0.245131	0.292622	1.58192	ENSBGRG00000006597;ENSBGRG00000004937;ENSBGRG00000005777;ENSBGRG00000025402
GO:0005506	iron ion binding	molecular_function	1	42	116	17341	0.245901	0.292622	3.55932	ENSBGRG00000025402
GO:0005814	centriole	cellular_component	1	42	117	17341	0.24774	0.293343	3.5289	ENSBGRG00000005930
GO:0016032	viral process	biological_process	1	42	119	17341	0.251404	0.296209	3.46959	ENSBGRG00000018891
GO:0008083	growth factor activity	molecular_function	1	42	120	17341	0.25323	0.29689	3.44067	ENSBGRG00000025185
GO:0070374	positive regulation of ERK1 and ERK2 cascade	biological_process	1	42	138	17341	0.285357	0.332917	2.99189	ENSBGRG00000025402
GO:0030335	positive regulation of cell migration	biological_process	1	42	148	17341	0.302619	0.351333	2.78974	ENSBGRG00000018563
GO:0004252	serine-type endopeptidase activity	molecular_function	1	42	156	17341	0.316135	0.365243	2.64667	ENSBGRG00000018563
GO:0006508	proteolysis	biological_process	1	42	160	17341	0.322796	0.371138	2.58051	ENSBGRG00000018563
GO:0003729	mRNA binding	molecular_function	1	42	164	17341	0.329394	0.3751	2.51757	ENSBGRG00000018300
GO:0005929	cilium	cellular_component	1	42	164	17341	0.329394	0.3751	2.51757	ENSBGRG00000026777
GO:0051015	actin filament binding	molecular_function	1	42	174	17341	0.345616	0.391699	2.37288	ENSBGRG00000005930
GO:0048471	perinuclear region of cytoplasm	cellular_component	2	42	524	17341	0.363768	0.410317	1.57588	ENSBGRG00000012024;ENSBGRG00000000809
GO:0019899	enzyme binding	molecular_function	1	42	196	17341	0.379968	0.426568	2.10654	ENSBGRG00000006618
GO:0005509	calcium ion binding	molecular_function	2	42	590	17341	0.420833	0.470227	1.3996	ENSBGRG00000014450;ENSBGRG00000012580
GO:0005102	signaling receptor binding	molecular_function	1	42	228	17341	0.426812	0.474679	1.81088	ENSBGRG00000018891
GO:0005759	mitochondrial matrix	cellular_component	1	42	236	17341	0.437973	0.484825	1.7495	ENSBGRG00000012055
GO:0042803	protein homodimerization activity	molecular_function	2	42	636	17341	0.459138	0.505902	1.29837	ENSBGRG00000006597;ENSBGRG00000021446
GO:0005829	cytosol	cellular_component	8	42	3077	17341	0.474817	0.520767	1.07346	ENSBGRG00000006597;ENSBGRG00000018563;ENSBGRG00000016783;ENSBGRG00000025402;ENSBGRG00000000809;ENSBGRG00000021446;ENSBGRG00000018891;ENSBGRG00000003306
GO:0005789	endoplasmic reticulum membrane	cellular_component	2	42	700	17341	0.510037	0.555126	1.17966	ENSBGRG00000020472;ENSBGRG00000020412
GO:0005783	endoplasmic reticulum	cellular_component	2	42	701	17341	0.510809	0.555126	1.17798	ENSBGRG00000014450;ENSBGRG00000006618
GO:0019901	protein kinase binding	molecular_function	1	42	308	17341	0.529322	0.57263	1.34052	ENSBGRG00000021446
GO:0007283	spermatogenesis	biological_process	1	42	312	17341	0.533948	0.575021	1.32334	ENSBGRG00000013408
GO:0008284	positive regulation of cell proliferation	biological_process	1	42	332	17341	0.556418	0.596521	1.24362	ENSBGRG00000018563
GO:0043066	negative regulation of apoptotic process	biological_process	1	42	350	17341	0.575735	0.612833	1.17966	ENSBGRG00000018563
GO:0032991	protein-containing complex	cellular_component	1	42	351	17341	0.576784	0.612833	1.1763	ENSBGRG00000021446
GO:0005887	integral component of plasma membrane	cellular_component	2	42	875	17341	0.633021	0.669596	0.943728	ENSBGRG00000005777;ENSBGRG00000026777
GO:0005739	mitochondrion	cellular_component	2	42	898	17341	0.64734	0.681712	0.919557	ENSBGRG00000013408;ENSBGRG00000012055
GO:0005737	cytoplasm	cellular_component	8	42	3948	17341	0.771783	0.809182	0.836638	ENSBGRG00000006597;ENSBGRG00000023981;ENSBGRG00000000809;ENSBGRG00000016868;ENSBGRG00000023403;ENSBGRG00000011737;ENSBGRG00000018300;ENSBGRG00000000608
GO:0005730	nucleolus	cellular_component	1	42	652	17341	0.800421	0.835527	0.633253	ENSBGRG00000005930
GO:0008270	zinc ion binding	molecular_function	1	42	661	17341	0.804897	0.83653	0.624631	ENSBGRG00000012055
GO:0005794	Golgi apparatus	cellular_component	1	42	689	17341	0.818205	0.846665	0.599247	ENSBGRG00000026163
GO:0042802	identical protein binding	molecular_function	1	42	720	17341	0.831907	0.857116	0.573446	ENSBGRG00000004937
GO:0005654	nucleoplasm	cellular_component	3	42	1837	17341	0.836524	0.858158	0.674275	ENSBGRG00000005930;ENSBGRG00000003306;ENSBGRG00000018300
GO:0003723	RNA binding	molecular_function	1	42	842	17341	0.876688	0.895501	0.490357	ENSBGRG00000018300
GO:0016021	integral component of membrane	cellular_component	5	42	3171	17341	0.904358	0.919817	0.651026	ENSBGRG00000017713;ENSBGRG00000013550;ENSBGRG00000005777;ENSBGRG00000020472;ENSBGRG00000020412
GO:0005524	ATP binding	molecular_function	1	42	1257	17341	0.957758	0.969984	0.328465	ENSBGRG00000021446
GO:0005634	nucleus	cellular_component	5	42	4442	17341	0.991415	0.995627	0.464747	ENSBGRG00000023981;ENSBGRG00000021446;ENSBGRG00000023403;ENSBGRG00000023658;ENSBGRG00000018300
GO:0046872	metal ion binding	molecular_function	2	42	2625	17341	0.991444	0.995627	0.314576	ENSBGRG00000013575;ENSBGRG00000023403
GO:0005886	plasma membrane	cellular_component	1	42	2850	17341	0.999474	0.999474	0.144871	ENSBGRG00000025402

## Sheet: enrichment-kegg-down
Supplementary Table S14：KEGG enrichment analysis of down-regulated co-expressed genes
id	Term	Classification_level1	Classification_level2	ListHits	ListTotal	PopHits	PopTotal	p-value	q-value	Enrichment_score	geneID	hyperlink_only_excel
bom00030	Pentose phosphate pathway	Metabolism	Carbohydrate metabolism	1	26	25	8254	0.07595	0.156119	12.6985	ENSBGRG00000023403	bom00030
bom00040	Pentose and glucuronate interconversions	Metabolism	Carbohydrate metabolism	2	26	21	8254	0.00193136	0.00893255	30.2344	ENSBGRG00000024290;ENSBGRG00000024374	bom00040
bom00053	Ascorbate and aldarate metabolism	Metabolism	Carbohydrate metabolism	2	26	18	8254	0.00141533	0.00834498	35.2735	ENSBGRG00000024290;ENSBGRG00000024374	bom00053
bom00120	Primary bile acid biosynthesis	Metabolism	Lipid metabolism	1	26	11	8254	0.0341296	0.0901997	28.8601	ENSBGRG00000018891	bom00120
bom00480	Glutathione metabolism	Metabolism	Metabolism of other amino acids	1	26	56	8254	0.162446	0.240421	5.66896	ENSBGRG00000013408	bom00480
bom00511	Other glycan degradation	Metabolism	Glycan biosynthesis and metabolism	1	26	19	8254	0.0582447	0.126768	16.7085	ENSBGRG00000003214	bom00511
bom00512	Mucin type O-glycan biosynthesis	Metabolism	Glycan biosynthesis and metabolism	2	26	31	8254	0.00419468	0.0155203	20.4814	ENSBGRG00000021944;ENSBGRG00000022266	bom00512
bom00514	Other types of O-glycan biosynthesis	Metabolism	Glycan biosynthesis and metabolism	2	26	45	8254	0.00869253	0.0292385	14.1094	ENSBGRG00000021944;ENSBGRG00000022266	bom00514
bom00531	Glycosaminoglycan degradation	Metabolism	Glycan biosynthesis and metabolism	2	26	19	8254	0.00157878	0.00834498	33.417	ENSBGRG00000024290;ENSBGRG00000024374	bom00531
bom00563	Glycosylphosphatidylinositol (GPI)-anchor biosynthesis	Metabolism	Glycan biosynthesis and metabolism	1	26	28	8254	0.0846822	0.164907	11.3379	ENSBGRG00000010354	bom00563
bom00564	Glycerophospholipid metabolism	Metabolism	Lipid metabolism	2	26	104	8254	0.0419944	0.103586	6.10503	ENSBGRG00000020472;ENSBGRG00000020412	bom00564
bom00565	Ether lipid metabolism	Metabolism	Lipid metabolism	1	26	51	8254	0.149042	0.229774	6.22474	ENSBGRG00000020412	bom00565
bom00590	Arachidonic acid metabolism	Metabolism	Lipid metabolism	2	26	75	8254	0.0229994	0.0654598	8.46564	ENSBGRG00000004937;ENSBGRG00000025402	bom00590
bom00591	Linoleic acid metabolism	Metabolism	Lipid metabolism	1	26	39	8254	0.116026	0.214649	8.14004	ENSBGRG00000025402	bom00591
bom00860	Porphyrin and chlorophyll metabolism	Metabolism	Metabolism of cofactors and vitamins	2	26	30	8254	0.00393165	0.0155203	21.1641	ENSBGRG00000024290;ENSBGRG00000024374	bom00860
bom00910	Nitrogen metabolism	Metabolism	Energy metabolism	1	26	15	8254	0.0462604	0.106977	21.1641	ENSBGRG00000012055	bom00910
bom00970	Aminoacyl-tRNA biosynthesis	Genetic Information Processing	Translation	1	26	45	8254	0.132685	0.229774	7.0547	ENSBGRG00000021446	bom00970
bom00980	Metabolism of xenobiotics by cytochrome P450	Metabolism	Xenobiotics biodegradation and metabolism	1	26	48	8254	0.140901	0.229774	6.61378	ENSBGRG00000004937	bom00980
bom00983	Drug metabolism - other enzymes	Metabolism	Xenobiotics biodegradation and metabolism	3	26	61	8254	0.000884752	0.00807589	15.6129	ENSBGRG00000024290;ENSBGRG00000022766;ENSBGRG00000024374	bom00983
bom03008	Ribosome biogenesis in eukaryotes	Genetic Information Processing	Translation	1	26	85	8254	0.236275	0.323784	3.73484	ENSBGRG00000018300	bom03008
bom03013	RNA transport	Genetic Information Processing	Translation	1	26	200	8254	0.47204	0.499014	1.58731	ENSBGRG00000018300	bom03013
bom03015	mRNA surveillance pathway	Genetic Information Processing	Translation	1	26	118	8254	0.312679	0.373197	2.69035	ENSBGRG00000018300	bom03015
bom04142	Lysosome	Cellular Processes	Transport and catabolism	5	26	131	8254	4.69463e-05	0.00173701	12.1169	ENSBGRG00000018563;ENSBGRG00000024290;ENSBGRG00000003214;ENSBGRG00000006618;ENSBGRG00000024374	bom04142
bom04146	Peroxisome	Cellular Processes	Transport and catabolism	1	26	83	8254	0.231391	0.323784	3.82484	ENSBGRG00000018891	bom04146
bom04210	Apoptosis	Cellular Processes	Cell growth and death	1	26	135	8254	0.349114	0.403663	2.35157	ENSBGRG00000018563	bom04210
bom04216	Ferroptosis	Cellular Processes	Cell growth and death	3	26	54	8254	0.00061874	0.00807589	17.6368	ENSBGRG00000013408;ENSBGRG00000025402;ENSBGRG00000020472	bom04216
bom04217	Necroptosis	Cellular Processes	Cell growth and death	1	26	165	8254	0.408928	0.458495	1.92401	ENSBGRG00000025402	bom04217
bom04726	Serotonergic synapse	Organismal Systems	Nervous system	1	26	115	8254	0.306049	0.373197	2.76054	ENSBGRG00000025402	bom04726
bom04915	Estrogen signaling pathway	Organismal Systems	Endocrine system	4	26	140	8254	0.000886805	0.00807589	9.07033	ENSBGRG00000016783;ENSBGRG00000012171;ENSBGRG00000011563;ENSBGRG00000011737	bom04915
bom04972	Pancreatic secretion	Organismal Systems	Digestive system	1	26	103	8254	0.278908	0.355848	3.08215	ENSBGRG00000005777	bom04972
bom04978	Mineral absorption	Organismal Systems	Digestive system	2	26	61	8254	0.0155805	0.04804	10.4086	ENSBGRG00000005777;ENSBGRG00000012580	bom04978
bom04979	Cholesterol metabolism	Organismal Systems	Digestive system	1	26	49	8254	0.143623	0.229774	6.47881	ENSBGRG00000006618	bom04979
bom05014	Amyotrophic lateral sclerosis	Human Diseases	Neurodegenerative disease	1	26	416	8254	0.739894	0.739894	0.763129	ENSBGRG00000018300	bom05014
bom05150	Staphylococcus aureus infection	Human Diseases	Infectious disease: bacterial	4	26	148	8254	0.00109134	0.00807589	8.58004	ENSBGRG00000016783;ENSBGRG00000012171;ENSBGRG00000011563;ENSBGRG00000011737	bom05150
bom05164	Influenza A	Human Diseases	Infectious disease: viral	1	26	172	8254	0.422105	0.459349	1.84571	ENSBGRG00000018300	bom05164
bom05168	Herpes simplex virus 1 infection	Human Diseases	Infectious disease: viral	1	26	411	8254	0.735538	0.739894	0.772413	ENSBGRG00000018300	bom05168
bom05231	Choline metabolism in cancer	Human Diseases	Cancer: overview	1	26	92	8254	0.253135	0.3345	3.45067	ENSBGRG00000017713	bom05231
