# Supplementary material for: Comparative Analysis of Epididymis Cauda of Yak before and after Sexual Maturity
Source: Animals (Basel). 2023 Apr 15;13(8):1355. doi: 10.3390/ani13081355 (PMC10135020; doi:10.3390/ani13081355)
Supplement: Supplementary file 1 [file animals-13-01355-s001.zip › Supplementary Table S2.xlsx]

## Sheet: Primer sequence
Supplementary Table S2：qRT-PCR primer sequence
Genes	Primer Sequences(5’-3’)	Length(bp)	Accession No.
GPC3	F: AACGTGGACGACATGGTCAAT	184	XM_005906523.2
	R: GTGACTTGGAAACCTGGGTCA
GAPDHS	F: CTCTCCAGATGCACCCATGT	154	XM_005908189.2
	R: CAGCCCTTCCAGAATCCCAA
TGFBI	F: TCCACCGTCACCAACAACAT	243	XM_005890391.1
	R: ACACATGGCCGATTTCAGGAT
SULT2B1	F: GATCTACATGGGCCGGAACC	129	XM_005895391.1
	R: TGCACTTCGCCTTTGAGGAA
KRT19	F: GTGCCAACCTCTTGCATTCTAC	221	XM_014480709.1
	R: AATCTGCATCTCCAGGTCAGTC
NPC2	F: CGGTTCTTGGGTCGGAGTTAT	182	XM_005900977.2
	R: GAATGGGAAAGGGAACTGGGA
HTRA3	F: AGTCGGACATTGCCACCATC	236	XM_005910725.2
	R: CCCGTACTGCAGGGAGGAAA
PROKR1	F: ACCCCGGATGAAGTACCAAAC	111	XM_005893579.1
	R: ATGACGAGGACCGTTTCAGT
GUSB	F: GACTTCAACCTGCTTCGCTG	216	XM_014476425.1
	R: GTGATTCTTGTCCCTGCGGA
COL14A1	F: ACAGAACCACCTACGACCGA	219	XM_014482527.1
	R: GCTTCCAGGCACCATAATCG
TUSC3	F: CCTCCAAAAGGCAGACCCAA	151	XM_005890956.2
	R: CCAAAGCAATGGTGCCAGAG
FCGRT	F: GCTCCAAGCTTTAGGCGAAG	214	XM_014481210.1
	R: CTTGTTGACTGCCTCTGGCT
MAT1A	F: TGGCCGAAAGATCATCGTGG	178	XM_005909166.1
	R: GGCATAGGACACCTGCACAA
Stoml1	F: ACCTTGGAGATGGTGAGCGA	107	XM_005911193.1
	R: ATGGGCTTCAGAGCCATCAG
GAPDH	F: TCGTGGAGGGACTTATGACCA	220	XM_014482068.1
	R:ACAACAGACACGTTGGGAGTG
