# Supplementary material for: Comparative Analysis of Epididymis Cauda of Yak before and after Sexual Maturity
Source: Animals (Basel). 2023 Apr 15;13(8):1355. doi: 10.3390/ani13081355 (PMC10135020; doi:10.3390/ani13081355)
Supplement: Supplementary file 1 [file animals-13-01355-s001.zip › Supplementary Table S3.xlsx]

## Sheet: Supplementary Table S3
Supplementary Table S3：Number of bases per sample
Sample	RawReads(M)	RawBases(G)	CleanReads(M)	CleanBases(G)	ValidBases(%)	Q30(%)	GC(%)
Y30m-1	46.41	6.96	45.64	6.46	92.81	92.2	51.49
Y30m-2	44.2	6.63	43.46	6.15	92.69	92.31	51.76
Y30m-3	45.83	6.87	45.14	6.38	92.87	92.77	51.96
Y30m-4	48.91	7.34	48.16	6.8	92.68	92.7	51.59
Y30m-5	48.43	7.27	47.72	6.79	93.41	92.81	51.79
Y30m-6	48.84	7.33	48.12	6.85	93.46	92.77	51.73
Y6m-1	47.08	7.06	46.44	6.6	93.4	92.39	52.13
Y6m-2	47.42	7.11	46.76	6.64	93.37	92.25	51.64
Y6m-3	41.63	6.24	40.99	5.83	93.37	92.25	52.09
Y6m-4	45.54	6.83	44.87	6.39	93.49	92.28	51.74
Y6m-5	46.48	6.97	45.77	6.48	92.97	92.29	51.92
Y6m-6	41.39	6.21	40.73	5.76	92.83	92.35	51.7
