# Supplementary material for: Comparative Analysis of Epididymis Cauda of Yak before and after Sexual Maturity
Source: Animals (Basel). 2023 Apr 15;13(8):1355. doi: 10.3390/ani13081355 (PMC10135020; doi:10.3390/ani13081355)
Supplement: Supplementary file 1 [file animals-13-01355-s001.zip › Supplementary Table S4.xlsx]

## Sheet: Supplementary Table S4
Supplementary Table S4：Gene expression of each sample
sample	Min	1st_Qu	Median	Mean	3rd_Qu	Max	Sd	Sum
Y30m-1	0	0.584424	6.34838	40.8753	21.8599	67449.9	552.788	764490
Y30m-2	0	0.397991	4.8579	44.6234	18.4195	55487.2	540.011	834592
Y30m-3	0	0.465953	6.04217	40.8088	20.9745	58403.4	496.645	763246
Y30m-4	0	0.516387	6.37059	39.1364	21.8964	60904.1	500.927	731968
Y30m-5	0	0.381905	4.98407	44.0033	19.2467	52092.1	510.744	822994
Y30m-6	0	0.361733	5.10009	45.4562	19.5784	88934.3	723.832	850168
Y6m-1	0	0.361445	6.03829	39.4028	20.6555	22556.8	310.318	736951
Y6m-2	0	0.402779	6.47702	37.1767	21.4588	18412	270.707	695316
Y6m-3	0	0.340006	5.48244	41.6458	19.3293	21200.5	343.223	778901
Y6m-4	0	0.415118	6.34269	38.8216	20.8959	20756	305.39	726081
Y6m-5	0	0.396896	6.5409	37.7771	21.2352	20452.3	293.45	706545
Y6m-6	0	0.372065	6.13518	37.5915	21.336	19639.8	275.577	703075
