# Supplementary material for: Comparative Analysis of Epididymis Cauda of Yak before and after Sexual Maturity
Source: Animals (Basel). 2023 Apr 15;13(8):1355. doi: 10.3390/ani13081355 (PMC10135020; doi:10.3390/ani13081355)
Supplement: Supplementary file 1 [file animals-13-01355-s001.zip › Supplementary Table S5.xlsx]

## Sheet: Sheet1
Supplementary Table S5：Differential gene expression in each sample
gene_id	BaseMean_DESeq2	BaseMean_control_Y30m	BaseMean_case_Y6m	FoldChange	log2FoldChange	p-value	q-value	Regulation	Expression_Y6m-1	Expression_Y6m-2	Expression_Y6m-3	Expression_Y6m-4	Expression_Y6m-5	Expression_Y6m-6	Expression_Y30m-1	Expression_Y30m-2	Expression_Y30m-3	Expression_Y30m-4	Expression_Y30m-5	Expression_Y30m-6	gene_symbol	description	GO_id	GO_term	pathway	pathway_description
ENSBGRG00000001315	2046.89	3998.79	94.9785	0.0237267	-5.39734	1.34702e-105	1.82263e-101	Down	1.59649	2.61747	3.07375	2.31623	3.20939	2.55253	131.728	40.2184	128.402	143.839	59.708	121.444	SCNN1A	sodium channel epithelial 1 alpha subunit [Source:HGNC Symbol;Acc:HGNC:10599]	GO:0001669,GO:0016324,GO:0060170,GO:0005737,GO:0005887,GO:0031514,GO:0034706,GO:0097228,GO:0015280,GO:0050891,GO:0050896,GO:0050909,GO:0055078,GO:0035725	acrosomal vesicle|apical plasma membrane|ciliary membrane|cytoplasm|integral component of plasma membrane|motile cilium|sodium channel complex|sperm principal piece|ligand-gated sodium channel activity|multicellular organismal water homeostasis|response to stimulus|sensory perception of taste|sodium ion homeostasis|sodium ion transmembrane transport	bom04742,bom04960	Taste transduction|Aldosterone-regulated sodium reabsorption
ENSBGRG00000009776	5938.65	10060	1817.25	0.180615	-2.46901	2.21704e-105	1.82263e-101	Down	456.64	433.295	417.154	333.582	361.425	466.206	2184.53	2030.99	2219.24	2115.32	1893.52	2458.24	SFTA2	surfactant associated 2 [Source:HGNC Symbol;Acc:HGNC:18386]	GO:0005576,GO:0005794,GO:0030133	extracellular region|Golgi apparatus|transport vesicle
ENSBGRG00000025264	630.214	1214.41	46.0215	0.0379208	-4.72087	2.26819e-88	1.24312e-84	Down	1.66978	2.94993	1.57583	1.24044	2.14291	2.73398	57.5268	49.475	31.3549	41.469	49.3034	72.9938	GAPDHS	glyceraldehyde-3-phosphate dehydrogenase, spermatogenic [Source:HGNC Symbol;Acc:HGNC:24864]	GO:0005829,GO:0004365,GO:0051287,GO:0050661,GO:0006006,GO:0006096	cytosol|glyceraldehyde-3-phosphate dehydrogenase (NAD+) (phosphorylating) activity|NAD binding|NADP binding|glucose metabolic process|glycolytic process	bom00010	Glycolysis / Gluconeogenesis
ENSBGRG00000008874	794.089	1365.42	222.76	0.16283	-2.61856	4.69398e-85	1.92946e-81	Down	15.3067	19.0282	18.9646	13.2928	13.6605	21.8106	102.426	94.8834	105.562	111.784	84.6459	94.2777	DIRAS3	DIRAS family GTPase 3 [Source:HGNC Symbol;Acc:HGNC:687]
ENSBGRG00000014450	29542.4	51316.9	7767.89	0.151364	-2.72391	3.62984e-76	1.19364e-72	Down	187.746	212.094	213.741	217.083	122.372	227.955	1145.38	1110.27	1163.63	1394.21	1218.89	1349.75	SDF4	stromal cell derived factor 4 [Source:HGNC Symbol;Acc:HGNC:24188]	GO:0005783,GO:0005796,GO:0005509,GO:0017156	endoplasmic reticulum|Golgi lumen|calcium ion binding|calcium ion regulated exocytosis
ENSBGRG00000025665	5096.73	7789.05	2404.41	0.308669	-1.69587	3.50518e-70	9.60536e-67	Down	80.0174	100.491	86.4329	91.9065	85.9005	95.7886	291.226	254.97	257.541	265.87	259.636	318.953	OAT	ornithine aminotransferase [Source:HGNC Symbol;Acc:HGNC:8091]	GO:0005737,GO:0005759,GO:0004587,GO:0030170,GO:0019544,GO:0010121,GO:0055129,GO:0034214	cytoplasm|mitochondrial matrix|ornithine-oxo-acid transaminase activity|pyridoxal phosphate binding|arginine catabolic process to glutamate|arginine catabolic process to proline via ornithine|L-proline biosynthetic process|protein hexamerization	bom00330	Arginine and proline metabolism
ENSBGRG00000024833	34835.8	48237	21434.6	0.444359	-1.1702	5.13502e-70	1.20614e-66	Down	634.373	643.095	553.787	583.805	578.788	670.461	1359.24	1239.63	1352.02	1362.9	1185.17	1286.35	BCAM	basal cell adhesion molecule (Lutheran blood group) [Source:HGNC Symbol;Acc:HGNC:6722]	GO:0009986,GO:0016021,GO:0005886,GO:0043236,GO:0005055,GO:0008022,GO:0007160	cell surface|integral component of membrane|plasma membrane|laminin binding|laminin receptor activity|protein C-terminus binding|cell-matrix adhesion
ENSBGRG00000013204	566.762	1074.41	59.1155	0.0548554	-4.18822	7.69722e-70	1.58197e-66	Down	1.18083	0.744675	1.19168	1.7445	0.694204	1.37916	25.1907	11.4743	19.5756	27.5947	13.8372	23.82	ICAM5		GO:0005887,GO:0005886,GO:0005178,GO:0007155,GO:0098609,GO:0030198,GO:0006909,GO:0050776	integral component of plasma membrane|plasma membrane|integrin binding|cell adhesion|cell-cell adhesion|extracellular matrix organization|phagocytosis|regulation of immune response
ENSBGRG00000024802	2932.5	645.216	5219.79	8.09271	3.01662	1.29107e-67	2.35863e-64	Up	99.6824	115.052	63.3477	111.374	137.478	86.5023	9.08184	12.1182	13.8827	11.1295	14.5166	9.80423	GPC3	glypican 3 [Source:HGNC Symbol;Acc:HGNC:4451]	GO:0046658,GO:0062023,GO:0060422,GO:0042074,GO:0072111,GO:0060976,GO:0072180,GO:0045879,GO:0090263,GO:0045807,GO:0045732,GO:0060828,GO:2000050	anchored component of plasma membrane|collagen-containing extracellular matrix|peptidyl-dipeptidase inhibitor activity|cell migration involved in gastrulation|cell proliferation involved in kidney development|coronary vasculature development|mesonephric duct morphogenesis|negative regulation of smoothened signaling pathway|positive regulation of canonical Wnt signaling pathway|positive regulation…	bom05205	Proteoglycans in cancer
ENSBGRG00000011804	528.405	1016.37	40.4393	0.0395634	-4.65969	7.55549e-67	1.24227e-63	Down	0.170198	0.545683	0.650361	0.406922	0.27443	0.49328	7.34705	9.97134	8.03727	9.65422	10.5169	14.4229	CKMT1		GO:0005743,GO:0043209,GO:0005524,GO:0004111,GO:0043066,GO:0032091	mitochondrial inner membrane|myelin sheath|ATP binding|creatine kinase activity|negative regulation of apoptotic process|negative regulation of protein binding	bom00330	Arginine and proline metabolism
ENSBGRG00000002548	2317.67	1103.47	3531.87	3.20124	1.67863	7.22502e-63	1.07994e-59	Up	142.537	114.352	112.745	124.36	133.587	106.274	34.9868	33.162	42.5443	35.4653	32.9933	37.2783	MFAP2	microfibril associated protein 2 [Source:HGNC Symbol;Acc:HGNC:7033]	GO:0001527	microfibril
ENSBGRG00000025300	166.64	322.762	10.5182	0.0330044	-4.9212	4.24749e-59	5.3721e-56	Down	0.262143	0.202613	0.0573005	0.317291	0.18681	0.135979	8.10126	3.85185	3.60726	5.96148	4.82374	7.2666	SBSN	suprabasin [Source:HGNC Symbol;Acc:HGNC:24950]	GO:0005576	extracellular region
ENSBGRG00000026777	3727.52	7309.22	145.825	0.0199577	-5.64691	4.22377e-59	5.3721e-56	Down	2.18146	5.51083	3.17327	2.22239	3.66192	2.17445	141.139	115.297	178.685	169.967	49.6418	242.883	PROM2	prominin 2 [Source:HGNC Symbol;Acc:HGNC:20685]	GO:0016324,GO:0016323,GO:0042995,GO:0009986,GO:0060170,GO:0005929,GO:0031410,GO:0070062,GO:0005887,GO:0044393,GO:0005902,GO:0031528,GO:0071914,GO:0015485,GO:2001287,GO:0048550,GO:0031346,GO:0001934,GO:0043087	apical plasma membrane|basolateral plasma membrane|cell projection|cell surface|ciliary membrane|cilium|cytoplasmic vesicle|extracellular exosome|integral component of plasma membrane|microspike|microvillus|microvillus membrane|prominosome|cholesterol binding|negative regulation of caveolin-mediated endocytosis|negative regulation of pinocytosis|positive regulation of cell projection organization…
ENSBGRG00000003888	174.301	23.8335	324.769	13.5916	3.76465	3.88797e-54	4.56615e-51	Up	13.6738	7.63524	9.24053	11.3413	7.0303	10.0439	0.57121	0.523386	0.865259	1.08121	0.648046	0.462556	PROKR1	prokineticin receptor 1 [Source:HGNC Symbol;Acc:HGNC:4524]	GO:0005887,GO:0004930,GO:0004983,GO:0007623,GO:0007186	integral component of plasma membrane|G protein-coupled receptor activity|neuropeptide Y receptor activity|circadian rhythm|G protein-coupled receptor signaling pathway
ENSBGRG00000007137	536.064	104.568	967.561	9.2438	3.20849	3.736e-51	4.09515e-48	Up	23.7474	24.7174	12.7987	21.5582	39.2147	19.0265	2.45202	1.53588	3.1659	2.90143	2.03125	2.32693	KIF12		GO:0005737,GO:0070062,GO:0005871,GO:0005874,GO:0005524,GO:0016887,GO:0008017,GO:0003777,GO:0007018	cytoplasm|extracellular exosome|kinesin complex|microtubule|ATP binding|ATPase activity|microtubule binding|microtubule motor activity|microtubule-based movement
ENSBGRG00000009678	415.523	80.0673	750.979	9.37248	3.22843	9.63879e-51	9.90506e-48	Up	8.52747	12.6452	6.9758	12.4196	13.6856	7.06595	0.762044	0.739316	1.40643	1.28216	0.744474	1.23418	INHBA	inhibin subunit beta A [Source:HGNC Symbol;Acc:HGNC:6066]	GO:0043509,GO:0005576,GO:0005615,GO:0043512,GO:0048471,GO:0005125,GO:0008083,GO:0005179,GO:0042802,GO:0017046,GO:0005160,GO:0070699,GO:0032924,GO:0007050,GO:0048468,GO:0035987,GO:0097191,GO:0061029,GO:0000082,GO:0097154,GO:0001942,GO:0002244,GO:0042541,GO:0008584,GO:0048333,GO:0045786,GO:0030308,GO:0008285,GO:0051799,GO:0042476,GO:0001541,GO:0045648,GO:2001241,GO:0060279,GO:0010862,GO:0045944,GO:…	activin A complex|extracellular region|extracellular space|inhibin A complex|perinuclear region of cytoplasm|cytokine activity|growth factor activity|hormone activity|identical protein binding|peptide hormone binding|transforming growth factor beta receptor binding|type II activin receptor binding|activin receptor signaling pathway|cell cycle arrest|cell development|endodermal cell differentiatio…	bom04060,bom04350,bom04550	Cytokine-cytokine receptor interaction|TGF-beta signaling pathway|Signaling pathways regulating pluripotency of stem cells
ENSBGRG00000023981	882.204	1483.38	281.028	0.189317	-2.40112	2.8925e-50	2.79756e-47	Down	9.14403	14.6677	12.0041	14.1581	9.23098	15.5554	58.0972	63.585	50.5599	66.2365	65.5014	66.2822	SEC14L2		GO:0005737,GO:0005634,GO:0008289	cytoplasm|nucleus|lipid binding
ENSBGRG00000020188	317.658	590.247	45.0703	0.0763189	-3.71182	2.22631e-49	2.03361e-46	Down	1.18513	2.57124	1.7452	0.838866	1.48707	1.59005	28.605	16.0392	10.8978	20.8735	18.6737	21.6209	SLC16A6	solute carrier family 16 member 6 [Source:HGNC Symbol;Acc:HGNC:10927]	GO:0005887,GO:0016020,GO:0008028,GO:0015293,GO:0015718	integral component of plasma membrane|membrane|monocarboxylic acid transmembrane transporter activity|symporter activity|monocarboxylic acid transport
ENSBGRG00000020264	1044.59	1958.64	130.539	0.0664908	-3.9107	7.10158e-48	6.14549e-45	Down	4.15459	5.79263	8.54712	5.60927	2.19544	8.93423	77.5936	96.2654	83.8782	78.055	56.4071	108.635	UPK2	uroplakin 2 [Source:HGNC Symbol;Acc:HGNC:12579]	GO:0016324,GO:0005783,GO:0016021,GO:0005886,GO:0042803,GO:0030855	apical plasma membrane|endoplasmic reticulum|integral component of membrane|plasma membrane|protein homodimerization activity|epithelial cell differentiation
ENSBGRG00000006045	244.925	443.933	45.9163	0.103069	-3.27831	1.02747e-47	8.44685e-45	Down	0.984709	1.12755	0.969389	0.824008	0.92997	1.89398	7.65617	7.09849	13.2551	11.9915	8.9806	12.6125	MISP	mitotic spindle positioning [Source:HGNC Symbol;Acc:HGNC:27000]	GO:0005938,GO:0005856,GO:0005925,GO:0043231,GO:0005886,GO:0003779,GO:0007049,GO:0051301	cell cortex|cytoskeleton|focal adhesion|intracellular membrane-bounded organelle|plasma membrane|actin binding|cell cycle|cell division
ENSBGRG00000018300	467.082	930.864	3.29897	0.00349614	-8.16002	1.47385e-47	1.15395e-44	Down	0	0.341286	0.337813	0.0890754	0.0858182	0.0490814	41.8059	39.116	20.8584	38.7517	28.9717	71.7033	NXF3		GO:0005737,GO:0042272,GO:0005654,GO:0005634,GO:0003729,GO:0003723,GO:0006406,GO:0016973	cytoplasm|nuclear RNA export factor complex|nucleoplasm|nucleus|mRNA binding|RNA binding|mRNA export from nucleus|poly(A)+ mRNA export from nucleus	bom03008,bom03013,bom03015,bom05014,bom05164,bom05168	Ribosome biogenesis in eukaryotes|RNA transport|mRNA surveillance pathway|Amyotrophic lateral sclerosis|Influenza A|Herpes simplex virus 1 infection
ENSBGRG00000015841	1132.08	1853.35	410.801	0.221536	-2.17438	5.41628e-46	4.04793e-43	Down	8.37027	9.67537	9.82919	9.02741	8.82397	10.1898	35.2902	31.0526	39.6191	35.5694	38.7824	56.9418	VASN	vasorin [Source:HGNC Symbol;Acc:HGNC:18517]	GO:0009986,GO:0070062,GO:0031012,GO:0005615,GO:0016021,GO:0005765,GO:0005739,GO:0005886,GO:0045296,GO:0050431,GO:0071456,GO:0071461,GO:0010719,GO:0030512	cell surface|extracellular exosome|extracellular matrix|extracellular space|integral component of membrane|lysosomal membrane|mitochondrion|plasma membrane|cadherin binding|transforming growth factor beta binding|cellular response to hypoxia|cellular response to redox state|negative regulation of epithelial to mesenchymal transition|negative regulation of transforming growth factor beta receptor …
ENSBGRG00000020412	33730.9	55131.2	12330.5	0.223649	-2.16069	5.70121e-46	4.07562e-43	Down	233.567	254.031	270.372	232.907	141.421	289.636	1145.77	839.391	1125.73	1107.2	847.454	1001.63	PLD3	phospholipase D family member 3 [Source:HGNC Symbol;Acc:HGNC:17158]	GO:0005789,GO:0016021,GO:0070290,GO:0004630,GO:0016042	endoplasmic reticulum membrane|integral component of membrane|N-acylphosphatidylethanolamine-specific phospholipase D activity|phospholipase D activity|lipid catabolic process	bom00564,bom00565	Glycerophospholipid metabolism|Ether lipid metabolism
ENSBGRG00000009786	906.568	311.083	1502.05	4.82412	2.27027	4.21248e-43	2.8859e-40	Up	63.4331	56.2927	45.409	72.5482	55.0435	63.4646	12.8857	6.67791	14.7259	11.3515	9.60939	14.8428	HTRA3	HtrA serine peptidase 3 [Source:HGNC Symbol;Acc:HGNC:30406]
ENSBGRG00000023723	857.148	1374.27	340.025	0.247132	-2.01664	5.29067e-43	3.47956e-40	Down	2.8565	3.23625	4.00249	3.65445	2.89447	4.11411	12.2169	13.7735	10.6905	15.1928	13.16	14.0659	FMNL1	formin like 1 [Source:HGNC Symbol;Acc:HGNC:1212]	GO:0032059,GO:0005938,GO:0005829,GO:0070062,GO:0016020,GO:0045335,GO:0005886,GO:0051015,GO:0032794,GO:0005522,GO:0048365,GO:0051014,GO:0030866,GO:0008360,GO:0006929	bleb|cell cortex|cytosol|extracellular exosome|membrane|phagocytic vesicle|plasma membrane|actin filament binding|GTPase activating protein binding|profilin binding|Rac GTPase binding|actin filament severing|cortical actin cytoskeleton organization|regulation of cell shape|substrate-dependent cell migration
ENSBGRG00000013546	3716.96	2235.82	5198.1	2.32497	1.21721	4.05267e-42	2.56285e-39	Up	120.214	116.5	111.14	141.105	131.672	100.482	52.4738	42.7555	55.1408	52.1701	47.3762	43.6839	Marcks	myristoylated alanine rich protein kinase C substrate [Source:HGNC Symbol;Acc:HGNC:6759]	GO:0032432,GO:0005938,GO:0005813,GO:0005737,GO:0042585,GO:0016020,GO:0051015,GO:0005516,GO:0042802,GO:0005080,GO:0051764,GO:0051017,GO:0051260	actin filament bundle|cell cortex|centrosome|cytoplasm|germinal vesicle|membrane|actin filament binding|calmodulin binding|identical protein binding|protein kinase C binding|actin crosslink formation|actin filament bundle assembly|protein homooligomerization	bom04666,bom05206	Fc gamma R-mediated phagocytosis|MicroRNAs in cancer
ENSBGRG00000024374	5992.37	10229.8	1754.94	0.171515	-2.5436	7.3554e-42	4.47916e-39	Down	28.8925	39.2282	49.1167	33.3227	23.8664	42.1821	243.943	215.837	148.559	181.357	222.615	180.995	GUSB		GO:0005764,GO:0004566,GO:0030246,GO:0019391	lysosome|beta-glucuronidase activity|carbohydrate binding|glucuronoside catabolic process	bom00040,bom00053,bom00531,bom00860,bom00983,bom04142	Pentose and glucuronate interconversions|Ascorbate and aldarate metabolism|Glycosaminoglycan degradation|Porphyrin and chlorophyll metabolism|Drug metabolism - other enzymes|Lysosome
ENSBGRG00000026171	2453.92	4328.81	579.024	0.133668	-2.90328	2.43523e-41	1.43e-38	Down	10.4354	15.7103	21.3645	15.9243	7.23542	19.0159	92.58	97.7378	105.817	120.03	104.466	116.438	MAT1A	methionine adenosyltransferase 1A [Source:HGNC Symbol;Acc:HGNC:6903]	GO:0005829,GO:0005524,GO:0046872,GO:0004478,GO:0009087,GO:0006730,GO:0006556	cytosol|ATP binding|metal ion binding|methionine adenosyltransferase activity|methionine catabolic process|one-carbon metabolic process|S-adenosylmethionine biosynthetic process	bom00270	Cysteine and methionine metabolism
ENSBGRG00000000639	297.681	510.9	84.4622	0.164677	-2.60229	3.51651e-41	1.99374e-38	Down	2.11898	2.21363	3.28243	2.09241	2.64775	3.99227	16.8198	16.1748	11.987	20.8037	14.0709	14.005	FAM221A	family with sequence similarity 221 member A [Source:HGNC Symbol;Acc:HGNC:27977]
ENSBGRG00000005102	1540.21	2579.19	501.237	0.194204	-2.36436	2.41883e-39	1.32568e-36	Down	10.1775	10.7579	14.2276	16.249	7.99681	13.3073	53.351	48.9698	58.4385	84.8005	46.9454	64.8305	Stoml1	stomatin like 1 [Source:HGNC Symbol;Acc:HGNC:14560]	GO:0031410,GO:0016021,GO:0031902,GO:0045121,GO:0005886,GO:0008200,GO:1990830,GO:0006869,GO:1901586,GO:0060395	cytoplasmic vesicle|integral component of membrane|late endosome membrane|membrane raft|plasma membrane|ion channel inhibitor activity|cellular response to leukemia inhibitory factor|lipid transport|negative regulation of acid-sensing ion channel activity|SMAD protein signal transduction
ENSBGRG00000008187	2447.07	3425.75	1468.39	0.428482	-1.22269	3.67016e-39	1.94661e-36	Down	19.9885	18.5482	22.5674	21.6518	18.6433	19.6836	44.3962	42.0278	45.5502	46.7643	42.9628	45.5646	TOR3A	torsin family 3 member A [Source:HGNC Symbol;Acc:HGNC:11997]	GO:0005783,GO:0005788,GO:0070062,GO:0005524,GO:0016887	endoplasmic reticulum|endoplasmic reticulum lumen|extracellular exosome|ATP binding|ATPase activity
ENSBGRG00000021259	515.671	829.558	201.783	0.24308	-2.0405	3.48733e-38	1.79183e-35	Down	4.25672	5.22841	5.07784	6.65664	5.69494	6.54348	20.8415	20.2523	22.6901	24.8047	14.352	27.0208	PFKFB4	6-phosphofructo-2-kinase/fructose-2,6-biphosphatase 4 [Source:HGNC Symbol;Acc:HGNC:8875]	GO:0005829,GO:0003873,GO:0005524,GO:0004331,GO:0006003,GO:0006000,GO:0045821	cytosol|6-phosphofructo-2-kinase activity|ATP binding|fructose-2,6-bisphosphate 2-phosphatase activity|fructose 2,6-bisphosphate metabolic process|fructose metabolic process|positive regulation of glycolytic process	bom00051,bom04152	Fructose and mannose metabolism|AMPK signaling pathway
ENSBGRG00000004205	3558.43	4952.28	2164.57	0.437077	-1.19404	1.47733e-37	7.36069e-35	Down	19.6542	25.7061	18.9318	19.1747	18.5805	22.6912	49.67	41.3479	48.0417	50.9482	37.2274	43.0895	TPP1	tripeptidyl peptidase 1 [Source:HGNC Symbol;Acc:HGNC:2073]	GO:0005764,GO:0042470,GO:0004175,GO:0046872,GO:0004252,GO:0008240,GO:0045453,GO:0007399,GO:0043171,GO:0006508	lysosome|melanosome|endopeptidase activity|metal ion binding|serine-type endopeptidase activity|tripeptidyl-peptidase activity|bone resorption|nervous system development|peptide catabolic process|proteolysis	bom04142	Lysosome
ENSBGRG00000006261	129583	234674	24491.9	0.104364	-3.2603	3.87512e-37	1.87396e-34	Down	5268.24	7057.72	11292.4	6870.17	2687.96	8771.72	67449.9	55487.2	58403.4	60904.1	52092.1	88934.3	CD52	CD52 molecule [Source:HGNC Symbol;Acc:HGNC:1804]	GO:0031225,GO:0005886,GO:0097225,GO:0007204	anchored component of membrane|plasma membrane|sperm midpiece|positive regulation of cytosolic calcium ion concentration
ENSBGRG00000004987	195.357	73.4248	317.289	4.3259	2.113	6.95634e-37	3.26789e-34	Up	2.05658	1.53988	1.62958	2.19537	2.27608	1.68909	0.354669	0.375314	0.445853	0.431083	0.504369	0.363793	ADAMTS17	ADAM metallopeptidase with thrombospondin type 1 motif 17 [Source:HGNC Symbol;Acc:HGNC:17109]	GO:0005576,GO:0046872,GO:0004222,GO:0003676	extracellular region|metal ion binding|metalloendopeptidase activity|nucleic acid binding
ENSBGRG00000025457	2072.89	3109.57	1036.2	0.333184	-1.58561	1.40237e-36	6.40492e-34	Down	40.4121	43.2043	41.7002	42.0078	43.232	38.9121	154.067	89.9716	117.663	111.377	91.2877	146.448	PDLIM1	PDZ and LIM domain 1 [Source:HGNC Symbol;Acc:HGNC:2067]	GO:0005856,GO:0005667,GO:0030018,GO:0046872,GO:0003713,GO:0006355	cytoskeleton|transcription factor complex|Z disc|metal ion binding|transcription coactivator activity|regulation of transcription, DNA-templated
ENSBGRG00000003045	3536.24	6800.25	272.225	0.0400067	-4.64362	1.65251e-36	7.34341e-34	Down	68.8358	57.4604	109.672	55.5449	31.6326	89.5049	2137.69	533.478	2872.28	1912.16	1048.81	1612.92	Defb43		GO:0005615,GO:0042742,GO:0045087	extracellular space|defense response to bacterium|innate immune response
ENSBGRG00000001876	459.35	724.111	194.588	0.268328	-1.89793	1.89572e-36	8.20246e-34	Down	1.98446	2.07704	2.51829	2.83563	2.00342	1.99749	9.95891	5.8762	8.60434	9.26518	5.76844	8.33191	FAAH				bom04723	Retrograde endocannabinoid signaling
ENSBGRG00000002494	321.011	148.142	493.881	3.33582	1.73804	2.01086e-36	8.47759e-34	Up	15.081	15.5144	12.2049	14.1724	16.9784	13.8899	3.42264	3.59491	5.80647	4.09138	4.12504	3.78604	IGF2BP2	insulin like growth factor 2 mRNA binding protein 2 [Source:HGNC Symbol;Acc:HGNC:28867]	GO:0005737,GO:0005856,GO:0005829,GO:0005634,GO:0003730,GO:0048027,GO:0003723,GO:0045182,GO:0009653,GO:0051028,GO:0017148,GO:0042035,GO:0043488	cytoplasm|cytoskeleton|cytosol|nucleus|mRNA 3'-UTR binding|mRNA 5'-UTR binding|RNA binding|translation regulator activity|anatomical structure morphogenesis|mRNA transport|negative regulation of translation|regulation of cytokine biosynthetic process|regulation of mRNA stability
ENSBGRG00000016113	124.586	236.135	13.0376	0.0543974	-4.20032	4.63325e-36	1.9045e-33	Down	0.190079	0.457068	0.73864	0.374925	0.262702	0.713665	4.19587	9.34571	11.1391	9.57099	6.56356	6.29749	SERPINE3	serpin family E member 3 [Source:HGNC Symbol;Acc:HGNC:24774]	GO:0005615,GO:0004867,GO:0010951	extracellular space|serine-type endopeptidase inhibitor activity|negative regulation of endopeptidase activity
ENSBGRG00000022876	654.697	1150.56	158.832	0.137999	-2.85727	5.23413e-36	2.09901e-33	Down	7.35875	5.36916	4.73546	3.07188	3.44772	7.22423	29.6289	41.3546	29.1471	34.8246	30.9008	45.7808	CYP4F2
ENSBGRG00000013548	5684.73	8055.68	3313.79	0.411398	-1.2814	1.01502e-35	3.97355e-33	Down	35.1278	43.3541	33.4813	32.5446	38.81	40.1943	79.9072	95.0998	81.937	91.5735	81.8112	79.3542	SREBF1	sterol regulatory element binding transcription factor 1 [Source:HGNC Symbol;Acc:HGNC:11289]	GO:0005737,GO:0005789,GO:0012507,GO:0000139,GO:0016021,GO:0005634,GO:0003677,GO:0046983,GO:0008203,GO:0008610,GO:0010867,GO:0006355	cytoplasm|endoplasmic reticulum membrane|ER to Golgi transport vesicle membrane|Golgi membrane|integral component of membrane|nucleus|DNA binding|protein dimerization activity|cholesterol metabolic process|lipid biosynthetic process|positive regulation of triglyceride biosynthetic process|regulation of transcription, DNA-templated	bom04152,bom04910,bom04931,bom04932	AMPK signaling pathway|Insulin signaling pathway|Insulin resistance|Non-alcoholic fatty liver disease
ENSBGRG00000010311	1160.69	2258.45	62.9209	0.0277834	-5.16963	3.36751e-35	1.28764e-32	Down	0.812031	0.425511	1.76495	1.22904	0.313858	1.14229	20.5378	39.3421	24.0009	29.9565	31.9671	46.9644	USH1C	USH1 protein network component harmonin [Source:HGNC Symbol;Acc:HGNC:12597]	GO:0005903,GO:0005856,GO:0005829,GO:0005902,GO:0005886,GO:0002141,GO:0002142,GO:0032420,GO:0032426,GO:0051015,GO:1904970,GO:0042491,GO:0042472,GO:0060122,GO:1904106,GO:0032532,GO:0050953,GO:0007605	brush border|cytoskeleton|cytosol|microvillus|plasma membrane|stereocilia ankle link|stereocilia ankle link complex|stereocilium|stereocilium tip|actin filament binding|brush border assembly|inner ear auditory receptor cell differentiation|inner ear morphogenesis|inner ear receptor cell stereocilium organization|protein localization to microvillus|regulation of microvillus length|sensory percepti…
ENSBGRG00000011587	125.329	240.859	9.7997	0.0404353	-4.62824	1.04024e-34	3.88717e-32	Down	0.487333	0.502221	1.06524	0.786476	0.757717	0.36113	9.95073	20.174	10.2759	17.1277	7.48803	26.3484	MZB1	marginal zone B and B1 cell specific protein [Source:HGNC Symbol;Acc:HGNC:30125]	GO:0034663,GO:0005788,GO:0005576,GO:0033622,GO:0008284,GO:0002642,GO:0030888,GO:0042127,GO:0046626	endoplasmic reticulum chaperone complex|endoplasmic reticulum lumen|extracellular region|integrin activation|positive regulation of cell proliferation|positive regulation of immunoglobulin biosynthetic process|regulation of B cell proliferation|regulation of cell proliferation|regulation of insulin receptor signaling pathway
ENSBGRG00000017360	1803.22	2920.29	686.156	0.234882	-2.08999	1.35464e-34	4.94957e-32	Down	16.9047	18.0842	16.8365	16.2304	10.9458	22.6208	49.8036	67.0757	71.4437	70.3256	71.7156	76.0112	PSPH	phosphoserine phosphatase [Source:HGNC Symbol;Acc:HGNC:9577]	GO:0005737,GO:0005509,GO:0000287,GO:0016791,GO:0004647,GO:0042803,GO:0016311,GO:0006564,GO:0006563	cytoplasm|calcium ion binding|magnesium ion binding|phosphatase activity|phosphoserine phosphatase activity|protein homodimerization activity|dephosphorylation|L-serine biosynthetic process|L-serine metabolic process	bom00260	Glycine, serine and threonine metabolism
ENSBGRG00000022733	201.344	78.3967	324.29	4.1297	2.04604	3.74778e-34	1.33959e-31	Up	2.21177	2.52002	2.6265	2.87477	2.77677	1.88943	0.659571	0.442536	0.759924	0.681633	0.408551	0.494024	KLHL13	kelch like family member 13 [Source:HGNC Symbol;Acc:HGNC:22931]	GO:0031463,GO:0030496,GO:0004842,GO:0007049,GO:0051301,GO:0016567,GO:0032465	Cul3-RING ubiquitin ligase complex|midbody|ubiquitin-protein transferase activity|cell cycle|cell division|protein ubiquitination|regulation of cytokinesis	bom04120	Ubiquitin mediated proteolysis
ENSBGRG00000012468	1541.78	2328.83	754.736	0.324131	-1.62535	4.70013e-34	1.64424e-31	Down	54.3257	60.9575	50.5489	47.2577	48.7121	54.6791	127.251	181.024	136.242	164.708	138.454	166.619	TMEM97	transmembrane protein 97 [Source:HGNC Symbol;Acc:HGNC:28106]	GO:0005829,GO:0016021,GO:0005764,GO:0031965,GO:0005886,GO:0005791,GO:0030867,GO:0042632	cytosol|integral component of membrane|lysosome|nuclear membrane|plasma membrane|rough endoplasmic reticulum|rough endoplasmic reticulum membrane|cholesterol homeostasis
ENSBGRG00000025402	1176.67	2340.91	12.4309	0.00526722	-7.56874	6.67239e-34	2.28557e-31	Down	0.133062	0.205691	0.717439	0.125265	0.137925	0.0197207	35.0818	38.2763	20.0046	34.0748	40.6435	73.8693	ALOX15	arachidonate 15-lipoxygenase [Source:HGNC Symbol;Acc:HGNC:433]	GO:0005829,GO:0031234,GO:0005811,GO:0016020,GO:0005886,GO:0004052,GO:0050473,GO:0005506,GO:0005546,GO:0043277,GO:0019369,GO:0030282,GO:0071277,GO:0035963,GO:2001303,GO:0019372,GO:0002820,GO:0001503,GO:0006646,GO:0030838,GO:0010811,GO:0070374,GO:1901074,GO:0035358,GO:0034976,GO:0042060	cytosol|extrinsic component of cytoplasmic side of plasma membrane|lipid droplet|membrane|plasma membrane|arachidonate 12-lipoxygenase activity|arachidonate 15-lipoxygenase activity|iron ion binding|phosphatidylinositol-4,5-bisphosphate binding|apoptotic cell clearance|arachidonic acid metabolic process|bone mineralization|cellular response to calcium ion|cellular response to interleukin-13|lipox…	bom00590,bom00591,bom04216,bom04217,bom04726	Arachidonic acid metabolism|Linoleic acid metabolism|Ferroptosis|Necroptosis|Serotonergic synapse
ENSBGRG00000011195	2559.87	1387.92	3731.83	2.68895	1.42704	6.82274e-34	2.28938e-31	Up	72.4571	81.4421	64.1266	83.229	85.3216	62.9205	25.2241	23.376	34.2367	32.4636	21.3027	22.0042	CDH11	cadherin 11 [Source:HGNC Symbol;Acc:HGNC:1750]	GO:0016342,GO:0009986,GO:0005913,GO:0005737,GO:0070062,GO:0098978,GO:0016021,GO:0005886,GO:0098685,GO:0045296,GO:0005509,GO:0008092,GO:0042803,GO:0034332,GO:0016339,GO:0007155,GO:0098609,GO:0044331,GO:0007043,GO:0021957,GO:0007156,GO:0050804,GO:0001503,GO:0001501	catenin complex|cell surface|cell-cell adherens junction|cytoplasm|extracellular exosome|glutamatergic synapse|integral component of membrane|plasma membrane|Schaffer collateral - CA1 synapse|cadherin binding|calcium ion binding|cytoskeletal protein binding|protein homodimerization activity|adherens junction organization|calcium-dependent cell-cell adhesion via plasma membrane cell adhesion molec…
ENSBGRG00000014752	1366.65	2685.89	47.419	0.0176914	-5.82081	9.01963e-34	2.96602e-31	Down	1.31143	0.79418	0.409796	0.160006	1.24725	0.400749	32.9482	33.9247	40.6815	31.8419	18.1737	70.687	SERPINA1		GO:0005783,GO:0005615,GO:0005794,GO:0042802,GO:0002020,GO:0004867,GO:0010951	endoplasmic reticulum|extracellular space|Golgi apparatus|identical protein binding|protease binding|serine-type endopeptidase inhibitor activity|negative regulation of endopeptidase activity	bom04610	Complement and coagulation cascades
ENSBGRG00000016164	2506.26	1165.92	3846.6	3.29968	1.72233	2.14735e-33	6.9229e-31	Up	34.7651	40.2284	22.4304	41.7426	46.7789	42.326	11.07	10.3412	12.684	12.8454	9.90769	8.32125	COL14A1	collagen type XIV alpha 1 chain [Source:HGNC Symbol;Acc:HGNC:2191]	GO:0005581,GO:0005596,GO:0062023,GO:0005788,GO:0031012,GO:0005576,GO:0005615,GO:0005518,GO:0005201,GO:0030020,GO:0030674,GO:0003723,GO:0098609,GO:0030199,GO:0030198,GO:0003429	collagen trimer|collagen type XIV trimer|collagen-containing extracellular matrix|endoplasmic reticulum lumen|extracellular matrix|extracellular region|extracellular space|collagen binding|extracellular matrix structural constituent|extracellular matrix structural constituent conferring tensile strength|protein binding, bridging|RNA binding|cell-cell adhesion|collagen fibril organization|extracel…	bom04974	Protein digestion and absorption
ENSBGRG00000012003	9538.23	13791.1	5285.31	0.383231	-1.38372	2.22191e-33	6.98268e-31	Down	282.281	301.071	278.988	276.915	227.855	307.809	642.17	738.734	636.175	671.858	688.616	726.544	CTSL	cathepsin V [Source:HGNC Symbol;Acc:HGNC:2538]	GO:0005615,GO:0005764,GO:0004197,GO:0051603	extracellular space|lysosome|cysteine-type endopeptidase activity|proteolysis involved in cellular protein catabolic process	bom04140,bom04142,bom04145,bom04210,bom04612,bom05205,bom05323,bom05418	Autophagy - animal|Lysosome|Phagosome|Apoptosis|Antigen processing and presentation|Proteoglycans in cancer|Rheumatoid arthritis|Fluid shear stress and atherosclerosis
ENSBGRG00000015140	128.881	0.985228	256.777	254.104	7.98928	2.25083e-33	6.98268e-31	Up	6.76432	4.36789	8.65936	8.06071	3.52796	4.99989	0.0236262	0	0.117239	0	0	0	GLB1L2		GO:0005576,GO:0005773,GO:0004565,GO:0005975	extracellular region|vacuole|beta-galactosidase activity|carbohydrate metabolic process
ENSBGRG00000009220	1031.46	548.021	1514.9	2.76396	1.46674	5.90542e-33	1.79809e-30	Up	38.0232	35.9608	28.7599	39.305	37.8459	33.4072	10.9378	9.80096	16.2367	15.2559	10.7604	10.2768	EMILIN3	elastin microfibril interfacer 3 [Source:HGNC Symbol;Acc:HGNC:16123]	GO:0005737,GO:0031012,GO:0005201,GO:0010811	cytoplasm|extracellular matrix|extracellular matrix structural constituent|positive regulation of cell-substrate adhesion
ENSBGRG00000026229	944.135	1553.85	334.415	0.215148	-2.2166	6.43134e-33	1.92262e-30	Down	3.22723	5.1556	4.00961	4.08488	3.40305	5.12389	16.91	20.1948	16.5131	28.4178	16.3834	11.7126		FA complementation group A [Source:HGNC Symbol;Acc:HGNC:3582]			bom03460	Fanconi anemia pathway
ENSBGRG00000011167	984.038	500.64	1467.44	2.9323	1.55203	9.94866e-33	2.921e-30	Up	20.6945	25.4328	17.2591	20.3583	29.1997	18.5959	8.35391	6.41626	8.2762	6.08285	6.56524	6.53576	CYS1	cystin 1 [Source:HGNC Symbol;Acc:HGNC:18525]	GO:0060170,GO:0005929,GO:0005856,GO:0005829	ciliary membrane|cilium|cytoskeleton|cytosol
ENSBGRG00000015939	500.476	930.208	70.7444	0.0758358	-3.72098	1.12326e-32	3.24012e-30	Down	0.918271	1.69342	3.09884	2.75589	1.27746	1.57582	42.5408	11.6628	21.3876	21.1292	14.7324	32.8772	Caly	calcyon neuron specific vesicular protein [Source:HGNC Symbol;Acc:HGNC:17938]	GO:0031410,GO:0030659,GO:0005768,GO:0098978,GO:0005887,GO:0098843,GO:0038024,GO:0032051,GO:0050780,GO:0044877,GO:0048268,GO:0007212,GO:0016197,GO:0045807,GO:0098884	cytoplasmic vesicle|cytoplasmic vesicle membrane|endosome|glutamatergic synapse|integral component of plasma membrane|postsynaptic endocytic zone|cargo receptor activity|clathrin light chain binding|dopamine receptor binding|protein-containing complex binding|clathrin coat assembly|dopamine receptor signaling pathway|endosomal transport|positive regulation of endocytosis|postsynaptic neurotransmi…	bom04728	Dopaminergic synapse
ENSBGRG00000025743	799.317	1352.86	245.771	0.1818	-2.45958	1.55083e-32	4.39634e-30	Down	2.17283	2.54205	1.61949	2.80718	3.32298	2.28058	9.08164	10.8503	14.1438	17.6247	7.56529	17.1503	Ptprv		GO:0016021,GO:0004725,GO:0046849	integral component of membrane|protein tyrosine phosphatase activity|bone remodeling
ENSBGRG00000023724	1316.62	1841.27	791.96	0.429911	-1.21789	1.81868e-32	5.06827e-30	Down	32.5769	36.6489	32.4265	33.6667	29.1451	35.7123	82.5895	57.7094	75.8388	84.8405	59.4926	81.9205	GLMP	glycosylated lysosomal membrane protein [Source:HGNC Symbol;Acc:HGNC:29436]	GO:0005829,GO:0016021,GO:0005765,GO:0005764,GO:0005634,GO:0004879,GO:0030374,GO:0044212,GO:0045944	cytosol|integral component of membrane|lysosomal membrane|lysosome|nucleus|nuclear receptor activity|nuclear receptor transcription coactivator activity|transcription regulatory region DNA binding|positive regulation of transcription by RNA polymerase II
ENSBGRG00000017761	1845.63	894.071	2797.2	3.12804	1.64526	2.25759e-32	6.18655e-30	Up	26.3454	22.7119	16.7941	23.2447	22.741	21.5041	8.07152	5.18924	8.39978	8.8079	4.63574	5.64392	PXDN	peroxidasin [Source:HGNC Symbol;Acc:HGNC:14966]	GO:0062023,GO:0005783,GO:0070062,GO:0005576,GO:0005615,GO:0005201,GO:0020037,GO:0005152,GO:0046872,GO:0004601,GO:0030198,GO:0042744,GO:0006955,GO:0055114,GO:0006979	collagen-containing extracellular matrix|endoplasmic reticulum|extracellular exosome|extracellular region|extracellular space|extracellular matrix structural constituent|heme binding|interleukin-1 receptor antagonist activity|metal ion binding|peroxidase activity|extracellular matrix organization|hydrogen peroxide catabolic process|immune response|oxidation-reduction process|response to oxidative…
ENSBGRG00000009307	855.026	1267.2	442.852	0.349122	-1.5182	4.05009e-32	1.09166e-29	Down	23.4193	21.9046	30.0489	23.9549	19.8389	22.5216	62.5772	65.2794	62.1044	73.7026	57.2053	63.8411	AGTRAP
ENSBGRG00000003695	440.784	620.313	261.255	0.420983	-1.24817	6.12348e-32	1.62391e-29	Down	5.96059	7.2412	5.7822	5.96826	6.40393	6.73189	16.3029	11.6056	13.0582	18.1336	13.3056	13.4077	GALC	galactosylceramidase [Source:HGNC Symbol;Acc:HGNC:4115]	GO:0005764,GO:0004336,GO:0006683	lysosome|galactosylceramidase activity|galactosylceramide catabolic process	bom00600,bom04142	Sphingolipid metabolism|Lysosome
ENSBGRG00000011685	126.927	250.328	3.52588	0.0141046	-6.14769	1.02713e-31	2.68063e-29	Down	0.014114	0.101816	0.0329078	0.0151851	0.0731491	0.100406	10.7643	2.82365	1.49963	2.56777	2.46247	2.73515	LCA5L	lebercilin LCA5 like [Source:HGNC Symbol;Acc:HGNC:1255]	GO:0005930,GO:0042073	axoneme|intraciliary transport
ENSBGRG00000014324	405.662	233.688	577.636	2.47444	1.3071	1.16549e-31	2.9942e-29	Up	18.0452	15.1564	12.8308	16.7862	16.5986	14.2253	6.54104	5.76892	6.14716	6.93457	5.53918	4.90512	ARL10	ADP ribosylation factor like GTPase 10 [Source:HGNC Symbol;Acc:HGNC:22042]	GO:0005622,GO:0005525	intracellular|GTP binding
ENSBGRG00000000884	855.829	1658.51	53.149	0.0320814	-4.96212	1.62851e-31	4.11937e-29	Down	1.71568	3.00952	1.23412	1.72806	3.14056	2.29389	85.8174	19.5984	90.847	81.6262	19.7941	94.8075	PDZK1IP1	PDZK1 interacting protein 1 [Source:HGNC Symbol;Acc:HGNC:16887]	GO:0016021	integral component of membrane
ENSBGRG00000001440	48.38	91.9478	4.81213	0.0512076	-4.2875	2.84206e-31	7.08017e-29	Down	0.324948	0.0478392	0.37882	0.199776	0.192471	0.330236	6.19952	4.77469	4.22043	3.9412	4.32567	3.52419	ANXA9	annexin A9 [Source:HGNC Symbol;Acc:HGNC:547]	GO:0015464,GO:0005509,GO:0005544,GO:0001786	acetylcholine receptor activity|calcium ion binding|calcium-dependent phospholipid binding|phosphatidylserine binding
ENSBGRG00000019162	5057.08	7701.19	2412.98	0.31328	-1.67448	3.46758e-31	8.50954e-29	Down	72.2356	85.0317	84.3746	76.8742	51.1941	80.7333	244.714	194.086	232.438	243.42	173.691	277.751	CTSA	cathepsin A [Source:HGNC Symbol;Acc:HGNC:9251]	GO:0005764,GO:0005654,GO:0004185,GO:1904715,GO:0051603,GO:0031647	lysosome|nucleoplasm|serine-type carboxypeptidase activity|negative regulation of chaperone-mediated autophagy|proteolysis involved in cellular protein catabolic process|regulation of protein stability	bom04142,bom04614	Lysosome|Renin-angiotensin system
ENSBGRG00000015688	133.971	252.46	15.4827	0.0612659	-4.02877	5.64263e-31	1.36435e-28	Down	0.441329	0.454811	0.210475	0.215828	0.166349	0.594617	4.76031	3.87725	4.87816	5.72878	2.80394	9.93921	SPACA9	sperm acrosome associated 9 [Source:HGNC Symbol;Acc:HGNC:1367]	GO:0001669,GO:0036064,GO:0005881,GO:0031514,GO:0005634,GO:0048306	acrosomal vesicle|ciliary basal body|cytoplasmic microtubule|motile cilium|nucleus|calcium-dependent protein binding
ENSBGRG00000002333	3229.51	4388.41	2070.6	0.471715	-1.08401	6.05863e-31	1.43856e-28	Down	243.519	240.369	228.765	201.142	205.472	261.406	514.98	370.528	534.146	484.435	436.227	439.675	MGST1	microsomal glutathione S-transferase 1 [Source:HGNC Symbol;Acc:HGNC:7061]	GO:0005783,GO:0005789,GO:0016021,GO:0005741,GO:0005739,GO:0004364,GO:0006749,GO:0055114,GO:0070207	endoplasmic reticulum|endoplasmic reticulum membrane|integral component of membrane|mitochondrial outer membrane|mitochondrion|glutathione transferase activity|glutathione metabolic process|oxidation-reduction process|protein homotrimerization	bom00480,bom00980,bom00982,bom00983,bom01524,bom05200,bom05204,bom05225,bom05418	Glutathione metabolism|Metabolism of xenobiotics by cytochrome P450|Drug metabolism - cytochrome P450|Drug metabolism - other enzymes|Platinum drug resistance|Pathways in cancer|Chemical carcinogenesis|Hepatocellular carcinoma|Fluid shear stress and atherosclerosis
ENSBGRG00000022665	161.94	260.633	63.2475	0.24227	-2.04531	6.12451e-31	1.43856e-28	Down	1.40513	0.976221	1.30679	0.883283	1.14555	0.935956	4.46093	3.44409	5.08439	5.46614	4.36659	3.37499	RASAL3	RAS protein activator like 3 [Source:HGNC Symbol;Acc:HGNC:26129]	GO:0005938,GO:0005737,GO:0098562,GO:0005096,GO:0046580,GO:0051142,GO:0007165	cell cortex|cytoplasm|cytoplasmic side of membrane|GTPase activator activity|negative regulation of Ras protein signal transduction|positive regulation of NK T cell proliferation|signal transduction	bom04014	Ras signaling pathway
ENSBGRG00000005425	447.377	192.37	702.384	3.65696	1.87064	6.95014e-31	1.6095e-28	Up	31.2478	37.8186	23.3104	34.969	34.5844	23.1498	6.57751	8.33119	8.76102	6.96	9.09466	7.51956	MEST	mesoderm specific transcript [Source:HGNC Symbol;Acc:HGNC:7028]	GO:0005783,GO:0005789,GO:0016021,GO:0016787,GO:0010883	endoplasmic reticulum|endoplasmic reticulum membrane|integral component of membrane|hydrolase activity|regulation of lipid storage
ENSBGRG00000025018	3275.77	4474.34	2077.2	0.464145	-1.10735	8.02053e-31	1.83158e-28	Down	63.1275	60.3845	71.7991	71.0192	59.8368	61.6428	134.007	124.961	123.554	148.096	123.632	136.489	Tmem9	transmembrane protein 9 [Source:HGNC Symbol;Acc:HGNC:18823]	GO:0016021,GO:0005770,GO:0031902,GO:0005765,GO:0005764	integral component of membrane|late endosome|late endosome membrane|lysosomal membrane|lysosome
ENSBGRG00000003473	401.605	158.453	644.757	4.06442	2.02305	1.0482e-30	2.36089e-28	Up	5.46305	8.3881	5.86626	7.56005	8.80059	7.38053	1.40507	1.12166	2.18502	2.51998	1.3216	1.61211	EPHB2	EPH receptor B2 [Source:HGNC Symbol;Acc:HGNC:3393]	GO:0030424,GO:0005737,GO:0005829,GO:0030425,GO:0005576,GO:0098978,GO:0005887,GO:0099055,GO:0099056,GO:0043005,GO:0043025,GO:0005634,GO:0005886,GO:0098794,GO:0043235,GO:0001540,GO:0005524,GO:0008046,GO:0042802,GO:0004713,GO:0044877,GO:0005102,GO:0004714,GO:0004888,GO:0005005,GO:0001525,GO:0007411,GO:0007413,GO:0048593,GO:0030154,GO:0021952,GO:0071679,GO:0022038,GO:0060996,GO:0060997,GO:0048013,GO:…	axon|cytoplasm|cytosol|dendrite|extracellular region|glutamatergic synapse|integral component of plasma membrane|integral component of postsynaptic membrane|integral component of presynaptic membrane|neuron projection|neuronal cell body|nucleus|plasma membrane|postsynapse|receptor complex|amyloid-beta binding|ATP binding|axon guidance receptor activity|identical protein binding|protein tyrosine k…	bom04360	Axon guidance
ENSBGRG00000007837	736.541	271.32	1201.76	4.42689	2.1463	1.13022e-30	2.51122e-28	Up	5.73829	5.79964	3.04325	5.51094	6.57844	5.30992	1.38612	0.687427	1.63088	1.17572	1.15491	0.824507	TENM3	teneurin transmembrane protein 3 [Source:HGNC Symbol;Acc:HGNC:29944]	GO:0030424,GO:0005887,GO:0016020,GO:0043005,GO:0050839,GO:0046982,GO:0042803,GO:0048593,GO:0007157,GO:0007156,GO:0048666,GO:0010976,GO:1903385,GO:0097264,GO:0007165	axon|integral component of plasma membrane|membrane|neuron projection|cell adhesion molecule binding|protein heterodimerization activity|protein homodimerization activity|camera-type eye morphogenesis|heterophilic cell-cell adhesion via plasma membrane cell adhesion molecules|homophilic cell adhesion via plasma membrane adhesion molecules|neuron development|positive regulation of neuron projectio…
ENSBGRG00000013924	1821.54	2462.89	1180.19	0.478964	-1.06201	1.40962e-30	3.09026e-28	Down	30.0558	30.4023	34.4508	34.4256	33.8463	35.7254	71.5781	56.3154	62.7238	64.6673	67.1379	69.6934	HSPA2	heat shock protein family A (Hsp70) member 2 [Source:HGNC Symbol;Acc:HGNC:5235]	GO:0036128,GO:0005737,GO:0005829,GO:0072687,GO:0005634,GO:0005886,GO:0005524,GO:0016887,GO:0042623,GO:0031072,GO:0051787,GO:0044183,GO:0051082,GO:0030154,GO:0034605,GO:0034620,GO:0051085,GO:0042026,GO:0009409,GO:0009408,GO:0006986,GO:0007283,GO:0016192	CatSper complex|cytoplasm|cytosol|meiotic spindle|nucleus|plasma membrane|ATP binding|ATPase activity|ATPase activity, coupled|heat shock protein binding|misfolded protein binding|protein binding involved in protein folding|unfolded protein binding|cell differentiation|cellular response to heat|cellular response to unfolded protein|chaperone cofactor-dependent protein refolding|protein refolding|…	bom03040,bom04010,bom04141,bom04144,bom04213,bom04612,bom04915,bom05020,bom05134,bom05145,bom05162	Spliceosome|MAPK signaling pathway|Protein processing in endoplasmic reticulum|Endocytosis|Longevity regulating pathway - multiple species|Antigen processing and presentation|Estrogen signaling pathway|Prion disease|Legionellosis|Toxoplasmosis|Measles
ENSBGRG00000008990	724.339	441.399	1007.28	2.28362	1.19133	2.20979e-30	4.7807e-28	Up	36.059	35.1875	33.3321	38.5896	42.7354	29.4734	14.6516	14.5355	16.2187	16.3962	12.5268	14.7587	TUSC3	tumor suppressor candidate 3 [Source:HGNC Symbol;Acc:HGNC:30242]	GO:0016021,GO:0005739,GO:0008250,GO:0015095,GO:0062062,GO:0050890,GO:0015693,GO:0018279	integral component of membrane|mitochondrion|oligosaccharyltransferase complex|magnesium ion transmembrane transporter activity|oligosaccharyltransferase complex binding|cognition|magnesium ion transport|protein N-linked glycosylation via asparagine	bom00510,bom00513,bom04141	N-Glycan biosynthesis|Various types of N-glycan biosynthesis|Protein processing in endoplasmic reticulum
ENSBGRG00000006394	228.93	431.759	26.1019	0.0601775	-4.05463	2.38319e-30	5.08888e-28	Down	1.49246	2.05074	3.56263	2.29389	1.69434	1.17969	56.0065	9.88045	51.2239	30.5612	17.2607	34.5024	LRCOL1	leucine rich colipase like 1 [Source:HGNC Symbol;Acc:HGNC:44160]	GO:0005576,GO:0008047,GO:0007586,GO:0016042,GO:0032094	extracellular region|enzyme activator activity|digestion|lipid catabolic process|response to food
ENSBGRG00000024262	1028.7	562.196	1495.2	2.65978	1.41131	3.42893e-30	7.228e-28	Up	40.3989	34.4115	32.1325	39.3003	44.3659	32.3635	13.0133	11.3904	17.9104	14.7173	12.107	10.3777	FCGRT	Fc fragment of IgG receptor and transporter [Source:HGNC Symbol;Acc:HGNC:3621]	GO:0016021,GO:0005886	integral component of membrane|plasma membrane
ENSBGRG00000007928	3175.14	4870.19	1480.08	0.303843	-1.7186	5.62249e-30	1.17019e-27	Down	50.6561	53.7634	59.9905	51.144	35.2825	53.615	166.434	161.818	129.482	149.001	150.985	186.948	PDIA5	protein disulfide isomerase family A member 5 [Source:HGNC Symbol;Acc:HGNC:24811]	GO:0005788,GO:0015037,GO:0003756,GO:0045454	endoplasmic reticulum lumen|peptide disulfide oxidoreductase activity|protein disulfide isomerase activity|cell redox homeostasis
ENSBGRG00000009309	98.6351	3.13785	194.132	61.1018	5.93314	9.89096e-30	2.03284e-27	Up	62.803	48.5412	18.5141	15.7273	65.0984	26.1047	1.59349	0.203981	0.197681	0.198987	0.357801	1.08164	SMPX	small muscle protein X-linked [Source:HGNC Symbol;Acc:HGNC:11122]	GO:0043034,GO:0031430,GO:0005927,GO:0005634	costamere|M band|muscle tendon junction|nucleus
ENSBGRG00000023769	50425.6	73532.7	27318.6	0.371514	-1.42851	1.38958e-29	2.82067e-27	Down	740.296	938.564	838.099	764.437	687.956	930.411	2109.01	2160.57	1769.3	1880.74	2154.25	2297.12	PSAP	prosaposin [Source:HGNC Symbol;Acc:HGNC:9498]	GO:0005615,GO:0005764,GO:0007193,GO:0060742,GO:0060736,GO:0019216,GO:0006665	extracellular space|lysosome|adenylate cyclase-inhibiting G protein-coupled receptor signaling pathway|epithelial cell differentiation involved in prostate gland development|prostate gland growth|regulation of lipid metabolic process|sphingolipid metabolic process	bom00600,bom04142	Sphingolipid metabolism|Lysosome
ENSBGRG00000008038	83.0097	155.526	10.4929	0.0663891	-3.91291	1.55444e-29	3.11683e-27	Down	0.111	0.0686346	0.168223	0.107481	0.0805398	0.236893	2.438	1.11661	1.2645	2.2275	1.2544	2.70547	CDHR3	cadherin related family member 3 [Source:HGNC Symbol;Acc:HGNC:26308]	GO:0016342,GO:0009986,GO:0005913,GO:0016021,GO:0005886,GO:0045296,GO:0005509,GO:0008092,GO:0042803,GO:0001618,GO:0034332,GO:0016339,GO:0098609,GO:0044331,GO:0007043,GO:0007156	catenin complex|cell surface|cell-cell adherens junction|integral component of membrane|plasma membrane|cadherin binding|calcium ion binding|cytoskeletal protein binding|protein homodimerization activity|virus receptor activity|adherens junction organization|calcium-dependent cell-cell adhesion via plasma membrane cell adhesion molecules|cell-cell adhesion|cell-cell adhesion mediated by cadherin|…
ENSBGRG00000020066	25778.8	7137.92	44419.7	6.22325	2.63767	2.69086e-29	5.33049e-27	Up	1117.16	1363.63	1102.69	1327.24	1984.19	1091.73	79.8477	245.189	256.469	206.006	226.963	174.646	IGFBP3	insulin like growth factor binding protein 3 [Source:HGNC Symbol;Acc:HGNC:5472]	GO:0005615,GO:0042567,GO:0005634,GO:0001968,GO:0031994,GO:0031995,GO:0008160,GO:0001933,GO:0014912,GO:0048662,GO:0001649,GO:0043065,GO:0043568,GO:0043410,GO:0045663,GO:0006468,GO:0001558,GO:0010906,GO:0032868,GO:0044342	extracellular space|insulin-like growth factor ternary complex|nucleus|fibronectin binding|insulin-like growth factor I binding|insulin-like growth factor II binding|protein tyrosine phosphatase activator activity|negative regulation of protein phosphorylation|negative regulation of smooth muscle cell migration|negative regulation of smooth muscle cell proliferation|osteoblast differentiation|pos…	bom04115,bom04218,bom04935,bom05202	p53 signaling pathway|Cellular senescence|Growth hormone synthesis, secretion and action|Transcriptional misregulation in cancer
ENSBGRG00000022561	1187.8	396.954	1978.65	4.98513	2.31763	3.31201e-29	6.4066e-27	Up	31.7011	36.4543	13.392	30.2322	49.4445	29.4515	5.75032	4.93948	7.11021	6.29392	5.02359	6.68317	SEMA3D	semaphorin 3D [Source:HGNC Symbol;Acc:HGNC:10726]	GO:0005615,GO:0005887,GO:0045499,GO:0038191,GO:0030215,GO:0050919,GO:0048843,GO:0001755,GO:0030335,GO:0071526	extracellular space|integral component of plasma membrane|chemorepellent activity|neuropilin binding|semaphorin receptor binding|negative chemotaxis|negative regulation of axon extension involved in axon guidance|neural crest cell migration|positive regulation of cell migration|semaphorin-plexin signaling pathway	bom04360	Axon guidance
ENSBGRG00000026483	2929.24	3969.14	1889.34	0.475889	-1.0713	3.30896e-29	6.4066e-27	Down	52.1408	50.9056	56.2024	51.1237	46.8966	54.5219	103.309	97.1056	99.658	110.021	93.4006	115.702	GNPTG		GO:0005576,GO:0005794,GO:0042803,GO:0046835	extracellular region|Golgi apparatus|protein homodimerization activity|carbohydrate phosphorylation	bom04142	Lysosome
ENSBGRG00000006107	59.8926	2.01508	117.77	58.2668	5.8646	3.56518e-29	6.81612e-27	Up	1.15609	2.16927	0.979032	1.37291	2.14798	0.85347	0	0.0123275	0.0238935	0.0360771	0.0540588	0.0108948	ADAMTS19	ADAM metallopeptidase with thrombospondin type 1 motif 19 [Source:HGNC Symbol;Acc:HGNC:17111]	GO:0005576,GO:0046872,GO:0004222	extracellular region|metal ion binding|metalloendopeptidase activity
ENSBGRG00000005667	173.114	34.9691	311.259	8.88689	3.15168	6.64848e-29	1.25649e-26	Up	16.0226	17.7606	8.20052	7.90452	19.8894	12.325	1.25085	0.883422	2.69683	1.46505	1.00724	1.44438	Stxbp6	syntaxin binding protein 6 [Source:HGNC Symbol;Acc:HGNC:19666]	GO:0000145,GO:0016021,GO:0005886,GO:0017049,GO:0005546,GO:0051601,GO:0006887,GO:0006893,GO:0035542	exocyst|integral component of membrane|plasma membrane|GTP-Rho binding|phosphatidylinositol-4,5-bisphosphate binding|exocyst localization|exocytosis|Golgi to plasma membrane transport|regulation of SNARE complex assembly
ENSBGRG00000026582	451.268	249.923	652.613	2.61096	1.38458	7.95728e-29	1.48675e-26	Up	6.11282	7.35442	6.1337	7.38981	8.91436	6.01138	2.90356	2.11926	2.61966	3.16435	2.41819	1.99718	Gas7		GO:0005884,GO:0005737,GO:0005856,GO:0005886,GO:0001726,GO:0051015,GO:0008092,GO:0051017,GO:0030041,GO:0030182,GO:0048812,GO:0008360	actin filament|cytoplasm|cytoskeleton|plasma membrane|ruffle|actin filament binding|cytoskeletal protein binding|actin filament bundle assembly|actin filament polymerization|neuron differentiation|neuron projection morphogenesis|regulation of cell shape
ENSBGRG00000012336	256.051	120.33	391.772	3.25173	1.70121	9.7721e-29	1.80531e-26	Up	8.97221	14.0644	9.82958	13.1131	14.5665	10.6379	3.81793	2.44365	3.81869	4.29088	2.9201	3.45543	CCND2		GO:0097129,GO:0000307,GO:0005737,GO:0016020,GO:0005634,GO:0016538,GO:0019901,GO:0008344,GO:0051301,GO:0071481,GO:0007616,GO:0000278,GO:0045787,GO:0008284,GO:1900087,GO:0006468,GO:0000079,GO:0007088	cyclin D2-CDK4 complex|cyclin-dependent protein kinase holoenzyme complex|cytoplasm|membrane|nucleus|cyclin-dependent protein serine/threonine kinase regulator activity|protein kinase binding|adult locomotory behavior|cell division|cellular response to X-ray|long-term memory|mitotic cell cycle|positive regulation of cell cycle|positive regulation of cell proliferation|positive regulation of G1/S …	bom04068,bom04110,bom04115,bom04151,bom04218,bom04310,bom04340,bom04390,bom04510,bom04630,bom04917,bom05162,bom05165,bom05166,bom05169,bom05200,bom05202,bom05203,bom05206	FoxO signaling pathway|Cell cycle|p53 signaling pathway|PI3K-Akt signaling pathway|Cellular senescence|Wnt signaling pathway|Hedgehog signaling pathway|Hippo signaling pathway|Focal adhesion|JAK-STAT signaling pathway|Prolactin signaling pathway|Measles|Human papillomavirus infection|Human T-cell leukemia virus 1 infection|Epstein-Barr virus infection|Pathways in cancer|Transcriptional misregulat…
ENSBGRG00000021984	67.8838	131.606	4.16144	0.0309955	-5.0118	1.00534e-28	1.83665e-26	Down	0.126936	0.0261629	0.236769	0.027314	0.157891	0.120402	1.68122	5.22247	2.94772	3.55503	4.05184	3.19534	UCP1	uncoupling protein 1 [Source:HGNC Symbol;Acc:HGNC:12517]	GO:0016021,GO:0005743,GO:1901612,GO:0019003,GO:0036041,GO:0017077,GO:0022857,GO:1990845,GO:0050873,GO:0071398,GO:0032870,GO:0034614,GO:0002024,GO:1990542,GO:0120162,GO:1902600,GO:1903426,GO:0006357,GO:0031667,GO:0009266	integral component of membrane|mitochondrial inner membrane|cardiolipin binding|GDP binding|long-chain fatty acid binding|oxidative phosphorylation uncoupler activity|transmembrane transporter activity|adaptive thermogenesis|brown fat cell differentiation|cellular response to fatty acid|cellular response to hormone stimulus|cellular response to reactive oxygen species|diet induced thermogenesis|m…	bom03320,bom04371,bom04714,bom05016	PPAR signaling pathway|Apelin signaling pathway|Thermogenesis|Huntington disease
ENSBGRG00000024712	72.8683	17.8954	127.841	7.11178	2.83021	1.15411e-28	2.08526e-26	Up	1.11119	1.54262	1.40247	1.13623	1.57063	1.09972	0.192581	0.124558	0.211244	0.253142	0.0728285	0.201816	Lrfn1	leucine rich repeat and fibronectin type III domain containing 1 [Source:HGNC Symbol;Acc:HGNC:29290]	GO:0030054,GO:0009986,GO:0099061,GO:0099151	cell junction|cell surface|integral component of postsynaptic density membrane|regulation of postsynaptic density assembly
ENSBGRG00000014797	615.314	299.987	930.64	3.10275	1.63355	1.9749e-28	3.52949e-26	Up	107.544	114.067	134.057	134.864	145.133	88.4561	35.1982	33.8091	48.8286	35.8046	36.344	30.9261	IFITM3		GO:0016021,GO:0031902,GO:0005765,GO:0005886,GO:0032991,GO:0051607,GO:0006955,GO:0046597,GO:0045071,GO:0032897,GO:0035455,GO:0035456,GO:0034341,GO:0009615,GO:0060337	integral component of membrane|late endosome membrane|lysosomal membrane|plasma membrane|protein-containing complex|defense response to virus|immune response|negative regulation of viral entry into host cell|negative regulation of viral genome replication|negative regulation of viral transcription|response to interferon-alpha|response to interferon-beta|response to interferon-gamma|response to vi…
ENSBGRG00000015788	119.217	238.285	0.148998	0.00104372	-9.90405	3.56074e-28	6.29524e-26	Down	0	0.188095	0	0	0	0	80.7812	59.2078	39.3857	24.9548	48.1283	21.6963	DBIL5		GO:0005737,GO:0000062,GO:0008289	cytoplasm|fatty-acyl-CoA binding|lipid binding	bom03320	PPAR signaling pathway
ENSBGRG00000026165	1707.45	2687.14	727.748	0.270746	-1.88499	4.22861e-28	7.39647e-26	Down	29.2983	34.0334	32.1113	29.478	22.72	29.7998	149.226	71.1858	98.799	101.224	71.4504	134.108	IFI30		GO:0005576,GO:0005764,GO:0016667,GO:0042590	extracellular region|lysosome|oxidoreductase activity, acting on a sulfur group of donors|antigen processing and presentation of exogenous peptide antigen via MHC class I	bom04612	Antigen processing and presentation
ENSBGRG00000023403	2008.67	3888.02	129.324	0.0332149	-4.91203	4.7542e-28	8.22826e-26	Down	0.693886	1.51268	3.26681	1.24903	0.788406	3.89204	62.4023	61.9439	43.2361	43.404	60.1214	53.6248	TKTL1	transketolase like 1 [Source:HGNC Symbol;Acc:HGNC:11835]	GO:0005737,GO:0005634,GO:0046872,GO:0004802	cytoplasm|nucleus|metal ion binding|transketolase activity	bom00030	Pentose phosphate pathway
ENSBGRG00000002479	655.785	991.399	320.171	0.322737	-1.63157	6.07949e-28	1.04124e-25	Down	3.27025	4.03365	3.99112	3.89227	3.1991	3.46541	13.6594	8.96357	10.4554	10.0625	7.60818	13.516	PIK3C2G	phosphatidylinositol-4-phosphate 3-kinase catalytic subunit type 2 gamma [Source:HGNC Symbol;Acc:HGNC:8973]	GO:0005737,GO:0005829,GO:0016020,GO:0005942,GO:0005886,GO:0016303,GO:0035005,GO:0005524,GO:0035091,GO:0016307,GO:0016477,GO:0006935,GO:0014065,GO:0046854,GO:0036092,GO:0048015,GO:0039694	cytoplasm|cytosol|membrane|phosphatidylinositol 3-kinase complex|plasma membrane|1-phosphatidylinositol-3-kinase activity|1-phosphatidylinositol-4-phosphate 3-kinase activity|ATP binding|phosphatidylinositol binding|phosphatidylinositol phosphate kinase activity|cell migration|chemotaxis|phosphatidylinositol 3-kinase signaling|phosphatidylinositol phosphorylation|phosphatidylinositol-3-phosphate …
ENSBGRG00000001024	193.3	384.908	1.69317	0.00426917	-7.87183	6.15324e-28	1.04301e-25	Down	0.110834	0	0.129209	0.0298113	0	0.0328527	17.3402	19.9812	7.345	6.23255	11.3716	4.12411	GSG1	germ cell associated 1 [Source:HGNC Symbol;Acc:HGNC:19716]	GO:0005789,GO:0016021,GO:0005886,GO:0070063	endoplasmic reticulum membrane|integral component of membrane|plasma membrane|RNA polymerase binding
ENSBGRG00000013322	498.203	899.702	96.7037	0.107326	-3.21993	6.55819e-28	1.1003e-25	Down	6.75978	6.60904	5.85983	5.09717	2.45539	10.4808	46.487	33.3047	72.6527	57.9073	31.5579	88.4171	C16orf72
ENSBGRG00000015120	393.56	118.001	669.119	5.66499	2.50207	6.95568e-28	1.1552e-25	Up	6.12547	6.3422	3.2733	4.40386	7.59241	4.66582	0.855995	0.543818	1.46308	1.26687	0.619326	0.71016	CCDC88C		GO:0005813,GO:0005737,GO:0051959,GO:0008017,GO:0030165,GO:0043621,GO:0031122,GO:0030705,GO:0031648,GO:0051260,GO:0001932,GO:0031098,GO:0016055	centrosome|cytoplasm|dynein light intermediate chain binding|microtubule binding|PDZ domain binding|protein self-association|cytoplasmic microtubule organization|cytoskeleton-dependent intracellular transport|protein destabilization|protein homooligomerization|regulation of protein phosphorylation|stress-activated protein kinase signaling cascade|Wnt signaling pathway
ENSBGRG00000012074	345.966	60.8383	631.094	10.3519	3.37182	7.5159e-28	1.23576e-25	Up	13.0755	10.9182	4.61208	5.67043	13.8176	9.04743	1.42097	0.303161	1.05767	0.561904	0.757775	1.12529	SEL1L3	SEL1L family member 3 [Source:HGNC Symbol;Acc:HGNC:29108]	GO:0016021,GO:0005654,GO:0005634	integral component of membrane|nucleoplasm|nucleus
ENSBGRG00000018744	83.8918	161.897	5.88635	0.0360974	-4.79196	8.2259e-28	1.33911e-25	Down	0.435571	0.224439	0.317365	0.234314	0.282182	0.645545	17.6674	14.0311	7.09708	5.7632	7.44832	3.64397	C10orf62	chromosome 10 open reading frame 62 [Source:HGNC Symbol;Acc:HGNC:23294]
ENSBGRG00000004507	123.371	246.59	0.151523	0.00100876	-9.9532	9.08472e-28	1.4502e-25	Down	0.154439	0	0	0	0	0	52.8417	62.8419	31.8038	23.4996	51.5938	14.3473
ENSBGRG00000013927	609.419	117.555	1101.28	9.35955	3.22644	9.03817e-28	1.4502e-25	Up	5.2366	8.66649	4.79064	11.1525	9.29806	5.13392	0.520043	0.343806	1.37195	1.05878	0.83365	0.381299	IGSF10	immunoglobulin superfamily member 10 [Source:HGNC Symbol;Acc:HGNC:26384]	GO:0005576,GO:0001503,GO:2001222	extracellular region|ossification|regulation of neuron migration
ENSBGRG00000024654	5356.68	8126.51	2586.84	0.31827	-1.65168	1.32471e-27	2.09432e-25	Down	171.832	182.592	198.989	141.887	116.333	223.822	543.232	497.569	505.63	482.935	512.089	533.965	LGALS3	galectin 3 [Source:HGNC Symbol;Acc:HGNC:6563]
ENSBGRG00000025749	985.695	1647.54	323.848	0.196541	-2.3471	1.43654e-27	2.24948e-25	Down	7.68555	9.55033	7.11584	6.73489	5.93443	11.2782	26.4069	53.0781	37.8714	36.918	46.6401	27.3933	SPIRE2	spire type actin nucleation factor 2 [Source:HGNC Symbol;Acc:HGNC:30623]	GO:0005938,GO:0032154,GO:0030659,GO:0005856,GO:0005829,GO:0003779,GO:0030036,GO:0045010,GO:0036089,GO:0051295,GO:0070649,GO:0046907,GO:0040038,GO:2000781,GO:0015031,GO:0016192	cell cortex|cleavage furrow|cytoplasmic vesicle membrane|cytoskeleton|cytosol|actin binding|actin cytoskeleton organization|actin nucleation|cleavage furrow formation|establishment of meiotic spindle localization|formin-nucleated actin cable assembly|intracellular transport|polar body extrusion after meiotic divisions|positive regulation of double-strand break repair|protein transport|vesicle-med…
ENSBGRG00000024972	1351.36	798.044	1904.68	2.38609	1.25465	1.74325e-27	2.70401e-25	Up	29.0482	30.2242	28.3316	28.5417	34.0859	28.3828	13.3806	9.66788	15.1197	14.8182	9.63099	8.80994	GPSM1	G protein signaling modulator 1 [Source:HGNC Symbol;Acc:HGNC:17858]	GO:0005829,GO:0005789,GO:0000139,GO:0005886,GO:0032991,GO:0005092,GO:0030154,GO:0034260,GO:1905098,GO:0007399,GO:0016239	cytosol|endoplasmic reticulum membrane|Golgi membrane|plasma membrane|protein-containing complex|GDP-dissociation inhibitor activity|cell differentiation|negative regulation of GTPase activity|negative regulation of guanyl-nucleotide exchange factor activity|nervous system development|positive regulation of macroautophagy	bom05030	Cocaine addiction
ENSBGRG00000006902	601.192	887.612	314.773	0.354647	-1.49554	2.07315e-27	3.18568e-25	Down	16.5735	13.3474	13.1714	16.4335	12.2417	11.0154	43.7975	29.6787	38.8526	35.6367	30.8686	42.7456	POC1A	POC1 centriolar protein A [Source:HGNC Symbol;Acc:HGNC:24488]	GO:0005814,GO:0005813,GO:0036064,GO:0000922,GO:0003431,GO:0007052,GO:1905515,GO:0010825,GO:0007283	centriole|centrosome|ciliary basal body|spindle pole|growth plate cartilage chondrocyte development|mitotic spindle organization|non-motile cilium assembly|positive regulation of centrosome duplication|spermatogenesis
ENSBGRG00000008985	2173.72	2939.55	1407.89	0.478841	-1.06238	2.21728e-27	3.34464e-25	Down	44.8926	46.2935	40.6199	44.4183	38.1645	55.3316	89.5857	81.6459	86.9331	98.7141	83.4989	91.49	NT5C2	5'-nucleotidase, cytosolic II [Source:HGNC Symbol;Acc:HGNC:8022]	GO:0005737,GO:0008253,GO:0042802,GO:0046872,GO:0000166,GO:0046085,GO:0046040	cytoplasm|5'-nucleotidase activity|identical protein binding|metal ion binding|nucleotide binding|adenosine metabolic process|IMP metabolic process	bom00230,bom00240,bom00760	Purine metabolism|Pyrimidine metabolism|Nicotinate and nicotinamide metabolism
ENSBGRG00000019536	92.479	166.856	18.1025	0.109379	-3.1926	4.53537e-27	6.77914e-25	Down	1.22765	1.31786	0.477058	0.550339	1.53762	1.15232	14.6224	10.0022	6.61161	7.5013	7.96107	7.30682	SPEM1	spermatid maturation 1 [Source:HGNC Symbol;Acc:HGNC:32429]	GO:0005737,GO:0016021,GO:0030317,GO:0007291,GO:0007283	cytoplasm|integral component of membrane|flagellated sperm motility|sperm individualization|spermatogenesis
ENSBGRG00000010852	345.615	139.517	551.712	3.9485	1.9813	5.99851e-27	8.88535e-25	Up	9.45443	8.33848	5.20476	8.49007	6.32591	8.46656	2.76058	1.13082	2.12329	2.06837	1.63643	1.48659	SULF1	sulfatase 1 [Source:HGNC Symbol;Acc:HGNC:20391]
ENSBGRG00000010402	1258.93	807.465	1710.39	2.11778	1.08255	6.61932e-27	9.7174e-25	Up	39.2851	42.3005	46.9869	48.2012	46.775	41.4397	19.5949	17.3422	24.0928	21.8753	19.3685	16.4148	SGCE	sarcoglycan epsilon [Source:HGNC Symbol;Acc:HGNC:10808]	GO:0005856,GO:0032590,GO:0005794,GO:0016021,GO:0005886,GO:0016012,GO:0042383	cytoskeleton|dendrite membrane|Golgi apparatus|integral component of membrane|plasma membrane|sarcoglycan complex|sarcolemma
ENSBGRG00000019557	328.324	147.009	509.639	3.46251	1.79182	6.95007e-27	1.01127e-24	Up	4.26327	4.21745	5.09681	4.9043	3.88783	4.01435	1.85132	0.974277	1.18236	1.09598	0.862181	1.31096	WNT5B	Wnt family member 5B [Source:HGNC Symbol;Acc:HGNC:16265]	GO:0009986,GO:0031012,GO:0005102,GO:0002062,GO:0090090,GO:0030335,GO:0045600,GO:0016055	cell surface|extracellular matrix|signaling receptor binding|chondrocyte differentiation|negative regulation of canonical Wnt signaling pathway|positive regulation of cell migration|positive regulation of fat cell differentiation|Wnt signaling pathway	bom04150,bom04310,bom04360,bom04390,bom04550,bom04916,bom04934,bom05010,bom05022,bom05165,bom05200,bom05205,bom05217,bom05224,bom05225,bom05226	mTOR signaling pathway|Wnt signaling pathway|Axon guidance|Hippo signaling pathway|Signaling pathways regulating pluripotency of stem cells|Melanogenesis|Cushing syndrome|Alzheimer disease|Pathways of neurodegeneration - multiple diseases|Human papillomavirus infection|Pathways in cancer|Proteoglycans in cancer|Basal cell carcinoma|Breast cancer|Hepatocellular carcinoma|Gastric cancer
ENSBGRG00000022169	190.754	363.08	18.4281	0.0507108	-4.30156	8.52998e-27	1.23026e-24	Down	0.170089	0.23715	0.151631	0.279877	0.124451	0.272842	10.0049	4.62528	1.53433	2.12915	2.7672	2.12881	Ccdc136	coiled-coil domain containing 136 [Source:HGNC Symbol;Acc:HGNC:22225]	GO:0002080,GO:0016021,GO:0005739,GO:0001675,GO:0007338,GO:0007283	acrosomal membrane|integral component of membrane|mitochondrion|acrosome assembly|single fertilization|spermatogenesis
ENSBGRG00000018527	314.055	526.184	101.927	0.193709	-2.36804	9.26105e-27	1.32409e-24	Down	4.71618	5.59388	4.14948	6.98884	4.5196	4.4312	24.0132	12.3208	29.1927	42.3858	22.1851	20.711	INHA	inhibin subunit alpha [Source:HGNC Symbol;Acc:HGNC:6065]	GO:0005615,GO:0043512,GO:0034673,GO:0005125,GO:0008083,GO:0005179,GO:0005160,GO:0048468,GO:0042541,GO:0010862,GO:0042981,GO:0051726,GO:0042127,GO:0043408,GO:0060395	extracellular space|inhibin A complex|inhibin-betaglycan-ActRII complex|cytokine activity|growth factor activity|hormone activity|transforming growth factor beta receptor binding|cell development|hemoglobin biosynthetic process|positive regulation of pathway-restricted SMAD protein phosphorylation|regulation of apoptotic process|regulation of cell cycle|regulation of cell proliferation|regulation…	bom04060	Cytokine-cytokine receptor interaction
ENSBGRG00000004698	1200.46	514.151	1886.77	3.66965	1.87564	9.3429e-27	1.32427e-24	Up	73.0317	91.0381	57.0087	84.6183	119.98	53.8227	19.7666	15.1712	27.6294	21.4929	20.3699	18.7184	ISLR	immunoglobulin superfamily containing leucine rich repeat [Source:HGNC Symbol;Acc:HGNC:6133]	GO:0005576	extracellular region
ENSBGRG00000012240	1184.22	579.716	1788.73	3.08469	1.62513	1.44117e-26	2.02527e-24	Up	143.917	136.265	144.316	185.259	130.227	106.616	46.9258	33.719	60.5427	46.9571	32.1721	41.7625	NREP	neuronal regeneration related protein [Source:HGNC Symbol;Acc:HGNC:16834]	GO:0005737	cytoplasm
ENSBGRG00000020517	702.369	410.601	994.136	2.42307	1.27683	1.74087e-26	2.4257e-24	Up	16.6618	19.9226	12.7894	16.4817	21.0982	15.0696	6.0121	6.22581	7.68815	7.53705	6.09558	6.08141	Cd44	CD44 molecule (Indian blood group) [Source:HGNC Symbol;Acc:HGNC:1681]	GO:0016324,GO:0016323,GO:0042995,GO:0016021,GO:0031258,GO:0035692,GO:0005902,GO:0005634,GO:0005886,GO:0032991,GO:0005154,GO:0005540,GO:0051219,GO:0019901,GO:0004888,GO:0001955,GO:0007155,GO:0016477,GO:0019221,GO:0006954,GO:0034238,GO:0031175,GO:0070374,GO:0033031,GO:0001558,GO:2000392,GO:0014070,GO:0033189,GO:0044319	apical plasma membrane|basolateral plasma membrane|cell projection|integral component of membrane|lamellipodium membrane|macrophage migration inhibitory factor receptor complex|microvillus|nucleus|plasma membrane|protein-containing complex|epidermal growth factor receptor binding|hyaluronic acid binding|phosphoprotein binding|protein kinase binding|transmembrane signaling receptor activity|blood …	bom04512,bom04640,bom05169,bom05205,bom05206	ECM-receptor interaction|Hematopoietic cell lineage|Epstein-Barr virus infection|Proteoglycans in cancer|MicroRNAs in cancer
ENSBGRG00000015338	796.691	344.864	1248.52	3.62019	1.85606	2.11042e-26	2.89163e-24	Up	50.5097	44.6606	34.6487	45.7323	65.5049	37.7591	11.8387	9.7215	16.9874	15.7814	10.9952	7.86184	TEAD2	TEA domain transcription factor 2 [Source:HGNC Symbol;Acc:HGNC:11715]	GO:0005829,GO:0043231,GO:0005654,GO:0005634,GO:0071149,GO:0005667,GO:0097718,GO:0003700,GO:0000981,GO:0046982,GO:0001085,GO:0043565,GO:0001223,GO:0003705,GO:0001134,GO:0044212,GO:0071300,GO:0003143,GO:0035329,GO:0048368,GO:0060548,GO:0001843,GO:0030903,GO:0048339,GO:0045944,GO:0045893,GO:0065003,GO:2000736,GO:0006355,GO:0006367,GO:0001570	cytosol|intracellular membrane-bounded organelle|nucleoplasm|nucleus|TEAD-2-YAP complex|transcription factor complex|disordered domain specific binding|DNA-binding transcription factor activity|DNA-binding transcription factor activity, RNA polymerase II-specific|protein heterodimerization activity|RNA polymerase II transcription factor binding|sequence-specific DNA binding|transcription coactiva…	bom04390,bom04392	Hippo signaling pathway|Hippo signaling pathway - multiple species
ENSBGRG00000010420	1759.53	2405.47	1113.6	0.462842	-1.11141	2.65131e-26	3.60271e-24	Down	25.4059	23.6267	24.8653	28.894	25.7028	28.0297	59.1665	49.7838	55.6121	67.3097	38.7047	51.0298	NAGA	alpha-N-acetylgalactosaminidase [Source:HGNC Symbol;Acc:HGNC:7631]	GO:0005737,GO:0005764,GO:0004557,GO:0008456,GO:0016052,GO:0019377,GO:0016139,GO:0046477,GO:0009311	cytoplasm|lysosome|alpha-galactosidase activity|alpha-N-acetylgalactosaminidase activity|carbohydrate catabolic process|glycolipid catabolic process|glycoside catabolic process|glycosylceramide catabolic process|oligosaccharide metabolic process	bom00603,bom04142	Glycosphingolipid biosynthesis - globo and isoglobo series|Lysosome
ENSBGRG00000016609	114.684	217.631	11.7365	0.0531924	-4.23264	2.85456e-26	3.84711e-24	Down	0.0405598	0.167196	0.543768	0.349104	0.252253	0.216404	4.23044	3.82799	3.46541	8.87727	2.39234	5.46966	MYO15A		GO:0005737,GO:0070062,GO:0016459,GO:0032420,GO:0003779,GO:0005524,GO:0005516,GO:0003774,GO:0042472,GO:0007626,GO:0007605	cytoplasm|extracellular exosome|myosin complex|stereocilium|actin binding|ATP binding|calmodulin binding|motor activity|inner ear morphogenesis|locomotory behavior|sensory perception of sound
ENSBGRG00000014568	1125.54	1756.55	494.523	0.281358	-1.82952	3.29237e-26	4.40106e-24	Down	4.02764	5.27903	6.22251	7.06792	4.61057	5.04197	21.5903	12.9832	18.3325	27.1737	12.9567	17.1283	TIGD1		GO:0005634,GO:0003677	nucleus|DNA binding
ENSBGRG00000012888	2159.09	1093.31	3224.87	2.94996	1.56069	3.75048e-26	4.97301e-24	Up	748.694	554.693	651.315	673.356	760.922	546.638	146.252	197.428	269.902	233.246	201.741	209.853	MDK		GO:0042995,GO:0005737,GO:0005576,GO:0008083,GO:0008201,GO:0030325,GO:0001662,GO:0030154,GO:0016477,GO:0021681,GO:0021987,GO:0030421,GO:0021542,GO:0043524,GO:0007399,GO:0007219,GO:0051781,GO:0045893,GO:0050795,GO:0042493,GO:0051384,GO:0009611,GO:0007614,GO:0007165	cell projection|cytoplasm|extracellular region|growth factor activity|heparin binding|adrenal gland development|behavioral fear response|cell differentiation|cell migration|cerebellar granular layer development|cerebral cortex development|defecation|dentate gyrus development|negative regulation of neuron apoptotic process|nervous system development|Notch signaling pathway|positive regulation of c…
ENSBGRG00000025649	255.906	43.9797	467.832	10.6123	3.40766	4.02508e-26	5.29443e-24	Up	11.4519	10.5112	6.0934	10.9151	12.1903	5.98205	0.801245	0.389754	1.5705	1.4408	0.737635	0.253809	COL26A1	collagen type XXVI alpha 1 chain [Source:HGNC Symbol;Acc:HGNC:18038]	GO:0005581,GO:0062023,GO:0005788,GO:0031012,GO:0005576,GO:0005794,GO:0005886,GO:0010811	collagen trimer|collagen-containing extracellular matrix|endoplasmic reticulum lumen|extracellular matrix|extracellular region|Golgi apparatus|plasma membrane|positive regulation of cell-substrate adhesion	bom04974	Protein digestion and absorption
ENSBGRG00000008322	8376.67	12266.9	4486.48	0.365706	-1.45124	5.537e-26	7.22534e-24	Down	45.7796	47.6779	57.7586	43.1061	38.8985	50.8969	129.861	117.373	122.142	103.02	112.083	149.11	PRDX4	peroxiredoxin 4 [Source:HGNC Symbol;Acc:HGNC:17169]	GO:0005829,GO:0005783,GO:0042803,GO:0008379,GO:0019471,GO:0045454,GO:0030198,GO:0042744,GO:0008584,GO:2000255,GO:0022417,GO:0006979,GO:0007283	cytosol|endoplasmic reticulum|protein homodimerization activity|thioredoxin peroxidase activity|4-hydroxyproline metabolic process|cell redox homeostasis|extracellular matrix organization|hydrogen peroxide catabolic process|male gonad development|negative regulation of male germ cell proliferation|protein maturation by protein folding|response to oxidative stress|spermatogenesis
ENSBGRG00000018725	111.806	184.013	39.598	0.214855	-2.21856	7.11603e-26	9.21274e-24	Down	0.968258	1.26197	1.49398	1.65453	1.26932	0.877896	4.80907	5.02141	5.64618	4.83566	6.12607	6.42912	SOWAHA	sosondowah ankyrin repeat domain family member A [Source:HGNC Symbol;Acc:HGNC:27033]
ENSBGRG00000020313	5350.79	7912.46	2789.11	0.352466	-1.50444	9.52821e-26	1.22393e-23	Down	94.8117	113.081	96.7001	86.6769	77.804	124.066	311.724	238.774	233.316	224.652	254.502	321.935	DNAJC3	DnaJ heat shock protein family (Hsp40) member C3 [Source:HGNC Symbol;Acc:HGNC:9439]	GO:0005829,GO:0005783,GO:0051087,GO:0051787,GO:0019901,GO:0004860,GO:0051082,GO:0070417,GO:1903912,GO:0006469,GO:0036494,GO:0034975,GO:0006986	cytosol|endoplasmic reticulum|chaperone binding|misfolded protein binding|protein kinase binding|protein kinase inhibitor activity|unfolded protein binding|cellular response to cold|negative regulation of endoplasmic reticulum stress-induced eIF2 alpha phosphorylation|negative regulation of protein kinase activity|positive regulation of translation initiation in response to endoplasmic reticulum …	bom04141,bom05164	Protein processing in endoplasmic reticulum|Influenza A
ENSBGRG00000004937	2281.54	3670.73	892.362	0.243074	-2.04054	1.17738e-25	1.50066e-23	Down	64.3129	59.7384	70.5059	71.8249	51.522	75.469	185.446	343.438	211.051	219.441	323.816	220.923	DCXR		GO:0005903,GO:0005881,GO:0016020,GO:0005902,GO:0004090,GO:0042802,GO:0044105,GO:0050038,GO:0016655,GO:0042732,GO:0006006,GO:0006739,GO:0051289,GO:0005997	brush border|cytoplasmic microtubule|membrane|microvillus|carbonyl reductase (NADPH) activity|identical protein binding|L-xylulose reductase (NAD+) activity|L-xylulose reductase (NADP+) activity|oxidoreductase activity, acting on NAD(P)H, quinone or similar compound as acceptor|D-xylose metabolic process|glucose metabolic process|NADP metabolic process|protein homotetramerization|xylulose metabol…	bom00590,bom00980	Arachidonic acid metabolism|Metabolism of xenobiotics by cytochrome P450
ENSBGRG00000023091	60.8546	116.829	4.88015	0.0406983	-4.61889	1.378e-25	1.74286e-23	Down	0.300453	0.0774078	0.525396	0.0808136	0.116788	0.0890581	7.83439	3.14128	2.8797	5.01065	3.90917	5.25224	Bst1	bone marrow stromal cell antigen 1 [Source:HGNC Symbol;Acc:HGNC:1118]	GO:0031225,GO:0005886,GO:0050135,GO:0003953,GO:0061809,GO:0016849,GO:0016740,GO:0030890	anchored component of membrane|plasma membrane|NAD(P)+ nucleosidase activity|NAD+ nucleosidase activity|NAD+ nucleotidase, cyclic ADP-ribose generating|phosphorus-oxygen lyase activity|transferase activity|positive regulation of B cell proliferation	bom00760,bom04970,bom04972	Nicotinate and nicotinamide metabolism|Salivary secretion|Pancreatic secretion
ENSBGRG00000008349	3080.02	1821.05	4338.99	2.38257	1.25252	1.58271e-25	1.98649e-23	Up	50.956	49.5421	33.3659	46.4496	45.0981	45.3783	20.0949	14.2411	23.4978	21.0488	14.2783	14.9916	LTBP1	latent transforming growth factor beta binding protein 1 [Source:HGNC Symbol;Acc:HGNC:6714]	GO:0062023,GO:0005788,GO:0031012,GO:0005576,GO:0001527,GO:0032991,GO:0005509,GO:0005201,GO:0050436,GO:0050431,GO:0005024,GO:0035904,GO:0044267,GO:0060976,GO:0043687,GO:1901388,GO:0035583,GO:0003281	collagen-containing extracellular matrix|endoplasmic reticulum lumen|extracellular matrix|extracellular region|microfibril|protein-containing complex|calcium ion binding|extracellular matrix structural constituent|microfibril binding|transforming growth factor beta binding|transforming growth factor beta-activated receptor activity|aorta development|cellular protein metabolic process|coronary vas…	bom04350	TGF-beta signaling pathway
ENSBGRG00000016859	239.505	89.1435	389.867	4.37823	2.13035	2.20757e-25	2.74977e-23	Up	6.14053	8.5988	5.87422	10.4733	11.3072	5.03213	1.69435	1.63307	2.05742	1.89179	1.52179	1.40719	FAP	fibroblast activation protein alpha [Source:HGNC Symbol;Acc:HGNC:3590]	GO:0045177,GO:0045178,GO:0030054,GO:0009986,GO:0005615,GO:0016021,GO:0071438,GO:0031258,GO:0032587,GO:0008239,GO:0005178,GO:0002020,GO:0042803,GO:0004252,GO:0001525,GO:0007155,GO:0043542,GO:1902362,GO:0097325,GO:0071850,GO:0060244,GO:0010716,GO:0071158,GO:1900119,GO:0051603,GO:0010710	apical part of cell|basal part of cell|cell junction|cell surface|extracellular space|integral component of membrane|invadopodium membrane|lamellipodium membrane|ruffle membrane|dipeptidyl-peptidase activity|integrin binding|protease binding|protein homodimerization activity|serine-type endopeptidase activity|angiogenesis|cell adhesion|endothelial cell migration|melanocyte apoptotic process|melan…
ENSBGRG00000025185	3177.65	5803.89	551.416	0.0949648	-3.39646	2.23036e-25	2.75726e-23	Down	9.07034	9.9351	18.1567	7.97568	3.76813	15.9518	103.671	111.625	107.982	117.419	128.655	81.7941	SPADH1		GO:0005576,GO:0008083,GO:0007338	extracellular region|growth factor activity|single fertilization
ENSBGRG00000024606	477.286	125.933	828.639	6.57484	2.71696	2.64802e-25	3.24916e-23	Up	15.7438	17.6731	10.474	18.3247	16.8915	14.124	1.12644	1.3994	3.66534	4.11384	1.6088	1.65457	COL21A1	collagen type XXI alpha 1 chain [Source:HGNC Symbol;Acc:HGNC:17025]	GO:0005581,GO:0062023,GO:0005829,GO:0005788,GO:0031012,GO:0005576,GO:0005615,GO:0030020,GO:0003429	collagen trimer|collagen-containing extracellular matrix|cytosol|endoplasmic reticulum lumen|extracellular matrix|extracellular region|extracellular space|extracellular matrix structural constituent conferring tensile strength|growth plate cartilage chondrocyte morphogenesis	bom04974	Protein digestion and absorption
ENSBGRG00000019950	2208.84	3139.74	1277.93	0.406898	-1.29726	2.8392e-25	3.45793e-23	Down	16.6768	15.7045	17.5806	16.4442	11.9115	18.1353	34.3763	37.4817	36.8449	41.1953	34.4331	39.6736	TJP3	tight junction protein 3 [Source:HGNC Symbol;Acc:HGNC:11829]	GO:0005923,GO:0005634,GO:0005886	bicellular tight junction|nucleus|plasma membrane	bom04530	Tight junction
ENSBGRG00000025477	223.193	94.799	351.587	3.70184	1.88824	2.89339e-25	3.49802e-23	Up	7.53679	7.08817	8.28938	8.04623	8.41474	6.13346	1.96735	1.35774	2.41939	2.84126	1.97826	1.19994	FAM171A2	family with sequence similarity 171 member A2 [Source:HGNC Symbol;Acc:HGNC:30480]	GO:0016021	integral component of membrane
ENSBGRG00000026163	2379.46	3345.96	1412.97	0.422212	-1.24396	3.05791e-25	3.66994e-23	Down	33.9135	43.1745	39.8548	38.9483	34.1479	44.8674	104.664	85.151	74.5686	79.0363	90.5787	89.9328	FAM3C	family with sequence similarity 3 member C [Source:HGNC Symbol;Acc:HGNC:18664]	GO:0031410,GO:0005576,GO:0005794,GO:0007275,GO:0045721	cytoplasmic vesicle|extracellular region|Golgi apparatus|multicellular organism development|negative regulation of gluconeogenesis
ENSBGRG00000025528	11934.4	18099.2	5769.72	0.318765	-1.64943	3.65065e-25	4.34957e-23	Down	82.0348	140.446	148.656	114.809	85.4912	107.89	314.589	340.623	333.588	339.592	314.617	369.703	Grn	granulin precursor [Source:HGNC Symbol;Acc:HGNC:4601]	GO:0005615,GO:0098793,GO:0005125,GO:0035988,GO:0060179,GO:0061351,GO:0060999,GO:0010976,GO:0032355,GO:0048488	extracellular space|presynapse|cytokine activity|chondrocyte proliferation|male mating behavior|neural precursor cell proliferation|positive regulation of dendritic spine development|positive regulation of neuron projection development|response to estradiol|synaptic vesicle endocytosis
ENSBGRG00000000119	148.1	58.3935	237.807	4.06309	2.02258	4.1275e-25	4.88233e-23	Up	6.99315	5.32373	6.62722	6.18899	4.91044	5.69703	1.469	1.1219	1.53203	2.2386	1.05104	1.03657	HUNK	hormonally up-regulated Neu-associated kinase [Source:HGNC Symbol;Acc:HGNC:13326]	GO:0005737,GO:0005634,GO:0005524,GO:0004674,GO:0035556,GO:0006468	cytoplasm|nucleus|ATP binding|protein serine/threonine kinase activity|intracellular signal transduction|protein phosphorylation
ENSBGRG00000023941	388.911	592.075	185.748	0.313077	-1.67541	5.14402e-25	6.04129e-23	Down	1.04813	1.28128	1.66852	1.75762	1.31122	1.89407	4.755	4.33024	3.70558	5.41975	4.16326	4.67178	GREB1	growth regulating estrogen receptor binding 1 [Source:HGNC Symbol;Acc:HGNC:24885]
ENSBGRG00000026260	423.761	605.935	241.588	0.39801	-1.32912	5.51407e-25	6.42995e-23	Down	6.96652	7.74913	8.86272	7.16804	6.70534	7.07989	20.7482	14.061	15.595	18.8072	17.1827	19.6895	ENO3	enolase 3 [Source:HGNC Symbol;Acc:HGNC:3354]	GO:0000015,GO:0005886,GO:0000287,GO:0004634,GO:0006096	phosphopyruvate hydratase complex|plasma membrane|magnesium ion binding|phosphopyruvate hydratase activity|glycolytic process	bom00010,bom03018,bom04066	Glycolysis / Gluconeogenesis|RNA degradation|HIF-1 signaling pathway
ENSBGRG00000023040	189.595	348.628	30.5618	0.0871799	-3.51986	5.91033e-25	6.84349e-23	Down	0.520834	0.357831	0.441587	0.288671	0.245396	1.36605	5.80079	6.15451	3.90713	5.1163	6.74331	6.63741		chromosome 2 open reading frame 72 [Source:HGNC Symbol;Acc:HGNC:27418]
ENSBGRG00000003306	554.667	854.796	254.538	0.29761	-1.74851	1.19874e-24	1.3783e-22	Down	3.20054	5.46958	4.59363	4.58548	4.28444	5.28212	16.6506	13.5976	11.2926	14.701	11.0647	19.4235	DENND2D	DENN domain containing 2D [Source:HGNC Symbol;Acc:HGNC:26192]	GO:0005829,GO:0005654,GO:0017112	cytosol|nucleoplasm|Rab guanyl-nucleotide exchange factor activity
ENSBGRG00000013929	1263.89	398.169	2129.61	5.3492	2.41932	1.44579e-24	1.65081e-22	Up	9.28123	18.7367	6.29231	11.1684	23.6789	10.7161	2.14633	2.05438	2.87444	2.89343	1.88941	2.12465	PEG3		GO:0005737,GO:0005634,GO:0003700,GO:0046872,GO:0003676,GO:0006915	cytoplasm|nucleus|DNA-binding transcription factor activity|metal ion binding|nucleic acid binding|apoptotic process
ENSBGRG00000019473	3469.19	6807.28	131.107	0.0192464	-5.69927	1.91579e-24	2.17238e-22	Down	0.512405	1.58418	3.10846	2.21538	0.30491	0.427524	52.1353	61.4129	62.0731	117.799	39.1406	79.0053	Kcnt1	potassium sodium-activated channel subfamily T member 1 [Source:HGNC Symbol;Acc:HGNC:18865]	GO:0016021,GO:0005886,GO:0005228,GO:0015271,GO:0005267,GO:0006813,GO:0042391	integral component of membrane|plasma membrane|intracellular sodium activated potassium channel activity|outward rectifier potassium channel activity|potassium channel activity|potassium ion transport|regulation of membrane potential
ENSBGRG00000011868	281.264	67.6388	494.889	7.30672	2.86922	2.08395e-24	2.34687e-22	Up	2.51414	2.26089	0.765409	2.24838	3.0708	2.53946	0.472793	0.181	0.355205	0.357551	0.154776	0.231947	FRAS1	Fraser extracellular matrix complex subunit 1 [Source:HGNC Symbol;Acc:HGNC:19185]	GO:0005604,GO:0016021,GO:0005886,GO:0005201,GO:0046872,GO:0007154,GO:0030326,GO:0003338,GO:0002009,GO:0015031,GO:0060021,GO:0043588	basement membrane|integral component of membrane|plasma membrane|extracellular matrix structural constituent|metal ion binding|cell communication|embryonic limb morphogenesis|metanephros morphogenesis|morphogenesis of an epithelium|protein transport|roof of mouth development|skin development	bom04512	ECM-receptor interaction
ENSBGRG00000016096	3538.12	4780.88	2295.36	0.480058	-1.05872	2.18587e-24	2.44491e-22	Down	31.1262	38.1283	39.7903	35.6591	34.4994	34.1333	62.996	71.3696	76.3745	83.2152	62.3184	64.1589	PLBD2	phospholipase B domain containing 2 [Source:HGNC Symbol;Acc:HGNC:27283]	GO:0043202,GO:0016787,GO:0016042	lysosomal lumen|hydrolase activity|lipid catabolic process
ENSBGRG00000008140	77.9513	154.896	1.00615	0.00628526	-7.31381	2.82577e-24	3.13928e-22	Down	0.133292	0	0	0	0	0.316076	19.8607	15.2165	7.22725	5.8053	12.0902	4.66018	Odf1	outer dense fiber of sperm tails 1 [Source:HGNC Symbol;Acc:HGNC:8113]	GO:0001520,GO:0019904,GO:0030154,GO:0007275,GO:0007283	outer dense fiber|protein domain specific binding|cell differentiation|multicellular organism development|spermatogenesis
ENSBGRG00000022266	889.34	1438.53	340.154	0.236395	-2.08073	3.14005e-24	3.46501e-22	Down	3.86876	7.53613	7.37543	6.44759	4.76502	4.42512	15.2548	27.8488	23.0334	26.2971	20.8903	23.3542	GALNT17	polypeptide N-acetylgalactosaminyltransferase 17 [Source:HGNC Symbol;Acc:HGNC:16347]			bom00512,bom00514	Mucin type O-glycan biosynthesis|Other types of O-glycan biosynthesis
ENSBGRG00000008298	407.496	228.565	586.427	2.56337	1.35804	4.45882e-24	4.88746e-22	Up	10.7942	11.6714	13.1367	13.0217	13.922	11.8535	5.59046	3.79525	5.81836	4.93644	3.10293	4.4343	MAN1C1	mannosidase alpha class 1C member 1 [Source:HGNC Symbol;Acc:HGNC:19080]	GO:0005783,GO:0070062,GO:0000139,GO:0030173,GO:0005509,GO:0004571,GO:1904381,GO:0006491,GO:0006487	endoplasmic reticulum|extracellular exosome|Golgi membrane|integral component of Golgi membrane|calcium ion binding|mannosyl-oligosaccharide 1,2-alpha-mannosidase activity|Golgi apparatus mannose trimming|N-glycan processing|protein N-linked glycosylation	bom00510,bom00513,bom04141	N-Glycan biosynthesis|Various types of N-glycan biosynthesis|Protein processing in endoplasmic reticulum
ENSBGRG00000007048	7499.96	10039.4	4960.57	0.494119	-1.01707	4.84255e-24	5.27293e-22	Down	130.393	146.295	116.664	130.562	117.089	157.851	246.089	269.814	246.574	265.17	238.689	253.155	OS9	OS9 endoplasmic reticulum lectin [Source:HGNC Symbol;Acc:HGNC:16994]	GO:0005788,GO:0030246,GO:0006621,GO:0034976,GO:0030970,GO:0030433,GO:0006511	endoplasmic reticulum lumen|carbohydrate binding|protein retention in ER lumen|response to endoplasmic reticulum stress|retrograde protein transport, ER to cytosol|ubiquitin-dependent ERAD pathway|ubiquitin-dependent protein catabolic process	bom04141	Protein processing in endoplasmic reticulum
ENSBGRG00000004870	735.899	1070.23	401.564	0.375006	-1.41501	4.91072e-24	5.31198e-22	Down	6.94992	5.87016	6.98335	7.56062	6.08082	8.05667	14.8119	17.2329	16.1072	16.9987	19.7633	18.8945	FUT8	fucosyltransferase 8 [Source:HGNC Symbol;Acc:HGNC:4019]	GO:0032580,GO:0016021,GO:0046921,GO:0008424,GO:0017124,GO:0046368,GO:0036071,GO:0033578,GO:0006487,GO:0018279	Golgi cisterna membrane|integral component of membrane|alpha-(1->6)-fucosyltransferase activity|glycoprotein 6-alpha-L-fucosyltransferase activity|SH3 domain binding|GDP-L-fucose metabolic process|N-glycan fucosylation|protein glycosylation in Golgi|protein N-linked glycosylation|protein N-linked glycosylation via asparagine	bom00510,bom00513,bom00533,bom05202	N-Glycan biosynthesis|Various types of N-glycan biosynthesis|Glycosaminoglycan biosynthesis - keratan sulfate|Transcriptional misregulation in cancer
ENSBGRG00000017442	199.531	351.663	47.4	0.134591	-2.89335	5.16706e-24	5.55273e-22	Down	1.4095	1.48634	1.18461	1.7986	1.35908	3.18689	7.23573	16.5982	8.72499	10.7705	13.2576	14.6364	IL7	interleukin 7 [Source:HGNC Symbol;Acc:HGNC:6023]	GO:0005615,GO:0005125,GO:0008083,GO:0005139,GO:0045453,GO:0019221,GO:0048873,GO:0006955,GO:0043066,GO:0043086,GO:2001240,GO:0030890,GO:0032722,GO:0001961,GO:0046622,GO:0045582,GO:0010468,GO:0002360	extracellular space|cytokine activity|growth factor activity|interleukin-7 receptor binding|bone resorption|cytokine-mediated signaling pathway|homeostasis of number of cells within a tissue|immune response|negative regulation of apoptotic process|negative regulation of catalytic activity|negative regulation of extrinsic apoptotic signaling pathway in absence of ligand|positive regulation of B ce…	bom04060,bom04151,bom04630,bom04640,bom05200	Cytokine-cytokine receptor interaction|PI3K-Akt signaling pathway|JAK-STAT signaling pathway|Hematopoietic cell lineage|Pathways in cancer
ENSBGRG00000020005	651.191	870.479	431.904	0.495582	-1.01281	6.72466e-24	7.13335e-22	Down	19.1967	19.0308	20.6771	20.1453	20.1654	24.7974	45.2195	34.9495	38.5742	41.5755	41.0399	35.2632	EFHD2	EF-hand domain family member D2 [Source:HGNC Symbol;Acc:HGNC:28670]	GO:0045121,GO:0005509	membrane raft|calcium ion binding
ENSBGRG00000015295	301.872	535.548	68.1968	0.127124	-2.97569	9.45529e-24	9.96564e-22	Down	2.57352	1.12857	3.15976	2.38591	1.90136	1.20104	21.5148	14.1418	12.6254	11.4108	8.60338	24.2853	FADS6	fatty acid desaturase 6 [Source:HGNC Symbol;Acc:HGNC:30459]	GO:0016021,GO:0016491,GO:0006633	integral component of membrane|oxidoreductase activity|fatty acid biosynthetic process
ENSBGRG00000010269	732.083	215.343	1248.82	5.79691	2.53529	1.00454e-23	1.05202e-21	Up	23.1142	28.2105	20.2453	33.6402	41.0514	25.2062	3.05958	2.94892	8.17165	7.01201	4.50588	2.48402	PEG10
ENSBGRG00000005834	226.669	377.147	76.1917	0.201875	-2.30847	1.01249e-23	1.05363e-21	Down	0.580138	0.597861	0.499887	0.72367	0.714637	1.18628	3.37785	4.05787	2.11823	3.09636	3.50893	3.62825	MICAL2	microtubule associated monooxygenase, calponin and LIM domain containing 2 [Source:HGNC Symbol;Acc:HGNC:24693]	GO:0005634,GO:0003779,GO:0071949,GO:0046872,GO:0043914,GO:0016491,GO:0016709,GO:0030042,GO:0007010,GO:0007507,GO:0001947,GO:0055114,GO:0010735,GO:0019417	nucleus|actin binding|FAD binding|metal ion binding|NADPH:sulfur oxidoreductase activity|oxidoreductase activity|oxidoreductase activity,acting on paired donors, with incorporation or reduction of molecular oxygen, NAD(P)H as one donor, and incorporation of one atom of oxygen|actin filament depolymerization|cytoskeleton organization|heart development|heart looping|oxidation-reduction process|posi…
ENSBGRG00000021920	120.972	218.63	23.3142	0.106325	-3.23345	1.0488e-23	1.08455e-21	Down	0.271561	0.384803	0.613378	0.839989	0.316672	0.201236	2.88486	5.06454	2.84448	3.98611	3.66787	4.64546	SYN2	synapsin II [Source:HGNC Symbol;Acc:HGNC:11495]	GO:0030054,GO:0098978,GO:0043209,GO:0005886,GO:0014069,GO:0098685,GO:0031201,GO:0045202,GO:0030672,GO:0005524,GO:0007268,GO:0007269,GO:0097091	cell junction|glutamatergic synapse|myelin sheath|plasma membrane|postsynaptic density|Schaffer collateral - CA1 synapse|SNARE complex|synapse|synaptic vesicle membrane|ATP binding|chemical synaptic transmission|neurotransmitter secretion|synaptic vesicle clustering
ENSBGRG00000019152	1930.32	874.335	2986.3	3.41589	1.77226	1.10257e-23	1.13303e-21	Up	263.323	258.125	338.29	349.357	336.027	234.236	51.2129	80.6858	108.885	85.5975	91.0215	73.0018	TCF21	transcription factor 21 [Source:HGNC Symbol;Acc:HGNC:11632]	GO:0005634,GO:0050681,GO:0043425,GO:0070888,GO:0042826,GO:0046983,GO:0001077,GO:0001078,GO:0001658,GO:0014707,GO:0060435,GO:0060539,GO:0048557,GO:0030855,GO:0048732,GO:0032835,GO:0048286,GO:0060425,GO:0060426,GO:0072277,GO:0072162,GO:0001763,GO:0060766,GO:0000122,GO:0045944,GO:0048608,GO:0060541,GO:0060021,GO:0060008,GO:0007530,GO:0048536,GO:0001657,GO:0001944	nucleus|androgen receptor binding|bHLH transcription factor binding|E-box binding|histone deacetylase binding|protein dimerization activity|proximal promoter DNA-binding transcription activator activity, RNA polymerase II-specific|proximal promoter DNA-binding transcription repressor activity, RNA polymerase II-specific|branching involved in ureteric bud morphogenesis|branchiomeric skeletal muscl…
ENSBGRG00000008404	899.131	1493.46	304.808	0.203999	-2.29337	1.51749e-23	1.54973e-21	Down	19.4079	26.001	29.101	22.3208	15.192	23.7251	77.8535	136.384	110.473	68.2566	140.048	86.3721	TMED6		GO:0030134,GO:0005783,GO:0005789,GO:0005793,GO:0005794,GO:0016021,GO:0006888,GO:0007030,GO:0006886	COPII-coated ER to Golgi transport vesicle|endoplasmic reticulum|endoplasmic reticulum membrane|endoplasmic reticulum-Golgi intermediate compartment|Golgi apparatus|integral component of membrane|ER to Golgi vesicle-mediated transport|Golgi organization|intracellular protein transport
ENSBGRG00000022881	4391.35	2380.39	6402.32	2.68977	1.42748	1.54318e-23	1.56623e-21	Up	149.181	195.07	115.082	151.001	215.386	128.8	55.4057	48.2086	74.2617	63.0867	47.4373	46.7401	SERPINH1	serpin family H member 1 [Source:HGNC Symbol;Acc:HGNC:1546]	GO:0005783,GO:0005788,GO:0005793,GO:0005615,GO:0045121,GO:0005518,GO:0004867,GO:0051082,GO:0003433,GO:0032964,GO:0030199,GO:0010951,GO:0051604	endoplasmic reticulum|endoplasmic reticulum lumen|endoplasmic reticulum-Golgi intermediate compartment|extracellular space|membrane raft|collagen binding|serine-type endopeptidase inhibitor activity|unfolded protein binding|chondrocyte development involved in endochondral bone morphogenesis|collagen biosynthetic process|collagen fibril organization|negative regulation of endopeptidase activity|pr…
ENSBGRG00000006266	2771.92	4112.64	1431.21	0.347996	-1.52286	1.57602e-23	1.58975e-21	Down	270.142	219.595	259.647	234.194	228.008	249.38	534.528	805.014	525.462	652.565	675.553	730.858	S100A14	S100 calcium binding protein A14 [Source:HGNC Symbol;Acc:HGNC:18901]	GO:0030054,GO:0005829,GO:0016604,GO:0048471,GO:0005886,GO:0005509,GO:0042379,GO:0006915,GO:0042742,GO:0071624,GO:0090026,GO:0032496,GO:0034142	cell junction|cytosol|nuclear body|perinuclear region of cytoplasm|plasma membrane|calcium ion binding|chemokine receptor binding|apoptotic process|defense response to bacterium|positive regulation of granulocyte chemotaxis|positive regulation of monocyte chemotaxis|response to lipopolysaccharide|toll-like receptor 4 signaling pathway
ENSBGRG00000009054	474.09	213.801	734.379	3.43141	1.7788	1.78836e-23	1.78635e-21	Up	13.1253	10.4749	12.5364	15.0248	9.48229	11.4925	3.90212	2.33103	5.14738	3.58961	2.57013	2.64872	WFIKKN2	WAP, follistatin/kazal, immunoglobulin, kunitz and netrin domain containing 2 [Source:HGNC Symbol;Acc:HGNC:30916]	GO:0005576,GO:0008191,GO:0048019,GO:0004867,GO:0050431,GO:0030512	extracellular region|metalloendopeptidase inhibitor activity|receptor antagonist activity|serine-type endopeptidase inhibitor activity|transforming growth factor beta binding|negative regulation of transforming growth factor beta receptor signaling pathway
ENSBGRG00000005504	534.644	319.267	750.021	2.35169	1.2337	1.99855e-23	1.97953e-21	Up	32.1622	32.9848	28.9009	28.0497	38.4047	34.6373	13.6168	14.2077	10.3267	15.3998	12.7685	11.7426	TSPYL5	TSPY like 5 [Source:HGNC Symbol;Acc:HGNC:29367]	GO:0005634,GO:0071480,GO:0006334,GO:0008284,GO:0051897,GO:0031398,GO:0040008	nucleus|cellular response to gamma radiation|nucleosome assembly|positive regulation of cell proliferation|positive regulation of protein kinase B signaling|positive regulation of protein ubiquitination|regulation of growth
ENSBGRG00000002189	74.6385	149.277	0	0.0011947	-9.70914	2.05488e-23	2.02313e-21	Down	0	0	0	0	0	0	37.0379	110.547	23.2487	22.7698	51.1783	14.8983	TNP1	transition protein 1 [Source:HGNC Symbol;Acc:HGNC:11951]	GO:0001673,GO:0000788,GO:0000786,GO:0005634,GO:0003677,GO:0006338,GO:0006342,GO:0030317,GO:0007275,GO:0045892,GO:0006337,GO:0010954,GO:0019953,GO:0000012,GO:0007286,GO:0007290,GO:0035093	male germ cell nucleus|nuclear nucleosome|nucleosome|nucleus|DNA binding|chromatin remodeling|chromatin silencing|flagellated sperm motility|multicellular organism development|negative regulation of transcription, DNA-templated|nucleosome disassembly|positive regulation of protein processing|sexual reproduction|single strand break repair|spermatid development|spermatid nucleus elongation|spermato…
ENSBGRG00000022071	2811.9	4530.91	1092.89	0.241235	-2.05149	2.12685e-23	2.08152e-21	Down	27.5128	23.1868	12.1994	13.3382	13.3983	21.019	102.582	55.2139	68.2958	68.2142	54.0085	87.0196	ENPP3	ectonucleotide pyrophosphatase/phosphodiesterase 3 [Source:HGNC Symbol;Acc:HGNC:3358]	GO:0016324,GO:0009897,GO:0005576,GO:0016021,GO:0048471,GO:0005509,GO:0035529,GO:0003676,GO:0047429,GO:0004528,GO:0030247,GO:0005044,GO:0008270,GO:0046034,GO:0002276,GO:0050728,GO:0033007,GO:0070667,GO:0009143,GO:0006220	apical plasma membrane|external side of plasma membrane|extracellular region|integral component of membrane|perinuclear region of cytoplasm|calcium ion binding|NADH pyrophosphatase activity|nucleic acid binding|nucleoside-triphosphate diphosphatase activity|phosphodiesterase I activity|polysaccharide binding|scavenger receptor activity|zinc ion binding|ATP metabolic process|basophil activation in…	bom00230,bom00240,bom00500,bom00740,bom00760,bom00770	Purine metabolism|Pyrimidine metabolism|Starch and sucrose metabolism|Riboflavin metabolism|Nicotinate and nicotinamide metabolism|Pantothenate and CoA biosynthesis
ENSBGRG00000001600	184.783	73.6951	295.87	4.01619	2.00583	2.15339e-23	2.09503e-21	Up	7.13588	7.64902	7.48424	9.68024	8.1883	7.13073	2.42338	1.80734	2.66649	1.86835	1.58512	0.882082	Olfm2	olfactomedin 2 [Source:HGNC Symbol;Acc:HGNC:17189]	GO:0032281,GO:0030054,GO:0005737,GO:0005576,GO:0099243,GO:0098978,GO:0005654,GO:0005634,GO:0097060,GO:0007626,GO:0051152,GO:0009306,GO:1905174,GO:0007601	AMPA glutamate receptor complex|cell junction|cytoplasm|extracellular region|extrinsic component of synaptic membrane|glutamatergic synapse|nucleoplasm|nucleus|synaptic membrane|locomotory behavior|positive regulation of smooth muscle cell differentiation|protein secretion|regulation of vascular smooth muscle cell dedifferentiation|visual perception
ENSBGRG00000000809	3069.31	4798.13	1340.5	0.27932	-1.84001	2.31981e-23	2.24366e-21	Down	213.673	192.659	221.318	186.121	132.235	229.304	965.57	483.768	574.388	595.311	512.249	882.308	TSTD1		GO:0005737,GO:0036464,GO:0005829,GO:0048471,GO:0050337,GO:0070221	cytoplasm|cytoplasmic ribonucleoprotein granule|cytosol|perinuclear region of cytoplasm|thiosulfate-thiol sulfurtransferase activity|sulfide oxidation, using sulfide:quinone oxidoreductase
ENSBGRG00000012674	48.1894	96.3788	0	0.00185053	-9.07785	3.44714e-23	3.31449e-21	Down	0	0	0	0	0	0	17.6027	17.8986	6.56663	8.48076	10.6521	7.00528	Dnajb8		GO:0005829,GO:0005634,GO:0051087,GO:0044183,GO:0051082,GO:0061077,GO:0090084	cytosol|nucleus|chaperone binding|protein binding involved in protein folding|unfolded protein binding|chaperone-mediated protein folding|negative regulation of inclusion body assembly
ENSBGRG00000012884	215.558	382.631	48.4842	0.126463	-2.98322	3.47958e-23	3.32624e-21	Down	2.14156	1.26498	1.27875	1.18014	0.48728	2.07467	17.324	6.52375	12.244	10.2227	6.31707	11.6093	SMPDL3B	sphingomyelin phosphodiesterase acid like 3B [Source:HGNC Symbol;Acc:HGNC:21416]	GO:0031225,GO:0070062,GO:0005615,GO:0005886,GO:0016798,GO:0046872,GO:0008081,GO:0004767,GO:0006954,GO:0045087,GO:0046466,GO:0050728,GO:0034122,GO:0006685	anchored component of membrane|extracellular exosome|extracellular space|plasma membrane|hydrolase activity, acting on glycosyl bonds|metal ion binding|phosphoric diester hydrolase activity|sphingomyelin phosphodiesterase activity|inflammatory response|innate immune response|membrane lipid catabolic process|negative regulation of inflammatory response|negative regulation of toll-like receptor sig…
ENSBGRG00000009479	235.971	75.2626	396.68	5.2702	2.39786	4.44183e-23	4.22153e-21	Up	4.5519	6.63435	3.89652	5.03727	8.42547	6.26048	0.789486	0.837891	0.997209	1.62041	1.40527	0.558629	MAGEL2	MAGE family member L2 [Source:HGNC Symbol;Acc:HGNC:6814]	GO:0005829,GO:0005769,GO:0005768,GO:0005634,GO:0004842,GO:0034314,GO:0045892,GO:0070534,GO:0042752,GO:0042147,GO:0048511	cytosol|early endosome|endosome|nucleus|ubiquitin-protein transferase activity|Arp2/3 complex-mediated actin nucleation|negative regulation of transcription, DNA-templated|protein K63-linked ubiquitination|regulation of circadian rhythm|retrograde transport, endosome to Golgi|rhythmic process
ENSBGRG00000014075	1327.42	1776.88	877.95	0.493763	-1.01811	4.60291e-23	4.34949e-21	Down	16.4257	14.0899	17.3409	15.7484	13.5158	15.4975	34.8263	25.7916	29.5711	33.797	25.1617	29.4489	SLC9A3R1	SLC9A3 regulator 1 [Source:HGNC Symbol;Acc:HGNC:11075]	GO:0016324,GO:0031526,GO:0071944,GO:0005737,GO:0012505,GO:0030175,GO:0016020,GO:0005902,GO:0031528,GO:0048471,GO:0001726,GO:0097225,GO:0032426,GO:0031698,GO:0008013,GO:0017081,GO:0050780,GO:0070851,GO:0030165,GO:0019902,GO:0043621,GO:0032947,GO:0030036,GO:0007191,GO:0060088,GO:0032782,GO:0030643,GO:0045198,GO:0051683,GO:0022612,GO:0034635,GO:0030033,GO:0090090,GO:0030336,GO:2000146,GO:0008285,GO:…	apical plasma membrane|brush border membrane|cell periphery|cytoplasm|endomembrane system|filopodium|membrane|microvillus|microvillus membrane|perinuclear region of cytoplasm|ruffle|sperm midpiece|stereocilium tip|beta-2 adrenergic receptor binding|beta-catenin binding|chloride channel regulator activity|dopamine receptor binding|growth factor receptor binding|PDZ domain binding|phosphatase bindi…	bom04530,bom04928,bom05165	Tight junction|Parathyroid hormone synthesis, secretion and action|Human papillomavirus infection
ENSBGRG00000015914	267.882	110.266	425.499	3.84993	1.94483	5.28874e-23	4.96899e-21	Up	17.5251	17.2513	16.8105	16.2822	17.2037	16.5044	7.56375	2.38023	5.0044	3.62068	3.14904	3.63672	Sox11	SRY-box transcription factor 11 [Source:HGNC Symbol;Acc:HGNC:11191]	GO:0005737,GO:0044798,GO:0005634,GO:0003700,GO:0000981,GO:0001158,GO:0001077,GO:0000978,GO:0003713,GO:0003705,GO:0000976,GO:0008135,GO:0003211,GO:0030154,GO:0061386,GO:0061303,GO:0048557,GO:0048704,GO:0061029,GO:0021782,GO:0014009,GO:0060022,GO:0001822,GO:0002089,GO:0060174,GO:0060425,GO:0060548,GO:0010629,GO:0060253,GO:0050672,GO:0000122,GO:2000678,GO:0014032,GO:0001841,GO:0060563,GO:0030182,GO:…	cytoplasm|nuclear transcription factor complex|nucleus|DNA-binding transcription factor activity|DNA-binding transcription factor activity, RNA polymerase II-specific|enhancer sequence-specific DNA binding|proximal promoter DNA-binding transcription activator activity, RNA polymerase II-specific|RNA polymerase II proximal promoter sequence-specific DNA binding|transcription coactivator activity|t…
ENSBGRG00000014178	2151.18	2887.69	1414.68	0.489775	-1.02981	5.76709e-23	5.38764e-21	Down	11.6377	12.7255	12.7479	13.4298	10.639	13.4425	24.757	22.6133	21.569	25.4722	22.1652	27.2094	Dtnb	dystrobrevin beta [Source:HGNC Symbol;Acc:HGNC:3058]	GO:0005737,GO:0045202,GO:0008270	cytoplasm|synapse|zinc ion binding
ENSBGRG00000017545	2715.79	4131.29	1300.29	0.314687	-1.66801	6.5194e-23	6.05604e-21	Down	36.0415	37.0891	39.8085	37.2971	25.632	49.1626	103.072	132.037	90.4977	104.228	121.178	118.505	LIPA	lipase A, lysosomal acid type [Source:HGNC Symbol;Acc:HGNC:6617]	GO:0005764,GO:0004771,GO:0016042	lysosome|sterol esterase activity|lipid catabolic process	bom00100,bom04142,bom04979	Steroid biosynthesis|Lysosome|Cholesterol metabolism
ENSBGRG00000026197	1905.13	2934.37	875.878	0.298377	-1.74479	9.14672e-23	8.4489e-21	Down	38.5948	40.3042	60.1003	56.1704	31.7619	45.3163	137.552	163.283	117.911	142.005	137.966	161.316	PRXL2A	peroxiredoxin like 2A [Source:HGNC Symbol;Acc:HGNC:28651]	GO:0005737,GO:0005576,GO:0016209,GO:0055114,GO:0045670	cytoplasm|extracellular region|antioxidant activity|oxidation-reduction process|regulation of osteoclast differentiation
ENSBGRG00000014897	240.076	400.661	79.4911	0.197777	-2.33805	1.06879e-22	9.76279e-21	Down	1.98806	2.8822	3.41755	3.95159	1.60666	3.99516	14.4672	12.4541	15.5021	21.8462	9.11904	12.9589	ARMC12	armadillo repeat containing 12 [Source:HGNC Symbol;Acc:HGNC:21099]	GO:0005634	nucleus
ENSBGRG00000022527	70.1473	140.295	0	0.00127084	-9.62001	1.06325e-22	9.76279e-21	Down	0	0	0	0	0	0	5.28716	10.59	1.38897	3.14582	7.89123	1.82962	CBY2	chibby family member 2 [Source:HGNC Symbol;Acc:HGNC:30720]
ENSBGRG00000013445	337.53	478.536	196.525	0.40991	-1.28662	1.22878e-22	1.11622e-20	Down	8.88437	8.31617	9.67886	8.59858	6.39408	8.92381	23.4654	18.1105	20.1009	18.5654	18.5758	18.6409	FAM110A	family with sequence similarity 110 member A [Source:HGNC Symbol;Acc:HGNC:16188]	GO:0005737,GO:0005815,GO:0000922	cytoplasm|microtubule organizing center|spindle pole
ENSBGRG00000003480	428.821	194.532	663.111	3.41142	1.77037	1.42779e-22	1.28988e-20	Up	23.7082	25.9852	12.726	23.8201	31.555	19.7971	6.51631	5.97806	8.58909	6.78104	4.87723	5.28327	LPAR1	lysophosphatidic acid receptor 1 [Source:HGNC Symbol;Acc:HGNC:3166]	GO:0009986,GO:0005768,GO:0005887,GO:0070915,GO:0007202,GO:0007193,GO:0010977,GO:0043410,GO:0035025,GO:0051496,GO:0008360	cell surface|endosome|integral component of plasma membrane|lysophosphatidic acid receptor activity|activation of phospholipase C activity|adenylate cyclase-inhibiting G protein-coupled receptor signaling pathway|negative regulation of neuron projection development|positive regulation of MAPK cascade|positive regulation of Rho protein signal transduction|positive regulation of stress fiber assemb…	bom04015,bom04072,bom04080,bom04151,bom04540,bom04810,bom05200	Rap1 signaling pathway|Phospholipase D signaling pathway|Neuroactive ligand-receptor interaction|PI3K-Akt signaling pathway|Gap junction|Regulation of actin cytoskeleton|Pathways in cancer
ENSBGRG00000013047	1324.86	1934.28	715.427	0.369743	-1.43541	1.61299e-22	1.44922e-20	Down	43.4159	44.1208	52.9143	40.3411	39.9456	40.622	112.839	104.775	103.7	89.6975	111.292	142.756	CLDN4		GO:0005923,GO:0034707,GO:0005887,GO:0005254,GO:0042802,GO:0005198,GO:0016338,GO:0061436,GO:0070293	bicellular tight junction|chloride channel complex|integral component of plasma membrane|chloride channel activity|identical protein binding|structural molecule activity|calcium-independent cell-cell adhesion via plasma membrane cell-adhesion molecules|establishment of skin barrier|renal absorption	bom04514,bom04530,bom04670,bom05160	Cell adhesion molecules|Tight junction|Leukocyte transendothelial migration|Hepatitis C
ENSBGRG00000019870	1632.72	2611.73	653.707	0.250249	-1.99856	1.66999e-22	1.49228e-20	Down	13.6891	10.2875	10.3808	8.18222	6.58194	15.25	34.9281	47.5362	30.685	41.6178	44.6044	41.554	SLC5A12	solute carrier family 5 member 12 [Source:HGNC Symbol;Acc:HGNC:28750]	GO:0016324,GO:0016021,GO:0015129,GO:0015293,GO:0006814	apical plasma membrane|integral component of membrane|lactate transmembrane transporter activity|symporter activity|sodium ion transport
ENSBGRG00000016226	601.676	265.929	937.424	3.52292	1.81677	2.10488e-22	1.87073e-20	Up	15.8009	12.5547	10.9285	17.3007	15.8136	15.4546	3.74699	2.58971	4.59097	5.91526	4.54259	2.37246	Adgrg2	adhesion G protein-coupled receptor G2 [Source:HGNC Symbol;Acc:HGNC:4516]	GO:0016324,GO:0005829,GO:0005887,GO:0004930,GO:0007189,GO:0007166	apical plasma membrane|cytosol|integral component of plasma membrane|G protein-coupled receptor activity|adenylate cyclase-activating G protein-coupled receptor signaling pathway|cell surface receptor signaling pathway
ENSBGRG00000003642	1411.14	2316.49	505.782	0.218331	-2.19541	2.15673e-22	1.9065e-20	Down	4.77869	6.56623	5.11923	7.1562	7.10648	5.83175	43.2517	10.4984	29.7327	30.7835	16.8681	30.0603	Slc23a2		GO:0016324,GO:0009925,GO:0016323,GO:0043292,GO:0005737,GO:0005887,GO:0005886,GO:0008520,GO:0015229,GO:0070890,GO:0005215,GO:0019852,GO:0015882,GO:0006979,GO:0070904	apical plasma membrane|basal plasma membrane|basolateral plasma membrane|contractile fiber|cytoplasm|integral component of plasma membrane|plasma membrane|L-ascorbate:sodium symporter activity|L-ascorbic acid transmembrane transporter activity|sodium-dependent L-ascorbate transmembrane transporter activity|transporter activity|L-ascorbic acid metabolic process|L-ascorbic acid transmembrane transp…
ENSBGRG00000000608	6665.27	9929.65	3400.89	0.342452	-1.54603	3.11708e-22	2.72878e-20	Down	123.768	103.771	145.619	102.454	82.7314	140.007	306.516	288.06	313.911	310.365	310.451	400.708	KRT7	keratin 7 [Source:HGNC Symbol;Acc:HGNC:6445]	GO:0005737,GO:0045095,GO:0005198	cytoplasm|keratin filament|structural molecule activity
ENSBGRG00000005440	657.263	1015.03	299.495	0.294934	-1.76154	3.13672e-22	2.72878e-20	Down	6.7516	4.85219	5.46822	6.09792	4.45685	7.89972	15.0606	21.1265	15.1803	20.57	17.9652	22.9484	ARSA	arylsulfatase A [Source:HGNC Symbol;Acc:HGNC:713]	GO:0005783,GO:0016021,GO:0005764,GO:0005886,GO:0005509,GO:0004098,GO:0007339	endoplasmic reticulum|integral component of membrane|lysosome|plasma membrane|calcium ion binding|cerebroside-sulfatase activity|binding of sperm to zona pellucida	bom00600,bom04142	Sphingolipid metabolism|Lysosome
ENSBGRG00000022788	641.132	382.243	900.022	2.35313	1.23458	3.13181e-22	2.72878e-20	Up	7.02227	8.74586	8.01671	9.20899	8.60389	7.15573	3.46455	2.51466	4.41317	3.94279	2.67864	2.73961	EPB41L2	erythrocyte membrane protein band 4.1 like 2 [Source:HGNC Symbol;Acc:HGNC:3379]	GO:0099738,GO:0030054,GO:0005829,GO:0070062,GO:0005925,GO:0005654,GO:0005634,GO:0005886,GO:0008091,GO:0003779,GO:0042731,GO:0030507,GO:0005198,GO:0031032,GO:0007049,GO:0051301,GO:0030866,GO:1904778	cell cortex region|cell junction|cytosol|extracellular exosome|focal adhesion|nucleoplasm|nucleus|plasma membrane|spectrin|actin binding|PH domain binding|spectrin binding|structural molecule activity|actomyosin structure organization|cell cycle|cell division|cortical actin cytoskeleton organization|positive regulation of protein localization to cell cortex
ENSBGRG00000019036	184.671	309.948	59.3945	0.190966	-2.38861	4.02525e-22	3.46509e-20	Down	1.14236	1.04216	1.52824	1.49098	0.698819	1.48766	3.80319	5.65162	7.11813	5.90557	5.3837	8.53038	ZSWIM3	zinc finger SWIM-type containing 3 [Source:HGNC Symbol;Acc:HGNC:16157]	GO:0008270	zinc ion binding
ENSBGRG00000020108	570.485	240.19	900.78	3.75126	1.90738	4.15543e-22	3.55852e-20	Up	11.4028	14.7121	15.3518	18.6116	16.8142	13.3423	3.35282	3.97478	5.47478	5.23045	2.72951	2.16748	CDH19	cadherin 19 [Source:HGNC Symbol;Acc:HGNC:1758]	GO:0016342,GO:0009986,GO:0005913,GO:0016021,GO:0005886,GO:0045296,GO:0005509,GO:0008092,GO:0042803,GO:0034332,GO:0016339,GO:0098609,GO:0044331,GO:0007043,GO:0007156	catenin complex|cell surface|cell-cell adherens junction|integral component of membrane|plasma membrane|cadherin binding|calcium ion binding|cytoskeletal protein binding|protein homodimerization activity|adherens junction organization|calcium-dependent cell-cell adhesion via plasma membrane cell adhesion molecules|cell-cell adhesion|cell-cell adhesion mediated by cadherin|cell-cell junction assem…
ENSBGRG00000011894	46.8129	93.6257	0	0.00190407	-9.0367	4.70273e-22	4.00634e-20	Down	0	0	0	0	0	0	7.42659	5.32376	2.62062	1.73114	2.48281	2.50187	LEMD1	LEM domain containing 1 [Source:HGNC Symbol;Acc:HGNC:18725]	GO:0016021	integral component of membrane
ENSBGRG00000019492	83.3208	166.184	0.457301	0.00290873	-8.42539	4.97019e-22	4.21237e-20	Down	0	0.0332377	0	0.0347001	0.0334312	0	8.86377	7.25444	4.69869	3.66288	6.01076	3.22176	SPEM2	SPEM family member 2 [Source:HGNC Symbol;Acc:HGNC:27315]	GO:0016021	integral component of membrane
ENSBGRG00000024818	2618.37	1673.53	3563.21	2.12894	1.09013	1.03592e-21	8.73467e-20	Up	149.773	151.324	173.083	187.85	164.374	143.987	68.6605	62.1117	93.5944	80.728	58.3542	69.8784	MMP23	matrix metallopeptidase 23B [Source:HGNC Symbol;Acc:HGNC:7171]	GO:0005789,GO:0031012,GO:0016021,GO:0004222,GO:0008270	endoplasmic reticulum membrane|extracellular matrix|integral component of membrane|metalloendopeptidase activity|zinc ion binding
ENSBGRG00000009039	132.206	226.662	37.7493	0.165848	-2.59207	1.16583e-21	9.77987e-20	Down	1.18797	1.52286	1.75648	0.966385	0.690777	1.13368	9.11428	4.94522	6.66505	5.49505	4.91164	10.4775	Slc30a2	solute carrier family 30 member 2 [Source:HGNC Symbol;Acc:HGNC:11013]	GO:0005737,GO:0031410,GO:0016021,GO:0043231,GO:0005770,GO:0005886,GO:0005774,GO:0005385,GO:0061090,GO:0061088,GO:0010043,GO:0071577,GO:0006829	cytoplasm|cytoplasmic vesicle|integral component of membrane|intracellular membrane-bounded organelle|late endosome|plasma membrane|vacuolar membrane|zinc ion transmembrane transporter activity|positive regulation of sequestering of zinc ion|regulation of sequestering of zinc ion|response to zinc ion|zinc ion transmembrane transport|zinc ion transport
ENSBGRG00000011534	168.291	36.6468	299.935	8.22745	3.04045	1.19058e-21	9.9368e-20	Up	4.08374	4.41574	6.41983	3.6281	7.45585	5.00697	0.495119	0.961625	0.474434	0.375232	0.935393	0.247232	PTPRR	protein tyrosine phosphatase receptor type R [Source:HGNC Symbol;Acc:HGNC:9680]	GO:0030054,GO:0005829,GO:0005615,GO:0016021,GO:0048471,GO:0005886,GO:0019901,GO:0004725,GO:0005001,GO:0038128,GO:0001701,GO:0010633,GO:0070373,GO:0006470	cell junction|cytosol|extracellular space|integral component of membrane|perinuclear region of cytoplasm|plasma membrane|protein kinase binding|protein tyrosine phosphatase activity|transmembrane receptor protein tyrosine phosphatase activity|ERBB2 signaling pathway|in utero embryonic development|negative regulation of epithelial cell migration|negative regulation of ERK1 and ERK2 cascade|protein…	bom04010	MAPK signaling pathway
ENSBGRG00000010551	812.367	1122.62	502.119	0.4469	-1.16198	1.27055e-21	1.05507e-19	Down	3.19517	4.47646	3.78169	3.48259	3.60779	4.86131	9.2889	6.17645	9.16535	8.77304	7.39751	8.85197	PPIP5K1	diphosphoinositol pentakisphosphate kinase 1 [Source:HGNC Symbol;Acc:HGNC:29023]	GO:0005829,GO:0005654,GO:0005886,GO:0102092,GO:0005524,GO:0033857,GO:0000829,GO:0052723,GO:0052724,GO:0000832,GO:0000828,GO:0000827,GO:0006020,GO:0032958	cytosol|nucleoplasm|plasma membrane|5-diphosphoinositol pentakisphosphate 3-kinase activity|ATP binding|diphosphoinositol-pentakisphosphate kinase activity|inositol heptakisphosphate kinase activity|inositol hexakisphosphate 1-kinase activity|inositol hexakisphosphate 3-kinase activity|inositol hexakisphosphate 5-kinase activity|inositol hexakisphosphate kinase activity|inositol-1,3,4,5,6-pentaki…	bom04070	Phosphatidylinositol signaling system
ENSBGRG00000000806	909.762	595.377	1224.15	2.05688	1.04046	1.528e-21	1.26248e-19	Up	94.1374	104.881	93.0348	96.1671	113.405	89.2401	43.7226	42.3329	52.8597	45.5055	50.6938	35.6141	FKBP7	FKBP prolyl isomerase 7 [Source:HGNC Symbol;Acc:HGNC:3723]	GO:0005788,GO:0005509,GO:0003755	endoplasmic reticulum lumen|calcium ion binding|peptidyl-prolyl cis-trans isomerase activity
ENSBGRG00000024396	1260.33	2148.35	372.301	0.173142	-2.52997	1.74648e-21	1.43578e-19	Down	3.54194	5.36875	10.2712	7.47857	3.0136	6.63172	26.1597	34.1957	26.3823	39.4606	28.2648	44.536	MAMLD1		GO:0005813,GO:0005794,GO:0016604,GO:0005654,GO:0008584	centrosome|Golgi apparatus|nuclear body|nucleoplasm|male gonad development
ENSBGRG00000022736	95.4231	25.0337	165.813	6.63708	2.73055	1.76386e-21	1.44285e-19	Up	5.96759	7.65466	3.58948	4.74705	9.50886	4.10227	0.52552	0.75344	1.21695	0.97999	0.944	0.602456	MEX3A	mex-3 RNA binding family member A [Source:HGNC Symbol;Acc:HGNC:33482]	GO:0005829,GO:0005634,GO:0000932,GO:0046872,GO:0003723	cytosol|nucleus|P-body|metal ion binding|RNA binding
ENSBGRG00000007822	483.884	680.594	287.175	0.421672	-1.24581	2.05058e-21	1.66909e-19	Down	14.2818	15.4605	12.4501	10.3045	13.1345	15.878	35.1744	21.2679	35.9764	32.2422	28.2313	30.734	F2RL1	F2R like trypsin receptor 1 [Source:HGNC Symbol;Acc:HGNC:3538]	GO:0005887,GO:0031143,GO:0004930,GO:0001965,GO:0031681,GO:0015057,GO:0007596,GO:0035926,GO:0090195,GO:0051607,GO:0006954,GO:0045087,GO:0072643,GO:0050702,GO:0072608,GO:0050900,GO:0070661,GO:0097029,GO:0042119,GO:0097755,GO:0030335,GO:0050921,GO:0002741,GO:0007204,GO:0051482,GO:0070374,GO:2000778,GO:2000484,GO:0014068,GO:0031274,GO:1900135,GO:0035025,GO:0032930,GO:0043122,GO:0002286	integral component of plasma membrane|pseudopodium|G protein-coupled receptor activity|G-protein alpha-subunit binding|G-protein beta-subunit binding|thrombin-activated receptor activity|blood coagulation|chemokine (C-C motif) ligand 2 secretion|chemokine secretion|defense response to virus|inflammatory response|innate immune response|interferon-gamma secretion|interleukin-1 beta secretion|interl…	bom04080,bom04750,bom05143	Neuroactive ligand-receptor interaction|Inflammatory mediator regulation of TRP channels|African trypanosomiasis
ENSBGRG00000001233	4313.93	6860.51	1767.35	0.25757	-1.95696	2.26215e-21	1.83223e-19	Down	17.948	26.563	23.3991	19.2615	12.668	33.4267	115.591	65.4551	64.9429	78.2122	70.0148	97.3718	Abcb5	ATP binding cassette subfamily B member 5 [Source:HGNC Symbol;Acc:HGNC:46]	GO:0005887,GO:0005524,GO:0042626,GO:0015562,GO:0030154,GO:0048058,GO:0042391,GO:0055085	integral component of plasma membrane|ATP binding|ATPase activity, coupled to transmembrane movement of substances|efflux transmembrane transporter activity|cell differentiation|compound eye corneal lens development|regulation of membrane potential|transmembrane transport	bom02010	ABC transporters
ENSBGRG00000014452	59.4157	118.831	0	0.00149953	-9.38127	2.42678e-21	1.95593e-19	Down	0	0	0	0	0	0	35.8004	18.9795	4.34128	7.81992	5.47969	6.77196	MS4A13	membrane spanning 4-domains A13 [Source:HGNC Symbol;Acc:HGNC:16674]	GO:0016021	integral component of membrane
ENSBGRG00000010087	132.552	47.7291	217.375	4.55576	2.18769	2.89054e-21	2.31835e-19	Up	9.44983	7.1561	5.9482	6.07421	7.98012	7.37402	2.2326	1.46736	1.05826	2.13051	1.5563	0.753964	Nsg1	neuronal vesicle trafficking associated 1 [Source:HGNC Symbol;Acc:HGNC:18790]	GO:0030659,GO:0030425,GO:0005769,GO:0031901,GO:0005783,GO:0005789,GO:0005768,GO:0098978,GO:0032580,GO:0016021,GO:0005770,GO:0016328,GO:0043202,GO:0032585,GO:0098845,GO:0045211,GO:0055038,GO:0036477,GO:0032588,GO:0032051,GO:0005102,GO:0042982,GO:0006915,GO:0048268,GO:0007212,GO:0016197,GO:0099627,GO:0098887,GO:0001921,GO:0099630,GO:0001881,GO:1900271,GO:0098814,GO:0099003	cytoplasmic vesicle membrane|dendrite|early endosome|early endosome membrane|endoplasmic reticulum|endoplasmic reticulum membrane|endosome|glutamatergic synapse|Golgi cisterna membrane|integral component of membrane|late endosome|lateral plasma membrane|lysosomal lumen|multivesicular body membrane|postsynaptic endosome|postsynaptic membrane|recycling endosome membrane|somatodendritic compartment|…
ENSBGRG00000016883	114.183	59.1349	169.232	2.86763	1.51986	3.6009e-21	2.87408e-19	Up	1.73386	1.80554	1.48159	1.43571	1.97602	1.87279	0.470909	0.554069	0.596618	0.630587	0.566933	0.562217	Ctnnd2	catenin delta 2 [Source:HGNC Symbol;Acc:HGNC:2516]	GO:0005913,GO:0005911,GO:0005737,GO:0030425,GO:0043005,GO:0005634,GO:0043204,GO:0005886,GO:0014069,GO:0008013,GO:0045296,GO:0098609,GO:0007043,GO:0060997,GO:0007612,GO:0001763,GO:0060828,GO:0048167,GO:0050808	cell-cell adherens junction|cell-cell junction|cytoplasm|dendrite|neuron projection|nucleus|perikaryon|plasma membrane|postsynaptic density|beta-catenin binding|cadherin binding|cell-cell adhesion|cell-cell junction assembly|dendritic spine morphogenesis|learning|morphogenesis of a branching structure|regulation of canonical Wnt signaling pathway|regulation of synaptic plasticity|synapse organiza…	bom04310	Wnt signaling pathway
ENSBGRG00000007167	369.828	172.592	567.064	3.28471	1.71577	3.64682e-21	2.89667e-19	Up	13.1853	12.5495	13.4621	16.5352	14.1895	9.6836	3.2906	3.22743	5.56556	5.16247	3.24687	2.6426	PLPPR3	phospholipid phosphatase related 3 [Source:HGNC Symbol;Acc:HGNC:23497]	GO:0005887,GO:0042577,GO:0016791,GO:0008195,GO:0046839,GO:0006644	integral component of plasma membrane|lipid phosphatase activity|phosphatase activity|phosphatidate phosphatase activity|phospholipid dephosphorylation|phospholipid metabolic process
ENSBGRG00000007289	736.858	1050.42	423.298	0.40308	-1.31086	3.7124e-21	2.93458e-19	Down	6.04695	7.22666	4.9909	5.78147	5.06968	6.92859	14.9046	14.5024	11.0905	13.3209	15.389	14.53	SLF1	SMC5-SMC6 complex localization factor 1 [Source:HGNC Symbol;Acc:HGNC:25408]	GO:0005737,GO:0005815,GO:0005634,GO:0035861,GO:0006974,GO:0006281,GO:2000781,GO:0034184,GO:0031334,GO:1990166	cytoplasm|microtubule organizing center|nucleus|site of double-strand break|cellular response to DNA damage stimulus|DNA repair|positive regulation of double-strand break repair|positive regulation of maintenance of mitotic sister chromatid cohesion|positive regulation of protein complex assembly|protein localization to site of double-strand break
ENSBGRG00000008791	87.773	139.781	35.7646	0.255375	-1.96931	3.8543e-21	3.03217e-19	Down	0.818529	0.477472	0.504122	0.631408	0.528277	0.732446	2.84663	1.51868	2.46987	2.45213	2.00558	2.46836	STYXL1	serine/threonine/tyrosine interacting like 1 [Source:HGNC Symbol;Acc:HGNC:18165]	GO:0005759,GO:0005739,GO:0019903,GO:0004864,GO:0008138,GO:0001691,GO:0035556,GO:0032515,GO:0062030,GO:2001244,GO:0010976,GO:2001242	mitochondrial matrix|mitochondrion|protein phosphatase binding|protein phosphatase inhibitor activity|protein tyrosine/serine/threonine phosphatase activity|pseudophosphatase activity|intracellular signal transduction|negative regulation of phosphoprotein phosphatase activity|negative regulation of stress granule assembly|positive regulation of intrinsic apoptotic signaling pathway|positive regul…
ENSBGRG00000026156	347.37	662.111	32.6286	0.0491341	-4.34713	5.69369e-21	4.45789e-19	Down	0.407055	1.04872	1.57191	1.47807	0.316449	0.66361	20.4138	8.71292	19.1449	29.454	7.31376	23.7616	SFTPA1		GO:0005581,GO:0005615,GO:0005771,GO:0005791,GO:0001530,GO:0046872,GO:0048029,GO:0050766,GO:0007585,GO:0043129	collagen trimer|extracellular space|multivesicular body|rough endoplasmic reticulum|lipopolysaccharide binding|metal ion binding|monosaccharide binding|positive regulation of phagocytosis|respiratory gaseous exchange|surfactant homeostasis	bom04145,bom05133	Phagosome|Pertussis
ENSBGRG00000014899	61.2369	121.397	1.07629	0.00916908	-6.76901	6.03626e-21	4.70371e-19	Down	0	0.100014	0	0.078311	0	0	5.65032	2.00191	1.11621	1.92614	2.26085	5.67126	DMKN		GO:0005615,GO:1903575	extracellular space|cornified envelope assembly
ENSBGRG00000026539	50.0468	100.094	0	0.00178182	-9.13243	7.30168e-21	5.66294e-19	Down	0	0	0	0	0	0	4.50925	8.23961	1.75497	1.94322	6.31326	1.72047	CABS1	calcium binding protein, spermatid associated 1 [Source:HGNC Symbol;Acc:HGNC:30710]	GO:0005743,GO:0031514,GO:0005509,GO:0007283	mitochondrial inner membrane|motile cilium|calcium ion binding|spermatogenesis
ENSBGRG00000010673	859.193	1157.85	560.534	0.483993	-1.04694	7.51575e-21	5.80159e-19	Down	31.1272	27.5294	27.5508	27.405	25.4973	33.1446	50.7975	54.9307	55.6515	56.7796	59.2978	57.2728	C1orf210		GO:0005769,GO:0016021,GO:0005886,GO:0055037	early endosome|integral component of membrane|plasma membrane|recycling endosome
ENSBGRG00000004132	2625.55	1711.65	3539.46	2.06804	1.04826	7.89402e-21	6.06511e-19	Up	58.0979	67.6012	70.5435	74.4149	83.8989	54.0238	29.5311	29.4821	32.0462	36.2497	30.0612	29.1554	SH3BP5	SH3 domain binding protein 5 [Source:HGNC Symbol;Acc:HGNC:10827]	GO:0005737,GO:0005739,GO:0016604,GO:0005654,GO:0004860,GO:0017124,GO:0035556,GO:0061099,GO:0007165	cytoplasm|mitochondrion|nuclear body|nucleoplasm|protein kinase inhibitor activity|SH3 domain binding|intracellular signal transduction|negative regulation of protein tyrosine kinase activity|signal transduction
ENSBGRG00000005346	51.8573	101.49	2.22459	0.0220963	-5.50005	1.04998e-20	8.02963e-19	Down	0.0368387	0.189821	0.0858923	0.118903	0.0763703	0.043678	5.57035	5.70445	2.13867	1.09671	6.13513	2.42873	FAM71D	family with sequence similarity 71 member D [Source:HGNC Symbol;Acc:HGNC:20101]
ENSBGRG00000007643	180.082	48.1645	311.999	6.47005	2.69378	1.07468e-20	8.18049e-19	Up	4.44699	3.4323	1.34528	3.30068	3.02439	4.16022	0.931939	0.349937	0.318576	0.465504	0.325511	0.506072	LRRC7	leucine rich repeat containing 7 [Source:HGNC Symbol;Acc:HGNC:18531]	GO:0043194,GO:0016323,GO:0030054,GO:0005913,GO:0005911,GO:0005737,GO:0043005,GO:0014069,GO:0045211,GO:0045202,GO:0035255,GO:0098609,GO:0045197,GO:0098968,GO:0098887,GO:0010976,GO:0043113,GO:0097120	axon initial segment|basolateral plasma membrane|cell junction|cell-cell adherens junction|cell-cell junction|cytoplasm|neuron projection|postsynaptic density|postsynaptic membrane|synapse|ionotropic glutamate receptor binding|cell-cell adhesion|establishment or maintenance of epithelial cell apical/basal polarity|neurotransmitter receptor transport postsynaptic membrane to endosome|neurotransmit…
ENSBGRG00000010340	397.33	232.413	562.247	2.41965	1.2748	1.07996e-20	8.18278e-19	Up	7.3634	7.26663	6.13692	6.06907	8.45827	5.29698	2.97043	2.29971	3.17204	3.24047	2.0703	2.20448	ZSCAN2	zinc finger and SCAN domain containing 2 [Source:HGNC Symbol;Acc:HGNC:20994]	GO:0005634,GO:0003677,GO:0000981,GO:0046872,GO:0030154,GO:0007275,GO:0007283	nucleus|DNA binding|DNA-binding transcription factor activity, RNA polymerase II-specific|metal ion binding|cell differentiation|multicellular organism development|spermatogenesis
ENSBGRG00000009919	1831.41	1091.2	2571.63	2.35725	1.2371	1.1123e-20	8.38919e-19	Up	79.5313	88.0717	80.8376	87.58	96.2225	63.581	26.2101	33.1202	43.0697	36.6892	29.3618	29.9897	Nt5dc2	5'-nucleotidase domain containing 2 [Source:HGNC Symbol;Acc:HGNC:25717]	GO:0008253,GO:0046872	5'-nucleotidase activity|metal ion binding
ENSBGRG00000001572	159.535	30.462	288.607	9.49556	3.24725	1.20704e-20	9.06217e-19	Up	8.97331	6.51151	11.8228	11.6252	5.97153	5.8862	0.263716	0.990235	0.581607	1.08308	1.52642	0.556911	PRPH	peripherin [Source:HGNC Symbol;Acc:HGNC:9461]	GO:0045098,GO:0005198	type III intermediate filament|structural molecule activity	bom05014,bom05022	Amyotrophic lateral sclerosis|Pathways of neurodegeneration - multiple diseases
ENSBGRG00000010880	3646.13	5956.77	1335.5	0.224134	-2.15757	1.3232e-20	9.88912e-19	Down	47.2314	77.5375	125.22	84.3511	41.5178	67.4857	280.705	260.117	324.877	350.71	267.492	405.07	TCAP	titin-cap [Source:HGNC Symbol;Acc:HGNC:11610]	GO:0030018,GO:0036122,GO:0051373,GO:0044325,GO:0030674,GO:0008307,GO:0031432,GO:0070080,GO:0007512,GO:0060048,GO:0048739,GO:0014898,GO:0055008,GO:0055003,GO:0035995,GO:0030916,GO:0045214,GO:0048769,GO:0003009,GO:0030241,GO:0030240,GO:0001756	Z disc|BMP binding|FATZ binding|ion channel binding|protein binding, bridging|structural constituent of muscle|titin binding|titin Z domain binding|adult heart development|cardiac muscle contraction|cardiac muscle fiber development|cardiac muscle hypertrophy in response to stress|cardiac muscle tissue morphogenesis|cardiac myofibril assembly|detection of muscle stretch|otic vesicle formation|sarc…
ENSBGRG00000009357	439.689	216.492	662.885	3.06436	1.61559	1.76111e-20	1.31023e-18	Up	12.1539	12.2499	8.75387	9.93091	13.721	9.27253	2.66978	3.33789	4.73028	4.0743	3.35409	2.19393	KCNMB4	potassium calcium-activated channel subfamily M regulatory beta subunit 4 [Source:HGNC Symbol;Acc:HGNC:6289]	GO:0005887,GO:0005886,GO:0008076,GO:0015269,GO:0015459,GO:0001508,GO:0007268,GO:0005513,GO:0019228,GO:0006813,GO:0046928,GO:0019229	integral component of plasma membrane|plasma membrane|voltage-gated potassium channel complex|calcium-activated potassium channel activity|potassium channel regulator activity|action potential|chemical synaptic transmission|detection of calcium ion|neuronal action potential|potassium ion transport|regulation of neurotransmitter secretion|regulation of vasoconstriction	bom04022,bom04270,bom04911	cGMP-PKG signaling pathway|Vascular smooth muscle contraction|Insulin secretion
ENSBGRG00000018607	1064.86	693.542	1436.19	2.07096	1.0503	1.84441e-20	1.36603e-18	Up	21.7668	26.0054	19.1087	22.3999	25.8536	19.1206	10.698	8.78333	12.1121	13.1749	8.11753	8.69455	Scarf2	scavenger receptor class F member 2 [Source:HGNC Symbol;Acc:HGNC:19869]	GO:0016021,GO:0005044,GO:0007157	integral component of membrane|scavenger receptor activity|heterophilic cell-cell adhesion via plasma membrane cell adhesion molecules
ENSBGRG00000019673	248.672	442.671	54.6725	0.123588	-3.01639	1.87801e-20	1.38467e-18	Down	1.96349	1.33987	1.79409	1.25608	2.33779	1.00671	3.6607	11.4564	14.4159	10.2397	13.7039	19.4016	HSD17B14	hydroxysteroid 17-beta dehydrogenase 14 [Source:HGNC Symbol;Acc:HGNC:23238]	GO:0005829,GO:0004303,GO:0042802,GO:0047045,GO:0006706	cytosol|estradiol 17-beta-dehydrogenase activity|identical protein binding|testosterone 17-beta-dehydrogenase (NADP+) activity|steroid catabolic process
ENSBGRG00000019426	60.5209	119.581	1.46059	0.012132	-6.36503	2.08325e-20	1.52914e-18	Down	0.0383639	0.0395359	0.0223621	0.0412754	0	0.0454863	6.43611	0.455303	1.87002	2.72838	0.874703	2.7209	SLC5A1	solute carrier family 5 member 1 [Source:HGNC Symbol;Acc:HGNC:11036]	GO:0016021,GO:0005412	integral component of membrane|glucose:sodium symporter activity	bom04973,bom04976,bom04978	Carbohydrate digestion and absorption|Bile secretion|Mineral absorption
ENSBGRG00000022406	1676.23	2627.17	725.294	0.275935	-1.8576	2.09862e-20	1.53358e-18	Down	10.6894	8.9292	12.8631	12.3158	6.2397	15.4015	37.4924	32.1048	35.0665	40.0673	31.4209	52.2198	PALD1	phosphatase domain containing paladin 1 [Source:HGNC Symbol;Acc:HGNC:23530]	GO:0005737,GO:0005829,GO:0004722,GO:0004725	cytoplasm|cytosol|protein serine/threonine phosphatase activity|protein tyrosine phosphatase activity
ENSBGRG00000001976	92.0894	173.788	10.391	0.0599391	-4.06036	2.68329e-20	1.95215e-18	Down	0.996528	0.18123	0.205013	0.882952	0.789903	1.04253	22.58	14.6427	7.64102	6.59271	8.36784	4.80159	Tssk6	testis specific serine kinase 6 [Source:HGNC Symbol;Acc:HGNC:30410]	GO:0005737,GO:0005634,GO:0005524,GO:0000287,GO:0004674,GO:0044877,GO:0035556,GO:0007275,GO:0018105,GO:0006468,GO:0035092	cytoplasm|nucleus|ATP binding|magnesium ion binding|protein serine/threonine kinase activity|protein-containing complex binding|intracellular signal transduction|multicellular organism development|peptidyl-serine phosphorylation|protein phosphorylation|sperm chromatin condensation
ENSBGRG00000008625	541.574	866.34	216.807	0.249879	-2.0007	2.94189e-20	2.13086e-18	Down	2.93454	3.81047	4.07104	2.99938	1.93154	5.44517	19.1095	10.8462	12.7452	13.881	9.5271	14.906	GALNT5	polypeptide N-acetylgalactosaminyltransferase 5 [Source:HGNC Symbol;Acc:HGNC:4127]			bom00512,bom00514	Mucin type O-glycan biosynthesis|Other types of O-glycan biosynthesis
ENSBGRG00000018923	496.181	863.167	129.194	0.149368	-2.74306	3.73645e-20	2.69451e-18	Down	1.03491	1.13001	2.47043	2.41248	1.00888	2.49792	8.17253	7.8401	14.1298	19.2766	6.15553	12.6271	TGM1	transglutaminase 1 [Source:HGNC Symbol;Acc:HGNC:11777]
ENSBGRG00000024258	2118.42	1266.96	2969.89	2.34394	1.22893	4.03555e-20	2.89749e-18	Up	27.2897	34.3841	25.2843	38.6342	39.7484	27.7797	12.9727	10.0157	14.5277	17.9943	11.8529	10.8229	PDGFRA	platelet derived growth factor receptor alpha [Source:HGNC Symbol;Acc:HGNC:8803]	GO:0030054,GO:0005929,GO:0005737,GO:0009897,GO:0005794,GO:0005887,GO:0031226,GO:0016020,GO:0005902,GO:0005634,GO:0005886,GO:0032991,GO:0043235,GO:0005524,GO:0046934,GO:0005018,GO:0048407,GO:0005161,GO:0042803,GO:0004672,GO:0044877,GO:0005088,GO:0004714,GO:0004888,GO:0038085,GO:0005021,GO:0030325,GO:0055003,GO:0001775,GO:0060326,GO:0030154,GO:0071230,GO:0034614,GO:0048701,GO:0048557,GO:0048704,GO:…	cell junction|cilium|cytoplasm|external side of plasma membrane|Golgi apparatus|integral component of plasma membrane|intrinsic component of plasma membrane|membrane|microvillus|nucleus|plasma membrane|protein-containing complex|receptor complex|ATP binding|phosphatidylinositol-4,5-bisphosphate 3-kinase activity|platelet-derived growth factor alpha-receptor activity|platelet-derived growth factor…	bom01521,bom04010,bom04014,bom04015,bom04020,bom04072,bom04144,bom04151,bom04510,bom04540,bom04630,bom04810,bom05163,bom05200,bom05206,bom05214,bom05215,bom05218,bom05230,bom05231	EGFR tyrosine kinase inhibitor resistance|MAPK signaling pathway|Ras signaling pathway|Rap1 signaling pathway|Calcium signaling pathway|Phospholipase D signaling pathway|Endocytosis|PI3K-Akt signaling pathway|Focal adhesion|Gap junction|JAK-STAT signaling pathway|Regulation of actin cytoskeleton|Human cytomegalovirus infection|Pathways in cancer|MicroRNAs in cancer|Glioma|Prostate cancer|Melanoma…
ENSBGRG00000017601	734.706	1065.71	403.707	0.378313	-1.40235	4.6185e-20	3.30162e-18	Down	14.9806	16.9105	19.2646	16.7822	12.5666	23.4383	53.9923	32.8174	44.4069	46.7011	37.3175	46.5517	NEU1	neuraminidase 1 [Source:HGNC Symbol;Acc:HGNC:7758]	GO:0030054,GO:0005737,GO:0031410,GO:0043231,GO:0043202,GO:0005765,GO:0005764,GO:0005886,GO:0052794,GO:0052795,GO:0052796,GO:0004308,GO:0006689,GO:0009313	cell junction|cytoplasm|cytoplasmic vesicle|intracellular membrane-bounded organelle|lysosomal lumen|lysosomal membrane|lysosome|plasma membrane|exo-alpha-(2->3)-sialidase activity|exo-alpha-(2->6)-sialidase activity|exo-alpha-(2->8)-sialidase activity|exo-alpha-sialidase activity|ganglioside catabolic process|oligosaccharide catabolic process	bom00511,bom00600,bom04142	Other glycan degradation|Sphingolipid metabolism|Lysosome
ENSBGRG00000005777	899.253	1306.2	492.306	0.376845	-1.40796	5.02228e-20	3.57473e-18	Down	9.46173	13.5847	9.57077	6.85067	8.58392	10.9214	28.901	20.1962	29.819	22.0091	20.9576	26.3177	Slc26a3	solute carrier family 26 member 3 [Source:HGNC Symbol;Acc:HGNC:3018]	GO:0016324,GO:0031526,GO:0016021,GO:0005887,GO:0016020,GO:0097225,GO:0015301,GO:0015106,GO:0015108,GO:0019531,GO:0008271,GO:0015116,GO:0071320,GO:0051454,GO:0060081,GO:0042391,GO:0048240	apical plasma membrane|brush border membrane|integral component of membrane|integral component of plasma membrane|membrane|sperm midpiece|anion:anion antiporter activity|bicarbonate transmembrane transporter activity|chloride transmembrane transporter activity|oxalate transmembrane transporter activity|secondary active sulfate transmembrane transporter activity|sulfate transmembrane transporter a…	bom04972,bom04978	Pancreatic secretion|Mineral absorption
ENSBGRG00000019384	53.6562	107.312	0	0.00166045	-9.23421	5.18411e-20	3.67402e-18	Down	0	0	0	0	0	0	30.434	14.9012	3.05091	4.40186	5.06195	5.75	CETN1		GO:0005814,GO:0005813,GO:0005634,GO:0032391,GO:0000922,GO:0005509,GO:0031683,GO:0032795,GO:0008017,GO:0019722,GO:0034605,GO:0007099,GO:0000281,GO:0010824,GO:0032465	centriole|centrosome|nucleus|photoreceptor connecting cilium|spindle pole|calcium ion binding|G-protein beta/gamma-subunit complex binding|heterotrimeric G-protein binding|microtubule binding|calcium-mediated signaling|cellular response to heat|centriole replication|mitotic cytokinesis|regulation of centrosome duplication|regulation of cytokinesis
ENSBGRG00000012417	4220.09	5777.93	2662.25	0.460762	-1.11791	5.46738e-20	3.85814e-18	Down	157.621	184.087	144.76	114.817	161.919	169.162	328.556	266.053	318.86	297.398	313.538	379.844	BUD23	BUD23 rRNA methyltransferase and ribosome maturation factor [Source:HGNC Symbol;Acc:HGNC:16405]	GO:0005730,GO:0005654,GO:0048471,GO:0046982,GO:0016435,GO:0006325,GO:2000234,GO:0070476	nucleolus|nucleoplasm|perinuclear region of cytoplasm|protein heterodimerization activity|rRNA (guanine) methyltransferase activity|chromatin organization|positive regulation of rRNA processing|rRNA (guanine-N7)-methylation
ENSBGRG00000004037	1076.95	1517.35	636.554	0.419567	-1.25303	5.64966e-20	3.96973e-18	Down	12.7238	13.3492	9.13914	8.1873	9.28456	12.6171	23.9127	21.5983	25.2919	24.1252	26.7595	24.7471	TXNDC16	thioredoxin domain containing 16 [Source:HGNC Symbol;Acc:HGNC:19965]	GO:0005788,GO:0070062,GO:0045454	endoplasmic reticulum lumen|extracellular exosome|cell redox homeostasis
ENSBGRG00000018757	2432.71	3564.24	1301.19	0.36494	-1.45427	5.86994e-20	4.10696e-18	Down	18.2123	16.9171	22.0092	20.6489	13.065	27.1129	49.7874	49.509	47.1151	54.6153	52.543	51.9946	SLC37A1	solute carrier family 37 member 1 [Source:HGNC Symbol;Acc:HGNC:11024]	GO:0005789,GO:0030176,GO:0016020,GO:0061513,GO:0008643,GO:0015760,GO:0035435	endoplasmic reticulum membrane|integral component of endoplasmic reticulum membrane|membrane|glucose 6-phosphate:inorganic phosphate antiporter activity|carbohydrate transport|glucose-6-phosphate transport|phosphate ion transmembrane transport
ENSBGRG00000018169	110.7	171.27	50.1311	0.293123	-1.77042	6.13085e-20	4.27133e-18	Down	0.436649	0.516654	0.329934	0.495887	0.385555	0.556064	1.40119	1.68169	1.23117	1.89016	1.25047	1.2843	FRMPD4	FERM and PDZ domain containing 4 [Source:HGNC Symbol;Acc:HGNC:29007]	GO:0005856,GO:0043197,GO:0098978,GO:0014069,GO:0032991,GO:0005546,GO:0051835,GO:0098974	cytoskeleton|dendritic spine|glutamatergic synapse|postsynaptic density|protein-containing complex|phosphatidylinositol-4,5-bisphosphate binding|positive regulation of synapse structural plasticity|postsynaptic actin cytoskeleton organization
ENSBGRG00000025098	154.67	280.365	28.9746	0.10276	-3.28266	6.45827e-20	4.48046e-18	Down	1.34507	2.20155	3.7818	2.46866	2.05034	3.37719	36.5903	6.17068	31.6338	26.3466	12.1573	30.9032	CITED1	Cbp/p300 interacting transactivator with Glu/Asp rich carboxy-terminal domain 1 [Source:HGNC Symbol;Acc:HGNC:1986]	GO:0005829,GO:0005634,GO:0003682,GO:0070410,GO:0050693,GO:0008022,GO:0042803,GO:0003713,GO:0044212,GO:0006915,GO:0007420,GO:0001658,GO:0060711,GO:0042438,GO:0030318,GO:0043524,GO:0045668,GO:0045892,GO:0006913,GO:0045893,GO:0006357,GO:0051591,GO:0043627,GO:0032868,GO:0034341,GO:0070555,GO:0071105,GO:0070669,GO:0070670,GO:0070741,GO:0071104,GO:0032496,GO:0071107,GO:0071559,GO:0060395,GO:0060712,GO:…	cytosol|nucleus|chromatin binding|co-SMAD binding|LBD domain binding|protein C-terminus binding|protein homodimerization activity|transcription coactivator activity|transcription regulatory region DNA binding|apoptotic process|brain development|branching involved in ureteric bud morphogenesis|labyrinthine layer development|melanin biosynthetic process|melanocyte differentiation|negative regulatio…
ENSBGRG00000021101	8147.96	12076.9	4218.99	0.349321	-1.51738	6.66724e-20	4.606e-18	Down	141.171	156.554	162.042	138.857	94.7111	179.785	394.038	405.84	337.838	330.313	409.184	470.321	SLC25A5	solute carrier family 25 member 5 [Source:HGNC Symbol;Acc:HGNC:10991]	GO:0016021,GO:0005743,GO:0071817,GO:0005471,GO:0007059,GO:1901029,GO:0008284	integral component of membrane|mitochondrial inner membrane|MMXD complex|ATP:ADP antiporter activity|chromosome segregation|negative regulation of mitochondrial outer membrane permeabilization involved in apoptotic signaling pathway|positive regulation of cell proliferation	bom04020,bom04022,bom04217,bom04218,bom05010,bom05012,bom05016,bom05017,bom05020,bom05022,bom05164,bom05166	Calcium signaling pathway|cGMP-PKG signaling pathway|Necroptosis|Cellular senescence|Alzheimer disease|Parkinson disease|Huntington disease|Spinocerebellar ataxia|Prion disease|Pathways of neurodegeneration - multiple diseases|Influenza A|Human T-cell leukemia virus 1 infection
ENSBGRG00000020351	106.118	27.8264	184.409	6.58372	2.7189	6.71023e-20	4.6163e-18	Up	3.28386	2.31904	1.90651	2.94188	2.5902	3.13343	0.722001	0.133089	0.444259	0.605875	0.194541	0.287517	Pgbd5	piggyBac transposable element derived 5 [Source:HGNC Symbol;Acc:HGNC:19405]	GO:0005634,GO:0004519,GO:0032196	nucleus|endonuclease activity|transposition
ENSBGRG00000023965	592.64	281.328	903.953	3.21319	1.68401	7.17512e-20	4.91555e-18	Up	37.0949	39.2671	21.6426	26.7812	53.2615	34.0064	10.9742	8.21267	12.8715	13.5699	7.5475	9.34184	Smad3	SMAD family member 3 [Source:HGNC Symbol;Acc:HGNC:6769]	GO:0005737,GO:0005829,GO:0071144,GO:0000790,GO:0005637,GO:0005654,GO:0005634,GO:0005886,GO:0032991,GO:0043235,GO:0071141,GO:0005667,GO:0008013,GO:0043425,GO:0003682,GO:0031490,GO:0070410,GO:0005518,GO:0017151,GO:0003677,GO:0001228,GO:0003700,GO:0003690,GO:0019899,GO:0035259,GO:0042802,GO:0031962,GO:0019902,GO:0070878,GO:0046982,GO:0042803,GO:0019901,GO:0000987,GO:0070412,GO:0001102,GO:0000978,GO:…	cytoplasm|cytosol|heteromeric SMAD protein complex|nuclear chromatin|nuclear inner membrane|nucleoplasm|nucleus|plasma membrane|protein-containing complex|receptor complex|SMAD protein complex|transcription factor complex|beta-catenin binding|bHLH transcription factor binding|chromatin binding|chromatin DNA binding|co-SMAD binding|collagen binding|DEAD/H-box RNA helicase binding|DNA binding|DNA-b…	bom04068,bom04110,bom04144,bom04218,bom04310,bom04350,bom04371,bom04390,bom04520,bom04550,bom04659,bom04933,bom05161,bom05166,bom05200,bom05210,bom05212,bom05220,bom05225,bom05226,bom05321	FoxO signaling pathway|Cell cycle|Endocytosis|Cellular senescence|Wnt signaling pathway|TGF-beta signaling pathway|Apelin signaling pathway|Hippo signaling pathway|Adherens junction|Signaling pathways regulating pluripotency of stem cells|Th17 cell differentiation|AGE-RAGE signaling pathway in diabetic complications|Hepatitis B|Human T-cell leukemia virus 1 infection|Pathways in cancer|Colorectal…
ENSBGRG00000023453	49.816	8.53598	91.096	10.6455	3.41217	7.82732e-20	5.34012e-18	Up	0.874956	0.603807	0.400719	0.764853	1.43328	0.731733	0.103468	0.0529795	0.111244	0.0861373	0.0387211	0.0390184	EVPL	envoplakin [Source:HGNC Symbol;Acc:HGNC:3503]	GO:0001533,GO:0005737,GO:0005829,GO:0030057,GO:0070062,GO:0045111,GO:0016020,GO:0045296,GO:0019215,GO:0030674,GO:0005198,GO:0070268,GO:0008544,GO:0045104,GO:0030216,GO:0018149,GO:0042060	cornified envelope|cytoplasm|cytosol|desmosome|extracellular exosome|intermediate filament cytoskeleton|membrane|cadherin binding|intermediate filament binding|protein binding, bridging|structural molecule activity|cornification|epidermis development|intermediate filament cytoskeleton organization|keratinocyte differentiation|peptide cross-linking|wound healing
ENSBGRG00000017283	882.738	1346.12	419.357	0.31145	-1.68293	7.96475e-20	5.41142e-18	Down	7.31322	7.8923	8.60229	7.65605	5.85999	8.63197	18.6647	29.9063	19.0817	18.6642	25.6753	25.3634	FAS	Fas cell surface death receptor [Source:HGNC Symbol;Acc:HGNC:11920]	GO:0031265,GO:0009986,GO:0005829,GO:0016021,GO:0045121,GO:0016604,GO:0005516,GO:0042802,GO:0019900,GO:0004888,GO:0034198,GO:0071455,GO:0071260,GO:0097191,GO:0036337,GO:0006955,GO:0097527,GO:2001269,GO:0001934,GO:0032872	CD95 death-inducing signaling complex|cell surface|cytosol|integral component of membrane|membrane raft|nuclear body|calmodulin binding|identical protein binding|kinase binding|transmembrane signaling receptor activity|cellular response to amino acid starvation|cellular response to hyperoxia|cellular response to mechanical stimulus|extrinsic apoptotic signaling pathway|Fas signaling pathway|immun…	bom01524,bom04010,bom04060,bom04115,bom04210,bom04217,bom04650,bom04668,bom04932,bom04940,bom05010,bom05022,bom05142,bom05143,bom05160,bom05161,bom05162,bom05163,bom05164,bom05165,bom05167,bom05168,bom05169,bom05170,bom05200,bom05205,bom05320,bom05330,bom05332	Platinum drug resistance|MAPK signaling pathway|Cytokine-cytokine receptor interaction|p53 signaling pathway|Apoptosis|Necroptosis|Natural killer cell mediated cytotoxicity|TNF signaling pathway|Non-alcoholic fatty liver disease|Type I diabetes mellitus|Alzheimer disease|Pathways of neurodegeneration - multiple diseases|Chagas disease|African trypanosomiasis|Hepatitis C|Hepatitis B|Measles|Human …
ENSBGRG00000008882	2092.38	3057.44	1127.32	0.368667	-1.43961	8.28331e-20	5.6047e-18	Down	32.5517	41.3534	30.2401	29.1755	29.4405	39.4202	118.272	59.5462	74.0691	87.0733	70.0308	111.508	SLC17A5	solute carrier family 17 member 5 [Source:HGNC Symbol;Acc:HGNC:10933]	GO:0016021,GO:0005765,GO:0015293	integral component of membrane|lysosomal membrane|symporter activity	bom04142	Lysosome
ENSBGRG00000006643	541.737	340.193	743.282	2.18209	1.12571	8.53571e-20	5.75181e-18	Up	14.0015	14.6062	17.3458	16.8907	15.6205	16.2165	7.87423	5.0237	8.21174	6.60438	5.88098	7.64107	DACT1	dishevelled binding antagonist of beta catenin 1 [Source:HGNC Symbol;Acc:HGNC:17748]
ENSBGRG00000001455	13878.1	5244.99	22511.3	4.29177	2.10157	8.84418e-20	5.93535e-18	Up	574.818	345.126	447.008	470.952	343.867	505.788	161.07	48.7939	148.826	82.6568	100.665	63.0203	CLU		GO:0042583,GO:0005829,GO:0005783,GO:0005615,GO:0031966,GO:0005634,GO:0048471,GO:0034366,GO:0051787,GO:0031625,GO:0061077,GO:0097193,GO:1902230,GO:0032463,GO:0043065,GO:2001244,GO:0051092,GO:0032436,GO:2000060,GO:0050821,GO:0051788	chromaffin granule|cytosol|endoplasmic reticulum|extracellular space|mitochondrial membrane|nucleus|perinuclear region of cytoplasm|spherical high-density lipoprotein particle|misfolded protein binding|ubiquitin protein ligase binding|chaperone-mediated protein folding|intrinsic apoptotic signaling pathway|negative regulation of intrinsic apoptotic signaling pathway in response to DNA damage|nega…	bom04610	Complement and coagulation cascades
ENSBGRG00000005038	1067.46	571.646	1563.28	2.73565	1.45188	9.24466e-20	6.17889e-18	Up	49.5741	54.6331	58.2555	66.1456	75.3821	42.3873	16.5717	20.1105	24.7421	16.8833	18.2607	22.2	Wnt2b	Wnt family member 2B [Source:HGNC Symbol;Acc:HGNC:12781]	GO:0005615,GO:0043231,GO:0005109,GO:0005102,GO:0009887,GO:0060070,GO:0045165,GO:0007267,GO:0009267,GO:0002062,GO:0021871,GO:0071425,GO:0060492,GO:0008584,GO:0060638,GO:0030182,GO:0090190,GO:0007165,GO:0016055	extracellular space|intracellular membrane-bounded organelle|frizzled binding|signaling receptor binding|animal organ morphogenesis|canonical Wnt signaling pathway|cell fate commitment|cell-cell signaling|cellular response to starvation|chondrocyte differentiation|forebrain regionalization|hematopoietic stem cell proliferation|lung induction|male gonad development|mesenchymal-epithelial cell sign…	bom04150,bom04310,bom04390,bom04550,bom04916,bom04934,bom05010,bom05022,bom05165,bom05200,bom05205,bom05217,bom05224,bom05225,bom05226	mTOR signaling pathway|Wnt signaling pathway|Hippo signaling pathway|Signaling pathways regulating pluripotency of stem cells|Melanogenesis|Cushing syndrome|Alzheimer disease|Pathways of neurodegeneration - multiple diseases|Human papillomavirus infection|Pathways in cancer|Proteoglycans in cancer|Basal cell carcinoma|Breast cancer|Hepatocellular carcinoma|Gastric cancer
ENSBGRG00000023080	34.2882	68.5764	0	0.00259851	-8.5881	1.0279e-19	6.84242e-18	Down	0	0	0	0	0	0	11.2922	6.43483	2.62097	3.82096	7.9338	3.54404	SPATA3	spermatogenesis associated 3 [Source:HGNC Symbol;Acc:HGNC:17884]
ENSBGRG00000026762	1688.16	2655.06	721.249	0.271549	-1.88072	1.05598e-19	7.00098e-18	Down	12.6834	17.9022	18.2105	13.7296	8.5092	22.4418	43.9073	60.7953	49.8829	51.4564	58.064	58.6846	ACOXL	acyl-CoA oxidase like [Source:HGNC Symbol;Acc:HGNC:25621]	GO:0005782,GO:0005777,GO:0003997,GO:0005504,GO:0050660,GO:0016402,GO:0033540,GO:0055088	peroxisomal matrix|peroxisome|acyl-CoA oxidase activity|fatty acid binding|flavin adenine dinucleotide binding|pristanoyl-CoA oxidase activity|fatty acid beta-oxidation using acyl-CoA oxidase|lipid homeostasis
ENSBGRG00000008750	8230.3	4605.82	11854.8	2.57375	1.36387	1.11098e-19	7.27756e-18	Up	171.345	185.424	178.741	185.402	169.302	157.815	66.0113	46.6761	103.505	65.2454	60.56	46.7593	Smoc2	SPARC related modular calcium binding 2 [Source:HGNC Symbol;Acc:HGNC:20323]	GO:0005604,GO:0071944,GO:0031012,GO:0005615,GO:0005614,GO:0005509,GO:0005539,GO:0008201,GO:0030198,GO:0045766,GO:0010811,GO:2000573,GO:2001028,GO:0010595,GO:0045931,GO:1900748,GO:0035470	basement membrane|cell periphery|extracellular matrix|extracellular space|interstitial matrix|calcium ion binding|glycosaminoglycan binding|heparin binding|extracellular matrix organization|positive regulation of angiogenesis|positive regulation of cell-substrate adhesion|positive regulation of DNA biosynthetic process|positive regulation of endothelial cell chemotaxis|positive regulation of endo…
ENSBGRG00000016699	383.289	749.22	17.3577	0.0231235	-5.4345	1.61446e-19	1.04921e-17	Down	0.190857	0.2098	0.296665	0.342236	0.158266	0.271548	34.9121	9.76508	2.8711	3.32498	5.82732	5.00777	DNAAF1		GO:0005930,GO:0070840,GO:0060271,GO:0044458	axoneme|dynein complex binding|cilium assembly|motile cilium assembly
ENSBGRG00000011320	902.275	1370.98	433.568	0.315938	-1.66229	1.8827e-19	1.21394e-17	Down	35.641	44.2195	71.8418	48.7357	40.8651	45.2088	140.758	133.569	119.084	170.256	117.343	180.598	MCRIP2	MAPK regulated corepressor interacting protein 2 [Source:HGNC Symbol;Acc:HGNC:14142]	GO:0005737,GO:0010494,GO:0005634	cytoplasm|cytoplasmic stress granule|nucleus
ENSBGRG00000012800	1194.06	360.24	2027.88	5.62716	2.49241	1.94589e-19	1.24978e-17	Up	57.7684	42.5858	23.0593	31.0144	48.8137	58.3352	8.73684	3.74785	12.8068	10.0173	6.19405	3.25482	SLITRK4	SLIT and NTRK like family member 4 [Source:HGNC Symbol;Acc:HGNC:23502]	GO:0098978,GO:0016021,GO:0005886,GO:0007409,GO:0051965,GO:0050807	glutamatergic synapse|integral component of membrane|plasma membrane|axonogenesis|positive regulation of synapse assembly|regulation of synapse organization
ENSBGRG00000001087	34.9672	69.9344	0	0.00255018	-8.61519	1.9917e-19	1.27422e-17	Down	0	0	0	0	0	0	1.01028	1.02484	0.368898	0.504635	0.676263	0.198398	MROH7		GO:0005615,GO:0016021	extracellular space|integral component of membrane
ENSBGRG00000008277	5256.8	7419.94	3093.66	0.416909	-1.2622	2.27677e-19	1.45096e-17	Down	48.6335	55.5307	50.3387	45.2119	38.1156	61.1613	95.0933	115.76	122.12	149.834	103.563	92.8992	Acss1	acyl-CoA synthetase short chain family member 1 [Source:HGNC Symbol;Acc:HGNC:16091]	GO:0005759,GO:0005739,GO:0003987,GO:0016208,GO:0005524,GO:0019413,GO:0006085,GO:0019427,GO:0019542	mitochondrial matrix|mitochondrion|acetate-CoA ligase activity|AMP binding|ATP binding|acetate biosynthetic process|acetyl-CoA biosynthetic process|acetyl-CoA biosynthetic process from acetate|propionate biosynthetic process	bom00010,bom00620,bom00630,bom00640	Glycolysis / Gluconeogenesis|Pyruvate metabolism|Glyoxylate and dicarboxylate metabolism|Propanoate metabolism
ENSBGRG00000012149	1109.18	707.366	1510.99	2.13595	1.09488	2.30998e-19	1.46644e-17	Up	22.8684	19.2002	21.4062	23.1711	25.9491	23.4616	9.56159	9.13798	12.9521	12.6965	8.26777	7.95499	MXRA8	matrix remodeling associated 8 [Source:HGNC Symbol;Acc:HGNC:7542]	GO:0009986,GO:0016021,GO:0060857	cell surface|integral component of membrane|establishment of glial blood-brain barrier
ENSBGRG00000023671	183.735	85.546	281.925	3.30397	1.7242	2.42536e-19	1.53376e-17	Up	10.445	8.12387	6.4904	6.49349	9.19255	5.81238	1.65856	2.39459	2.26666	2.33596	2.05132	2.51001	HMGB3		GO:0005737,GO:0000790,GO:0008301,GO:0003690,GO:0000400,GO:0008134,GO:0006338,GO:0032392,GO:0006310,GO:0045087,GO:0045089,GO:0045944,GO:0006357	cytoplasm|nuclear chromatin|DNA binding, bending|double-stranded DNA binding|four-way junction DNA binding|transcription factor binding|chromatin remodeling|DNA geometric change|DNA recombination|innate immune response|positive regulation of innate immune response|positive regulation of transcription by RNA polymerase II|regulation of transcription by RNA polymerase II
ENSBGRG00000026436	194.445	341.543	47.3472	0.138187	-2.8553	2.57346e-19	1.62118e-17	Down	0.467589	1.46972	1.74435	1.66015	0.630083	1.386	4.33512	10.9402	10.2693	9.71849	7.62501	7.09968	Ccdc154	coiled-coil domain containing 154 [Source:HGNC Symbol;Acc:HGNC:34454]	GO:0005769	early endosome
ENSBGRG00000020134	1997.55	3051.8	943.301	0.308987	-1.69438	2.7759e-19	1.74204e-17	Down	147.858	145.104	212.62	161.017	102.071	171.392	512.939	524.609	378.838	416.76	424.689	612.534	TCTA	T cell leukemia translocation altered [Source:HGNC Symbol;Acc:HGNC:11692]	GO:0016021,GO:0005622,GO:0045671,GO:0072675	integral component of membrane|intracellular|negative regulation of osteoclast differentiation|osteoclast fusion
ENSBGRG00000023662	1238.88	665.441	1812.32	2.72207	1.4447	2.94042e-19	1.83826e-17	Up	23.1085	22.8801	19.5409	21.7931	26.1306	20.9226	10.556	4.56149	9.55578	10.3748	5.11861	7.26745	DAAM2	dishevelled associated activator of morphogenesis 2 [Source:HGNC Symbol;Acc:HGNC:18143]	GO:0070062,GO:0003779,GO:0017048,GO:0030036,GO:0007368,GO:0021516,GO:0048715,GO:0090263,GO:0060828,GO:2000050,GO:0016055	extracellular exosome|actin binding|Rho GTPase binding|actin cytoskeleton organization|determination of left/right symmetry|dorsal spinal cord development|negative regulation of oligodendrocyte differentiation|positive regulation of canonical Wnt signaling pathway|regulation of canonical Wnt signaling pathway|regulation of non-canonical Wnt signaling pathway|Wnt signaling pathway	bom04310	Wnt signaling pathway
ENSBGRG00000007491	513.728	146.996	880.461	5.9879	2.58205	3.22092e-19	2.006e-17	Up	10.8158	14.5193	5.93868	8.11519	23.4936	10.6062	2.13219	1.37687	2.43956	3.24258	1.56131	0.921853	EPHB6	EPH receptor B6 [Source:HGNC Symbol;Acc:HGNC:3396]			bom04360	Axon guidance
ENSBGRG00000008316	3293.85	4492.33	2095.37	0.46637	-1.10045	3.25951e-19	2.02237e-17	Down	280.663	275.75	317.485	259.722	242.825	285.936	545.877	575.962	532.239	511.224	531.209	658.769	FKBP2		GO:0005789,GO:0003755	endoplasmic reticulum membrane|peptidyl-prolyl cis-trans isomerase activity
ENSBGRG00000020214	300.108	140.789	459.426	3.26321	1.70629	3.28827e-19	2.03255e-17	Up	17.1511	14.6525	10.7462	12.5022	18.1833	12.9828	3.36053	3.37828	5.84414	6.00594	3.73824	2.79032	CBX2	chromobox 2 [Source:HGNC Symbol;Acc:HGNC:1552]	GO:0000791,GO:0000792,GO:0005654,GO:0005634,GO:0031519,GO:0035102,GO:0003682,GO:0003677,GO:0035064,GO:0030154,GO:0006325,GO:0045137,GO:0000122	euchromatin|heterochromatin|nucleoplasm|nucleus|PcG protein complex|PRC1 complex|chromatin binding|DNA binding|methylated histone binding|cell differentiation|chromatin organization|development of primary sexual characteristics|negative regulation of transcription by RNA polymerase II
ENSBGRG00000024234	434.516	634.22	234.813	0.370005	-1.43438	3.43714e-19	2.11661e-17	Down	6.73934	5.92885	6.18676	5.40651	4.74635	7.79562	14.6174	17.013	13.4781	14.6028	17.7378	15.7629	BICDL2	BICD family like cargo adaptor 2 [Source:HGNC Symbol;Acc:HGNC:33584]	GO:0005737,GO:0017137,GO:0055107	cytoplasm|Rab GTPase binding|Golgi to secretory granule transport
ENSBGRG00000014151	428.58	638.905	218.255	0.340872	-1.5527	3.59614e-19	2.20626e-17	Down	14.9569	19.8804	27.8391	23.4066	16.2083	21.0588	61.6243	42.3601	68.7919	67.8408	44.3966	61.1213	APOM	apolipoprotein M [Source:HGNC Symbol;Acc:HGNC:13916]	GO:0034364,GO:0006869	high-density lipoprotein particle|lipid transport
ENSBGRG00000016612	2040.84	1152.22	2929.46	2.54246	1.34622	3.63513e-19	2.22189e-17	Up	455.452	698.805	373.007	559.14	646.828	405.006	228.703	143.437	219.31	183.586	171.202	217.155			GO:0005615,GO:0097180,GO:0005509,GO:0019870,GO:0002020,GO:0046982,GO:0004867,GO:0043199,GO:0035375,GO:0090331,GO:1900004,GO:0070495,GO:0032023	extracellular space|serine protease inhibitor complex|calcium ion binding|potassium channel inhibitor activity|protease binding|protein heterodimerization activity|serine-type endopeptidase inhibitor activity|sulfate binding|zymogen binding|negative regulation of platelet aggregation|negative regulation of serine-type endopeptidase activity|negative regulation of thrombin-activated receptor signa…
ENSBGRG00000022764	57.0782	113.356	0.799945	0.00708924	-7.14015	4.13415e-19	2.51755e-17	Down	0.0266584	0.0137364	0.015539	0.0143408	0	0	3.17772	2.53106	0.554819	1.14636	1.58561	0.505963	Actl7b		GO:0005737,GO:0005856	cytoplasm|cytoskeleton
ENSBGRG00000004087	712.95	301.045	1124.86	3.73495	1.90109	4.24704e-19	2.57675e-17	Up	28.5791	33.1709	20.4446	28.4703	42.8644	28.8363	13.4351	5.13904	9.06471	7.37394	4.1733	7.47348	EFNB2	ephrin B2 [Source:HGNC Symbol;Acc:HGNC:3227]	GO:0005925,GO:0098978,GO:0005887,GO:0099061,GO:0099056,GO:0005886,GO:0098685,GO:0046875,GO:0004713,GO:0001618,GO:0009653,GO:0009887,GO:0007411,GO:0048514,GO:0007155,GO:0002042,GO:0007267,GO:0048013,GO:0001945,GO:0010839,GO:0010977,GO:0072178,GO:1903849,GO:2000727,GO:0008284,GO:1901216,GO:0099054,GO:0050920,GO:0099072,GO:0099149,GO:0031295,GO:0048845	focal adhesion|glutamatergic synapse|integral component of plasma membrane|integral component of postsynaptic density membrane|integral component of presynaptic membrane|plasma membrane|Schaffer collateral - CA1 synapse|ephrin receptor binding|protein tyrosine kinase activity|virus receptor activity|anatomical structure morphogenesis|animal organ morphogenesis|axon guidance|blood vessel morphogen…	bom04360	Axon guidance
ENSBGRG00000004302	595.892	334.998	856.786	2.55646	1.35415	5.83996e-19	3.51724e-17	Up	9.29703	10.3597	7.62111	10.0478	12.6715	10.4507	4.401	2.81091	4.44821	5.33377	2.92299	2.65193	EPHX1	epoxide hydrolase 1 [Source:HGNC Symbol;Acc:HGNC:3401]	GO:0005789,GO:0016021,GO:0031090,GO:0033961,GO:0019439,GO:0009636	endoplasmic reticulum membrane|integral component of membrane|organelle membrane|cis-stilbene-oxide hydrolase activity|aromatic compound catabolic process|response to toxic substance	bom00980,bom04976,bom05204	Metabolism of xenobiotics by cytochrome P450|Bile secretion|Chemical carcinogenesis
ENSBGRG00000017901	3518.14	5191.15	1845.12	0.355441	-1.49232	6.90676e-19	4.14456e-17	Down	31.2601	45.9742	48.9646	45.0809	45.7216	30.5412	84.3609	130.802	108.926	100.105	112.231	114.316	ST3GAL4	ST3 beta-galactoside alpha-2,3-sialyltransferase 4 [Source:HGNC Symbol;Acc:HGNC:10864]			bom00601	Glycosphingolipid biosynthesis - lacto and neolacto series
ENSBGRG00000014578	1405.26	845.17	1965.35	2.32545	1.21751	8.28079e-19	4.95101e-17	Up	212.104	184.892	209.785	204.364	210.801	160.5	73.1634	72.4815	118.091	78.3536	66.5158	74.0439	IFITM3		GO:0016021,GO:0031902,GO:0005765,GO:0005886,GO:0032991,GO:0051607,GO:0006955,GO:0046597,GO:0045071,GO:0032897,GO:0035455,GO:0035456,GO:0034341,GO:0009615,GO:0060337	integral component of membrane|late endosome membrane|lysosomal membrane|plasma membrane|protein-containing complex|defense response to virus|immune response|negative regulation of viral entry into host cell|negative regulation of viral genome replication|negative regulation of viral transcription|response to interferon-alpha|response to interferon-beta|response to interferon-gamma|response to vi…
ENSBGRG00000021993	148.236	248.904	47.5687	0.191348	-2.38573	8.47118e-19	5.04649e-17	Down	0.711051	1.46555	0.917119	0.73246	0.611586	0.376686	5.79415	3.64226	3.34748	3.10269	3.59935	4.32215	CARD14	caspase recruitment domain family member 14 [Source:HGNC Symbol;Acc:HGNC:16446]			bom04064	NF-kappa B signaling pathway
ENSBGRG00000013020	114.1	228.013	0.187801	0.00109035	-9.84099	8.72104e-19	5.17658e-17	Down	0	0	0.0261516	0	0	0	15.9449	5.57814	1.59719	1.28619	4.44752	3.80941	Adam3		GO:0009986,GO:0016021,GO:0045121,GO:0005886,GO:0032991,GO:0061827,GO:0004222,GO:0007339,GO:0009566,GO:0030317,GO:0010628,GO:0050684,GO:0007338	cell surface|integral component of membrane|membrane raft|plasma membrane|protein-containing complex|sperm head|metalloendopeptidase activity|binding of sperm to zona pellucida|fertilization|flagellated sperm motility|positive regulation of gene expression|regulation of mRNA processing|single fertilization
ENSBGRG00000014447	63.8346	111.497	16.1721	0.145758	-2.77835	9.93435e-19	5.87556e-17	Down	0.236782	0.805251	0.248433	0.484028	0.392697	0.421111	2.06458	2.27486	3.21613	4.09893	1.85432	3.28771	IL20RA	interleukin 20 receptor subunit alpha [Source:HGNC Symbol;Acc:HGNC:6003]	GO:0016021,GO:0005886,GO:0042015,GO:0019221,GO:2001244,GO:0045124	integral component of membrane|plasma membrane|interleukin-20 binding|cytokine-mediated signaling pathway|positive regulation of intrinsic apoptotic signaling pathway|regulation of bone resorption	bom04060,bom04061,bom04630	Cytokine-cytokine receptor interaction|Viral protein interaction with cytokine and cytokine receptor|JAK-STAT signaling pathway
ENSBGRG00000002717	627.603	236.679	1018.53	4.30111	2.10471	1.21546e-18	7.13737e-17	Up	8.00338	11.6683	5.2597	9.9868	11.0856	7.917	1.74071	1.02877	3.60123	2.30998	1.2523	2.00652	VCAN		GO:0031012,GO:0005509,GO:0030246,GO:0005540,GO:0007155,GO:0007417	extracellular matrix|calcium ion binding|carbohydrate binding|hyaluronic acid binding|cell adhesion|central nervous system development	bom04514	Cell adhesion molecules
ENSBGRG00000021685	599.794	287.788	911.8	3.1701	1.66453	1.22363e-18	7.15978e-17	Up	15.0226	17.1096	7.16969	13.8862	20.1042	13.597	4.06343	3.98587	5.0525	4.88368	4.61443	3.0999	EGFLAM	EGF like, fibronectin type III and laminin G domains [Source:HGNC Symbol;Acc:HGNC:26810]	GO:0030054,GO:0005576,GO:0045202,GO:0005509	cell junction|extracellular region|synapse|calcium ion binding
ENSBGRG00000015231	227.794	333.245	122.343	0.36655	-1.44792	1.33699e-18	7.79532e-17	Down	0.937318	1.28794	1.12307	1.08315	1.16949	1.51265	3.32391	2.61917	3.11818	4.49763	2.65847	2.25407	Spef1		GO:0005930,GO:0005737,GO:0031514,GO:0008017,GO:0016477,GO:0060285,GO:0007026	axoneme|cytoplasm|motile cilium|microtubule binding|cell migration|cilium-dependent cell motility|negative regulation of microtubule depolymerization
ENSBGRG00000011773	28.8147	57.6294	0	0.00309194	-8.33727	1.37392e-18	7.98233e-17	Down	0	0	0	0	0	0	1.95071	1.92758	2.07183	1.43593	0.584016	3.28321	PNPLA1	patatin like phospholipase domain containing 1 [Source:HGNC Symbol;Acc:HGNC:21246]	GO:0005737,GO:0005811,GO:0016020,GO:0004806,GO:0055088,GO:0019433	cytoplasm|lipid droplet|membrane|triglyceride lipase activity|lipid homeostasis|triglyceride catabolic process
ENSBGRG00000025456	526.58	762.681	290.478	0.380598	-1.39366	1.39133e-18	8.05504e-17	Down	3.03892	4.60098	3.54274	4.19794	3.74629	5.23414	14.0514	7.8309	8.23288	10.921	8.46728	11.1807	CLCN5	chloride voltage-gated channel 5 [Source:HGNC Symbol;Acc:HGNC:2023]	GO:0045177,GO:0005829,GO:0005769,GO:0005768,GO:0010008,GO:0005794,GO:0000139,GO:0005887,GO:0005765,GO:0016020,GO:0005886,GO:0015297,GO:0005524,GO:0005254,GO:0031404,GO:0042802,GO:0015299,GO:0005247,GO:0007588,GO:0034220	apical part of cell|cytosol|early endosome|endosome|endosome membrane|Golgi apparatus|Golgi membrane|integral component of plasma membrane|lysosomal membrane|membrane|plasma membrane|antiporter activity|ATP binding|chloride channel activity|chloride ion binding|identical protein binding|solute:proton antiporter activity|voltage-gated chloride channel activity|excretion|ion transmembrane transport
ENSBGRG00000009451	1959.91	2758.94	1160.88	0.42072	-1.24907	1.40606e-18	8.11175e-17	Down	7.00521	12.2927	11.3212	13.8674	11.6914	9.36521	26.3959	20.133	26.3165	30.5615	21.4096	23.1655	Hip1	huntingtin interacting protein 1 [Source:HGNC Symbol;Acc:HGNC:4913]	GO:0030479,GO:0030122,GO:0030136,GO:0005737,GO:0031234,GO:0098890,GO:0098888,GO:0098978,GO:0005794,GO:0043231,GO:0005634,GO:0098794,GO:0045211,GO:0098793,GO:0051015,GO:0035612,GO:0035615,GO:0030276,GO:0032051,GO:0035091,GO:0043325,GO:0080025,GO:0032266,GO:0046982,GO:0042803,GO:0007015,GO:0006919,GO:0006915,GO:0097190,GO:0030154,GO:0048268,GO:0072583,GO:0006897,GO:0045742,GO:2000588,GO:0048260,GO:…	actin cortical patch|AP-2 adaptor complex|clathrin-coated vesicle|cytoplasm|extrinsic component of cytoplasmic side of plasma membrane|extrinsic component of postsynaptic membrane|extrinsic component of presynaptic membrane|glutamatergic synapse|Golgi apparatus|intracellular membrane-bounded organelle|nucleus|postsynapse|postsynaptic membrane|presynapse|actin filament binding|AP-2 adaptor complex…	bom05016,bom05022	Huntington disease|Pathways of neurodegeneration - multiple diseases
ENSBGRG00000024220	1722.6	999.203	2446	2.44791	1.29155	1.54753e-18	8.89667e-17	Up	50.9291	64.3664	52.1629	59.3329	63.7435	45.3307	17.268	17.3365	31.9422	24.0471	21.3152	17.9809	RCN3	reticulocalbin 3 [Source:HGNC Symbol;Acc:HGNC:21145]	GO:0005783,GO:0005788,GO:0005509,GO:0032964,GO:0036503,GO:0060428,GO:0055091,GO:0010952,GO:0009306,GO:0015031,GO:0051896,GO:0043129	endoplasmic reticulum|endoplasmic reticulum lumen|calcium ion binding|collagen biosynthetic process|ERAD pathway|lung epithelium development|phospholipid homeostasis|positive regulation of peptidase activity|protein secretion|protein transport|regulation of protein kinase B signaling|surfactant homeostasis
ENSBGRG00000013408	4069.28	5935.55	2203.01	0.371089	-1.43016	1.61645e-18	9.26051e-17	Down	160.046	202.578	269.272	227.192	164.121	171.489	596.617	435.427	476.903	467.467	433.05	647.638	GPX4	glutathione peroxidase 4 [Source:HGNC Symbol;Acc:HGNC:4556]	GO:0005739,GO:0004602,GO:0047066,GO:0007275,GO:0110076,GO:0006979,GO:0007283	mitochondrion|glutathione peroxidase activity|phospholipid-hydroperoxide glutathione peroxidase activity|multicellular organism development|negative regulation of ferroptosis|response to oxidative stress|spermatogenesis	bom00480,bom04216	Glutathione metabolism|Ferroptosis
ENSBGRG00000007104	7457.91	10308.7	4607.09	0.44689	-1.16201	1.6398e-18	9.36167e-17	Down	171.637	208.127	184.037	176.852	162.38	193.418	483.436	314.067	347.909	336.199	337.681	499.354	CREG1	cellular repressor of E1A stimulated genes 1 [Source:HGNC Symbol;Acc:HGNC:2351]	GO:0035578,GO:0070062,GO:0005576,GO:0005615,GO:0005667,GO:0048037,GO:0003714,GO:0008134,GO:0008283,GO:0007275,GO:0043312,GO:0040008,GO:0006357	azurophil granule lumen|extracellular exosome|extracellular region|extracellular space|transcription factor complex|cofactor binding|transcription corepressor activity|transcription factor binding|cell proliferation|multicellular organism development|neutrophil degranulation|regulation of growth|regulation of transcription by RNA polymerase II
ENSBGRG00000008533	4343.48	6816.21	1870.74	0.274422	-1.86553	1.74959e-18	9.95388e-17	Down	42.3071	55.5949	54.061	46.7927	24.5396	66.3312	146.137	185.342	122.052	156.084	183.742	194.667	FOXRED2	FAD dependent oxidoreductase domain containing 2 [Source:HGNC Symbol;Acc:HGNC:26264]	GO:0005788,GO:0050660,GO:0016491,GO:0030433	endoplasmic reticulum lumen|flavin adenine dinucleotide binding|oxidoreductase activity|ubiquitin-dependent ERAD pathway
ENSBGRG00000019242	841.053	433.263	1248.84	2.88211	1.52713	1.94998e-18	1.10557e-16	Up	18.5373	23.5403	13.7631	22.3794	26.0389	20.1896	5.79669	4.89949	10.4687	8.00939	6.58493	5.1133	COLEC12	collectin subfamily member 12 [Source:HGNC Symbol;Acc:HGNC:16016]	GO:0005581,GO:0016021,GO:0030246,GO:0030169,GO:0046872,GO:0008329,GO:0004888,GO:0071360,GO:0006955,GO:0006910,GO:0060355,GO:0034138	collagen trimer|integral component of membrane|carbohydrate binding|low-density lipoprotein particle binding|metal ion binding|signaling pattern recognition receptor activity|transmembrane signaling receptor activity|cellular response to exogenous dsRNA|immune response|phagocytosis, recognition|positive regulation of cell adhesion molecule production|toll-like receptor 3 signaling pathway	bom04145	Phagosome
ENSBGRG00000014523	329.309	551.219	107.399	0.19443	-2.36268	2.00386e-18	1.13222e-16	Down	4.37523	3.79696	8.85891	6.93703	8.29453	8.94161	43.8423	21.8633	33.1693	57.8902	17.1776	31.2836	Tnfrsf4	TNF receptor superfamily member 4 [Source:HGNC Symbol;Acc:HGNC:11918]	GO:0009986,GO:0009897,GO:0016021,GO:0005886,GO:0005031,GO:0006968,GO:0006954,GO:0070236,GO:0050710,GO:0043433,GO:2001237,GO:0045892,GO:0030890,GO:0051024,GO:0042981,GO:0045859,GO:0042098	cell surface|external side of plasma membrane|integral component of membrane|plasma membrane|tumor necrosis factor-activated receptor activity|cellular defense response|inflammatory response|negative regulation of activation-induced cell death of T cells|negative regulation of cytokine secretion|negative regulation of DNA-binding transcription factor activity|negative regulation of extrinsic apop…	bom04060	Cytokine-cytokine receptor interaction
ENSBGRG00000006169	1061.62	1737.51	385.743	0.221917	-2.17191	2.03956e-18	1.14844e-16	Down	5.56385	8.90727	7.46533	8.30148	3.5909	11.2436	21.5318	33.7378	24.0523	32.1593	42.2682	35.4094	HK2	hexokinase 2 [Source:HGNC Symbol;Acc:HGNC:4923]	GO:0005829,GO:0005524,GO:0008865,GO:0004340,GO:0005536,GO:0019158,GO:0001678,GO:0006096,GO:0019318	cytosol|ATP binding|fructokinase activity|glucokinase activity|glucose binding|mannokinase activity|cellular glucose homeostasis|glycolytic process|hexose metabolic process	bom00010,bom00051,bom00052,bom00500,bom00520,bom00524,bom04066,bom04910,bom04930,bom04973,bom05230	Glycolysis / Gluconeogenesis|Fructose and mannose metabolism|Galactose metabolism|Starch and sucrose metabolism|Amino sugar and nucleotide sugar metabolism|Neomycin, kanamycin and gentamicin biosynthesis|HIF-1 signaling pathway|Insulin signaling pathway|Type II diabetes mellitus|Carbohydrate digestion and absorption|Central carbon metabolism in cancer
ENSBGRG00000019532	99.491	11.6297	187.352	16.0483	4.00435	2.11905e-18	1.18913e-16	Up	4.42288	5.22707	2.12868	3.97273	7.36049	2.622	0.24632	0.114659	0.755599	0.223703	0.0201122	0.182399	DUSP9	dual specificity phosphatase 9 [Source:HGNC Symbol;Acc:HGNC:3076]	GO:0005737,GO:0005829,GO:0005634,GO:0017017,GO:0004721,GO:0004725,GO:0008138,GO:0000187,GO:0000188,GO:0007254,GO:0000165,GO:0006470	cytoplasm|cytosol|nucleus|MAP kinase tyrosine/serine/threonine phosphatase activity|phosphoprotein phosphatase activity|protein tyrosine phosphatase activity|protein tyrosine/serine/threonine phosphatase activity|activation of MAPK activity|inactivation of MAPK activity|JNK cascade|MAPK cascade|protein dephosphorylation	bom04010,bom04550	MAPK signaling pathway|Signaling pathways regulating pluripotency of stem cells
ENSBGRG00000019689	1079.92	554.383	1605.46	2.89719	1.53465	2.23918e-18	1.25227e-16	Up	23.0756	20.8953	20.959	26.4072	22.019	21.4799	3.96306	8.28722	8.29256	8.55498	7.72875	6.77224	ADCY8	adenylate cyclase 8 [Source:HGNC Symbol;Acc:HGNC:239]	GO:0016324,GO:0030424,GO:0016323,GO:0030425,GO:0060076,GO:0098978,GO:0098686,GO:0005887,GO:0099056,GO:0005622,GO:0016020,GO:0032809,GO:0005886,GO:0098685,GO:0004016,GO:0005524,GO:0008294,GO:0046872,GO:0007189,GO:0007193,GO:0006171,GO:0071377,GO:0007186,GO:0010255,GO:0007611,GO:0007616,GO:0150076,GO:0032793,GO:0035774,GO:1900454,GO:1900273,GO:0031915,GO:0080135,GO:0051480,GO:0003091,GO:0007165	apical plasma membrane|axon|basolateral plasma membrane|dendrite|excitatory synapse|glutamatergic synapse|hippocampal mossy fiber to CA3 synapse|integral component of plasma membrane|integral component of presynaptic membrane|intracellular|membrane|neuronal cell body membrane|plasma membrane|Schaffer collateral - CA1 synapse|adenylate cyclase activity|ATP binding|calcium- and calmodulin-responsiv…	bom00230,bom01522,bom04015,bom04020,bom04022,bom04024,bom04062,bom04072,bom04114,bom04211,bom04213,bom04261,bom04270,bom04371,bom04540,bom04611,bom04713,bom04714,bom04720,bom04723,bom04724,bom04725,bom04727,bom04742,bom04750,bom04911,bom04912,bom04913,bom04914,bom04915,bom04916,bom04918,bom04921,bom04923,bom04925,bom04926,bom04927,bom04928,bom04934,bom04935,bom04970,bom04971,bom04972,bom04976,bom…	Purine metabolism|Endocrine resistance|Rap1 signaling pathway|Calcium signaling pathway|cGMP-PKG signaling pathway|cAMP signaling pathway|Chemokine signaling pathway|Phospholipase D signaling pathway|Oocyte meiosis|Longevity regulating pathway|Longevity regulating pathway - multiple species|Adrenergic signaling in cardiomyocytes|Vascular smooth muscle contraction|Apelin signaling pathway|Gap junc…
ENSBGRG00000016868	14276.2	23389.7	5162.72	0.220721	-2.1797	2.49454e-18	1.38565e-16	Down	611.452	775.793	708.174	585.039	313.57	816.773	2189.78	3522.44	1691.17	1963.84	3078.79	3561.4	Eppin		GO:0001669,GO:0009986,GO:0005737,GO:0005615,GO:0004867,GO:0042742,GO:0010466	acrosomal vesicle|cell surface|cytoplasm|extracellular space|serine-type endopeptidase inhibitor activity|defense response to bacterium|negative regulation of peptidase activity
ENSBGRG00000020093	4895.81	7637.74	2153.87	0.281977	-1.82635	2.56926e-18	1.42235e-16	Down	21.0583	23.4159	26.4129	24.7561	10.9525	26.5435	66.5065	93.4851	66.0447	61.6343	84.0633	70.5425	GSTA1		GO:0005737,GO:0004364,GO:0006749	cytoplasm|glutathione transferase activity|glutathione metabolic process	bom00480,bom00980,bom00982,bom00983,bom01524,bom05200,bom05204,bom05225,bom05418	Glutathione metabolism|Metabolism of xenobiotics by cytochrome P450|Drug metabolism - cytochrome P450|Drug metabolism - other enzymes|Platinum drug resistance|Pathways in cancer|Chemical carcinogenesis|Hepatocellular carcinoma|Fluid shear stress and atherosclerosis
ENSBGRG00000006890	711.374	1002.58	420.168	0.418611	-1.25632	2.63515e-18	1.45393e-16	Down	10.4632	10.6809	12.3997	11.204	9.20466	15.3972	32.7887	22.3108	24.0873	23.8646	26.7031	27.0316	Ttc39a	tetratricopeptide repeat domain 39A [Source:HGNC Symbol;Acc:HGNC:18657]
ENSBGRG00000001550	1537.86	2201.71	874.009	0.396902	-1.33314	2.78132e-18	1.52945e-16	Down	19.8949	23.8598	16.5666	22.4162	18.9678	26.4917	66.0198	32.9397	54.2416	56.8659	36.9518	60.5594	EFCAB14	EF-hand calcium binding domain 14 [Source:HGNC Symbol;Acc:HGNC:29051]	GO:0005509	calcium ion binding
ENSBGRG00000009570	1335.75	744.501	1927	2.58824	1.37197	2.83923e-18	1.55609e-16	Up	37.3976	37.3264	29.4896	37.9403	45.6469	33.0885	14.751	11.2283	18.9398	17.5028	10.643	8.35465	Smo	smoothened, frizzled class receptor [Source:HGNC Symbol;Acc:HGNC:11119]	GO:0044295,GO:0005901,GO:0060170,GO:0005929,GO:0005737,GO:0030425,GO:0044294,GO:0030666,GO:0005794,GO:0016021,GO:0043231,GO:0043025,GO:0005634,GO:0005886,GO:0014069,GO:0008144,GO:0004930,GO:0005113,GO:0009952,GO:0048143,GO:0060413,GO:0048846,GO:0048468,GO:0001708,GO:0071397,GO:0007417,GO:0021953,GO:0021696,GO:0021987,GO:0071679,GO:0021542,GO:0060248,GO:0003140,GO:0007368,GO:0048589,GO:0048565,GO:…	axonal growth cone|caveola|ciliary membrane|cilium|cytoplasm|dendrite|dendritic growth cone|endocytic vesicle membrane|Golgi apparatus|integral component of membrane|intracellular membrane-bounded organelle|neuronal cell body|nucleus|plasma membrane|postsynaptic density|drug binding|G protein-coupled receptor activity|patched binding|anterior/posterior pattern specification|astrocyte activation|a…	bom04340,bom04360,bom05200,bom05205,bom05217	Hedgehog signaling pathway|Axon guidance|Pathways in cancer|Proteoglycans in cancer|Basal cell carcinoma
ENSBGRG00000014228	5437.57	3398.21	7476.93	2.20007	1.13755	2.92316e-18	1.59573e-16	Up	153.669	145.162	124.231	151.095	157.519	114.001	69.5938	39.2019	81.4914	64.1462	51.5308	60.3391	RCN1		GO:0005783,GO:0005788,GO:0005509,GO:0043010,GO:0044267,GO:0001701,GO:0043687	endoplasmic reticulum|endoplasmic reticulum lumen|calcium ion binding|camera-type eye development|cellular protein metabolic process|in utero embryonic development|post-translational protein modification
ENSBGRG00000019277	2647.3	1388.3	3906.3	2.81363	1.49243	2.93205e-18	1.59573e-16	Up	39.5142	57.9652	25.8966	55.2403	50.0746	43.1908	18.2972	11.2589	19.7419	18.3813	13.19	10.899	NID1	nidogen 1 [Source:HGNC Symbol;Acc:HGNC:7821]	GO:0005604,GO:0071944,GO:0062023,GO:0070062,GO:0005576,GO:0005509,GO:0005518,GO:0005201,GO:0043236,GO:0043237,GO:0043394,GO:0071711,GO:0007160,GO:0030198,GO:0032836,GO:0010811	basement membrane|cell periphery|collagen-containing extracellular matrix|extracellular exosome|extracellular region|calcium ion binding|collagen binding|extracellular matrix structural constituent|laminin binding|laminin-1 binding|proteoglycan binding|basement membrane organization|cell-matrix adhesion|extracellular matrix organization|glomerular basement membrane development|positive regulation…
ENSBGRG00000025966	1485.6	2360.94	610.259	0.258441	-1.9521	2.94067e-18	1.59573e-16	Down	28.1144	23.7924	28.4474	32.6612	22.7684	21.596	144.822	63.3798	64.557	86.3034	67.6627	152.936	ACY1		GO:0005737,GO:0004046,GO:0046872,GO:0008237,GO:0006520	cytoplasm|aminoacylase activity|metal ion binding|metallopeptidase activity|cellular amino acid metabolic process	bom00220	Arginine biosynthesis
ENSBGRG00000014360	3058.1	4403.64	1712.56	0.388853	-1.3627	3.39863e-18	1.83816e-16	Down	19.4253	23.8368	20.6484	20.1574	17.7366	25.6435	80.3695	46.7041	41.3009	42.0521	48.9355	51.0004	GPR155	G protein-coupled receptor 155 [Source:HGNC Symbol;Acc:HGNC:22951]	GO:0016021,GO:0005622,GO:0035556,GO:0055085	integral component of membrane|intracellular|intracellular signal transduction|transmembrane transport
ENSBGRG00000026521	90.209	180.418	0	0.000987712	-9.98362	3.49319e-18	1.88312e-16	Down	0	0	0	0	0	0	3.80419	7.49937	1.52906	0.988102	4.30513	0.791888	TNP2		GO:0000788,GO:0003677,GO:0008270,GO:0007340,GO:0007275,GO:0007341,GO:0010954,GO:0007283,GO:0035093	nuclear nucleosome|DNA binding|zinc ion binding|acrosome reaction|multicellular organism development|penetration of zona pellucida|positive regulation of protein processing|spermatogenesis|spermatogenesis, exchange of chromosomal proteins	bom04742	Taste transduction
ENSBGRG00000023829	666.827	988.123	345.53	0.349224	-1.51777	3.50586e-18	1.88377e-16	Down	7.03387	7.92898	10.3402	7.67864	5.58046	8.82886	31.1446	16.0405	20.3577	20.5149	17.9328	23.7781	LPCAT2	lysophosphatidylcholine acyltransferase 2 [Source:HGNC Symbol;Acc:HGNC:26032]	GO:0005783,GO:0005789,GO:0000139,GO:0005795,GO:0016021,GO:0005811,GO:0003841,GO:0047184,GO:0047192,GO:0047144,GO:0005509,GO:0061024,GO:0036151,GO:0006663	endoplasmic reticulum|endoplasmic reticulum membrane|Golgi membrane|Golgi stack|integral component of membrane|lipid droplet|1-acylglycerol-3-phosphate O-acyltransferase activity|1-acylglycerophosphocholine O-acyltransferase activity|1-alkylglycerophosphocholine O-acetyltransferase activity|2-acylglycerol-3-phosphate O-acyltransferase activity|calcium ion binding|membrane organization|phosphatidy…	bom00564,bom00565	Glycerophospholipid metabolism|Ether lipid metabolism
ENSBGRG00000024315	56.2264	7.13394	105.319	14.8125	3.88874	3.61531e-18	1.93625e-16	Up	1.14671	0.868216	0.327384	0.713382	1.39076	1.10987	0.0602685	0.0529023	0.0854474	0.0258035	0.115994	0.0077923	ADAMTS18	ADAM metallopeptidase with thrombospondin type 1 motif 18 [Source:HGNC Symbol;Acc:HGNC:17110]	GO:0005576,GO:0046872,GO:0004222,GO:0001654,GO:0090331	extracellular region|metal ion binding|metalloendopeptidase activity|eye development|negative regulation of platelet aggregation
ENSBGRG00000018680	27189.3	37372.4	17006.3	0.455041	-1.13593	3.99728e-18	2.13387e-16	Down	335.762	359.756	434.247	353.503	331.234	331.718	755.883	664.833	698.677	682.395	689.469	961.413	BAX	BCL2 associated X, apoptosis regulator [Source:HGNC Symbol;Acc:HGNC:959]	GO:0097144,GO:0097136,GO:0071944,GO:0005737,GO:0005829,GO:0005783,GO:0005789,GO:0005741,GO:0005757,GO:0005739,GO:0005635,GO:0005634,GO:0046930,GO:0051434,GO:0015267,GO:0051087,GO:0030544,GO:0008289,GO:0046982,GO:0042803,GO:0006919,GO:0008635,GO:0097296,GO:0008637,GO:1902262,GO:1902263,GO:0097190,GO:0001783,GO:0001782,GO:0002358,GO:0002352,GO:1990117,GO:0001974,GO:0071310,GO:0034644,GO:0021987,GO:…	BAX complex|Bcl-2 family protein complex|cell periphery|cytoplasm|cytosol|endoplasmic reticulum|endoplasmic reticulum membrane|mitochondrial outer membrane|mitochondrial permeability transition pore complex|mitochondrion|nuclear envelope|nucleus|pore complex|BH3 domain binding|channel activity|chaperone binding|Hsp70 protein binding|lipid binding|protein heterodimerization activity|protein homodi…	bom01521,bom01522,bom01524,bom04071,bom04115,bom04141,bom04210,bom04211,bom04215,bom04217,bom04722,bom04932,bom04933,bom05012,bom05014,bom05016,bom05020,bom05022,bom05132,bom05152,bom05160,bom05161,bom05162,bom05163,bom05164,bom05165,bom05166,bom05167,bom05168,bom05169,bom05170,bom05200,bom05202,bom05203,bom05210,bom05212,bom05213,bom05214,bom05216,bom05217,bom05218,bom05220,bom05222,bom05223,bom…	EGFR tyrosine kinase inhibitor resistance|Endocrine resistance|Platinum drug resistance|Sphingolipid signaling pathway|p53 signaling pathway|Protein processing in endoplasmic reticulum|Apoptosis|Longevity regulating pathway|Apoptosis - multiple species|Necroptosis|Neurotrophin signaling pathway|Non-alcoholic fatty liver disease|AGE-RAGE signaling pathway in diabetic complications|Parkinson diseas…
ENSBGRG00000013575	700.528	1273.39	127.67	0.100262	-3.31815	4.50341e-18	2.39153e-16	Down	2.83964	6.37099	3.9656	3.15061	4.81372	4.2436	87.8542	13.1393	39.5613	38.0941	20.4671	45.917	PM20D1	peptidase M20 domain containing 1 [Source:HGNC Symbol;Acc:HGNC:26518]	GO:0005615,GO:0016811,GO:0016829,GO:0046872,GO:0008233,GO:1990845,GO:0043604,GO:0043605,GO:0006520,GO:0044255,GO:0097009,GO:2000275	extracellular space|hydrolase activity, acting on carbon-nitrogen (but not peptide) bonds, in linear amides|lyase activity|metal ion binding|peptidase activity|adaptive thermogenesis|amide biosynthetic process|cellular amide catabolic process|cellular amino acid metabolic process|cellular lipid metabolic process|energy homeostasis|regulation of oxidative phosphorylation uncoupler activity
ENSBGRG00000022513	1525.7	2320.39	731.017	0.314919	-1.66695	4.50902e-18	2.39153e-16	Down	152.484	184.59	208.814	160.557	107.901	174.526	522.626	427.661	404.43	484.218	385.759	746.976	NRGN	neurogranin [Source:HGNC Symbol;Acc:HGNC:8000]	GO:0005516	calmodulin binding
ENSBGRG00000019708	367.739	178.192	557.287	3.13044	1.64637	4.89282e-18	2.58674e-16	Up	20.0422	19.9348	18.0732	18.8584	31.7412	22.1485	4.62458	7.14333	9.10278	8.23892	4.81125	5.47601	ZBTB12	zinc finger and BTB domain containing 12 [Source:HGNC Symbol;Acc:HGNC:19066]	GO:0005634,GO:0003677,GO:0000981,GO:0046872	nucleus|DNA binding|DNA-binding transcription factor activity, RNA polymerase II-specific|metal ion binding
ENSBGRG00000021376	839.743	501.332	1178.15	2.35117	1.23338	4.98797e-18	2.6286e-16	Up	44.6774	47.2599	47.6937	52.12	57.1032	42.465	15.2824	20.408	19.7776	23.7759	22.474	14.7903	ENO2	enolase 2 [Source:HGNC Symbol;Acc:HGNC:3353]	GO:0005829,GO:0070062,GO:0005615,GO:0016020,GO:0043209,GO:0043204,GO:0000015,GO:0001917,GO:0005886,GO:0000287,GO:0004634,GO:0061621,GO:0006094,GO:0006096	cytosol|extracellular exosome|extracellular space|membrane|myelin sheath|perikaryon|phosphopyruvate hydratase complex|photoreceptor inner segment|plasma membrane|magnesium ion binding|phosphopyruvate hydratase activity|canonical glycolysis|gluconeogenesis|glycolytic process	bom00010,bom03018,bom04066	Glycolysis / Gluconeogenesis|RNA degradation|HIF-1 signaling pathway
ENSBGRG00000022765	183.527	355.379	11.6754	0.0328008	-4.93013	5.31901e-18	2.7941e-16	Down	0.210307	0.305975	0.230751	0.0532394	0.0256463	0.132009	10.7731	5.46727	2.52047	2.18247	3.2621	3.71965	LRRC37A3		GO:0016021	integral component of membrane
ENSBGRG00000010267	214.955	343.707	86.2031	0.250203	-1.99883	5.34318e-18	2.79785e-16	Down	2.431	2.4789	2.74454	2.56043	1.37929	3.09471	16.0706	7.6358	8.80148	8.40817	6.03739	9.30453	SMPDL3A	sphingomyelin phosphodiesterase acid like 3A [Source:HGNC Symbol;Acc:HGNC:17389]	GO:0005576,GO:0005615,GO:0008081,GO:0008270,GO:0009143	extracellular region|extracellular space|phosphoric diester hydrolase activity|zinc ion binding|nucleoside triphosphate catabolic process
ENSBGRG00000004082	14478.6	9633.61	19323.5	2.00596	1.00429	5.66971e-18	2.95004e-16	Up	538.543	507.039	464.184	439.543	628.556	433.014	222.762	254.134	242.95	237.506	252.127	198.708	HNRNPA1		GO:0071013,GO:0005737,GO:0070062,GO:0016020,GO:0005654,GO:0005634,GO:1990904,GO:0005681,GO:0098505,GO:0042802,GO:0035198,GO:0003729,GO:0036002,GO:0019904,GO:0003723,GO:0003697,GO:0003727,GO:0061752,GO:0042149,GO:1903936,GO:0008543,GO:0051170,GO:0000398,GO:0051028,GO:0032211,GO:0051168,GO:0032212,GO:0000381,GO:0006405,GO:0016070,GO:0016032	catalytic step 2 spliceosome|cytoplasm|extracellular exosome|membrane|nucleoplasm|nucleus|ribonucleoprotein complex|spliceosomal complex|G-rich strand telomeric DNA binding|identical protein binding|miRNA binding|mRNA binding|pre-mRNA binding|protein domain specific binding|RNA binding|single-stranded DNA binding|single-stranded RNA binding|telomeric repeat-containing RNA binding|cellular respons…	bom03040,bom05014	Spliceosome|Amyotrophic lateral sclerosis
ENSBGRG00000017987	123.007	192.009	54.0065	0.27964	-1.83836	6.88936e-18	3.5621e-16	Down	0.504085	0.37106	0.797532	0.455178	0.531839	0.565651	1.52007	1.4651	1.87341	2.41182	1.6865	1.99618	Usp19	ubiquitin specific peptidase 19 [Source:HGNC Symbol;Acc:HGNC:12617]	GO:0005789,GO:0016021,GO:0046872,GO:0004843,GO:0048642,GO:0090068,GO:0016579,GO:1900037,GO:0031647,GO:0034976,GO:0030433	endoplasmic reticulum membrane|integral component of membrane|metal ion binding|thiol-dependent ubiquitin-specific protease activity|negative regulation of skeletal muscle tissue development|positive regulation of cell cycle process|protein deubiquitination|regulation of cellular response to hypoxia|regulation of protein stability|response to endoplasmic reticulum stress|ubiquitin-dependent ERAD …
ENSBGRG00000003292	604.126	387.389	820.863	2.11869	1.08317	6.94377e-18	3.57898e-16	Up	8.58545	9.22071	7.6531	10.7729	9.93088	9.19003	4.08329	3.39754	5.62717	4.62236	3.91659	3.13322	RECK	reversion inducing cysteine rich protein with kazal motifs [Source:HGNC Symbol;Acc:HGNC:11345]	GO:0031225,GO:0005576,GO:0016020,GO:0005886,GO:0004866,GO:0008191,GO:0004867,GO:0001955,GO:0007566,GO:0035115,GO:0030198,GO:0030336,GO:1904684,GO:0060828,GO:0002040,GO:0001944	anchored component of membrane|extracellular region|membrane|plasma membrane|endopeptidase inhibitor activity|metalloendopeptidase inhibitor activity|serine-type endopeptidase inhibitor activity|blood vessel maturation|embryo implantation|embryonic forelimb morphogenesis|extracellular matrix organization|negative regulation of cell migration|negative regulation of metalloendopeptidase activity|re…	bom05206	MicroRNAs in cancer
ENSBGRG00000007091	24027	15217.4	32836.6	2.1579	1.10963	7.24923e-18	3.71314e-16	Up	596.27	627.713	536.998	564.616	856.279	480.02	240.403	287.178	270.67	274.234	264.871	251.148	HSP90AB1	heat shock protein 90 alpha family class B member 1 [Source:HGNC Symbol;Acc:HGNC:5258]	GO:0034751,GO:0005737,GO:0005576,GO:0042470,GO:0005739,GO:0005634,GO:0005886,GO:0005524,GO:0046983,GO:0051082,GO:0071157,GO:0032435,GO:1901389,GO:0030511,GO:0006457	aryl hydrocarbon receptor complex|cytoplasm|extracellular region|melanosome|mitochondrion|nucleus|plasma membrane|ATP binding|protein dimerization activity|unfolded protein binding|negative regulation of cell cycle arrest|negative regulation of proteasomal ubiquitin-dependent protein catabolic process|negative regulation of transforming growth factor beta activation|positive regulation of transfo…	bom04141,bom04151,bom04217,bom04612,bom04621,bom04657,bom04659,bom04914,bom04915,bom05132,bom05200,bom05215,bom05418	Protein processing in endoplasmic reticulum|PI3K-Akt signaling pathway|Necroptosis|Antigen processing and presentation|NOD-like receptor signaling pathway|IL-17 signaling pathway|Th17 cell differentiation|Progesterone-mediated oocyte maturation|Estrogen signaling pathway|Salmonella infection|Pathways in cancer|Prostate cancer|Fluid shear stress and atherosclerosis
ENSBGRG00000003113	271.829	164.33	379.328	2.30445	1.20442	7.31665e-18	3.73604e-16	Up	17.7985	19.0725	16.716	18.7008	18.665	14.9252	7.59095	4.6171	8.58373	9.05407	7.76824	6.07909	GNB4	G protein subunit beta 4 [Source:HGNC Symbol;Acc:HGNC:20731]	GO:0005829,GO:0070062,GO:0005765,GO:0043209,GO:0044877,GO:0006457,GO:0007165,GO:0021762	cytosol|extracellular exosome|lysosomal membrane|myelin sheath|protein-containing complex binding|protein folding|signal transduction|substantia nigra development	bom04014,bom04062,bom04151,bom04371,bom04713,bom04723,bom04724,bom04725,bom04726,bom04727,bom04728,bom04926,bom05032,bom05034,bom05163,bom05167,bom05170,bom05200	Ras signaling pathway|Chemokine signaling pathway|PI3K-Akt signaling pathway|Apelin signaling pathway|Circadian entrainment|Retrograde endocannabinoid signaling|Glutamatergic synapse|Cholinergic synapse|Serotonergic synapse|GABAergic synapse|Dopaminergic synapse|Relaxin signaling pathway|Morphine addiction|Alcoholism|Human cytomegalovirus infection|Kaposi sarcoma-associated herpesvirus infection|…
ENSBGRG00000011312	36.3155	72.4795	0.151523	0.00343242	-8.18656	8.07946e-18	4.11277e-16	Down	0.0528345	0	0	0	0	0	8.5722	5.61351	2.48857	2.9128	3.24728	1.47777	PRR30
ENSBGRG00000011922	41.5641	83.1282	0	0.00214426	-8.8653	8.40318e-18	4.25117e-16	Down	0	0	0	0	0	0	5.61224	4.01402	0.618871	1.03826	2.21363	0.564374	UBQLN3	ubiquilin 3 [Source:HGNC Symbol;Acc:HGNC:12510]			bom04141,bom05014	Protein processing in endoplasmic reticulum|Amyotrophic lateral sclerosis
ENSBGRG00000013370	43.5685	87.1369	0	0.00204487	-8.93377	8.42892e-18	4.25117e-16	Down	0	0	0	0	0	0	16.4251	7.85452	1.29259	1.15656	5.524	3.86374	DNAJB3
ENSBGRG00000024797	364.035	543.16	184.91	0.339932	-1.55668	8.41811e-18	4.25117e-16	Down	2.56026	3.53904	3.21707	2.98549	2.63795	4.01715	14.2136	6.18621	7.54012	10.1424	8.00919	7.25901	LNX1	ligand of numb-protein X 1 [Source:HGNC Symbol;Acc:HGNC:6657]	GO:0005737,GO:0046872,GO:0030165,GO:0004842,GO:0051260,GO:0006511	cytoplasm|metal ion binding|PDZ domain binding|ubiquitin-protein transferase activity|protein homooligomerization|ubiquitin-dependent protein catabolic process
ENSBGRG00000018853	1710.93	2524.96	896.904	0.355056	-1.49388	8.62576e-18	4.33715e-16	Down	12.8485	10.3915	13.7514	13.7827	7.21781	17.7302	38.3156	31.5395	33.4135	35.5362	30.8929	32.9798	SNX25	sorting nexin 25 [Source:HGNC Symbol;Acc:HGNC:21883]	GO:0010008,GO:0043231,GO:0035091,GO:0034713,GO:0060394,GO:0030512,GO:0015031,GO:0032801	endosome membrane|intracellular membrane-bounded organelle|phosphatidylinositol binding|type I transforming growth factor beta receptor binding|negative regulation of pathway-restricted SMAD protein phosphorylation|negative regulation of transforming growth factor beta receptor signaling pathway|protein transport|receptor catabolic process
ENSBGRG00000005082	894.575	504.736	1284.41	2.5455	1.34795	8.94036e-18	4.46801e-16	Up	41.2603	37.1685	21.8359	29.3357	42.544	35.6925	12.2872	11.3329	18.1467	12.4605	11.298	11.4328	NPNT	nephronectin [Source:HGNC Symbol;Acc:HGNC:27405]	GO:0005576,GO:0016020,GO:0005509,GO:0007155,GO:0030154,GO:0007275	extracellular region|membrane|calcium ion binding|cell adhesion|cell differentiation|multicellular organism development	bom04512	ECM-receptor interaction
ENSBGRG00000016692	830.459	433.025	1227.89	2.83461	1.50315	9.25995e-18	4.6137e-16	Up	9.8051	12.8203	8.65465	11.9809	15.7352	13.3796	3.87468	2.82012	5.41809	5.84965	2.67297	3.69043	SLIT2	slit guidance ligand 2 [Source:HGNC Symbol;Acc:HGNC:11086]			bom04360	Axon guidance
ENSBGRG00000008437	112.152	34.0764	190.228	5.59909	2.48519	9.45315e-18	4.69573e-16	Up	6.23996	5.31626	3.25644	4.77459	5.74416	3.47218	0.546993	0.840242	1.15975	0.347738	0.692267	1.19264	GDF10	growth differentiation factor 10 [Source:HGNC Symbol;Acc:HGNC:4215]	GO:0005615,GO:0005125,GO:0008083,GO:0005160,GO:0048468,GO:0045444,GO:0045668,GO:0001649,GO:0010862,GO:0042981,GO:0043408,GO:0060395	extracellular space|cytokine activity|growth factor activity|transforming growth factor beta receptor binding|cell development|fat cell differentiation|negative regulation of osteoblast differentiation|osteoblast differentiation|positive regulation of pathway-restricted SMAD protein phosphorylation|regulation of apoptotic process|regulation of MAPK cascade|SMAD protein signal transduction	bom04060	Cytokine-cytokine receptor interaction
ENSBGRG00000020364	247.093	390.399	103.788	0.265607	-1.91264	1.08623e-17	5.37948e-16	Down	10.2755	9.86974	7.32699	15.456	8.68629	17.8608	48.5581	33.0386	34.4223	45.3196	30.7564	54.8099	Tmem220		GO:0016021	integral component of membrane
ENSBGRG00000019141	2298.81	1290.37	3307.25	2.56333	1.35802	1.11599e-17	5.51026e-16	Up	33.0348	36.9767	41.0971	41.4801	48.76	22.7779	12.6641	13.5413	16.1626	14.4381	14.1753	11.5022	Spon2		GO:0031012,GO:0046872,GO:0005102,GO:0007155,GO:0045087	extracellular matrix|metal ion binding|signaling receptor binding|cell adhesion|innate immune response
ENSBGRG00000011601	90.1827	30.56	149.805	4.911	2.29602	1.14414e-17	5.63232e-16	Up	21.4595	17.2308	23.1754	25.6377	28.7941	15.6095	2.03431	4.31537	6.77787	5.08069	3.91528	3.28778
ENSBGRG00000024012	73.6736	139.408	7.93881	0.0564229	-4.14757	1.42381e-17	6.98817e-16	Down	0.173695	0.0105295	0.154847	0.131913	0.0105908	0.048457	2.74033	1.00472	1.05204	1.85886	1.64083	0.857332	CFAP74	cilia and flagella associated protein 74 [Source:HGNC Symbol;Acc:HGNC:29368]	GO:0005930,GO:0035082	axoneme|axoneme assembly
ENSBGRG00000026148	33.7473	65.221	2.27356	0.0346126	-4.85256	1.48657e-17	7.27445e-16	Down	0	0.172321	0.0974671	0.119935	0	0.0330427	1.87631	1.48048	1.40423	3.93324	1.02218	1.97654	MBL1		GO:0005581,GO:0005615,GO:0005509,GO:0120153,GO:0005537,GO:0070492,GO:0006958,GO:0001867,GO:0050830,GO:0051873,GO:0044130,GO:0050766,GO:0070207	collagen trimer|extracellular space|calcium ion binding|calcium-dependent carbohydrate binding|mannose binding|oligosaccharide binding|complement activation, classical pathway|complement activation, lectin pathway|defense response to Gram-positive bacterium|killing by host of symbiont cells|negative regulation of growth of symbiont in host|positive regulation of phagocytosis|protein homotrimeriza…	bom04145,bom04610,bom05150,bom05171	Phagosome|Complement and coagulation cascades|Staphylococcus aureus infection|Coronavirus disease - COVID-19
ENSBGRG00000026879	415.06	661.514	168.605	0.254841	-1.97233	1.67715e-17	8.15849e-16	Down	2.19023	1.58571	2.35942	2.52051	4.39687	2.64616	11.8116	5.64058	13.0585	13.7562	6.70598	8.18372	HSF4	heat shock transcription factor 4 [Source:HGNC Symbol;Acc:HGNC:5227]	GO:0005634,GO:0003700,GO:0000978,GO:0043565,GO:0034605,GO:0061408	nucleus|DNA-binding transcription factor activity|RNA polymerase II proximal promoter sequence-specific DNA binding|sequence-specific DNA binding|cellular response to heat|positive regulation of transcription from RNA polymerase II promoter in response to heat stress
ENSBGRG00000019268	54.9898	107.65	2.32953	0.0204453	-5.61208	1.81338e-17	8.79518e-16	Down	0	0	0.140856	0.0259989	0	0.200559	2.40042	1.55686	1.19114	2.9842	2.06014	6.13129	AGT	angiotensinogen [Source:HGNC Symbol;Acc:HGNC:333]	GO:0005615,GO:0003081,GO:0042310	extracellular space|regulation of systemic arterial blood pressure by renin-angiotensin|vasoconstriction	bom04072,bom04080,bom04261,bom04270,bom04614,bom04924,bom04925,bom04927,bom04931,bom04933,bom04934,bom05200,bom05410,bom05414	Phospholipase D signaling pathway|Neuroactive ligand-receptor interaction|Adrenergic signaling in cardiomyocytes|Vascular smooth muscle contraction|Renin-angiotensin system|Renin secretion|Aldosterone synthesis and secretion|Cortisol synthesis and secretion|Insulin resistance|AGE-RAGE signaling pathway in diabetic complications|Cushing syndrome|Pathways in cancer|Hypertrophic cardiomyopathy|Dilat…
ENSBGRG00000010652	336.903	209.906	463.9	2.20872	1.14321	1.92529e-17	9.28319e-16	Up	21.2713	28.1991	26.5442	28.5802	28.1562	22.3195	11.6836	9.31232	14.3848	13.3237	8.8108	9.32734	PHETA2	PH domain containing endocytic trafficking adaptor 2 [Source:HGNC Symbol;Acc:HGNC:27161]	GO:0030136,GO:0005829,GO:0005769,GO:0055037,GO:0005802,GO:0042803,GO:0007032,GO:0001881,GO:0042147	clathrin-coated vesicle|cytosol|early endosome|recycling endosome|trans-Golgi network|protein homodimerization activity|endosome organization|receptor recycling|retrograde transport, endosome to Golgi
ENSBGRG00000004998	115.31	205.092	25.5294	0.123974	-3.01189	2.07265e-17	9.9645e-16	Down	2.34377	0.639362	2.00907	2.15081	1.28617	3.26929	6.46713	20.1022	15.8569	18.3179	16.8788	10.5356	DCXR		GO:0005903,GO:0005881,GO:0016020,GO:0005902,GO:0004090,GO:0042802,GO:0044105,GO:0050038,GO:0016655,GO:0042732,GO:0006006,GO:0006739,GO:0051289,GO:0005997	brush border|cytoplasmic microtubule|membrane|microvillus|carbonyl reductase (NADPH) activity|identical protein binding|L-xylulose reductase (NAD+) activity|L-xylulose reductase (NADP+) activity|oxidoreductase activity, acting on NAD(P)H, quinone or similar compound as acceptor|D-xylose metabolic process|glucose metabolic process|NADP metabolic process|protein homotetramerization|xylulose metabol…	bom00590,bom00980	Arachidonic acid metabolism|Metabolism of xenobiotics by cytochrome P450
ENSBGRG00000019181	582.024	898.138	265.911	0.296134	-1.75568	2.19028e-17	1.04688e-15	Down	2.79792	5.50353	3.00651	2.70923	3.66936	4.06738	11.8959	10.9311	11.0732	18.4833	6.4999	10.9487	TLR7	toll like receptor 7 [Source:HGNC Symbol;Acc:HGNC:15631]	GO:0005737,GO:0032009,GO:0036020,GO:0005783,GO:0005789,GO:0005768,GO:0010008,GO:0000139,GO:0016021,GO:0005764,GO:0005886,GO:0043235,GO:0003725,GO:0008144,GO:0008329,GO:0003727,GO:0035197,GO:0004888,GO:0071260,GO:0051607,GO:0007249,GO:0007252,GO:0006955,GO:0045087,GO:0001774,GO:0002755,GO:0032722,GO:0050729,GO:0045356,GO:0045359,GO:0045078,GO:0032755,GO:0045416,GO:0032757,GO:1901224,GO:0001932,GO:…	cytoplasm|early phagosome|endolysosome membrane|endoplasmic reticulum|endoplasmic reticulum membrane|endosome|endosome membrane|Golgi membrane|integral component of membrane|lysosome|plasma membrane|receptor complex|double-stranded RNA binding|drug binding|signaling pattern recognition receptor activity|single-stranded RNA binding|siRNA binding|transmembrane signaling receptor activity|cellular r…	bom04620,bom05162,bom05164,bom05171	Toll-like receptor signaling pathway|Measles|Influenza A|Coronavirus disease - COVID-19
ENSBGRG00000020531	38292.9	52391.8	24194.1	0.461786	-1.1147	2.24971e-17	1.07217e-15	Down	1351.82	1488.03	1525.06	1452.94	1059.93	1651.78	2882.3	3003.64	2605.65	2702.67	3022.38	3152.77	ITM2B	integral membrane protein 2B [Source:HGNC Symbol;Acc:HGNC:6174]	GO:0010008,GO:0005615,GO:0005794,GO:0000139,GO:0030660,GO:0031301,GO:0005886,GO:0001540,GO:0042985	endosome membrane|extracellular space|Golgi apparatus|Golgi membrane|Golgi-associated vesicle membrane|integral component of organelle membrane|plasma membrane|amyloid-beta binding|negative regulation of amyloid precursor protein biosynthetic process
ENSBGRG00000022589	221.327	85.656	356.997	4.17201	2.06074	2.45748e-17	1.1678e-15	Up	9.46702	12.1122	11.3099	13.3073	16.9222	7.12397	3.00851	2.78278	4.3663	2.35916	2.00479	1.4639	BMP4	bone morphogenetic protein 4 [Source:HGNC Symbol;Acc:HGNC:1071]	GO:0005615,GO:0070700,GO:0042056,GO:0039706,GO:0005125,GO:0008083,GO:0008201,GO:0005160,GO:0000186,GO:0009948,GO:0003180,GO:0002043,GO:0030509,GO:0061312,GO:0003130,GO:0071893,GO:0061151,GO:0061149,GO:0060442,GO:0001658,GO:0048754,GO:0060433,GO:0060503,GO:0060449,GO:0055007,GO:0048468,GO:0002062,GO:0060197,GO:0007182,GO:0060976,GO:0060363,GO:0035993,GO:0021904,GO:0048701,GO:0042733,GO:0035116,GO:…	extracellular space|BMP receptor binding|chemoattractant activity|co-receptor binding|cytokine activity|growth factor activity|heparin binding|transforming growth factor beta receptor binding|activation of MAPKK activity|anterior/posterior axis specification|aortic valve morphogenesis|blood vessel endothelial cell proliferation involved in sprouting angiogenesis|BMP signaling pathway|BMP signalin…	bom04060,bom04350,bom04390,bom04550,bom04919,bom05200,bom05217,bom05418	Cytokine-cytokine receptor interaction|TGF-beta signaling pathway|Hippo signaling pathway|Signaling pathways regulating pluripotency of stem cells|Thyroid hormone signaling pathway|Pathways in cancer|Basal cell carcinoma|Fluid shear stress and atherosclerosis
ENSBGRG00000026764	75.323	17.3672	133.279	7.62164	2.9301	3.19275e-17	1.51283e-15	Up	2.16202	3.30085	3.75735	3.72607	2.65605	2.18364	0.17676	0.135761	0.526273	0.794624	0.238137	0.379945	HSD11B2	hydroxysteroid 11-beta dehydrogenase 2 [Source:HGNC Symbol;Acc:HGNC:5209]	GO:0005783,GO:0016491	endoplasmic reticulum|oxidoreductase activity	bom00140,bom04960	Steroid hormone biosynthesis|Aldosterone-regulated sodium reabsorption
ENSBGRG00000016295	662.708	987.777	337.639	0.341512	-1.54999	3.33343e-17	1.57495e-15	Down	11.2051	12.1534	15.0431	13.7425	7.55119	13.6727	37.4622	33.5639	25.8	31.5895	32.4811	41.8023	CYB561	cytochrome b561 [Source:HGNC Symbol;Acc:HGNC:2571]	GO:0016021,GO:0005765,GO:0030658,GO:0000293,GO:0046872,GO:0016491,GO:0022900	integral component of membrane|lysosomal membrane|transport vesicle membrane|ferric-chelate reductase activity|metal ion binding|oxidoreductase activity|electron transport chain
ENSBGRG00000022973	204.448	60.4727	348.424	5.75219	2.52411	3.36977e-17	1.58756e-15	Up	10.8816	14.0086	13.1315	16.2707	18.7028	8.2852	3.76039	1.13956	1.48517	1.41832	1.68871	3.85481	BEX4		GO:0005737,GO:0005874,GO:0005634,GO:0000922,GO:0043014,GO:0042826,GO:0007059,GO:1904428,GO:0030334,GO:0042127	cytoplasm|microtubule|nucleus|spindle pole|alpha-tubulin binding|histone deacetylase binding|chromosome segregation|negative regulation of tubulin deacetylation|regulation of cell migration|regulation of cell proliferation
ENSBGRG00000018563	3964.34	7087.94	840.734	0.118608	-3.07573	3.39348e-17	1.59416e-15	Down	19.2279	12.5431	20.331	16.9841	17.0806	21.5437	125.274	226.871	70.4938	59.1929	157.195	194.607	CTSH	cathepsin H [Source:HGNC Symbol;Acc:HGNC:2535]	GO:0097208,GO:0036464,GO:0005829,GO:0005615,GO:0005764,GO:0004177,GO:0008656,GO:0004197,GO:0008234,GO:0004175,GO:0030108,GO:0004252,GO:0070324,GO:0010815,GO:0097067,GO:0060448,GO:0070371,GO:0002764,GO:0033619,GO:0001656,GO:0043066,GO:0010813,GO:0045766,GO:2001235,GO:0030335,GO:0008284,GO:0010634,GO:0010628,GO:0010952,GO:0031648,GO:0006508,GO:0051603,GO:0032526,GO:0043129,GO:0001913,GO:0031638	alveolar lamellar body|cytoplasmic ribonucleoprotein granule|cytosol|extracellular space|lysosome|aminopeptidase activity|cysteine-type endopeptidase activator activity involved in apoptotic process|cysteine-type endopeptidase activity|cysteine-type peptidase activity|endopeptidase activity|HLA-A specific activating MHC class I receptor activity|serine-type endopeptidase activity|thyroid hormone …	bom04142,bom04210	Lysosome|Apoptosis
ENSBGRG00000021284	210.99	364.967	57.0123	0.155589	-2.68419	3.75074e-17	1.75697e-15	Down	2.98405	2.52067	4.04906	2.52631	0.709895	5.68408	24.4046	19.7394	15.6467	17.8537	15.0331	20.0839	ZPBP2	zona pellucida binding protein 2 [Source:HGNC Symbol;Acc:HGNC:20678]	GO:0001669,GO:0044297,GO:0005576,GO:0005634,GO:0002199,GO:0001675,GO:0007339	acrosomal vesicle|cell body|extracellular region|nucleus|zona pellucida receptor complex|acrosome assembly|binding of sperm to zona pellucida
ENSBGRG00000016150	106.418	23.2312	189.605	8.14496	3.02591	4.07414e-17	1.89765e-15	Up	3.8365	3.46403	3.59035	3.80578	3.97672	3.65153	1.20428	0.377939	0.154217	0.504517	0.226794	0.193376	GLB1L2	galactosidase beta 1 like 2 [Source:HGNC Symbol;Acc:HGNC:25129]	GO:0005576,GO:0005773,GO:0004565,GO:0005975	extracellular region|vacuole|beta-galactosidase activity|carbohydrate metabolic process
ENSBGRG00000024860	1996.02	2772.87	1219.16	0.439665	-1.18552	4.19719e-17	1.94944e-15	Down	41.1719	49.5852	55.9702	47.2246	49.8377	40.2108	79.9087	118.47	96.6948	115.415	96.4321	100.065	CTSZ	cathepsin Z [Source:HGNC Symbol;Acc:HGNC:2547]	GO:0005615,GO:0005764,GO:0004197,GO:0051603	extracellular space|lysosome|cysteine-type endopeptidase activity|proteolysis involved in cellular protein catabolic process	bom04142,bom04210	Lysosome|Apoptosis
ENSBGRG00000015184	178.966	82.8374	275.095	3.31177	1.7276	4.23784e-17	1.96278e-15	Up	8.35975	7.73951	7.38117	9.96733	9.7449	7.34446	2.72266	1.27018	3.51272	3.41503	1.54874	2.19035	Mex3b	mex-3 RNA binding family member B [Source:HGNC Symbol;Acc:HGNC:25297]	GO:0005829,GO:0005654,GO:0000932,GO:0032794,GO:0046872,GO:0003723,GO:0022409,GO:0043547,GO:0050766,GO:0072697	cytosol|nucleoplasm|P-body|GTPase activating protein binding|metal ion binding|RNA binding|positive regulation of cell-cell adhesion|positive regulation of GTPase activity|positive regulation of phagocytosis|protein localization to cell cortex
ENSBGRG00000000812	813.047	394.116	1231.98	3.12639	1.6445	4.342e-17	1.99975e-15	Up	10.4459	14.5333	10.4817	14.1083	20.0569	10.8558	3.29715	3.61771	6.01327	5.36856	3.41326	2.66437	SNED1	sushi, nidogen and EGF like domains 1 [Source:HGNC Symbol;Acc:HGNC:24696]	GO:0005576,GO:0005509,GO:0007160	extracellular region|calcium ion binding|cell-matrix adhesion
ENSBGRG00000002866	603.098	913.388	292.808	0.320294	-1.64253	4.58093e-17	2.09804e-15	Down	29.2726	20.0635	24.4797	18.2531	12.1082	31.2447	70.8334	62.5577	65.5762	68.3093	64.1021	69.5255	PRR15		GO:0007275	multicellular organism development
ENSBGRG00000002438	1182.43	444.925	1919.93	4.31258	2.10855	5.04776e-17	2.29269e-15	Up	37.2183	37.7903	32.6614	40.9094	37.4419	34.3557	16.0947	2.75026	10.4736	8.31329	6.38697	5.61438	TGFBI	transforming growth factor beta induced [Source:HGNC Symbol;Acc:HGNC:11771]	GO:0031012,GO:0005615,GO:0050839,GO:0005518,GO:0050840,GO:0005178,GO:0007155,GO:0008283,GO:0030198	extracellular matrix|extracellular space|cell adhesion molecule binding|collagen binding|extracellular matrix binding|integrin binding|cell adhesion|cell proliferation|extracellular matrix organization
ENSBGRG00000011563	8858.49	12740.2	4976.74	0.390624	-1.35615	5.28288e-17	2.39287e-15	Down	139.777	129.295	112.089	100.161	124.613	131.207	426.584	202.148	316.467	290.944	191.438	373.064	KRT19		GO:0016327,GO:0043034,GO:0005882,GO:0042383,GO:1990357,GO:0030018,GO:0008307,GO:0060706,GO:0007219,GO:0043627,GO:0045214	apicolateral plasma membrane|costamere|intermediate filament|sarcolemma|terminal web|Z disc|structural constituent of muscle|cell differentiation involved in embryonic placenta development|Notch signaling pathway|response to estrogen|sarcomere organization	bom04915,bom05150	Estrogen signaling pathway|Staphylococcus aureus infection
ENSBGRG00000012204	559.477	305.359	813.595	2.66296	1.41303	5.47101e-17	2.47127e-15	Up	26.7401	26.1625	21.9482	28.5795	28.7236	28.3561	9.96768	7.08218	13.5335	13.7851	7.407	5.96521	ST6GAL2	ST6 beta-galactoside alpha-2,6-sialyltransferase 2 [Source:HGNC Symbol;Acc:HGNC:10861]	GO:0032580,GO:0016021,GO:0003835,GO:0009311,GO:0006486	Golgi cisterna membrane|integral component of membrane|beta-galactoside alpha-2,6-sialyltransferase activity|oligosaccharide metabolic process|protein glycosylation	bom00510,bom00514	N-Glycan biosynthesis|Other types of O-glycan biosynthesis
ENSBGRG00000010497	23.189	46.3779	0	0.00384483	-8.02287	5.90234e-17	2.63713e-15	Down	0	0	0	0	0	0	1.5993	1.32002	0.568555	0.57231	1.56506	0.626507	ADAM20		GO:0016021,GO:0005886,GO:0046872,GO:0004222,GO:0008237,GO:0007339,GO:0007338	integral component of membrane|plasma membrane|metal ion binding|metalloendopeptidase activity|metallopeptidase activity|binding of sperm to zona pellucida|single fertilization
ENSBGRG00000010778	279.969	133.127	426.811	3.21029	1.6827	5.88929e-17	2.63713e-15	Up	8.32249	12.7991	7.36376	11.4107	12.8736	8.57721	1.9549	3.11148	4.41788	3.38824	2.64429	2.4301	CYGB	cytoglobin [Source:HGNC Symbol;Acc:HGNC:16505]	GO:0005829,GO:0043005,GO:0043025,GO:0016607,GO:0004096,GO:0047888,GO:0020037,GO:0005506,GO:0008941,GO:0019825,GO:0005344,GO:0004601,GO:0019395,GO:0032966,GO:0010764,GO:2000490,GO:0015671,GO:0050999,GO:0001666,GO:0006979	cytosol|neuron projection|neuronal cell body|nuclear speck|catalase activity|fatty acid peroxidase activity|heme binding|iron ion binding|nitric oxide dioxygenase activity|oxygen binding|oxygen carrier activity|peroxidase activity|fatty acid oxidation|negative regulation of collagen biosynthetic process|negative regulation of fibroblast migration|negative regulation of hepatic stellate cell activ…
ENSBGRG00000004323	654.384	357.606	951.162	2.65929	1.41104	6.00904e-17	2.67752e-15	Up	26.2828	38.3572	17.6325	30.293	36.1817	28.0264	11.6156	7.13094	13.9723	11.8167	8.24783	10.1825	ANTXR1	ANTXR cell adhesion molecule 1 [Source:HGNC Symbol;Acc:HGNC:21014]	GO:0009986,GO:0010008,GO:0009897,GO:0031527,GO:0016021,GO:0031258,GO:0005886,GO:0051015,GO:0005518,GO:0046872,GO:0004888,GO:0031532,GO:0001568,GO:1901202,GO:1905050,GO:0022414,GO:0034446,GO:1901998	cell surface|endosome membrane|external side of plasma membrane|filopodium membrane|integral component of membrane|lamellipodium membrane|plasma membrane|actin filament binding|collagen binding|metal ion binding|transmembrane signaling receptor activity|actin cytoskeleton reorganization|blood vessel development|negative regulation of extracellular matrix assembly|positive regulation of metallopep…	bom04621	NOD-like receptor signaling pathway
ENSBGRG00000003176	345.409	207.184	483.633	2.33193	1.22152	6.86613e-17	3.03475e-15	Up	5.42202	7.40892	6.09668	7.08816	7.2402	5.73018	2.52113	1.79369	3.45024	2.95606	2.13328	3.00231	FRMD3	FERM domain containing 3 [Source:HGNC Symbol;Acc:HGNC:24125]	GO:0005856,GO:0016021,GO:0008092	cytoskeleton|integral component of membrane|cytoskeletal protein binding
ENSBGRG00000018655	94.587	166.722	22.4525	0.133829	-2.90153	6.86459e-17	3.03475e-15	Down	1.27067	0.379062	1.09151	0.68355	0.346608	1.1894	11.2566	5.14015	5.56744	5.49361	4.50814	3.80789	C9orf50
ENSBGRG00000022841	1618.37	2544.24	692.506	0.272143	-1.87756	6.84696e-17	3.03475e-15	Down	11.3939	14.3142	10.8455	11.7355	11.4575	15.4885	40.8753	19.4733	72.1498	66.461	28.7434	39.018	IMPDH1	inosine monophosphate dehydrogenase 1 [Source:HGNC Symbol;Acc:HGNC:6052]	GO:0005737,GO:0005634,GO:0003938,GO:0046872,GO:0000166,GO:0006177,GO:0006183	cytoplasm|nucleus|IMP dehydrogenase activity|metal ion binding|nucleotide binding|GMP biosynthetic process|GTP biosynthetic process	bom00230,bom00983	Purine metabolism|Drug metabolism - other enzymes
ENSBGRG00000014034	564.63	770.019	359.24	0.465863	-1.10202	7.04776e-17	3.10668e-15	Down	3.08614	3.55949	4.13118	3.70644	3.07805	3.93565	9.71368	6.14495	6.66271	8.09159	5.923	7.42025	Pnpla7	patatin like phospholipase domain containing 7 [Source:HGNC Symbol;Acc:HGNC:24768]	GO:0005783,GO:0016021,GO:0005765,GO:0031966,GO:0031965,GO:0052689,GO:0004622,GO:0016042	endoplasmic reticulum|integral component of membrane|lysosomal membrane|mitochondrial membrane|nuclear membrane|carboxylic ester hydrolase activity|lysophospholipase activity|lipid catabolic process	bom00564	Glycerophospholipid metabolism
ENSBGRG00000006870	1364.23	839.033	1889.43	2.25236	1.17144	7.65397e-17	3.33235e-15	Up	11.7472	13.5013	9.75571	12.5571	16.193	10.3786	5.08832	4.85464	6.39225	6.91063	3.88749	4.07472	PACS2	phosphofurin acidic cluster sorting protein 2 [Source:HGNC Symbol;Acc:HGNC:23794]	GO:0005783,GO:0005739,GO:0044325,GO:0006915,GO:0000045,GO:0034497,GO:0072659,GO:0016032	endoplasmic reticulum|mitochondrion|ion channel binding|apoptotic process|autophagosome assembly|protein localization to phagophore assembly site|protein localization to plasma membrane|viral process
ENSBGRG00000016250	300.978	497.11	104.845	0.210334	-2.24925	7.62942e-17	3.33235e-15	Down	1.64161	1.53064	3.08025	2.16989	0.891317	1.50149	9.18013	5.93756	10.1383	12.9117	5.13001	6.74675	MSH5
ENSBGRG00000020690	30.3538	2.6277	58.0799	21.7131	4.44049	7.68131e-17	3.33235e-15	Up	0.502755	0.886247	0.709496	0.92524	1.46739	0.690212	0.0730129	0	0.0724613	0.014588	0.0655771	0	STEAP1		GO:0005768,GO:0010008,GO:0016021,GO:0005886,GO:0046872,GO:0016491,GO:0006811,GO:0055072	endosome|endosome membrane|integral component of membrane|plasma membrane|metal ion binding|oxidoreductase activity|ion transport|iron ion homeostasis	bom04978	Mineral absorption
ENSBGRG00000021944	530.414	798.382	262.445	0.328532	-1.60589	7.67134e-17	3.33235e-15	Down	4.00521	8.48678	6.31297	4.88079	4.70231	7.51083	23.9525	16.9533	17.0788	14.6005	13.0861	17.6978	GALNT3	polypeptide N-acetylgalactosaminyltransferase 3 [Source:HGNC Symbol;Acc:HGNC:4125]			bom00512,bom00514	Mucin type O-glycan biosynthesis|Other types of O-glycan biosynthesis
ENSBGRG00000010913	4515.28	6069.94	2960.62	0.487648	-1.03609	7.70399e-17	3.33339e-15	Down	62.2221	71.4664	88.2513	66.4592	56.1978	78.5325	135.693	131.148	140.004	155.342	123.682	137.731	GPAA1	glycosylphosphatidylinositol anchor attachment 1 [Source:HGNC Symbol;Acc:HGNC:4446]	GO:0005789,GO:0042765,GO:0016020,GO:0015631,GO:0016255,GO:0006621,GO:0065003	endoplasmic reticulum membrane|GPI-anchor transamidase complex|membrane|tubulin binding|attachment of GPI anchor to protein|protein retention in ER lumen|protein-containing complex assembly	bom00563	Glycosylphosphatidylinositol (GPI)-anchor biosynthesis
ENSBGRG00000014265	943.123	1280.49	605.752	0.472707	-1.08098	7.86129e-17	3.39253e-15	Down	18.0978	15.4252	17.5965	18.0048	13.7359	19.1533	34.9908	24.3643	35.6665	34.8166	37.0571	37.5937	Rab43		GO:0005789,GO:0005794,GO:0000139,GO:0045335,GO:0030670,GO:0005525,GO:0003924,GO:0071346,GO:0006888,GO:0007030,GO:0006886,GO:0090382,GO:0032482,GO:0035526,GO:1901998,GO:0019068	endoplasmic reticulum membrane|Golgi apparatus|Golgi membrane|phagocytic vesicle|phagocytic vesicle membrane|GTP binding|GTPase activity|cellular response to interferon-gamma|ER to Golgi vesicle-mediated transport|Golgi organization|intracellular protein transport|phagosome maturation|Rab protein signal transduction|retrograde transport, plasma membrane to Golgi|toxin transport|virion assembly
ENSBGRG00000003058	269.557	147.573	391.542	2.65373	1.40802	8.01745e-17	3.45086e-15	Up	6.39802	7.40181	4.75135	8.27352	8.68837	5.01467	3.00457	1.94697	2.40908	2.73024	1.8143	2.5503	EPHB3	EPH receptor B3 [Source:HGNC Symbol;Acc:HGNC:3394]	GO:0005737,GO:0005829,GO:0030425,GO:0005576,GO:0005887,GO:0043005,GO:0005886,GO:0043235,GO:0005524,GO:0008046,GO:0005003,GO:0004713,GO:0004714,GO:0004888,GO:0005005,GO:0001525,GO:0007411,GO:0007413,GO:0030154,GO:0016477,GO:0021952,GO:0022038,GO:0060996,GO:0060997,GO:0048546,GO:0048013,GO:0043066,GO:0009968,GO:0070374,GO:0051965,GO:0046777,GO:0050770,GO:0022407,GO:0043087,GO:0031290,GO:0060021,GO:…	cytoplasm|cytosol|dendrite|extracellular region|integral component of plasma membrane|neuron projection|plasma membrane|receptor complex|ATP binding|axon guidance receptor activity|ephrin receptor activity|protein tyrosine kinase activity|transmembrane receptor protein tyrosine kinase activity|transmembrane signaling receptor activity|transmembrane-ephrin receptor activity|angiogenesis|axon guida…	bom04360	Axon guidance
ENSBGRG00000000844	43.6798	85.6344	1.72531	0.0204664	-5.6106	8.55521e-17	3.67271e-15	Down	0.0139022	0.0143269	0.016207	0.0299145	0.0720516	0.0164832	2.93072	1.96419	0.761408	0.597822	1.00604	0.277744	ACSBG2	acyl-CoA synthetase bubblegum family member 2 [Source:HGNC Symbol;Acc:HGNC:24174]	GO:0005737,GO:0005829,GO:0016020,GO:0005739,GO:0047617,GO:0005524,GO:0102391,GO:0004467,GO:0031957,GO:0030154,GO:0006631,GO:0035338,GO:0007275,GO:0007283	cytoplasm|cytosol|membrane|mitochondrion|acyl-CoA hydrolase activity|ATP binding|decanoate-CoA ligase activity|long-chain fatty acid-CoA ligase activity|very long-chain fatty acid-CoA ligase activity|cell differentiation|fatty acid metabolic process|long-chain fatty-acyl-CoA biosynthetic process|multicellular organism development|spermatogenesis	bom00061,bom00071,bom03320,bom04920	Fatty acid biosynthesis|Fatty acid degradation|PPAR signaling pathway|Adipocytokine signaling pathway
ENSBGRG00000000017	572.807	363.484	782.13	2.15344	1.10664	8.62849e-17	3.69452e-15	Up	8.99372	9.95503	6.92916	10.8522	9.38716	8.54061	5.35388	4.15326	3.52328	4.00566	3.11632	3.81612	ROBO2	roundabout guidance receptor 2 [Source:HGNC Symbol;Acc:HGNC:10250]	GO:0030673,GO:0009986,GO:0070062,GO:0016021,GO:0005886,GO:0008046,GO:0042802,GO:0035904,GO:0003180,GO:0061364,GO:0007411,GO:0016199,GO:0007420,GO:0032870,GO:0007417,GO:0003272,GO:0007156,GO:0001656,GO:0050925,GO:0051964,GO:0021891,GO:0003148,GO:0050772,GO:0035481,GO:0003184,GO:0031290,GO:0035385,GO:0021510,GO:0001657,GO:0060412	axolemma|cell surface|extracellular exosome|integral component of membrane|plasma membrane|axon guidance receptor activity|identical protein binding|aorta development|aortic valve morphogenesis|apoptotic process involved in luteolysis|axon guidance|axon midline choice point recognition|brain development|cellular response to hormone stimulus|central nervous system development|endocardial cushion f…	bom04360	Axon guidance
ENSBGRG00000019130	108.392	172.919	43.8657	0.25247	-1.98582	9.03082e-17	3.84675e-15	Down	0.644236	0.83966	0.905669	1.01931	0.569579	1.57261	3.07426	3.61944	3.17557	3.48904	3.38103	3.82339	NXNL2	nucleoredoxin like 2 [Source:HGNC Symbol;Acc:HGNC:30482]	GO:0045494,GO:0007608,GO:0007601	photoreceptor cell maintenance|sensory perception of smell|visual perception
ENSBGRG00000026667	21972.8	30290	13655.5	0.450812	-1.1494	9.31146e-17	3.95605e-15	Down	873.84	872.046	1137.04	910.22	662.978	967.683	1892.89	1889.8	1833.92	1793.96	1899.17	2061.79	SPINT2	serine peptidase inhibitor, Kunitz type 2 [Source:HGNC Symbol;Acc:HGNC:11247]	GO:0005737,GO:0005576,GO:0016021,GO:0005886,GO:0004866,GO:0004867,GO:0071711,GO:0071773,GO:0060672,GO:0007163,GO:2000146,GO:0022408,GO:2000178,GO:0001843	cytoplasm|extracellular region|integral component of membrane|plasma membrane|endopeptidase inhibitor activity|serine-type endopeptidase inhibitor activity|basement membrane organization|cellular response to BMP stimulus|epithelial cell morphogenesis involved in placental branching|establishment or maintenance of cell polarity|negative regulation of cell motility|negative regulation of cell-cell …
ENSBGRG00000004629	752.05	428.663	1075.44	2.50803	1.32655	1.03937e-16	4.40445e-15	Up	29.1426	25.7015	17.5245	25.7248	33.3864	23.6456	12.2128	6.52004	12.6373	11.9405	7.99295	7.69015	PDGFC	platelet derived growth factor C [Source:HGNC Symbol;Acc:HGNC:8801]	GO:0009986,GO:0005829,GO:0005788,GO:0070062,GO:0005576,GO:0005615,GO:0000139,GO:0005634,GO:0005886,GO:0008083,GO:0005161,GO:0042803,GO:0007171,GO:0009887,GO:0060348,GO:0071230,GO:0007417,GO:0048565,GO:0048568,GO:0048008,GO:0051781,GO:0030335,GO:0008284,GO:0120162,GO:0070374,GO:0048146,GO:0043406,GO:0014068,GO:0031954,GO:0050730	cell surface|cytosol|endoplasmic reticulum lumen|extracellular exosome|extracellular region|extracellular space|Golgi membrane|nucleus|plasma membrane|growth factor activity|platelet-derived growth factor receptor binding|protein homodimerization activity|activation of transmembrane receptor protein tyrosine kinase activity|animal organ morphogenesis|bone development|cellular response to amino ac…	bom01521,bom04010,bom04014,bom04015,bom04020,bom04072,bom04151,bom04510,bom04540,bom04810,bom05215,bom05218,bom05231	EGFR tyrosine kinase inhibitor resistance|MAPK signaling pathway|Ras signaling pathway|Rap1 signaling pathway|Calcium signaling pathway|Phospholipase D signaling pathway|PI3K-Akt signaling pathway|Focal adhesion|Gap junction|Regulation of actin cytoskeleton|Prostate cancer|Melanoma|Choline metabolism in cancer
ENSBGRG00000021877	28.4272	56.8544	0	0.00313606	-8.31683	1.0704e-16	4.52432e-15	Down	0	0	0	0	0	0	3.20903	2.52055	1.14405	0.435743	2.07072	0.648541	Nt5c1b		GO:0005829,GO:0008253,GO:0000287,GO:0000166,GO:0046085,GO:0009116,GO:0009117	cytosol|5'-nucleotidase activity|magnesium ion binding|nucleotide binding|adenosine metabolic process|nucleoside metabolic process|nucleotide metabolic process	bom00230,bom00240,bom00760	Purine metabolism|Pyrimidine metabolism|Nicotinate and nicotinamide metabolism
ENSBGRG00000012301	239.441	352.977	125.905	0.356751	-1.48701	1.09963e-16	4.63592e-15	Down	2.43544	4.26404	3.60243	4.28259	3.69167	3.81907	10.8678	12.047	7.74501	10.9146	8.9562	7.66466	SLC43A2	solute carrier family 43 member 2 [Source:HGNC Symbol;Acc:HGNC:23087]	GO:0016021,GO:0005886,GO:0015179,GO:0015175,GO:0015804	integral component of membrane|plasma membrane|L-amino acid transmembrane transporter activity|neutral amino acid transmembrane transporter activity|neutral amino acid transport
ENSBGRG00000019032	39.1908	77.0404	1.34126	0.0183254	-5.77001	1.12272e-16	4.72115e-15	Down	0.0894802	0.0461069	0	0	0.278252	0	7.60457	3.4387	2.25433	3.25585	4.43513	1.02791	Tssk2	testis specific serine kinase 1B [Source:HGNC Symbol;Acc:HGNC:14968]	GO:0001669,GO:0005814,GO:0005737,GO:0005634,GO:0005524,GO:0000287,GO:0004674,GO:0044877,GO:0035556,GO:0007275,GO:0018105,GO:0046777,GO:0006468,GO:0007286	acrosomal vesicle|centriole|cytoplasm|nucleus|ATP binding|magnesium ion binding|protein serine/threonine kinase activity|protein-containing complex binding|intracellular signal transduction|multicellular organism development|peptidyl-serine phosphorylation|protein autophosphorylation|protein phosphorylation|spermatid development
ENSBGRG00000021388	1256.34	1883.08	629.592	0.334181	-1.5813	1.1338e-16	4.75559e-15	Down	17.8544	13.5565	18.7245	19.9131	9.76826	21.6574	66.9796	47.5353	41.7152	52.8624	44.7405	35.9364	Ybx2	Y-box binding protein 2 [Source:HGNC Symbol;Acc:HGNC:17948]	GO:0005737,GO:0001650,GO:0005844,GO:1990904,GO:0003682,GO:0003677,GO:0008289,GO:0003730,GO:0003729,GO:0043021,GO:0045182,GO:0048255,GO:0051100,GO:0017148,GO:0048477,GO:0120162,GO:0006355,GO:0007286	cytoplasm|fibrillar center|polysome|ribonucleoprotein complex|chromatin binding|DNA binding|lipid binding|mRNA 3'-UTR binding|mRNA binding|ribonucleoprotein complex binding|translation regulator activity|mRNA stabilization|negative regulation of binding|negative regulation of translation|oogenesis|positive regulation of cold-induced thermogenesis|regulation of transcription, DNA-templated|spermat…
ENSBGRG00000014276	2731.9	4294.74	1169.06	0.272141	-1.87757	1.14224e-16	4.7788e-15	Down	32.9129	31.2812	44.8754	43.3187	15.52	43.3161	106.455	125.111	122.29	183.312	87.8686	117.341	PRSS41		GO:0031225,GO:0005576,GO:0043229,GO:0005886,GO:0004252	anchored component of membrane|extracellular region|intracellular organelle|plasma membrane|serine-type endopeptidase activity
ENSBGRG00000010173	155.578	241.739	69.4172	0.287328	-1.79923	1.24334e-16	5.18858e-15	Down	2.84278	5.17567	2.98267	3.97608	3.87979	3.2582	16.4202	7.4438	15.4139	15.9859	7.70274	10.8855	LRRC26	leucine rich repeat containing 26 [Source:HGNC Symbol;Acc:HGNC:31409]	GO:0005737,GO:0005856,GO:0070062,GO:0005887,GO:0008076,GO:0044325,GO:0099104,GO:0015459,GO:0005249,GO:1903818,GO:0071805	cytoplasm|cytoskeleton|extracellular exosome|integral component of plasma membrane|voltage-gated potassium channel complex|ion channel binding|potassium channel activator activity|potassium channel regulator activity|voltage-gated potassium channel activity|positive regulation of voltage-gated potassium channel activity|potassium ion transmembrane transport
ENSBGRG00000025736	227.747	145.184	310.309	2.13772	1.09607	1.26938e-16	5.28383e-15	Up	10.2964	8.44171	8.39647	8.89498	8.67486	7.9081	3.91872	3.43976	4.22247	4.41814	4.29898	3.01465	ANKRD29	ankyrin repeat domain 29 [Source:HGNC Symbol;Acc:HGNC:27110]
ENSBGRG00000022553	125.456	38.3638	212.548	5.53227	2.46787	1.35861e-16	5.64098e-15	Up	7.48883	9.16274	3.44346	5.20024	11.2572	6.36752	1.44894	0.74191	1.79749	1.77647	1.06476	0.566271	B4GALT6	beta-1,4-galactosyltransferase 6 [Source:HGNC Symbol;Acc:HGNC:929]			bom00600	Sphingolipid metabolism
ENSBGRG00000016946	458.838	277.751	639.925	2.30367	1.20394	1.41888e-16	5.8764e-15	Up	7.97102	9.56662	8.03716	11.1328	8.90384	7.45503	3.40161	3.13375	4.33852	4.64013	2.4785	3.8823	Ralgds		GO:0005829,GO:0005634,GO:0008321,GO:0007264	cytosol|nucleus|Ral guanyl-nucleotide exchange factor activity|small GTPase mediated signal transduction	bom04014,bom04015,bom04072,bom05200,bom05210,bom05212,bom05231	Ras signaling pathway|Rap1 signaling pathway|Phospholipase D signaling pathway|Pathways in cancer|Colorectal cancer|Pancreatic cancer|Choline metabolism in cancer
ENSBGRG00000013794	204.401	319.416	89.3871	0.27932	-1.84001	1.48156e-16	6.12056e-15	Down	3.94887	4.02378	5.68977	4.77366	3.63329	4.31374	24.8773	16.7501	12.9765	12.8176	13.0192	9.5291
ENSBGRG00000003388	472.285	253.174	691.395	2.72814	1.44792	1.57466e-16	6.48888e-15	Up	51.2538	46.6965	51.0738	60.7632	47.1714	44.5899	20.6821	10.9221	24.2449	20.3735	18.77	10.8919	GPX7	glutathione peroxidase 7 [Source:HGNC Symbol;Acc:HGNC:4559]	GO:0005783,GO:0005576,GO:0004096,GO:0004602,GO:0006979	endoplasmic reticulum|extracellular region|catalase activity|glutathione peroxidase activity|response to oxidative stress	bom00480,bom00590,bom04918,bom05014,bom05016,bom05022	Glutathione metabolism|Arachidonic acid metabolism|Thyroid hormone synthesis|Amyotrophic lateral sclerosis|Huntington disease|Pathways of neurodegeneration - multiple diseases
ENSBGRG00000005614	435.145	187.093	683.198	3.64863	1.86736	1.58173e-16	6.50171e-15	Up	8.03739	12.1141	10.2397	10.6613	10.9092	7.94647	2.29721	1.46477	5.04723	2.87225	2.25791	1.79142	LYPD6	LY6/PLAUR domain containing 6 [Source:HGNC Symbol;Acc:HGNC:28751]	GO:0031225,GO:0030054,GO:0005737,GO:0005576,GO:0045121,GO:0043005,GO:0005886,GO:0045202,GO:0030550	anchored component of membrane|cell junction|cytoplasm|extracellular region|membrane raft|neuron projection|plasma membrane|synapse|acetylcholine receptor inhibitor activity
ENSBGRG00000003247	62523.8	30672.5	94375	3.07684	1.62145	1.59309e-16	6.51837e-15	Up	972.74	1376.73	804.656	1519.55	1191.6	1088.87	385.447	190.286	573.712	437.769	319.507	255.309	Col3a1	collagen type III alpha 1 chain [Source:HGNC Symbol;Acc:HGNC:2201]	GO:0005586,GO:0062023,GO:0031012,GO:0005615,GO:0005201,GO:0005178,GO:0046872,GO:0048407,GO:0002020,GO:0046332,GO:0060414,GO:0007160,GO:0071230,GO:0021987,GO:0030199,GO:0048565,GO:0030198,GO:0007507,GO:0007229,GO:0050777,GO:2001223,GO:0018149,GO:0035025,GO:0034097,GO:0009612,GO:0009314,GO:0001501,GO:0043588,GO:0007179,GO:0042060	collagen type III trimer|collagen-containing extracellular matrix|extracellular matrix|extracellular space|extracellular matrix structural constituent|integrin binding|metal ion binding|platelet-derived growth factor binding|protease binding|SMAD binding|aorta smooth muscle tissue morphogenesis|cell-matrix adhesion|cellular response to amino acid stimulus|cerebral cortex development|collagen fibr…	bom04611,bom04926,bom04933,bom04974,bom05146	Platelet activation|Relaxin signaling pathway|AGE-RAGE signaling pathway in diabetic complications|Protein digestion and absorption|Amoebiasis
ENSBGRG00000022668	1505.45	809.164	2201.74	2.72087	1.44407	1.59371e-16	6.51837e-15	Up	44.9496	53.9044	37.0449	43.098	61.5644	44.6177	16.8986	12.9954	26.2217	20.3854	13.0012	10.3884	CHRDL1	chordin like 1 [Source:HGNC Symbol;Acc:HGNC:29861]	GO:0005788,GO:0005576,GO:0030509,GO:0030154,GO:0044267,GO:0048749,GO:0001654,GO:0030514,GO:0007399,GO:0001503,GO:0043687	endoplasmic reticulum lumen|extracellular region|BMP signaling pathway|cell differentiation|cellular protein metabolic process|compound eye development|eye development|negative regulation of BMP signaling pathway|nervous system development|ossification|post-translational protein modification
ENSBGRG00000013489	102.938	183.175	22.702	0.123764	-3.01434	1.61292e-16	6.58055e-15	Down	0.472604	0.550569	0.670729	0.928512	0.255588	0.219265	7.30269	4.87728	2.5884	2.33362	3.19801	3.44834	CALR3	calreticulin 3 [Source:HGNC Symbol;Acc:HGNC:20407]	GO:0005788,GO:0005509,GO:0030246,GO:0051082,GO:0030154,GO:0006457,GO:0007283	endoplasmic reticulum lumen|calcium ion binding|carbohydrate binding|unfolded protein binding|cell differentiation|protein folding|spermatogenesis
ENSBGRG00000020183	4064.28	2490.35	5638.22	2.26435	1.17909	1.64131e-16	6.67983e-15	Up	70.011	89.6545	46.3587	75.3119	89.9526	60.3908	33.4445	29.9219	33.7394	34.1878	26.3216	22.0179	COL15A1	collagen type XV alpha 1 chain [Source:HGNC Symbol;Acc:HGNC:2192]	GO:0005582,GO:0062023,GO:0005788,GO:0070062,GO:0031012,GO:0005576,GO:0005615,GO:0016021,GO:0005201,GO:0030020,GO:0001525,GO:0007155,GO:0030154,GO:0030574,GO:0030198,GO:0007165	collagen type XV trimer|collagen-containing extracellular matrix|endoplasmic reticulum lumen|extracellular exosome|extracellular matrix|extracellular region|extracellular space|integral component of membrane|extracellular matrix structural constituent|extracellular matrix structural constituent conferring tensile strength|angiogenesis|cell adhesion|cell differentiation|collagen catabolic process|…	bom04974	Protein digestion and absorption
ENSBGRG00000010780	280.989	84.2919	477.686	5.65842	2.5004	1.78199e-16	7.23443e-15	Up	2.55968	2.69378	1.08092	2.13841	4.26869	3.21032	0.54979	0.195108	0.66989	0.728695	0.283567	0.280817	FREM2	FRAS1 related extracellular matrix 2 [Source:HGNC Symbol;Acc:HGNC:25396]	GO:0005604,GO:0070062,GO:0016021,GO:0005886,GO:0046872,GO:0007155,GO:0007154,GO:0042733,GO:0001654,GO:0007507,GO:0048839,GO:0002009	basement membrane|extracellular exosome|integral component of membrane|plasma membrane|metal ion binding|cell adhesion|cell communication|embryonic digit morphogenesis|eye development|heart development|inner ear development|morphogenesis of an epithelium	bom04512	ECM-receptor interaction
ENSBGRG00000018280	2083.26	2883.46	1283.06	0.44489	-1.16848	1.93805e-16	7.84861e-15	Down	17.9421	19.809	18.3823	20.9026	15.3033	25.7105	39.363	42.0525	34.092	53.9487	42.6924	38.2096	SLC8B1	solute carrier family 8 member B1 [Source:HGNC Symbol;Acc:HGNC:26175]	GO:0032592,GO:0030061,GO:0005743,GO:0005886,GO:0042383,GO:0015368,GO:0005432,GO:0086038,GO:0042803,GO:0099093,GO:0042593,GO:0006811,GO:0051560,GO:0006851,GO:0086036,GO:0051480,GO:0050796,GO:1901623,GO:2001256,GO:0050896	integral component of mitochondrial membrane|mitochondrial crista|mitochondrial inner membrane|plasma membrane|sarcolemma|calcium:cation antiporter activity|calcium:sodium antiporter activity|calcium:sodium antiporter activity involved in regulation of cardiac muscle cell membrane potential|protein homodimerization activity|calcium export from the mitochondrion|glucose homeostasis|ion transport|m…
ENSBGRG00000017734	190.153	74.1401	306.166	4.13095	2.04647	2.04472e-16	8.26026e-15	Up	4.39038	5.81722	3.40157	4.40084	6.35987	3.75052	1.17381	0.95549	1.58313	1.42821	0.959653	0.38136	Epha4	EPH receptor A4 [Source:HGNC Symbol;Acc:HGNC:3388]	GO:0030424,GO:0043679,GO:0044295,GO:0044297,GO:0030054,GO:0042995,GO:0009986,GO:0005737,GO:0030425,GO:0043198,GO:0043197,GO:0031901,GO:0005783,GO:0030175,GO:0098978,GO:0005794,GO:0005887,GO:0099055,GO:0099056,GO:0005741,GO:0031594,GO:0043005,GO:0043204,GO:0005886,GO:0014069,GO:0043235,GO:0098685,GO:0005524,GO:0097161,GO:0046875,GO:0005004,GO:0042802,GO:0016301,GO:0042731,GO:0004672,GO:1990782,GO:…	axon|axon terminus|axonal growth cone|cell body|cell junction|cell projection|cell surface|cytoplasm|dendrite|dendritic shaft|dendritic spine|early endosome membrane|endoplasmic reticulum|filopodium|glutamatergic synapse|Golgi apparatus|integral component of plasma membrane|integral component of postsynaptic membrane|integral component of presynaptic membrane|mitochondrial outer membrane|neuromus…	bom04360	Axon guidance
ENSBGRG00000019296	223.344	132.098	314.589	2.38644	1.25486	2.09624e-16	8.44765e-15	Up	4.93043	5.05186	3.98054	4.48148	7.0051	4.51872	2.20487	2.09781	2.15717	2.20266	1.58706	1.6134	EMID1	EMI domain containing 1 [Source:HGNC Symbol;Acc:HGNC:18036]	GO:0005581,GO:0005783,GO:0031012,GO:0005794,GO:0010811	collagen trimer|endoplasmic reticulum|extracellular matrix|Golgi apparatus|positive regulation of cell-substrate adhesion
ENSBGRG00000013458	300.831	189.173	412.49	2.18206	1.12569	2.16555e-16	8.70561e-15	Up	6.09061	5.55105	4.22738	5.47964	6.14292	4.99512	2.29258	2.12228	2.75088	3.0149	2.25686	1.67633	GAREM2	GRB2 associated regulator of MAPK1 subtype 2 [Source:HGNC Symbol;Acc:HGNC:27172]
ENSBGRG00000017454	219.839	365.75	73.9287	0.202078	-2.30701	2.28931e-16	9.1807e-15	Down	0.738469	1.08209	1.00886	0.757269	1.32759	0.807164	7.92136	2.24321	2.70476	5.05086	2.92821	6.24715	NECAB2		GO:0030424,GO:0005737,GO:0030425,GO:0005886,GO:0031687,GO:0005509,GO:0042802,GO:0031802,GO:1904021,GO:0060168,GO:0070374,GO:1900451,GO:1905477,GO:0042984	axon|cytoplasm|dendrite|plasma membrane|A2A adenosine receptor binding|calcium ion binding|identical protein binding|type 5 metabotropic glutamate receptor binding|negative regulation of G protein-coupled receptor internalization|positive regulation of adenosine receptor signaling pathway|positive regulation of ERK1 and ERK2 cascade|positive regulation of glutamate receptor signaling pathway|posi…
ENSBGRG00000014110	1181.88	1741.75	622.011	0.35695	-1.48621	2.30539e-16	9.2227e-15	Down	19.97	18.9001	31.504	24.3188	19.8875	14.8681	56.6082	50.0691	60.0266	49.5345	56.8411	70.4928	IFI27L2	interferon alpha inducible protein 27 like 2 [Source:HGNC Symbol;Acc:HGNC:19753]	GO:0016021,GO:0031966,GO:0005739,GO:0006919,GO:0006915,GO:0097190	integral component of membrane|mitochondrial membrane|mitochondrion|activation of cysteine-type endopeptidase activity involved in apoptotic process|apoptotic process|apoptotic signaling pathway	bom03010,bom05171	Ribosome|Coronavirus disease - COVID-19
ENSBGRG00000017087	103.656	21.3135	185.999	8.67548	3.11694	2.34034e-16	9.31717e-15	Up	4.62768	6.51443	2.58621	4.64524	8.18425	3.47875	0.631873	0.0539237	0.810003	0.815353	0.283761	0.714847	SHISA2	shisa family member 2 [Source:HGNC Symbol;Acc:HGNC:20366]	GO:0005783,GO:0005789,GO:0016021,GO:0007275,GO:0040037,GO:0030178	endoplasmic reticulum|endoplasmic reticulum membrane|integral component of membrane|multicellular organism development|negative regulation of fibroblast growth factor receptor signaling pathway|negative regulation of Wnt signaling pathway
ENSBGRG00000023195	104.243	184.6	23.8866	0.12869	-2.95803	2.36945e-16	9.41028e-15	Down	0.220023	1.16207	1.25044	0.739753	0.399113	0.58696	5.00864	4.10337	5.24193	10.3105	3.35346	4.64297	HORMAD2	HORMA domain containing 2 [Source:HGNC Symbol;Acc:HGNC:28383]	GO:0005694,GO:0005634,GO:0051321,GO:0051177	chromosome|nucleus|meiotic cell cycle|meiotic sister chromatid cohesion
ENSBGRG00000011481	210.268	322.911	97.6253	0.301837	-1.72816	2.45361e-16	9.72102e-15	Down	6.91766	6.39151	8.15722	8.98251	8.07711	13.3871	23.8707	31.9049	20.1194	26.6524	29.1643	28.5939	B3GALNT1	beta-1,3-N-acetylgalactosaminyltransferase 1 (globoside blood group) [Source:HGNC Symbol;Acc:HGNC:918]	GO:0005783,GO:0005794,GO:0000139,GO:0016021,GO:0008376,GO:0047273,GO:0008499,GO:0009312,GO:0006486,GO:0006487	endoplasmic reticulum|Golgi apparatus|Golgi membrane|integral component of membrane|acetylgalactosaminyltransferase activity|galactosylgalactosylglucosylceramide beta-D-acetylgalactosaminyltransferase activity|UDP-galactose:beta-N-acetylglucosamine beta-1,3-galactosyltransferase activity|oligosaccharide biosynthetic process|protein glycosylation|protein N-linked glycosylation	bom00601,bom00603	Glycosphingolipid biosynthesis - lacto and neolacto series|Glycosphingolipid biosynthesis - globo and isoglobo series
ENSBGRG00000020604	253.341	60.757	445.924	7.33725	2.87524	2.48246e-16	9.8117e-15	Up	5.13957	6.05907	8.20963	5.87077	9.62768	4.48023	0.583303	0.731748	1.95377	1.23828	0.432216	0.250762	COL9A3	collagen type IX alpha 3 chain [Source:HGNC Symbol;Acc:HGNC:2219]	GO:0005594,GO:0005788,GO:0031012,GO:0005576,GO:0005615,GO:0005201,GO:0030020,GO:0030198,GO:0008585,GO:0008584	collagen type IX trimer|endoplasmic reticulum lumen|extracellular matrix|extracellular region|extracellular space|extracellular matrix structural constituent|extracellular matrix structural constituent conferring tensile strength|extracellular matrix organization|female gonad development|male gonad development	bom04151,bom04510,bom04512,bom04974,bom05165	PI3K-Akt signaling pathway|Focal adhesion|ECM-receptor interaction|Protein digestion and absorption|Human papillomavirus infection
ENSBGRG00000007556	1867.95	2506.31	1229.59	0.490456	-1.0278	2.50429e-16	9.85062e-15	Down	26.6735	23.1598	30.0431	30.7673	27.8519	22.5498	60.4614	39.2887	52.6303	61.7211	41.404	57.7204	ST6GALNAC6		GO:0000139,GO:0016021,GO:0001665,GO:0008373,GO:0001574,GO:0009312,GO:0006486	Golgi membrane|integral component of membrane|alpha-N-acetylgalactosaminide alpha-2,6-sialyltransferase activity|sialyltransferase activity|ganglioside biosynthetic process|oligosaccharide biosynthetic process|protein glycosylation	bom00604	Glycosphingolipid biosynthesis - ganglio series
ENSBGRG00000004464	540.618	198.065	883.171	4.46077	2.15729	2.60107e-16	1.02069e-14	Up	7.91495	15.0105	10.9222	13.9569	17.2865	10.044	1.28386	2.78674	3.4901	4.19627	2.74491	1.36404	PCDH18	protocadherin 18 [Source:HGNC Symbol;Acc:HGNC:14268]	GO:0005887,GO:0005509,GO:0007420,GO:0007155,GO:0007156	integral component of plasma membrane|calcium ion binding|brain development|cell adhesion|homophilic cell adhesion via plasma membrane adhesion molecules
ENSBGRG00000018891	1870.16	2798.34	941.981	0.336514	-1.57126	2.61728e-16	1.0246e-14	Down	26.113	22.8518	37.0316	28.9203	19.4854	25.4723	63.0626	76.462	70.8227	66.3272	64.5506	106.741	ACOT8	acyl-CoA thioesterase 8 [Source:HGNC Symbol;Acc:HGNC:15919]	GO:0005829,GO:0005782,GO:0003986,GO:0047617,GO:0052689,GO:0033882,GO:0016289,GO:0052815,GO:0016290,GO:0005102,GO:0006637,GO:0036109,GO:0006699,GO:0043649,GO:0033540,GO:0009062,GO:0045225,GO:0016559,GO:0006625,GO:0016032	cytosol|peroxisomal matrix|acetyl-CoA hydrolase activity|acyl-CoA hydrolase activity|carboxylic ester hydrolase activity|choloyl-CoA hydrolase activity|CoA hydrolase activity|medium-chain acyl-CoA hydrolase activity|palmitoyl-CoA hydrolase activity|signaling receptor binding|acyl-CoA metabolic process|alpha-linolenic acid metabolic process|bile acid biosynthetic process|dicarboxylic acid cataboli…	bom00120,bom04146	Primary bile acid biosynthesis|Peroxisome
ENSBGRG00000025846	34.2563	68.5126	0	0.00260277	-8.58574	2.79044e-16	1.0898e-14	Down	0	0	0	0	0	0	7.96973	9.65265	1.59711	1.14833	7.43339	1.38712	IQCF1		GO:0001669,GO:0005516,GO:2000344,GO:0060474	acrosomal vesicle|calmodulin binding|positive regulation of acrosome reaction|positive regulation of flagellated sperm motility involved in capacitation
ENSBGRG00000026878	331.784	194.126	469.442	2.41805	1.27384	2.85186e-16	1.11114e-14	Up	10.1665	13.0964	9.01246	10.4367	14.2484	9.8943	5.86762	3.51914	5.15048	4.8342	4.03127	2.8774	Cbfa2t3	CBFA2/RUNX1 partner transcriptional co-repressor 3 [Source:HGNC Symbol;Acc:HGNC:1537]	GO:0000139,GO:0005622,GO:0005730,GO:0005654,GO:0005634,GO:0003682,GO:0003700,GO:0046872,GO:0003714,GO:0030851,GO:0008285,GO:0045820,GO:0000122,GO:0045892,GO:0032436,GO:1903715,GO:0001666	Golgi membrane|intracellular|nucleolus|nucleoplasm|nucleus|chromatin binding|DNA-binding transcription factor activity|metal ion binding|transcription corepressor activity|granulocyte differentiation|negative regulation of cell proliferation|negative regulation of glycolytic process|negative regulation of transcription by RNA polymerase II|negative regulation of transcription, DNA-templated|posit…
ENSBGRG00000007332	35.2367	70.4734	0	0.00252915	-8.62713	2.88213e-16	1.12028e-14	Down	0	0	0	0	0	0	6.31051	4.33663	0.494434	1.07835	3.65426	0.713917	ZNF280B		GO:0005634,GO:0003677,GO:0003700,GO:0000981,GO:0046872,GO:0006355	nucleus|DNA binding|DNA-binding transcription factor activity|DNA-binding transcription factor activity, RNA polymerase II-specific|metal ion binding|regulation of transcription, DNA-templated
ENSBGRG00000018477	1000.84	1383.94	617.731	0.446081	-1.16462	2.99641e-16	1.16196e-14	Down	11.7018	16.3616	13.9535	15.4442	10.2109	17.2636	31.8006	23.2682	28.8346	39.5693	27.4815	30.096	Pim2	Pim-2 proto-oncogene, serine/threonine kinase [Source:HGNC Symbol;Acc:HGNC:8987]	GO:0005737,GO:0005524,GO:0004672,GO:0004674,GO:0008637,GO:0000082,GO:0043066,GO:0008285,GO:0032091,GO:0010508,GO:0043123,GO:0016239,GO:0045893,GO:0046777,GO:0006468,GO:0050821,GO:0009615	cytoplasm|ATP binding|protein kinase activity|protein serine/threonine kinase activity|apoptotic mitochondrial changes|G1/S transition of mitotic cell cycle|negative regulation of apoptotic process|negative regulation of cell proliferation|negative regulation of protein binding|positive regulation of autophagy|positive regulation of I-kappaB kinase/NF-kappaB signaling|positive regulation of macro…	bom05200,bom05221	Pathways in cancer|Acute myeloid leukemia
ENSBGRG00000016434	286.9	551.023	22.7772	0.0412443	-4.59966	3.50393e-16	1.353e-14	Down	0.791689	0.407938	1.09075	2.24558	0.0746022	0.810668	11.9155	20.2558	21.9165	24.2039	13.1634	33.0712			GO:0005576	extracellular region
ENSBGRG00000007932	1979.15	2653.18	1305.11	0.491714	-1.02411	3.66264e-16	1.40704e-14	Down	11.5878	12.5861	13.091	13.3103	8.7017	13.2943	25.0271	19.0903	23.4135	27.677	19.8007	25.4156	LIMK2	LIM domain kinase 2 [Source:HGNC Symbol;Acc:HGNC:6614]	GO:0005737,GO:0005634,GO:0005524,GO:0046872,GO:0004674,GO:0030036	cytoplasm|nucleus|ATP binding|metal ion binding|protein serine/threonine kinase activity|actin cytoskeleton organization	bom04360,bom04666,bom04810,bom05170	Axon guidance|Fc gamma R-mediated phagocytosis|Regulation of actin cytoskeleton|Human immunodeficiency virus 1 infection
ENSBGRG00000016187	688.462	351.594	1025.33	2.91559	1.54379	3.66256e-16	1.40704e-14	Up	32.532	24.78	20.3093	26.5043	30.5933	27.4474	6.1925	6.44816	10.9487	14.0102	9.16068	6.1226	CRISPLD1	cysteine rich secretory protein LCCL domain containing 1 [Source:HGNC Symbol;Acc:HGNC:18206]	GO:0070062,GO:0005615,GO:0060325	extracellular exosome|extracellular space|face morphogenesis
ENSBGRG00000014046	773.278	1118.46	428.095	0.382346	-1.38705	3.92143e-16	1.49944e-14	Down	12.2239	11.074	19.7187	15.3232	10.0776	12.2688	34.6707	31.6174	33.568	31.9717	34.0987	34.4173	SYT5	synaptotagmin 5 [Source:HGNC Symbol;Acc:HGNC:11513]	GO:0030424,GO:0030054,GO:0031045,GO:0070382,GO:0099066,GO:0043025,GO:0048471,GO:0005886,GO:1990769,GO:0055038,GO:0030672,GO:0005509,GO:0005544,GO:0030276,GO:0005546,GO:0001786,GO:0046982,GO:0000149,GO:0019905,GO:0017156,GO:0048791,GO:0071277,GO:0007268,GO:0017158,GO:0014059,GO:0048488,GO:0016079,GO:0016192	axon|cell junction|dense core granule|exocytic vesicle|integral component of neuronal dense core vesicle membrane|neuronal cell body|perinuclear region of cytoplasm|plasma membrane|proximal neuron projection|recycling endosome membrane|synaptic vesicle membrane|calcium ion binding|calcium-dependent phospholipid binding|clathrin binding|phosphatidylinositol-4,5-bisphosphate binding|phosphatidylser…
ENSBGRG00000011727	262.767	408.963	116.572	0.284677	-1.8126	4.27052e-16	1.62537e-14	Down	5.24682	4.63467	4.49388	4.83858	3.18176	5.37452	20.8791	9.3999	22.5198	20.8189	9.9071	10.9102	ABHD1	abhydrolase domain containing 1 [Source:HGNC Symbol;Acc:HGNC:17553]	GO:0016021,GO:0047372,GO:0016298,GO:0034338,GO:0044255,GO:0051792,GO:0051793	integral component of membrane|acylglycerol lipase activity|lipase activity|short-chain carboxylesterase activity|cellular lipid metabolic process|medium-chain fatty acid biosynthetic process|medium-chain fatty acid catabolic process
ENSBGRG00000007160	26.6619	53.3238	0	0.00334565	-8.2235	4.76196e-16	1.80406e-14	Down	0	0	0	0	0	0	1.16437	2.56366	0.780012	0.581603	2.87592	0.579599	Tex35	testis expressed 35 [Source:HGNC Symbol;Acc:HGNC:25366]	GO:0005634	nucleus
ENSBGRG00000022889	1577.5	2320.49	834.498	0.359536	-1.47579	4.7573e-16	1.80406e-14	Down	12.2242	14.8369	11.6288	9.70669	6.67793	15.7441	34.0947	27.4182	30.0789	30.4878	26.1758	38.0292	PROM1	prominin 1 [Source:HGNC Symbol;Acc:HGNC:9454]			bom05202	Transcriptional misregulation in cancer
ENSBGRG00000017258	226.996	111.04	342.951	3.08771	1.62654	4.91221e-16	1.8567e-14	Up	5.9904	7.53965	4.61753	7.43114	7.92285	4.26928	2.38455	1.35047	2.58167	1.931	2.0768	1.27526	Gpr153	G protein-coupled receptor 153 [Source:HGNC Symbol;Acc:HGNC:23618]	GO:0016021,GO:0005886,GO:0004930	integral component of membrane|plasma membrane|G protein-coupled receptor activity
ENSBGRG00000024159	235.526	382.961	88.0905	0.230399	-2.1178	4.97881e-16	1.87756e-14	Down	6.17192	3.95258	1.79879	4.17391	5.48357	4.59973	24.6207	8.91937	19.6057	24.5961	11.8433	19.2884	BARX2	BARX homeobox 2 [Source:HGNC Symbol;Acc:HGNC:956]	GO:0005829,GO:0005654,GO:0005634,GO:0005667,GO:0003682,GO:0003677,GO:0001228,GO:0000981,GO:0000977,GO:0048513,GO:0001502,GO:0014902,GO:0000122,GO:0045944,GO:0006357,GO:0009888	cytosol|nucleoplasm|nucleus|transcription factor complex|chromatin binding|DNA binding|DNA-binding transcription activator activity, RNA polymerase II-specific|DNA-binding transcription factor activity, RNA polymerase II-specific|RNA polymerase II regulatory region sequence-specific DNA binding|animal organ development|cartilage condensation|myotube differentiation|negative regulation of transcri…
ENSBGRG00000010204	511.237	297.9	724.575	2.43529	1.28409	5.77078e-16	2.16628e-14	Up	33.7959	37.5206	24.5095	36.093	45.261	25.0254	11.5793	13.6392	12.8091	13.0309	14.8808	11.5983	TMEM119	transmembrane protein 119 [Source:HGNC Symbol;Acc:HGNC:27884]	GO:0005789,GO:0016021,GO:0005886,GO:0031214,GO:0001649,GO:1903012,GO:0030501,GO:0045669,GO:0033690,GO:0048515,GO:0007283	endoplasmic reticulum membrane|integral component of membrane|plasma membrane|biomineral tissue development|osteoblast differentiation|positive regulation of bone development|positive regulation of bone mineralization|positive regulation of osteoblast differentiation|positive regulation of osteoblast proliferation|spermatid differentiation|spermatogenesis
ENSBGRG00000008795	90.7349	157.233	24.237	0.153319	-2.70539	5.81125e-16	2.17362e-14	Down	0.819474	0.886734	1.38523	1.45475	0.594597	1.45742	6.10515	7.03943	2.87243	5.91833	9.70763	8.30868	TMEM114	transmembrane protein 114 [Source:HGNC Symbol;Acc:HGNC:33227]	GO:0016324,GO:0016327,GO:0016021	apical plasma membrane|apicolateral plasma membrane|integral component of membrane
ENSBGRG00000020838	597.612	868.094	327.129	0.376525	-1.40918	5.81678e-16	2.17362e-14	Down	13.6652	15.9744	23.5988	18.0487	19.0271	20.8573	35.5676	51.8695	47.6982	42.0538	47.1598	52.3097	SMIM29		GO:0016021	integral component of membrane
ENSBGRG00000003834	702.304	447.557	957.051	2.13758	1.09598	5.90073e-16	2.2e-14	Up	44.7807	46.3287	36.2279	59.7778	49.3128	43.8831	27.892	14.9477	20.6056	19.7792	18.6479	22.3662	Kctd12	potassium channel tetramerization domain containing 12 [Source:HGNC Symbol;Acc:HGNC:14678]	GO:0030054,GO:0045211,GO:0042734,GO:0043235,GO:0042802,GO:0051260,GO:0008277	cell junction|postsynaptic membrane|presynaptic membrane|receptor complex|identical protein binding|protein homooligomerization|regulation of G protein-coupled receptor signaling pathway
ENSBGRG00000017838	95.9866	165.184	26.7887	0.162639	-2.62026	5.98094e-16	2.22485e-14	Down	0.581544	0.49229	0.290553	0.51395	1.09795	0.788011	5.77673	2.65272	5.86959	3.5725	1.97654	2.32366	Klhl40	kelch like family member 40 [Source:HGNC Symbol;Acc:HGNC:30372]	GO:0031672,GO:0031463,GO:0005737,GO:0031674,GO:0032435,GO:0031397,GO:0032436,GO:0031398,GO:0048741,GO:0098528	A band|Cul3-RING ubiquitin ligase complex|cytoplasm|I band|negative regulation of proteasomal ubiquitin-dependent protein catabolic process|negative regulation of protein ubiquitination|positive regulation of proteasomal ubiquitin-dependent protein catabolic process|positive regulation of protein ubiquitination|skeletal muscle fiber development|skeletal muscle fiber differentiation
ENSBGRG00000011308	20.8352	41.6703	0	0.00427875	-7.86859	6.36862e-16	2.36372e-14	Down	0	0	0	0	0	0	5.86265	3.71663	1.38532	1.67337	2.25668	1.76867	Stpg3
ENSBGRG00000000290	594.896	288.786	901.005	3.12015	1.64162	6.70529e-16	2.48292e-14	Up	18.8421	31.7233	17.509	27.43	35.9736	19.4262	5.64432	5.9205	10.1428	10.5383	7.67806	5.70355	IGF1	insulin like growth factor 1 [Source:HGNC Symbol;Acc:HGNC:5464]	GO:0035867,GO:0005623,GO:0005829,GO:0070382,GO:0005615,GO:0008083,GO:0005179,GO:0005159,GO:0008283,GO:0042538,GO:0048009,GO:0043066,GO:0090201,GO:1903407,GO:0008284,GO:0046326,GO:0045725,GO:1903408,GO:0051602,GO:0032094,GO:0060416,GO:0032868,GO:0071000	alphav-beta3 integrin-IGF-1-IGF1R complex|cell|cytosol|exocytic vesicle|extracellular space|growth factor activity|hormone activity|insulin-like growth factor receptor binding|cell proliferation|hyperosmotic salinity response|insulin-like growth factor receptor signaling pathway|negative regulation of apoptotic process|negative regulation of release of cytochrome c from mitochondria|negative regu…	bom01521,bom01522,bom04010,bom04014,bom04015,bom04066,bom04068,bom04114,bom04115,bom04150,bom04151,bom04152,bom04211,bom04213,bom04510,bom04550,bom04730,bom04750,bom04913,bom04914,bom04935,bom04960,bom05200,bom05202,bom05205,bom05214,bom05215,bom05218,bom05224,bom05410,bom05414	EGFR tyrosine kinase inhibitor resistance|Endocrine resistance|MAPK signaling pathway|Ras signaling pathway|Rap1 signaling pathway|HIF-1 signaling pathway|FoxO signaling pathway|Oocyte meiosis|p53 signaling pathway|mTOR signaling pathway|PI3K-Akt signaling pathway|AMPK signaling pathway|Longevity regulating pathway|Longevity regulating pathway - multiple species|Focal adhesion|Signaling pathways …
ENSBGRG00000001985	1894.08	781.419	3006.75	3.84808	1.94414	6.71998e-16	2.48292e-14	Up	53.3997	36.3773	62.1553	80.9726	50.9683	50.948	6.53023	13.5449	21.0904	11.4441	14.6132	14.5418	SELENBP1	selenium binding protein 1 [Source:HGNC Symbol;Acc:HGNC:10719]	GO:0005829,GO:0001650,GO:0016020,GO:0018549,GO:0008430,GO:0015031	cytosol|fibrillar center|membrane|methanethiol oxidase activity|selenium binding|protein transport	bom00920	Sulfur metabolism
ENSBGRG00000009866	2200.81	3152.37	1249.26	0.396164	-1.33583	6.9088e-16	2.54696e-14	Down	13.9027	13.8165	18.0544	17.5782	9.29439	16.9054	34.5431	33.0724	36.6786	35.5781	30.7795	43.5361	MAP3K6	mitogen-activated protein kinase kinase kinase 6 [Source:HGNC Symbol;Acc:HGNC:6858]	GO:0005622,GO:0005524,GO:0000287,GO:0004709,GO:0004672,GO:0007257,GO:0000186,GO:0006468,GO:0007165	intracellular|ATP binding|magnesium ion binding|MAP kinase kinase kinase activity|protein kinase activity|activation of JUN kinase activity|activation of MAPKK activity|protein phosphorylation|signal transduction	bom04010	MAPK signaling pathway
ENSBGRG00000015069	106.755	40.0721	173.438	4.33222	2.11511	6.92433e-16	2.54697e-14	Up	3.57087	2.205	1.85391	2.78419	3.46162	2.96538	0.638255	0.522897	0.332552	0.573856	0.988863	0.563213	MDGA2	MAM domain containing glycosylphosphatidylinositol anchor 2 [Source:HGNC Symbol;Acc:HGNC:19835]	GO:0031225,GO:0005576,GO:0005886,GO:0021522	anchored component of membrane|extracellular region|plasma membrane|spinal cord motor neuron differentiation
ENSBGRG00000021386	536.692	305.028	768.356	2.51799	1.33227	7.25876e-16	2.6581e-14	Up	7.12766	9.09535	7.77167	10.7699	11.4299	7.89168	3.64423	2.52352	4.98301	4.10289	2.7016	2.5234	FGD5	FYVE, RhoGEF and PH domain containing 5 [Source:HGNC Symbol;Acc:HGNC:19117]	GO:0005737,GO:0005856,GO:0005769,GO:0005783,GO:0005794,GO:0030027,GO:0001726,GO:0032587,GO:0005085,GO:0046872,GO:0005089,GO:0031267,GO:0030036,GO:0007010,GO:0046847,GO:0008360,GO:0043087,GO:0035023	cytoplasm|cytoskeleton|early endosome|endoplasmic reticulum|Golgi apparatus|lamellipodium|ruffle|ruffle membrane|guanyl-nucleotide exchange factor activity|metal ion binding|Rho guanyl-nucleotide exchange factor activity|small GTPase binding|actin cytoskeleton organization|cytoskeleton organization|filopodium assembly|regulation of cell shape|regulation of GTPase activity|regulation of Rho protei…
ENSBGRG00000020308	4860.94	2687.63	7034.25	2.61719	1.38802	7.55586e-16	2.75462e-14	Up	135.942	181.004	122.801	199.958	196.291	148.254	41.3796	41.1764	85.7119	73.5004	53.665	60.1247	CFH		GO:0005576,GO:0006957	extracellular region|complement activation, alternative pathway	bom04610,bom05150	Complement and coagulation cascades|Staphylococcus aureus infection
ENSBGRG00000014025	1467.79	935.43	2000.15	2.13849	1.0966	7.77227e-16	2.82725e-14	Up	25.6339	24.5868	22.2402	26.1132	30.8546	20.3811	9.43086	9.73364	13.9721	12.8452	12.0136	8.17838	TLE1	TLE family member 1, transcriptional corepressor [Source:HGNC Symbol;Acc:HGNC:11837]	GO:1990907,GO:0005829,GO:0005654,GO:0005634,GO:0005667,GO:0042802,GO:0070491,GO:0003714,GO:0008134,GO:0009887,GO:1904837,GO:0007275,GO:2000811,GO:0090090,GO:0043124,GO:0045892,GO:0030178,GO:0010628,GO:0007165,GO:0016055	beta-catenin-TCF complex|cytosol|nucleoplasm|nucleus|transcription factor complex|identical protein binding|repressing transcription factor binding|transcription corepressor activity|transcription factor binding|animal organ morphogenesis|beta-catenin-TCF complex assembly|multicellular organism development|negative regulation of anoikis|negative regulation of canonical Wnt signaling pathway|negat…
ENSBGRG00000010969	84.8609	169.722	0	0.00104956	-9.89599	8.03665e-16	2.91054e-14	Down	0	0	0	0	0	0	16.4933	4.36623	1.05784	1.26098	2.69568	2.0817	Adad1	adenosine deaminase domain containing 1 [Source:HGNC Symbol;Acc:HGNC:30713]	GO:0005737,GO:0005730,GO:0005634,GO:0003726,GO:0003725,GO:0003723,GO:0008251,GO:0006382,GO:0007275,GO:0006396,GO:0007286	cytoplasm|nucleolus|nucleus|double-stranded RNA adenosine deaminase activity|double-stranded RNA binding|RNA binding|tRNA-specific adenosine deaminase activity|adenosine to inosine editing|multicellular organism development|RNA processing|spermatid development
ENSBGRG00000016717	19610.4	11956.6	27264.1	2.28024	1.18919	8.23705e-16	2.97656e-14	Up	230.343	255.975	154.833	234.98	285.669	228.415	98.7235	67.8111	138.088	114.745	84.6444	75.1469	LTBP4	latent transforming growth factor beta binding protein 4 [Source:HGNC Symbol;Acc:HGNC:6717]	GO:0062023,GO:0031012,GO:0005576,GO:0005615,GO:0005509,GO:0005201,GO:0005539,GO:0005178,GO:0050431,GO:0005024,GO:0030252,GO:0007275,GO:0006457,GO:0045595,GO:0001558,GO:0030162,GO:0017015,GO:0007179	collagen-containing extracellular matrix|extracellular matrix|extracellular region|extracellular space|calcium ion binding|extracellular matrix structural constituent|glycosaminoglycan binding|integrin binding|transforming growth factor beta binding|transforming growth factor beta-activated receptor activity|growth hormone secretion|multicellular organism development|protein folding|regulation of…
ENSBGRG00000019205	556.631	261.185	852.077	3.26216	1.70583	8.57989e-16	3.08014e-14	Up	15.3234	21.4358	13.0751	24.4586	24.42	16.8551	3.22252	4.00563	7.87411	6.90483	6.4274	4.86761	FLRT2	fibronectin leucine rich transmembrane protein 2 [Source:HGNC Symbol;Acc:HGNC:3761]	GO:0005911,GO:0005789,GO:0070062,GO:0031012,GO:0005925,GO:0005887,GO:0043005,GO:0031090,GO:0005886,GO:0045202,GO:0045499,GO:0005104,GO:0030674,GO:0007411,GO:0071711,GO:0061343,GO:0008543,GO:0003007,GO:0051965,GO:2001222	cell-cell junction|endoplasmic reticulum membrane|extracellular exosome|extracellular matrix|focal adhesion|integral component of plasma membrane|neuron projection|organelle membrane|plasma membrane|synapse|chemorepellent activity|fibroblast growth factor receptor binding|protein binding, bridging|axon guidance|basement membrane organization|cell adhesion involved in heart morphogenesis|fibroblas…
ENSBGRG00000022869	180.586	311.821	49.3516	0.157779	-2.66403	8.78156e-16	3.14567e-14	Down	0.460826	2.04802	2.24963	1.98319	0.835919	1.87818	8.45582	9.2128	5.52101	8.63791	12.9623	11.1342	BDH1	3-hydroxybutyrate dehydrogenase 1 [Source:HGNC Symbol;Acc:HGNC:1027]	GO:0099617,GO:0005759,GO:0005654,GO:0003858	matrix side of mitochondrial inner membrane|mitochondrial matrix|nucleoplasm|3-hydroxybutyrate dehydrogenase activity	bom00072,bom00650	Synthesis and degradation of ketone bodies|Butanoate metabolism
ENSBGRG00000011684	400.192	185.51	614.874	3.3141	1.72862	8.94903e-16	3.19869e-14	Up	21.3242	21.7497	13.3884	16.1306	19.7739	20.8635	4.326	4.36819	8.5266	7.76694	4.7549	2.82008	DTX4	deltex E3 ubiquitin ligase 4 [Source:HGNC Symbol;Acc:HGNC:29151]	GO:0005829,GO:0004842,GO:0008270,GO:0007219,GO:0032479	cytosol|ubiquitin-protein transferase activity|zinc ion binding|Notch signaling pathway|regulation of type I interferon production	bom04330	Notch signaling pathway
ENSBGRG00000013550	1747.82	2348.97	1146.67	0.488043	-1.03492	8.97512e-16	3.20106e-14	Down	36.2213	38.3784	36.2139	39.9379	32.5101	46.6787	89.3878	65.037	59.9409	70.2222	83.9702	75.5093	ACBD5	acyl-CoA binding domain containing 5 [Source:HGNC Symbol;Acc:HGNC:23338]	GO:0016021,GO:0005778,GO:0000062,GO:0008289,GO:0030242	integral component of membrane|peroxisomal membrane|fatty-acyl-CoA binding|lipid binding|autophagy of peroxisome
ENSBGRG00000009335	33.6447	67.2894	0	0.00265112	-8.55918	1.088e-15	3.8637e-14	Down	0	0	0	0	0	0	6.83905	14.0074	1.42892	1.16867	7.67819	2.03608	HMGB4	high mobility group box 4 [Source:HGNC Symbol;Acc:HGNC:24954]	GO:0005737,GO:0000790,GO:0008301,GO:0008134,GO:0002218,GO:0060326,GO:0006338,GO:0032502,GO:0006310,GO:0010508,GO:0070374,GO:0045089,GO:1902741,GO:0050718,GO:0050716,GO:0032755,GO:1901224,GO:0045944,GO:0032760,GO:0010469,GO:0006357	cytoplasm|nuclear chromatin|DNA binding, bending|transcription factor binding|activation of innate immune response|cell chemotaxis|chromatin remodeling|developmental process|DNA recombination|positive regulation of autophagy|positive regulation of ERK1 and ERK2 cascade|positive regulation of innate immune response|positive regulation of interferon-alpha secretion|positive regulation of interleuki…
ENSBGRG00000017044	254.091	113.011	395.171	3.49525	1.80539	1.10601e-15	3.91918e-14	Up	7.09439	9.24126	7.6089	7.69385	11.0992	7.46939	3.32	1.88172	3.52287	2.52402	1.36904	1.17167	Samd11	sterile alpha motif domain containing 11 [Source:HGNC Symbol;Acc:HGNC:28706]	GO:0005634,GO:0042731,GO:0043621,GO:0032093,GO:0000122	nucleus|PH domain binding|protein self-association|SAM domain binding|negative regulation of transcription by RNA polymerase II
ENSBGRG00000014972	131.381	46.0204	216.741	4.71671	2.23778	1.12534e-15	3.9791e-14	Up	7.2336	8.41646	8.3875	8.87045	14.9153	8.85319	1.28771	2.10994	2.81157	2.9159	1.50354	0.776966	PRSS35	serine protease 35 [Source:HGNC Symbol;Acc:HGNC:21387]	GO:0005576	extracellular region
ENSBGRG00000007176	2430.68	3346.99	1514.37	0.452368	-1.14443	1.13437e-15	4.00242e-14	Down	16.157	18.7783	19.6873	17.9755	17.0219	17.4744	32.744	29.3796	41.5195	55.978	26.8273	39.6191	RASA4		GO:0005829,GO:0005886,GO:0005096,GO:0046872,GO:0005543,GO:0071277,GO:0000165,GO:0034260,GO:0046580	cytosol|plasma membrane|GTPase activator activity|metal ion binding|phospholipid binding|cellular response to calcium ion|MAPK cascade|negative regulation of GTPase activity|negative regulation of Ras protein signal transduction	bom04014	Ras signaling pathway
ENSBGRG00000002657	45.6735	90.6707	0.676323	0.00717294	-7.12322	1.15191e-15	4.0556e-14	Down	0	0.0561732	0	0	0	0.193883	8.90388	6.90028	3.5227	2.82476	7.88902	0.925635	OAZ3		GO:0072562,GO:0005737,GO:0005829,GO:0005654,GO:0005634,GO:0008073,GO:0015489,GO:1902268,GO:0006596,GO:0045732,GO:0006521,GO:0007283	blood microparticle|cytoplasm|cytosol|nucleoplasm|nucleus|ornithine decarboxylase inhibitor activity|putrescine transmembrane transporter activity|negative regulation of polyamine transmembrane transport|polyamine biosynthetic process|positive regulation of protein catabolic process|regulation of cellular amino acid metabolic process|spermatogenesis
ENSBGRG00000002962	3590.32	4994.12	2186.52	0.43777	-1.19176	1.16472e-15	4.09195e-14	Down	321.234	420.903	515.115	445.064	398.55	287.597	996.179	770.447	859.574	783.389	780.184	980.015	S100a10	S100 calcium binding protein A10 [Source:HGNC Symbol;Acc:HGNC:10487]	GO:0019897,GO:0045121,GO:0005509,GO:0044325,GO:0042803,GO:0001765,GO:0051099,GO:0051894,GO:0043547,GO:0051496,GO:1900026,GO:0051290,GO:0072659,GO:0006900	extrinsic component of plasma membrane|membrane raft|calcium ion binding|ion channel binding|protein homodimerization activity|membrane raft assembly|positive regulation of binding|positive regulation of focal adhesion assembly|positive regulation of GTPase activity|positive regulation of stress fiber assembly|positive regulation of substrate adhesion-dependent cell spreading|protein heterotetram…	bom05132	Salmonella infection
ENSBGRG00000009502	2470.89	3567.5	1374.29	0.38522	-1.37624	1.17224e-15	4.10957e-14	Down	42.1351	48.2439	39.403	34.6288	30.6311	52.0298	84.9676	124.122	91.8363	82.6294	106.302	107.735	NUCB2	nucleobindin 2 [Source:HGNC Symbol;Acc:HGNC:8044]	GO:0005829,GO:0005783,GO:0005793,GO:0070062,GO:0005615,GO:0005794,GO:0005640,GO:0005886,GO:0005509,GO:0003677	cytosol|endoplasmic reticulum|endoplasmic reticulum-Golgi intermediate compartment|extracellular exosome|extracellular space|Golgi apparatus|nuclear outer membrane|plasma membrane|calcium ion binding|DNA binding
ENSBGRG00000021254	913.005	1643.74	182.272	0.110792	-3.17408	1.23827e-15	4.33184e-14	Down	2.49275	4.3397	7.61771	6.53557	1.50516	6.68582	35.0455	52.767	26.0856	45.4442	37.6901	51.1066			GO:0005788,GO:0005615,GO:0052689,GO:0004771,GO:0004806,GO:0016042	endoplasmic reticulum lumen|extracellular space|carboxylic ester hydrolase activity|sterol esterase activity|triglyceride lipase activity|lipid catabolic process
ENSBGRG00000004537	537.074	347.709	726.44	2.09051	1.06385	1.25039e-15	4.36493e-14	Up	105.845	86.2153	91.602	85.6572	104.324	87.8197	43.2348	43.1002	45.5662	36.5663	33.3334	51.1341	MDK		GO:0042995,GO:0005737,GO:0005576,GO:0008083,GO:0008201,GO:0030325,GO:0001662,GO:0030154,GO:0016477,GO:0021681,GO:0021987,GO:0030421,GO:0021542,GO:0043524,GO:0007399,GO:0007219,GO:0051781,GO:0045893,GO:0050795,GO:0042493,GO:0051384,GO:0009611,GO:0007614,GO:0007165	cell projection|cytoplasm|extracellular region|growth factor activity|heparin binding|adrenal gland development|behavioral fear response|cell differentiation|cell migration|cerebellar granular layer development|cerebral cortex development|defecation|dentate gyrus development|negative regulation of neuron apoptotic process|nervous system development|Notch signaling pathway|positive regulation of c…
ENSBGRG00000004623	1256.94	1758.19	755.691	0.429675	-1.21868	1.32266e-15	4.60745e-14	Down	35.7017	30.0038	34.8418	41.5173	28.2818	34.7124	81.5916	62.2302	110.105	85.859	52.8454	64.2586	UCP2	uncoupling protein 2 [Source:HGNC Symbol;Acc:HGNC:12518]	GO:0016021,GO:0005743,GO:0017077,GO:1990845,GO:1990542,GO:0120162,GO:0051881,GO:0009409,GO:0001666	integral component of membrane|mitochondrial inner membrane|oxidative phosphorylation uncoupler activity|adaptive thermogenesis|mitochondrial transmembrane transport|positive regulation of cold-induced thermogenesis|regulation of mitochondrial membrane potential|response to cold|response to hypoxia
ENSBGRG00000020723	28.7999	57.5997	0	0.00309779	-8.33455	1.33218e-15	4.63082e-14	Down	0	0	0	0	0	0	1.31655	3.76255	0.516565	1.31524	2.47494	0.332525	Sppl2c	signal peptide peptidase like 2C [Source:HGNC Symbol;Acc:HGNC:28902]	GO:0005789,GO:0030660,GO:0071458,GO:0071556,GO:0005765,GO:0042500,GO:0042803,GO:0033619	endoplasmic reticulum membrane|Golgi-associated vesicle membrane|integral component of cytoplasmic side of endoplasmic reticulum membrane|integral component of lumenal side of endoplasmic reticulum membrane|lysosomal membrane|aspartic endopeptidase activity, intramembrane cleaving|protein homodimerization activity|membrane protein proteolysis
ENSBGRG00000002594	473.097	247.898	698.295	2.81623	1.49377	1.36046e-15	4.70919e-14	Up	5.98125	7.76972	4.3849	6.88582	7.54576	6.81358	2.09883	1.63805	3.6429	2.67864	1.67747	1.57319	GLI2	GLI family zinc finger 2 [Source:HGNC Symbol;Acc:HGNC:4318]	GO:0005930,GO:0097546,GO:0097542,GO:0005929,GO:0005829,GO:0016020,GO:0031514,GO:0016607,GO:0005730,GO:0005654,GO:0005634,GO:0003700,GO:0000981,GO:1990841,GO:0001077,GO:0000978,GO:0043565,GO:0008134,GO:0008270,GO:0009952,GO:0007411,GO:0048754,GO:0008283,GO:0071407,GO:0098586,GO:0021696,GO:0002062,GO:0090103,GO:0048589,GO:0048566,GO:0042733,GO:0009913,GO:0021508,GO:0007507,GO:0030902,GO:0007442,GO:…	axoneme|ciliary base|ciliary tip|cilium|cytosol|membrane|motile cilium|nuclear speck|nucleolus|nucleoplasm|nucleus|DNA-binding transcription factor activity|DNA-binding transcription factor activity, RNA polymerase II-specific|promoter-specific chromatin binding|proximal promoter DNA-binding transcription activator activity, RNA polymerase II-specific|RNA polymerase II proximal promoter sequence-…	bom04340,bom04390,bom05200,bom05217	Hedgehog signaling pathway|Hippo signaling pathway|Pathways in cancer|Basal cell carcinoma
ENSBGRG00000017214	153.235	226.473	79.997	0.351965	-1.5065	1.35781e-15	4.70919e-14	Down	2.31474	3.85648	3.77789	3.61109	2.75924	4.29967	10.0915	6.84602	7.81782	11.7829	10.1728	8.74796	MYO19		GO:0005829,GO:0005741,GO:0005739,GO:0016459,GO:0003779,GO:0005524,GO:0016887,GO:0032027,GO:0060002,GO:0034642,GO:0032465,GO:0090140	cytosol|mitochondrial outer membrane|mitochondrion|myosin complex|actin binding|ATP binding|ATPase activity|myosin light chain binding|plus-end directed microfilament motor activity|mitochondrion migration along actin filament|regulation of cytokinesis|regulation of mitochondrial fission
ENSBGRG00000007171	3232.47	2051.79	4413.16	2.15139	1.10527	1.36772e-15	4.72438e-14	Up	114.168	88.4518	100.888	103.616	117.365	92.7879	38.9406	53.872	49.5966	40.4697	48.2225	37.6248	UTP14A		GO:0005730,GO:0032040,GO:0006364	nucleolus|small-subunit processome|rRNA processing	bom03008	Ribosome biogenesis in eukaryotes
ENSBGRG00000019404	513.514	337.076	689.951	2.04571	1.0326	1.40994e-15	4.86002e-14	Up	26.7695	28.4033	27.7351	33.9528	31.148	26.1514	14.6897	10.9949	16.1894	18.1671	9.90461	11.3365	ARMCX1	armadillo repeat containing X-linked 1 [Source:HGNC Symbol;Acc:HGNC:18073]	GO:0016021,GO:0005741	integral component of membrane|mitochondrial outer membrane
ENSBGRG00000001556	31.4527	62.9055	0	0.0028306	-8.46468	1.45117e-15	4.99165e-14	Down	0	0	0	0	0	0	13.1508	2.49177	1.03492	1.90988	1.35286	1.73027	MENT	chromosome 1 open reading frame 56 [Source:HGNC Symbol;Acc:HGNC:26045]	GO:0005576,GO:0042127	extracellular region|regulation of cell proliferation
ENSBGRG00000010667	537.581	285.467	789.696	2.76573	1.46766	1.46087e-15	5.01141e-14	Up	11.8891	9.91523	5.37915	9.0832	12.9637	10.5157	3.15973	2.16989	4.20574	3.75075	3.36101	3.71203	TMEM132C	transmembrane protein 132C [Source:HGNC Symbol;Acc:HGNC:25436]	GO:0016021	integral component of membrane
ENSBGRG00000013257	789.188	1129.97	448.405	0.396951	-1.33297	1.46301e-15	5.01141e-14	Down	7.40882	7.87823	4.44795	5.29913	8.02475	8.81719	18.9883	12.5925	14.9847	15.6344	15.8442	21.0244	RHPN2	rhophilin Rho GTPase binding protein 2 [Source:HGNC Symbol;Acc:HGNC:19974]	GO:0048471,GO:0007165	perinuclear region of cytoplasm|signal transduction
ENSBGRG00000025168	32.499	61.0572	3.94085	0.0653264	-3.93619	1.60316e-15	5.45738e-14	Down	0.440046	0.793607	0.12825	0.118361	0.684194	0.782613	8.13524	9.82323	4.57916	5.45851	10.3603	3.40668
ENSBGRG00000005558	47.9959	85.6476	10.3443	0.119005	-3.07091	1.6162e-15	5.48891e-14	Down	0.296654	0.131021	0.642266	0.455953	0.483208	0.904445	5.42584	2.53873	2.87811	5.0466	2.3106	5.03767	ANHX	anomalous homeobox [Source:HGNC Symbol;Acc:HGNC:40024]	GO:0005634,GO:0005667,GO:0001205,GO:0000976,GO:0048856,GO:0045892	nucleus|transcription factor complex|distal enhancer DNA-binding transcription activator activity, RNA polymerase II-specific|transcription regulatory region sequence-specific DNA binding|anatomical structure development|negative regulation of transcription, DNA-templated
ENSBGRG00000023014	391.209	216.507	565.911	2.61403	1.38628	1.6191e-15	5.48891e-14	Up	4.48012	4.78889	4.28756	5.73457	4.8497	5.98055	2.11293	1.86751	2.16657	2.50495	1.0473	1.30132	SCN7A	sodium voltage-gated channel alpha subunit 7 [Source:HGNC Symbol;Acc:HGNC:10594]	GO:0030424,GO:0097386,GO:0005886,GO:0001518,GO:0005244,GO:0005248,GO:0086010,GO:0006936,GO:0019228,GO:0034765,GO:0009617,GO:0055078,GO:0035725,GO:0006814	axon|glial cell projection|plasma membrane|voltage-gated sodium channel complex|voltage-gated ion channel activity|voltage-gated sodium channel activity|membrane depolarization during action potential|muscle contraction|neuronal action potential|regulation of ion transmembrane transport|response to bacterium|sodium ion homeostasis|sodium ion transmembrane transport|sodium ion transport	bom04261	Adrenergic signaling in cardiomyocytes
ENSBGRG00000007990	297.059	426.44	167.679	0.392663	-1.34864	1.65544e-15	5.60056e-14	Down	4.58346	6.87327	5.61736	5.24741	4.53779	6.09627	18.3869	8.60116	12.0044	12.8288	13.1649	14.7041	RORA	RAR related orphan receptor A [Source:HGNC Symbol;Acc:HGNC:10258]	GO:0005654,GO:0005634,GO:0008013,GO:0003677,GO:0001228,GO:0003700,GO:0000981,GO:0004879,GO:0008142,GO:0000978,GO:0000977,GO:0043565,GO:0003707,GO:0001223,GO:0001222,GO:0098531,GO:0008134,GO:0008270,GO:0001525,GO:0071456,GO:0071347,GO:0036315,GO:0071356,GO:0021930,GO:0021702,GO:0046068,GO:0042632,GO:0032922,GO:0019221,GO:0030522,GO:0042692,GO:0045599,GO:0043124,GO:0050728,GO:0006809,GO:0042753,GO:…	nucleoplasm|nucleus|beta-catenin binding|DNA binding|DNA-binding transcription activator activity, RNA polymerase II-specific|DNA-binding transcription factor activity|DNA-binding transcription factor activity, RNA polymerase II-specific|nuclear receptor activity|oxysterol binding|RNA polymerase II proximal promoter sequence-specific DNA binding|RNA polymerase II regulatory region sequence-specif…	bom04659,bom04710,bom05017,bom05321	Th17 cell differentiation|Circadian rhythm|Spinocerebellar ataxia|Inflammatory bowel disease
ENSBGRG00000019146	1766.54	2563.2	969.877	0.378299	-1.4024	1.79471e-15	6.05927e-14	Down	22.2566	22.3447	25.3008	21.8049	14.0759	26.7048	55.8995	62.2997	47.86	43.155	61.289	57.9891	ADK		GO:0005829,GO:0005654,GO:0005634,GO:0004001,GO:0005524,GO:0046872,GO:0003723,GO:0044209,GO:0006175,GO:0006166,GO:0043101,GO:0009156	cytosol|nucleoplasm|nucleus|adenosine kinase activity|ATP binding|metal ion binding|RNA binding|AMP salvage|dATP biosynthetic process|purine ribonucleoside salvage|purine-containing compound salvage|ribonucleoside monophosphate biosynthetic process	bom00230	Purine metabolism
ENSBGRG00000024535	1019.79	1407.4	632.19	0.448966	-1.15532	1.88417e-15	6.34827e-14	Down	7.21415	6.83028	8.76415	6.54501	6.38165	8.36726	12.897	16.4738	16.6876	18.8412	15.9429	12.1012	BAIAP2	BAR/IMD domain containing adaptor protein 2 [Source:HGNC Symbol;Acc:HGNC:947]	GO:0015629,GO:0005829,GO:0030175,GO:0016020,GO:0005654,GO:0001726,GO:0008093,GO:0070064,GO:0051764,GO:0051017,GO:0007009,GO:2000251,GO:0030838,GO:0032956,GO:0008360,GO:0009617	actin cytoskeleton|cytosol|filopodium|membrane|nucleoplasm|ruffle|cytoskeletal adaptor activity|proline-rich region binding|actin crosslink formation|actin filament bundle assembly|plasma membrane organization|positive regulation of actin cytoskeleton reorganization|positive regulation of actin filament polymerization|regulation of actin cytoskeleton organization|regulation of cell shape|response…	bom04520,bom04810,bom05135	Adherens junction|Regulation of actin cytoskeleton|Yersinia infection
ENSBGRG00000008397	214.27	83.9152	344.624	4.1103	2.03924	2.24976e-15	7.5491e-14	Up	11.8413	8.3756	4.35781	6.87593	15.8238	8.89273	2.55532	2.12618	2.0341	3.00482	1.41052	1.78271	MID1	midline 1 [Source:HGNC Symbol;Acc:HGNC:7095]	GO:0005829,GO:0005874,GO:0005875,GO:0005819,GO:0042802,GO:0008017,GO:0051219,GO:0046982,GO:0042803,GO:0016740,GO:0031625,GO:0008270,GO:0060333,GO:0000226,GO:0007026,GO:0007389,GO:0032874,GO:0035372	cytosol|microtubule|microtubule associated complex|spindle|identical protein binding|microtubule binding|phosphoprotein binding|protein heterodimerization activity|protein homodimerization activity|transferase activity|ubiquitin protein ligase binding|zinc ion binding|interferon-gamma-mediated signaling pathway|microtubule cytoskeleton organization|negative regulation of microtubule depolymerizat…	bom04120	Ubiquitin mediated proteolysis
ENSBGRG00000020655	4949.98	9346.23	553.716	0.0592326	-4.07746	2.57381e-15	8.56651e-14	Down	128.825	34.2993	154.429	87.8284	20.4247	177.675	2521.88	839.59	1822.66	1177.79	1159.36	2358.35	SPINK8	serine peptidase inhibitor, Kazal type 8 (putative) [Source:HGNC Symbol;Acc:HGNC:33160]	GO:0005576,GO:0004867	extracellular region|serine-type endopeptidase inhibitor activity
ENSBGRG00000003344	747.112	266.684	1227.54	4.60026	2.20171	2.62184e-15	8.70873e-14	Up	45.8511	39.9973	78.3358	54.272	47.9952	39.9469	8.84992	5.14845	22.1844	10.0448	11.6431	6.46788	PTN	pleiotrophin [Source:HGNC Symbol;Acc:HGNC:9630]	GO:0005783,GO:0005576,GO:0005615,GO:0032991,GO:0035374,GO:0008083,GO:0008201,GO:0019901,GO:0030282,GO:0007612,GO:0051781,GO:0008284	endoplasmic reticulum|extracellular region|extracellular space|protein-containing complex|chondroitin sulfate binding|growth factor activity|heparin binding|protein kinase binding|bone mineralization|learning|positive regulation of cell division|positive regulation of cell proliferation
ENSBGRG00000015857	375.862	180.513	571.21	3.1658	1.66257	2.64794e-15	8.7777e-14	Up	22.7856	21.3444	10.5988	15.039	22.087	17.4491	5.7071	5.00956	8.40261	6.45323	3.52052	3.71782	TBC1D24		GO:0030054,GO:0005737,GO:0031594,GO:0005886,GO:0043195,GO:0005096,GO:0031175	cell junction|cytoplasm|neuromuscular junction|plasma membrane|terminal bouton|GTPase activator activity|neuron projection development
ENSBGRG00000022644	272.281	117.262	427.3	3.64678	1.86662	2.72632e-15	9.01935e-14	Up	3.47889	4.03963	4.77538	6.6318	5.54619	3.55542	1.24385	1.3624	1.97512	1.24261	0.796592	0.695027	PLP1	proteolipid protein 1 [Source:HGNC Symbol;Acc:HGNC:9086]	GO:0016021,GO:0043209,GO:0005886,GO:0019911,GO:0014002,GO:0061564,GO:0008366,GO:0048469,GO:0022010,GO:0010001,GO:0006954,GO:0042759,GO:0042552,GO:0010628	integral component of membrane|myelin sheath|plasma membrane|structural constituent of myelin sheath|astrocyte development|axon development|axon ensheathment|cell maturation|central nervous system myelination|glial cell differentiation|inflammatory response|long-chain fatty acid biosynthetic process|myelination|positive regulation of gene expression
ENSBGRG00000018188	623.791	366.376	881.205	2.40464	1.26582	2.7836e-15	9.19034e-14	Up	19.039	23.9081	20.3869	24.4289	26.776	24.4408	9.62476	7.94362	11.895	13.1657	5.73197	6.85602	ST3GAL2	ST3 beta-galactoside alpha-2,3-sialyltransferase 2 [Source:HGNC Symbol;Acc:HGNC:10863]			bom00512,bom00533,bom00603,bom00604	Mucin type O-glycan biosynthesis|Glycosaminoglycan biosynthesis - keratan sulfate|Glycosphingolipid biosynthesis - globo and isoglobo series|Glycosphingolipid biosynthesis - ganglio series
ENSBGRG00000010745	75753	116569	34937.3	0.299713	-1.73835	3.15438e-15	1.03937e-13	Down	470.22	583.173	717.24	585.14	321.114	596.513	1138.46	2261.52	1386.88	1524.46	1966.88	1905.07	QSOX1	quiescin sulfhydryl oxidase 1 [Source:HGNC Symbol;Acc:HGNC:9756]	GO:0005788,GO:0070062,GO:0005576,GO:0005615,GO:0005794,GO:0030173,GO:0045171,GO:0043231,GO:0031093,GO:0035580,GO:1904724,GO:0016971,GO:0003756,GO:0045454,GO:0044267,GO:0016242,GO:0043312,GO:0002576,GO:0043687	endoplasmic reticulum lumen|extracellular exosome|extracellular region|extracellular space|Golgi apparatus|integral component of Golgi membrane|intercellular bridge|intracellular membrane-bounded organelle|platelet alpha granule lumen|specific granule lumen|tertiary granule lumen|flavin-linked sulfhydryl oxidase activity|protein disulfide isomerase activity|cell redox homeostasis|cellular protein…
ENSBGRG00000025203	101.997	165.312	38.6819	0.232382	-2.10543	3.46614e-15	1.13526e-13	Down	2.84638	1.53651	4.10833	1.82285	2.73966	4.33905	11.1452	8.88566	15.515	15.3186	8.73366	11.9148	Tmem191c		GO:0016021	integral component of membrane
ENSBGRG00000002173	1399.33	2177.38	621.283	0.285261	-1.80965	3.84714e-15	1.25505e-13	Down	11.8693	12.7182	15.1277	13.4535	6.49018	15.3209	28.1838	55.5502	32.583	37.5808	46.1832	44.8879	IFI44L	interferon induced protein 44 like [Source:HGNC Symbol;Acc:HGNC:17817]	GO:0005737,GO:0005525,GO:0051607,GO:0006955	cytoplasm|GTP binding|defense response to virus|immune response
ENSBGRG00000016454	360.008	219.63	500.386	2.27755	1.18748	4.1348e-15	1.34356e-13	Up	8.5007	7.94097	6.2696	8.53922	10.5497	6.80495	4.755	2.53278	3.75309	3.80976	2.69429	2.78718	STARD13	StAR related lipid transfer domain containing 13 [Source:HGNC Symbol;Acc:HGNC:19164]
ENSBGRG00000005969	971.982	576.328	1367.64	2.37202	1.24612	4.49939e-15	1.45915e-13	Up	22.9683	19.461	24.437	21.0215	21.7132	20.2303	9.34544	6.30522	14.0759	8.42603	7.09583	7.1503	RFTN1	raftlin, lipid raft linker 1 [Source:HGNC Symbol;Acc:HGNC:30278]	GO:0005737,GO:0005769,GO:0005768,GO:0070062,GO:0045121,GO:0005886,GO:0032991,GO:0003725,GO:0050853,GO:0033227,GO:0032620,GO:0001765,GO:0040010,GO:1903044,GO:0032596,GO:0043330,GO:0002457,GO:0050852,GO:0034138	cytoplasm|early endosome|endosome|extracellular exosome|membrane raft|plasma membrane|protein-containing complex|double-stranded RNA binding|B cell receptor signaling pathway|dsRNA transport|interleukin-17 production|membrane raft assembly|positive regulation of growth rate|protein localization to membrane raft|protein transport into membrane raft|response to exogenous dsRNA|T cell antigen proces…
ENSBGRG00000007706	32.3695	64.739	0	0.00275553	-8.50345	4.52007e-15	1.46297e-13	Down	0	0	0	0	0	0	2.60574	6.47431	0.508731	0.853486	4.06686	0.579916	HSFY1		GO:0005737,GO:0005634,GO:0003700,GO:0000981,GO:0000978,GO:0043565,GO:0034605,GO:0061408	cytoplasm|nucleus|DNA-binding transcription factor activity|DNA-binding transcription factor activity, RNA polymerase II-specific|RNA polymerase II proximal promoter sequence-specific DNA binding|sequence-specific DNA binding|cellular response to heat|positive regulation of transcription from RNA polymerase II promoter in response to heat stress
ENSBGRG00000014556	1943.51	1207.58	2679.43	2.21865	1.14968	4.65411e-15	1.5034e-13	Up	35.0062	33.1082	23.4741	25.271	35.5551	28.7325	16.7904	9.502	17.226	13.077	9.0323	12.169	ERGIC1	endoplasmic reticulum-golgi intermediate compartment 1 [Source:HGNC Symbol;Acc:HGNC:29205]	GO:0005789,GO:0005793,GO:0033116,GO:0000139,GO:0016021,GO:0043231,GO:0016020,GO:0005654,GO:0006888,GO:0006890	endoplasmic reticulum membrane|endoplasmic reticulum-Golgi intermediate compartment|endoplasmic reticulum-Golgi intermediate compartment membrane|Golgi membrane|integral component of membrane|intracellular membrane-bounded organelle|membrane|nucleoplasm|ER to Golgi vesicle-mediated transport|retrograde vesicle-mediated transport, Golgi to ER
ENSBGRG00000013075	192.969	116.259	269.678	2.324	1.21661	5.04775e-15	1.62417e-13	Up	4.32779	3.88727	2.78455	3.89291	3.68928	2.80396	1.82713	1.4568	1.3859	1.48632	1.14874	1.4056	PRIMA1		GO:0030054,GO:0016021,GO:0005886,GO:0045202,GO:0042135	cell junction|integral component of membrane|plasma membrane|synapse|neurotransmitter catabolic process
ENSBGRG00000017848	131.947	192.379	71.5145	0.371114	-1.43006	5.07931e-15	1.63113e-13	Down	2.01523	3.16169	2.66491	2.23289	1.87064	2.42503	5.07924	5.54149	5.7657	7.79365	5.78444	6.57999	CCNE1	cyclin E1 [Source:HGNC Symbol;Acc:HGNC:1589]			bom04110,bom04114,bom04115,bom04151,bom04218,bom04934,bom05161,bom05162,bom05165,bom05166,bom05169,bom05200,bom05203,bom05206,bom05215,bom05222,bom05226	Cell cycle|Oocyte meiosis|p53 signaling pathway|PI3K-Akt signaling pathway|Cellular senescence|Cushing syndrome|Hepatitis B|Measles|Human papillomavirus infection|Human T-cell leukemia virus 1 infection|Epstein-Barr virus infection|Pathways in cancer|Viral carcinogenesis|MicroRNAs in cancer|Prostate cancer|Small cell lung cancer|Gastric cancer
ENSBGRG00000014500	670.482	1042.37	298.594	0.286197	-1.80492	5.19084e-15	1.6637e-13	Down	15.5675	8.72518	12.6902	10.4104	9.05906	21.187	51.9769	25.1367	54.0202	49.7739	29.5494	50.1207	PRSS22	serine protease 22 [Source:HGNC Symbol;Acc:HGNC:14368]	GO:0046658,GO:0005576,GO:0019897,GO:0004252	anchored component of plasma membrane|extracellular region|extrinsic component of plasma membrane|serine-type endopeptidase activity
ENSBGRG00000007656	2334.89	1292.26	3377.52	2.61355	1.38601	5.71941e-15	1.82599e-13	Up	43.9192	51.7928	32.7491	43.2233	61.2017	42.7044	16.6263	12.698	23.5496	24.1728	12.9387	10.5806	Nfix	nuclear factor I X [Source:HGNC Symbol;Acc:HGNC:7788]	GO:0005654,GO:0005634,GO:0001228,GO:0000981,GO:0000977,GO:0048708,GO:0021707,GO:0021680,GO:0021549,GO:0006260,GO:0000122,GO:0045944	nucleoplasm|nucleus|DNA-binding transcription activator activity, RNA polymerase II-specific|DNA-binding transcription factor activity, RNA polymerase II-specific|RNA polymerase II regulatory region sequence-specific DNA binding|astrocyte differentiation|cerebellar granule cell differentiation|cerebellar Purkinje cell layer development|cerebellum development|DNA replication|negative regulation of…
ENSBGRG00000003725	25.6882	50.2151	1.16132	0.0225453	-5.47103	5.82834e-15	1.85716e-13	Down	0	0.0712952	0.0403256	0	0.0358551	0.123038	2.09982	0.742854	2.57652	2.28842	0.754387	2.72973	Stra8		GO:0005737,GO:0005634,GO:0071300,GO:0006260,GO:0048133,GO:0051321,GO:0048477,GO:0045944	cytoplasm|nucleus|cellular response to retinoic acid|DNA replication|male germ-line stem cell asymmetric division|meiotic cell cycle|oogenesis|positive regulation of transcription by RNA polymerase II
ENSBGRG00000026744	154.882	77.0728	232.691	3.02003	1.59456	6.09568e-15	1.93485e-13	Up	4.05154	4.97154	5.14064	5.69714	4.66841	4.78138	1.22713	1.46967	2.41508	1.28824	1.00875	1.76946	FBLN7	fibulin 7 [Source:HGNC Symbol;Acc:HGNC:26740]	GO:0005576,GO:0005925,GO:0005509,GO:0008201,GO:0007155	extracellular region|focal adhesion|calcium ion binding|heparin binding|cell adhesion
ENSBGRG00000024422	1171.69	1733.55	609.83	0.351713	-1.50753	6.67109e-15	2.11341e-13	Down	7.5667	8.68777	6.80777	7.88545	5.44888	7.62767	33.8944	13.3473	21.4718	23.9106	11.8667	16.357	COL2A1	collagen type II alpha 1 chain [Source:HGNC Symbol;Acc:HGNC:2200]	GO:0005604,GO:0005581,GO:0005585,GO:0005737,GO:0031012,GO:0005576,GO:0005615,GO:0005201,GO:0042802,GO:0046872,GO:0042289,GO:0048407,GO:0097065,GO:0001502,GO:0060351,GO:0071773,GO:0007417,GO:0002062,GO:0030199,GO:0060272,GO:0001958,GO:0030198,GO:0003007,GO:0042472,GO:0060174,GO:2001240,GO:0030903,GO:0071599,GO:0006029,GO:0010468,GO:0060021,GO:0007605,GO:0001501,GO:0001894,GO:0007601	basement membrane|collagen trimer|collagen type II trimer|cytoplasm|extracellular matrix|extracellular region|extracellular space|extracellular matrix structural constituent|identical protein binding|metal ion binding|MHC class II protein binding|platelet-derived growth factor binding|anterior head development|cartilage condensation|cartilage development involved in endochondral bone morphogenesi…	bom04151,bom04510,bom04512,bom04974,bom05165	PI3K-Akt signaling pathway|Focal adhesion|ECM-receptor interaction|Protein digestion and absorption|Human papillomavirus infection
ENSBGRG00000008947	545.856	907.677	184.035	0.202539	-2.30373	7.10918e-15	2.24355e-13	Down	2.68795	8.36852	8.70806	4.62711	2.93284	7.27973	26.9817	29.3902	16.6122	21.1832	33.5739	32.051	FCRL1		GO:0009986,GO:0016021,GO:0005886,GO:0015026,GO:0042113	cell surface|integral component of membrane|plasma membrane|coreceptor activity|B cell activation
ENSBGRG00000006314	27.8246	55.4891	0.1601	0.00448286	-7.80136	7.28882e-15	2.29584e-13	Down	0	0	0	0.102861	0	0	12.6625	7.67236	1.57086	4.63829	5.40215	1.71904	C20orf144	chromosome 20 open reading frame 144 [Source:HGNC Symbol;Acc:HGNC:16137]
ENSBGRG00000014049	162.129	60.764	263.495	4.35276	2.12193	7.55655e-15	2.37108e-13	Up	4.352	6.00145	2.35425	4.59806	7.59416	3.02544	1.00214	1.39785	1.16605	0.845791	0.636264	0.922628	CA2				bom00910,bom04964,bom04966,bom04971,bom04972,bom04976	Nitrogen metabolism|Proximal tubule bicarbonate reclamation|Collecting duct acid secretion|Gastric acid secretion|Pancreatic secretion|Bile secretion
ENSBGRG00000023996	1269.95	800.175	1739.72	2.17407	1.1204	7.5454e-15	2.37108e-13	Up	31.6094	34.7961	25.7581	41.8694	37.6685	33.032	16.0515	12.3185	20.2103	18.9141	11.3597	10.8518	SEMA3B	semaphorin 3B [Source:HGNC Symbol;Acc:HGNC:10724]			bom04360	Axon guidance
ENSBGRG00000013496	918.976	1485.13	352.818	0.237446	-2.07433	7.94219e-15	2.48261e-13	Down	5.67936	5.45038	8.25245	7.2309	3.33987	8.16154	21.4455	35.0947	18.2888	15.4131	23.1653	35.8925	Ttc25	tetratricopeptide repeat domain 25 [Source:HGNC Symbol;Acc:HGNC:25280]	GO:0005929,GO:0005737,GO:0005856	cilium|cytoplasm|cytoskeleton
ENSBGRG00000005744	220.985	71.5312	370.438	5.16632	2.36914	8.98185e-15	2.80227e-13	Up	29.0213	22.4487	37.2883	35.3771	25.2946	20.2696	3.57594	1.94789	8.07947	10.109	5.05681	3.16755	NNAT	neuronatin [Source:HGNC Symbol;Acc:HGNC:7860]	GO:0005737,GO:0007420,GO:0032024	cytoplasm|brain development|positive regulation of insulin secretion
ENSBGRG00000017918	25.5219	51.0438	0	0.00349232	-8.1616	9.85605e-15	3.06919e-13	Down	0	0	0	0	0	0	1.91218	1.13209	0.222391	0.208936	0.603789	0.283931	C13orf46
ENSBGRG00000023843	32.1352	64.0825	0.187801	0.00388474	-8.00797	1.0243e-14	3.18367e-13	Down	0	0	0.027375	0	0	0	1.99564	3.23805	0.334381	0.67318	2.44419	0.49259	Fscn3	fascin actin-bundling protein 3 [Source:HGNC Symbol;Acc:HGNC:3961]	GO:0015629,GO:0005737,GO:0003779,GO:0051015,GO:0030674,GO:0030036,GO:0051017,GO:0016477,GO:0007163,GO:0007286	actin cytoskeleton|cytoplasm|actin binding|actin filament binding|protein binding, bridging|actin cytoskeleton organization|actin filament bundle assembly|cell migration|establishment or maintenance of cell polarity|spermatid development
ENSBGRG00000008189	344.311	461.682	226.939	0.490652	-1.02723	1.10721e-14	3.43485e-13	Down	8.38777	11.4947	12.639	10.2244	11.6541	13.2776	22.2087	19.3142	20.1349	27.1059	20.9641	20.7685	TMEM120B	transmembrane protein 120B [Source:HGNC Symbol;Acc:HGNC:32008]	GO:0016021,GO:0005637,GO:0045444,GO:0051291	integral component of membrane|nuclear inner membrane|fat cell differentiation|protein heterooligomerization
ENSBGRG00000009802	119.6	191.497	47.7032	0.248785	-2.00703	1.15078e-14	3.5633e-13	Down	0.479842	0.816502	0.442311	0.54027	0.38171	0.912928	2.63573	1.96763	2.9214	3.13757	1.20578	1.85041	GRIN1	glutamate ionotropic receptor NMDA type subunit 1 [Source:HGNC Symbol;Acc:HGNC:4584]	GO:0030054,GO:0005887,GO:0017146,GO:0005886,GO:0014069,GO:0045211,GO:0016594,GO:0004972,GO:0051290	cell junction|integral component of plasma membrane|NMDA selective glutamate receptor complex|plasma membrane|postsynaptic density|postsynaptic membrane|glycine binding|NMDA glutamate receptor activity|protein heterotetramerization	bom04014,bom04015,bom04020,bom04024,bom04080,bom04713,bom04720,bom04724,bom05010,bom05014,bom05016,bom05017,bom05020,bom05022,bom05030,bom05031,bom05033,bom05034	Ras signaling pathway|Rap1 signaling pathway|Calcium signaling pathway|cAMP signaling pathway|Neuroactive ligand-receptor interaction|Circadian entrainment|Long-term potentiation|Glutamatergic synapse|Alzheimer disease|Amyotrophic lateral sclerosis|Huntington disease|Spinocerebellar ataxia|Prion disease|Pathways of neurodegeneration - multiple diseases|Cocaine addiction|Amphetamine addiction|Nico…
ENSBGRG00000025838	24.9769	49.9539	0	0.00357014	-8.1298	1.18208e-14	3.64649e-13	Down	0	0	0	0	0	0	8.98195	9.92436	1.87665	2.71551	8.59795	0.962661	IQCF5	IQ motif containing F5 [Source:HGNC Symbol;Acc:HGNC:35159]	GO:0005516	calmodulin binding
ENSBGRG00000000715	118.156	52.2097	184.102	3.52258	1.81663	1.23221e-14	3.78692e-13	Up	2.19474	2.13677	1.26002	2.83594	3.20095	2.06607	0.706018	0.361507	0.821492	0.498583	0.612249	0.661017	Trabd2b	TraB domain containing 2B [Source:HGNC Symbol;Acc:HGNC:44200]	GO:0031301,GO:0005887,GO:0016020,GO:0046872,GO:0004222,GO:0017147,GO:0030178,GO:0032461,GO:1904808,GO:0006508,GO:0016055	integral component of organelle membrane|integral component of plasma membrane|membrane|metal ion binding|metalloendopeptidase activity|Wnt-protein binding|negative regulation of Wnt signaling pathway|positive regulation of protein oligomerization|positive regulation of protein oxidation|proteolysis|Wnt signaling pathway
ENSBGRG00000005090	168.955	78.2056	259.705	3.31454	1.72881	1.24592e-14	3.8219e-13	Up	5.335	6.13321	6.16992	5.07671	7.93146	6.35066	1.87676	1.17719	2.77059	2.62484	1.28529	0.997906	GUCY1A1	guanylate cyclase 1 soluble subunit alpha 1 [Source:HGNC Symbol;Acc:HGNC:4685]	GO:0098982,GO:0098978,GO:0008074,GO:0005525,GO:0004383,GO:0020037,GO:0035556,GO:0010750,GO:0008217,GO:0060087,GO:0052565,GO:0098925	GABA-ergic synapse|glutamatergic synapse|guanylate cyclase complex, soluble|GTP binding|guanylate cyclase activity|heme binding|intracellular signal transduction|positive regulation of nitric oxide mediated signal transduction|regulation of blood pressure|relaxation of vascular smooth muscle|response to defense-related host nitric oxide production|retrograde trans-synaptic signaling by nitric oxi…	bom00230,bom04022,bom04270,bom04540,bom04611,bom04713,bom04730,bom04921,bom04924,bom04970	Purine metabolism|cGMP-PKG signaling pathway|Vascular smooth muscle contraction|Gap junction|Platelet activation|Circadian entrainment|Long-term depression|Oxytocin signaling pathway|Renin secretion|Salivary secretion
ENSBGRG00000008345	741.796	1017.2	466.389	0.458232	-1.12585	1.39716e-14	4.27787e-13	Down	14.1309	14.3896	16.3106	15.4141	10.2677	16.4558	28.8767	31.8807	25.6548	30.6991	30.9566	30.6352	MIIP	migration and invasion inhibitory protein [Source:HGNC Symbol;Acc:HGNC:25715]	GO:0030336,GO:0010972	negative regulation of cell migration|negative regulation of G2/M transition of mitotic cell cycle
ENSBGRG00000020194	1513.3	2209.08	817.532	0.369937	-1.43465	1.44203e-14	4.39071e-13	Down	22.215	19.4235	29.5412	27.3154	13.9367	18.9861	52.327	49.452	49.7291	56.6554	57.9008	70.3725	PRR15L
ENSBGRG00000025197	26.6149	53.2298	0	0.00334853	-8.22226	1.43966e-14	4.39071e-13	Down	0	0	0	0	0	0	5.64058	3.34663	0.53314	0.626105	2.7341	0.688772	MROH5
ENSBGRG00000010816	1547.09	2700.56	393.618	0.145677	-2.77915	1.47037e-14	4.46872e-13	Down	6.01518	14.1034	25.9348	16.1621	7.32368	13.1318	88.1342	57.3767	109.815	123.735	64.9295	105.613	PNMT	phenylethanolamine N-methyltransferase [Source:HGNC Symbol;Acc:HGNC:9160]	GO:0005737,GO:0005829,GO:0004603,GO:0042418	cytoplasm|cytosol|phenylethanolamine N-methyltransferase activity|epinephrine biosynthetic process	bom00350	Tyrosine metabolism
ENSBGRG00000005449	3730.14	2279.89	5180.38	2.27213	1.18404	1.56728e-14	4.74572e-13	Up	38.1067	51.1409	35.4848	53.7866	54.4314	39.5592	19.2072	14.0447	28.7389	21.6901	15.7773	14.5931	Lamb1	laminin subunit beta 1 [Source:HGNC Symbol;Acc:HGNC:6486]	GO:0005604,GO:0062023,GO:0031012,GO:0005576,GO:0005615,GO:0043256,GO:0005606,GO:0043259,GO:0005607,GO:0043257,GO:0005634,GO:0048471,GO:0019899,GO:0005201,GO:0043208,GO:0005178,GO:0016477,GO:0007566,GO:0007611,GO:0007162,GO:0031175,GO:0021812,GO:0042476,GO:0030335,GO:0034446	basement membrane|collagen-containing extracellular matrix|extracellular matrix|extracellular region|extracellular space|laminin complex|laminin-1 complex|laminin-10 complex|laminin-2 complex|laminin-8 complex|nucleus|perinuclear region of cytoplasm|enzyme binding|extracellular matrix structural constituent|glycosphingolipid binding|integrin binding|cell migration|embryo implantation|learning or …	bom04151,bom04510,bom04512,bom05145,bom05146,bom05165,bom05200,bom05222	PI3K-Akt signaling pathway|Focal adhesion|ECM-receptor interaction|Toxoplasmosis|Amoebiasis|Human papillomavirus infection|Pathways in cancer|Small cell lung cancer
ENSBGRG00000016848	119.999	32.1797	207.819	6.44661	2.68854	1.58637e-14	4.79469e-13	Up	3.52263	3.35099	1.245	4.45878	5.84881	4.00652	0.316668	0.216194	0.471413	0.615128	0.79005	0.812036	ANOS1	anosmin 1 [Source:HGNC Symbol;Acc:HGNC:6211]	GO:0031012,GO:0005576,GO:0005615,GO:0005886,GO:0005201,GO:0008201,GO:0004867,GO:0007411,GO:0007155,GO:0006935,GO:0008543	extracellular matrix|extracellular region|extracellular space|plasma membrane|extracellular matrix structural constituent|heparin binding|serine-type endopeptidase inhibitor activity|axon guidance|cell adhesion|chemotaxis|fibroblast growth factor receptor signaling pathway
ENSBGRG00000023299	455.797	636.189	275.405	0.433092	-1.20725	1.6097e-14	4.85627e-13	Down	9.20014	7.25656	8.50842	8.79239	7.32544	6.12442	16.1675	21.2333	16.8054	16.6614	17.2978	14.3244	GRB7	growth factor receptor bound protein 7 [Source:HGNC Symbol;Acc:HGNC:4567]	GO:0042995,GO:0010494,GO:0005829,GO:0005925,GO:0005886,GO:0042802,GO:0035091,GO:0019901,GO:0003723,GO:0005070,GO:0017148,GO:0030335,GO:0007165,GO:0034063	cell projection|cytoplasmic stress granule|cytosol|focal adhesion|plasma membrane|identical protein binding|phosphatidylinositol binding|protein kinase binding|RNA binding|SH3/SH2 adaptor activity|negative regulation of translation|positive regulation of cell migration|signal transduction|stress granule assembly
ENSBGRG00000007730	621.637	380.345	862.928	2.26878	1.18191	1.61885e-14	4.86602e-13	Up	7.99681	9.27651	5.40881	7.68972	8.83097	8.21273	3.75948	2.73284	3.73107	4.67439	2.84218	2.14596	PTPRD	protein tyrosine phosphatase receptor type D [Source:HGNC Symbol;Acc:HGNC:9668]			bom04514,bom04520,bom04910,bom04931	Cell adhesion molecules|Adherens junction|Insulin signaling pathway|Insulin resistance
ENSBGRG00000008754	43.9667	0.527374	87.406	172.245	7.42832	1.61721e-14	4.86602e-13	Up	1.15681	2.17767	0.179813	1.04547	3.11764	1.53617	0	0.0174337	0	0.0170069	0.0152901	0	APCDD1L	APC down-regulated 1 like [Source:HGNC Symbol;Acc:HGNC:26892]	GO:0016021	integral component of membrane
ENSBGRG00000007867	32.5703	64.3512	0.789397	0.0124571	-6.32689	1.63023e-14	4.88663e-13	Down	0	0.0166411	0	0.0694932	0	0	0.231694	1.07685	0.795958	1.53121	1.20056	1.62917	HPD	4-hydroxyphenylpyruvate dioxygenase [Source:HGNC Symbol;Acc:HGNC:5147]	GO:0005789,GO:0000139,GO:0003868,GO:0046872,GO:0006559,GO:0006572	endoplasmic reticulum membrane|Golgi membrane|4-hydroxyphenylpyruvate dioxygenase activity|metal ion binding|L-phenylalanine catabolic process|tyrosine catabolic process	bom00130,bom00350,bom00360	Ubiquinone and other terpenoid-quinone biosynthesis|Tyrosine metabolism|Phenylalanine metabolism
ENSBGRG00000003196	48.3694	16.8734	79.8654	4.71902	2.23849	1.66068e-14	4.96454e-13	Up	3.52732	2.66795	2.26354	3.20313	3.48852	2.18701	0.857208	0.402345	0.886179	0.713626	0.320795	0.355583	ST6GALNAC5	ST6 N-acetylgalactosaminide alpha-2,6-sialyltransferase 5 [Source:HGNC Symbol;Acc:HGNC:19342]			bom00604	Glycosphingolipid biosynthesis - ganglio series
ENSBGRG00000007410	1082.32	1458.85	705.787	0.483853	-1.04736	1.66822e-14	4.978e-13	Down	13.54	14.8359	11.3651	15.2067	13.3105	14.4173	33.7453	24.1706	20.3047	24.3687	25.4246	32.6704	NAMPT	nicotinamide phosphoribosyltransferase [Source:HGNC Symbol;Acc:HGNC:30092]	GO:0005737,GO:0005615,GO:0005634,GO:0005125,GO:0047280,GO:0004514,GO:0032922,GO:0009435	cytoplasm|extracellular space|nucleus|cytokine activity|nicotinamide phosphoribosyltransferase activity|nicotinate-nucleotide diphosphorylase (carboxylating) activity|circadian regulation of gene expression|NAD biosynthetic process	bom00760,bom04621	Nicotinate and nicotinamide metabolism|NOD-like receptor signaling pathway
ENSBGRG00000015161	769.458	1095.44	443.474	0.404688	-1.30512	1.73725e-14	5.17461e-13	Down	7.69342	14.6541	13.6338	12.6337	10.0979	11.8611	31.205	28.4026	23.09	22.5071	28.7354	29.7649	DHRS12	dehydrogenase/reductase 12 [Source:HGNC Symbol;Acc:HGNC:25832]	GO:0016491	oxidoreductase activity
ENSBGRG00000024018	337.236	158.473	516	3.25842	1.70417	1.90373e-14	5.65003e-13	Up	5.6552	7.49992	4.7149	8.16653	10.3304	3.95711	1.99531	1.85997	2.90688	1.98054	1.55086	1.38912	SLC16A2	solute carrier family 16 member 2 [Source:HGNC Symbol;Acc:HGNC:10923]	GO:0005887,GO:0005886,GO:0008028,GO:0015293,GO:0015349,GO:0005215,GO:0015718,GO:0043252,GO:0070327	integral component of plasma membrane|plasma membrane|monocarboxylic acid transmembrane transporter activity|symporter activity|thyroid hormone transmembrane transporter activity|transporter activity|monocarboxylic acid transport|sodium-independent organic anion transport|thyroid hormone transport	bom04919	Thyroid hormone signaling pathway
ENSBGRG00000007752	27.574	55.1481	0	0.00323026	-8.27413	1.91015e-14	5.65886e-13	Down	0	0	0	0	0	0	4.25276	1.39649	0.275259	0.507974	0.581251	0.460203	C1orf94	chromosome 1 open reading frame 94 [Source:HGNC Symbol;Acc:HGNC:28250]
ENSBGRG00000013042	226.169	434.176	18.1621	0.0418735	-4.57782	1.91377e-14	5.65939e-13	Down	0.573632	0.738945	0.459754	1.04147	0.891896	0.680128	56.5461	17.3844	5.45873	4.90183	7.10809	9.27564	Tuba3a	tubulin alpha 3d [Source:HGNC Symbol;Acc:HGNC:24071]	GO:0036064,GO:0005929,GO:0005737,GO:0005874,GO:0015630,GO:0005525,GO:0003924,GO:0005200,GO:0000226,GO:0007017,GO:0000278	ciliary basal body|cilium|cytoplasm|microtubule|microtubule cytoskeleton|GTP binding|GTPase activity|structural constituent of cytoskeleton|microtubule cytoskeleton organization|microtubule-based process|mitotic cell cycle	bom04145,bom04210,bom04530,bom04540,bom05010,bom05012,bom05014,bom05016,bom05020,bom05022,bom05132	Phagosome|Apoptosis|Tight junction|Gap junction|Alzheimer disease|Parkinson disease|Amyotrophic lateral sclerosis|Huntington disease|Prion disease|Pathways of neurodegeneration - multiple diseases|Salmonella infection
ENSBGRG00000013622	30.5222	60.8686	0.175775	0.00408446	-7.93564	2.00775e-14	5.92665e-13	Down	0	0	0	0	0	0.0195319	3.4546	1.17305	0.288716	0.50859	0.604224	0.444305	C9orf131
ENSBGRG00000013321	2211.62	3164.63	1258.61	0.397627	-1.33051	2.01589e-14	5.94002e-13	Down	38.9996	35.6167	36.6115	30.9174	25.8773	47.4569	86.2589	68.1222	66.4398	80.6561	98.4069	110.132	IRF8	interferon regulatory factor 8 [Source:HGNC Symbol;Acc:HGNC:5358]	GO:0005737,GO:0005829,GO:0005654,GO:0005634,GO:0000981,GO:0001078,GO:0000978,GO:0003705,GO:0006914,GO:0071346,GO:0071222,GO:0042742,GO:0042832,GO:0006955,GO:0060333,GO:0030099,GO:0044130,GO:0000122,GO:0006909,GO:0032729,GO:0032735,GO:0045944,GO:0060337	cytoplasm|cytosol|nucleoplasm|nucleus|DNA-binding transcription factor activity, RNA polymerase II-specific|proximal promoter DNA-binding transcription repressor activity, RNA polymerase II-specific|RNA polymerase II proximal promoter sequence-specific DNA binding|transcription factor activity, RNA polymerase II distal enhancer sequence-specific binding|autophagy|cellular response to interferon-g…	bom05133	Pertussis
ENSBGRG00000014501	187.243	279.19	95.296	0.341162	-1.55147	2.50706e-14	7.33472e-13	Down	2.03916	1.72087	1.60977	1.41654	1.59775	1.84661	7.60258	3.97447	4.87181	4.17813	2.80136	5.19664	FSD2	fibronectin type III and SPRY domain containing 2 [Source:HGNC Symbol;Acc:HGNC:18024]	GO:0005634,GO:0048471,GO:0016529	nucleus|perinuclear region of cytoplasm|sarcoplasmic reticulum
ENSBGRG00000020768	547.946	853.422	242.47	0.284105	-1.8155	2.5158e-14	7.3472e-13	Down	4.86856	8.88577	5.19831	4.62612	6.74439	6.77045	33.4212	10.7229	15.301	22.7268	14.0503	28.2253	SLCO4A1	solute carrier organic anion transporter family member 4A1 [Source:HGNC Symbol;Acc:HGNC:10953]	GO:0005887,GO:0005886,GO:0015347,GO:0015349,GO:0043252	integral component of plasma membrane|plasma membrane|sodium-independent organic anion transmembrane transporter activity|thyroid hormone transmembrane transporter activity|sodium-independent organic anion transport
ENSBGRG00000024592	474.345	916.526	32.1647	0.0350978	-4.83247	2.71757e-14	7.92238e-13	Down	1.03099	1.84537	1.07539	0.963279	0.19686	0.707701	4.70139	68.2013	24.8153	21.7185	18.9344	12.4669
ENSBGRG00000002648	17.9388	35.8776	0	0.00496938	-7.65272	2.90864e-14	8.44945e-13	Down	0	0	0	0	0	0	8.07705	4.83399	3.01902	1.36229	2.7322	1.61393	ZNRF4		GO:0005789,GO:0016021,GO:0046872,GO:0061630,GO:0006511	endoplasmic reticulum membrane|integral component of membrane|metal ion binding|ubiquitin protein ligase activity|ubiquitin-dependent protein catabolic process
ENSBGRG00000026203	107.644	46.1431	169.145	3.66706	1.87462	3.00544e-14	8.6999e-13	Up	11.0623	7.34396	5.65117	7.88995	8.46036	6.58256	2.10353	1.82636	2.76838	2.64962	0.821434	2.06935	TSPAN12	tetraspanin 12 [Source:HGNC Symbol;Acc:HGNC:21641]	GO:0005887,GO:0001525,GO:0007166,GO:0045765,GO:0010842,GO:0016055	integral component of plasma membrane|angiogenesis|cell surface receptor signaling pathway|regulation of angiogenesis|retina layer formation|Wnt signaling pathway
ENSBGRG00000006598	1356.64	1996.95	716.323	0.358691	-1.47919	3.13782e-14	9.06715e-13	Down	9.57859	15.3059	11.776	13.5312	12.4626	11.1746	30.4604	25.9802	36.3605	60.08	21.597	23.0989	LOXL3	lysyl oxidase like 3 [Source:HGNC Symbol;Acc:HGNC:13869]
ENSBGRG00000020926	37.9188	64.6691	11.1686	0.170911	-2.54868	3.14968e-14	9.08545e-13	Down	0.453354	0.333717	0.604017	0.45292	0.201396	0.345549	1.85853	1.50066	1.98638	2.24943	2.50388	3.07301	Ttc9b	tetratricopeptide repeat domain 9B [Source:HGNC Symbol;Acc:HGNC:26395]
ENSBGRG00000019780	417.972	274.285	561.659	2.0465	1.03316	3.18577e-14	9.17344e-13	Up	13.9763	13.3571	15.2475	18.6946	15.0744	12.2603	8.23406	5.71047	7.88739	7.3668	5.07854	6.95701	TMEM98	transmembrane protein 98 [Source:HGNC Symbol;Acc:HGNC:24529]	GO:0005783,GO:0016021	endoplasmic reticulum|integral component of membrane
ENSBGRG00000002145	24.4754	48.8026	0.148203	0.00509897	-7.61558	3.29633e-14	9.47522e-13	Down	0	0	0	0	0.0379242	0	3.83626	2.81206	0.641225	1.21024	2.13988	0.58476	ACTL7A	actin like 7A [Source:HGNC Symbol;Acc:HGNC:161]	GO:0005737,GO:0005856,GO:0005794,GO:0001673,GO:0031514,GO:0032991	cytoplasm|cytoskeleton|Golgi apparatus|male germ cell nucleus|motile cilium|protein-containing complex
ENSBGRG00000000792	624.775	282.776	966.775	3.42164	1.77469	3.3217e-14	9.53147e-13	Up	8.60852	9.87748	3.16657	5.81433	10.7855	8.01776	1.82688	2.53446	1.69686	2.79218	1.99144	1.74528	FREM1	FRAS1 related extracellular matrix 1 [Source:HGNC Symbol;Acc:HGNC:23399]			bom04512	ECM-receptor interaction
ENSBGRG00000010829	105.854	31.2715	180.437	5.77879	2.53077	3.34991e-14	9.59568e-13	Up	6.22708	5.9129	2.18734	4.82727	9.83703	4.25579	0.690294	0.922059	0.953153	1.67904	0.754774	0.43461	PLD5	phospholipase D family member 5 [Source:HGNC Symbol;Acc:HGNC:26879]	GO:0016021,GO:0003824	integral component of membrane|catalytic activity
ENSBGRG00000000737	131.341	64.1617	198.52	3.10645	1.63527	3.36568e-14	9.62409e-13	Up	2.14079	2.71898	2.09099	2.60206	3.69439	2.20895	0.613056	0.99404	0.684478	0.931425	0.89476	0.531729	CROCC2
ENSBGRG00000017508	1015.62	1426.7	604.534	0.423597	-1.23924	3.61344e-14	1.03146e-12	Down	61.4318	59.7251	66.2114	40.8856	56.2109	49.3759	142.551	93.8597	124.606	130.998	90.1981	167.556	FTL		GO:0044754,GO:0005737,GO:0008043,GO:0008199,GO:0008198,GO:0042802,GO:0005506,GO:0006880,GO:0006826,GO:0055114	autolysosome|cytoplasm|intracellular ferritin complex|ferric iron binding|ferrous iron binding|identical protein binding|iron ion binding|intracellular sequestering of iron ion|iron ion transport|oxidation-reduction process	bom04216,bom04217,bom04978	Ferroptosis|Necroptosis|Mineral absorption
ENSBGRG00000024919	1130.64	1746.23	515.038	0.294903	-1.76169	3.67127e-14	1.04615e-12	Down	39.5154	20.3613	21.2247	20.4717	22.1825	33.2722	115.934	47.2425	133.651	96.6997	65.136	55.9729	TACSTD2	tumor associated calcium signal transducer 2 [Source:HGNC Symbol;Acc:HGNC:11530]	GO:0009925,GO:0005923,GO:0005829,GO:0070062,GO:0005615,GO:0005887,GO:0016328,GO:0016020,GO:0005634,GO:0098641,GO:0038023,GO:0008283,GO:0007166,GO:0090191,GO:2000146,GO:0010633,GO:1900028,GO:0051497,GO:1900025,GO:2000738,GO:0050678,GO:0060675,GO:0007601	basal plasma membrane|bicellular tight junction|cytosol|extracellular exosome|extracellular space|integral component of plasma membrane|lateral plasma membrane|membrane|nucleus|cadherin binding involved in cell-cell adhesion|signaling receptor activity|cell proliferation|cell surface receptor signaling pathway|negative regulation of branching involved in ureteric bud morphogenesis|negative regula…
ENSBGRG00000012055	2285.56	3524.49	1046.63	0.296911	-1.7519	3.74222e-14	1.06453e-12	Down	38.8623	42.4964	40.7055	37.4539	19.7613	64.4584	135.654	157.114	89.7274	106.259	147.072	131.424	CA5B	carbonic anhydrase 5B [Source:HGNC Symbol;Acc:HGNC:1378]	GO:0005759,GO:0005739,GO:0004089,GO:0008270,GO:0015701,GO:0009617	mitochondrial matrix|mitochondrion|carbonate dehydratase activity|zinc ion binding|bicarbonate transport|response to bacterium	bom00910	Nitrogen metabolism
ENSBGRG00000009672	614.788	376.565	853.012	2.26515	1.17961	3.87568e-14	1.09869e-12	Up	62.1458	53.1173	46.2848	59.1302	69.3629	47.0735	20.3498	17.9768	33.5526	27.7988	23.8832	17.5939	Pid1	phosphotyrosine interaction domain containing 1 [Source:HGNC Symbol;Acc:HGNC:26084]	GO:0005737,GO:0071345,GO:0071398,GO:0071354,GO:0044320,GO:0071356,GO:0070584,GO:2001170,GO:0046325,GO:2001274,GO:0046627,GO:1903077,GO:0001933,GO:2001171,GO:0070346,GO:0010628,GO:2000379,GO:0045944,GO:0051881,GO:2000377	cytoplasm|cellular response to cytokine stimulus|cellular response to fatty acid|cellular response to interleukin-6|cellular response to leptin stimulus|cellular response to tumor necrosis factor|mitochondrion morphogenesis|negative regulation of ATP biosynthetic process|negative regulation of glucose import|negative regulation of glucose import in response to insulin stimulus|negative regulation…
ENSBGRG00000012262	118.511	201.875	35.148	0.173931	-2.52342	3.97696e-14	1.1216e-12	Down	0.551602	0.623465	0.788255	1.12949	0.461098	0.611814	2.74947	5.61121	1.98805	2.49167	5.50337	3.6793	UNC93A	unc-93 homolog A [Source:HGNC Symbol;Acc:HGNC:12570]	GO:0016021,GO:0005886	integral component of membrane|plasma membrane
ENSBGRG00000026915	1098.24	709.295	1487.19	2.0964	1.06791	3.97166e-14	1.1216e-12	Up	40.1542	44.2561	36.5675	51.2528	52.5948	35.4594	18.3607	14.4409	26.6475	24.8973	16.9819	16.7215	CMTM3	CKLF like MARVEL transmembrane domain containing 3 [Source:HGNC Symbol;Acc:HGNC:19174]	GO:0005737,GO:0005615,GO:0016021,GO:0031965,GO:0005125,GO:0001835,GO:0006935,GO:0050861	cytoplasm|extracellular space|integral component of membrane|nuclear membrane|cytokine activity|blastocyst hatching|chemotaxis|positive regulation of B cell receptor signaling pathway
ENSBGRG00000015255	23323.3	43077.3	3569.26	0.0828537	-3.59329	4.27551e-14	1.20167e-12	Down	231.541	769.221	1558.55	850.246	148.342	668.023	8175.19	9431.27	6725.9	6303.11	7439.93	10464.9	Defb22		GO:0001669,GO:0009986,GO:0005615,GO:0030112,GO:0045087	acrosomal vesicle|cell surface|extracellular space|glycocalyx|innate immune response
ENSBGRG00000010528	192.34	315.929	68.7515	0.216646	-2.20659	4.48826e-14	1.25717e-12	Down	2.50752	1.32698	4.02933	2.40616	1.33471	3.77658	15.6331	7.81325	8.31428	12.2923	9.27111	14.7581	smpd5		GO:0016021,GO:0005743,GO:0005758,GO:0046872,GO:0004767,GO:0006687	integral component of membrane|mitochondrial inner membrane|mitochondrial intermembrane space|metal ion binding|sphingomyelin phosphodiesterase activity|glycosphingolipid metabolic process
ENSBGRG00000016722	89.0625	35.4036	142.721	4.01708	2.00615	4.52419e-14	1.26441e-12	Up	2.44127	2.11716	2.25503	1.67926	1.65934	2.54653	0.927604	0.346802	0.292253	0.558948	0.343833	0.559687	B3GAT1		GO:0005789,GO:0005576,GO:0000139,GO:0016021,GO:0043231,GO:0015018,GO:0046872,GO:0008499,GO:0005975,GO:0050650,GO:0030203,GO:0006486	endoplasmic reticulum membrane|extracellular region|Golgi membrane|integral component of membrane|intracellular membrane-bounded organelle|galactosylgalactosylxylosylprotein 3-beta-glucuronosyltransferase activity|metal ion binding|UDP-galactose:beta-N-acetylglucosamine beta-1,3-galactosyltransferase activity|carbohydrate metabolic process|chondroitin sulfate proteoglycan biosynthetic process|gly…	bom00515	Mannose type O-glycan biosynthesis
ENSBGRG00000026517	47.3907	94.7814	0	0.00188035	-9.05478	4.52949e-14	1.26441e-12	Down	0	0	0	0	0	0	15.0606	28.7577	7.47339	5.79879	23.6718	1.41985	PRM2		GO:0000786,GO:0005634,GO:0003677,GO:0030261,GO:0007275,GO:0006997,GO:0007286,GO:0007283	nucleosome|nucleus|DNA binding|chromosome condensation|multicellular organism development|nucleus organization|spermatid development|spermatogenesis
ENSBGRG00000007993	2996.82	4201.45	1792.19	0.426484	-1.22944	4.76447e-14	1.32775e-12	Down	22.5833	23.0734	24.2359	20.8933	17.3147	36.9517	52.8749	55.9153	49.3152	62.1247	55.2648	45.6749	Ocrl	OCRL inositol polyphosphate-5-phosphatase [Source:HGNC Symbol;Acc:HGNC:8108]	GO:0005905,GO:0030136,GO:0005737,GO:0005769,GO:0031901,GO:0016020,GO:0005634,GO:0030670,GO:0001750,GO:0005886,GO:0005802,GO:0005096,GO:0052745,GO:0004439,GO:0048365,GO:0060271,GO:0001701,GO:0046855,GO:0046856,GO:0007165	clathrin-coated pit|clathrin-coated vesicle|cytoplasm|early endosome|early endosome membrane|membrane|nucleus|phagocytic vesicle membrane|photoreceptor outer segment|plasma membrane|trans-Golgi network|GTPase activator activity|inositol phosphate phosphatase activity|phosphatidylinositol-4,5-bisphosphate 5-phosphatase activity|Rac GTPase binding|cilium assembly|in utero embryonic development|inos…	bom00562,bom04070	Inositol phosphate metabolism|Phosphatidylinositol signaling system
ENSBGRG00000005520	1911.68	2582.89	1240.46	0.480119	-1.05853	4.95107e-14	1.37742e-12	Down	142.261	138.438	164.022	148.008	110.379	159.026	285.137	261.587	248.024	264.152	282.876	350.996	RNF181	ring finger protein 181 [Source:HGNC Symbol;Acc:HGNC:28037]	GO:0005737,GO:0046872,GO:0061630,GO:0051865,GO:0016567	cytoplasm|metal ion binding|ubiquitin protein ligase activity|protein autoubiquitination|protein ubiquitination
ENSBGRG00000025010	726.535	1093.68	359.388	0.328629	-1.60547	4.96013e-14	1.37761e-12	Down	12.7341	15.1589	12.9125	11.6891	20.7683	11.9197	57.8935	21.5699	51.3512	46.3619	23.3587	47.8512	PLA2G7	phospholipase A2 group VII [Source:HGNC Symbol;Acc:HGNC:9040]	GO:0005615,GO:0003847,GO:0016042	extracellular space|1-alkyl-2-acetylglycerophosphocholine esterase activity|lipid catabolic process	bom00565	Ether lipid metabolism
ENSBGRG00000010458	88.2677	31.8242	144.711	4.53498	2.18109	5.04587e-14	1.39906e-12	Up	1.52601	1.45736	0.96867	1.29798	1.21739	1.28831	0.423274	0.198671	0.21879	0.519754	0.102962	0.191543	KCP	kielin cysteine rich BMP regulator [Source:HGNC Symbol;Acc:HGNC:17585]	GO:0005576	extracellular region
ENSBGRG00000016962	16.0425	0.199137	31.8859	122.389	6.93533	5.35975e-14	1.48359e-12	Up	0.262775	0.330981	0.260956	0.52355	0.383348	0.323099	0	0.0110004	0	0	0	0	CRB2	crumbs cell polarity complex component 2 [Source:HGNC Symbol;Acc:HGNC:18688]	GO:0016324,GO:0070062,GO:0016021,GO:0045121,GO:0005886,GO:0032991,GO:0005509,GO:0019899,GO:0072358,GO:0055111,GO:0045199,GO:0001707,GO:0010951,GO:0014028,GO:0030513,GO:0010718,GO:0010470,GO:0001756	apical plasma membrane|extracellular exosome|integral component of membrane|membrane raft|plasma membrane|protein-containing complex|calcium ion binding|enzyme binding|cardiovascular system development|ingression involved in gastrulation with mouth forming second|maintenance of epithelial cell apical/basal polarity|mesoderm formation|negative regulation of endopeptidase activity|notochord formati…	bom04390	Hippo signaling pathway
ENSBGRG00000011003	59.4363	118.873	0	0.00149839	-9.38237	5.94586e-14	1.63481e-12	Down	0	0	0	0	0	0	13.4717	2.29387	0.666906	0.895081	2.84529	2.22999	GK2	glycerol kinase 2 [Source:HGNC Symbol;Acc:HGNC:4291]	GO:0005737,GO:0070062,GO:0005741,GO:0005739,GO:0005524,GO:0004370,GO:0019563,GO:0006071,GO:0046167,GO:0016310,GO:0006641	cytoplasm|extracellular exosome|mitochondrial outer membrane|mitochondrion|ATP binding|glycerol kinase activity|glycerol catabolic process|glycerol metabolic process|glycerol-3-phosphate biosynthetic process|phosphorylation|triglyceride metabolic process	bom00561,bom03320	Glycerolipid metabolism|PPAR signaling pathway
ENSBGRG00000013600	795.885	461.966	1129.8	2.445	1.28983	5.9444e-14	1.63481e-12	Up	17.2726	22.4631	19.2315	22.4743	26.0343	17.7188	8.40205	6.02863	12.7882	9.97771	5.68024	6.07024	CSGALNACT1	chondroitin sulfate N-acetylgalactosaminyltransferase 1 [Source:HGNC Symbol;Acc:HGNC:24290]			bom00532	Glycosaminoglycan biosynthesis - chondroitin sulfate / dermatan sulfate
ENSBGRG00000001656	343.008	197.163	488.853	2.47784	1.30908	6.10301e-14	1.67454e-12	Up	39.9157	38.6768	54.3196	51.1575	42.2812	32.5249	13.8661	13.4809	23.5162	18.0605	15.8433	14.6941	TWIST1	twist family bHLH transcription factor 1 [Source:HGNC Symbol;Acc:HGNC:12428]	GO:0005634,GO:0003677,GO:0046983,GO:0030154,GO:0007517,GO:0045892,GO:0048511	nucleus|DNA binding|protein dimerization activity|cell differentiation|muscle organ development|negative regulation of transcription, DNA-templated|rhythmic process	bom05205	Proteoglycans in cancer
ENSBGRG00000016553	390.399	737.927	42.8713	0.0579599	-4.1088	6.11071e-14	1.67454e-12	Down	0.423871	0.312015	1.42949	1.31926	0.251065	0.520513	8.03671	9.46215	7.6941	12.235	5.79259	26.6599	OIH	serine peptidase inhibitor, Kazal type 5 [Source:HGNC Symbol;Acc:HGNC:15464]	GO:0005576,GO:0005615,GO:0032991,GO:0008200,GO:0030414,GO:0019870,GO:0002020,GO:0004867,GO:0045071,GO:0051412	extracellular region|extracellular space|protein-containing complex|ion channel inhibitor activity|peptidase inhibitor activity|potassium channel inhibitor activity|protease binding|serine-type endopeptidase inhibitor activity|negative regulation of viral genome replication|response to corticosterone
ENSBGRG00000008727	3421.18	1916.88	4925.47	2.56935	1.36141	6.57545e-14	1.79591e-12	Up	214.968	199.474	209.651	214.63	242.888	147.337	69.6067	52.2709	131.789	76.4456	56.3436	70.3368	STMN1		GO:0005737,GO:0005829,GO:0016020,GO:0005874,GO:0043005,GO:0015631,GO:0007409,GO:0061436,GO:0048012,GO:0007019,GO:0000281,GO:0007052,GO:1905098,GO:0031115,GO:0035024,GO:0051497,GO:0070495,GO:0031175,GO:0051272,GO:0051493,GO:0031110,GO:0009615	cytoplasm|cytosol|membrane|microtubule|neuron projection|tubulin binding|axonogenesis|establishment of skin barrier|hepatocyte growth factor receptor signaling pathway|microtubule depolymerization|mitotic cytokinesis|mitotic spindle organization|negative regulation of guanyl-nucleotide exchange factor activity|negative regulation of microtubule polymerization|negative regulation of Rho protein si…	bom04010,bom05206	MAPK signaling pathway|MicroRNAs in cancer
ENSBGRG00000014194	2520.36	3470.59	1570.13	0.452399	-1.14433	6.59563e-14	1.79843e-12	Down	64.3369	63.7539	78.2466	67.6813	64.2051	66.4311	115.577	178.107	132.439	124.92	156.783	128.265	MYDGF	myeloid derived growth factor [Source:HGNC Symbol;Acc:HGNC:16948]	GO:0005793,GO:0005576,GO:0005615,GO:0001525,GO:0006915,GO:0043066,GO:0045766,GO:0001938,GO:0043410,GO:0014068,GO:0051897,GO:0001934,GO:0045944	endoplasmic reticulum-Golgi intermediate compartment|extracellular region|extracellular space|angiogenesis|apoptotic process|negative regulation of apoptotic process|positive regulation of angiogenesis|positive regulation of endothelial cell proliferation|positive regulation of MAPK cascade|positive regulation of phosphatidylinositol 3-kinase signaling|positive regulation of protein kinase B sign…
ENSBGRG00000002028	377.327	222.801	531.852	2.38613	1.25467	7.20749e-14	1.95877e-12	Up	14.3126	15.4861	12.8372	14.7893	17.4148	13.056	4.97568	4.17661	9.57934	6.4103	4.73757	5.14305	MDFIC	MyoD family inhibitor domain containing [Source:HGNC Symbol;Acc:HGNC:28870]	GO:0005737,GO:0005730,GO:0005634,GO:0030332,GO:0030957,GO:0008134,GO:0007257,GO:0042308,GO:0045892,GO:0045893,GO:0050434,GO:0030111,GO:0016032	cytoplasm|nucleolus|nucleus|cyclin binding|Tat protein binding|transcription factor binding|activation of JUN kinase activity|negative regulation of protein import into nucleus|negative regulation of transcription, DNA-templated|positive regulation of transcription, DNA-templated|positive regulation of viral transcription|regulation of Wnt signaling pathway|viral process
ENSBGRG00000025171	389.344	238.747	539.942	2.26067	1.17675	7.24659e-14	1.96615e-12	Up	7.55752	7.15953	5.47234	7.28514	7.52964	7.51354	4.28725	2.41409	3.74068	3.27369	1.89623	2.36797	ZNF711	zinc finger protein 711 [Source:HGNC Symbol;Acc:HGNC:13128]	GO:0005634,GO:0031490,GO:0000981,GO:0046872,GO:0000977,GO:0043565,GO:0045893	nucleus|chromatin DNA binding|DNA-binding transcription factor activity, RNA polymerase II-specific|metal ion binding|RNA polymerase II regulatory region sequence-specific DNA binding|sequence-specific DNA binding|positive regulation of transcription, DNA-templated
ENSBGRG00000020439	19.8208	39.6417	0	0.00449916	-7.79613	7.39161e-14	2.00219e-12	Down	0	0	0	0	0	0	0.535995	1.67719	0.265973	0.624703	1.0698	2.31772	Tmem52b	transmembrane protein 52B [Source:HGNC Symbol;Acc:HGNC:26438]	GO:0016021	integral component of membrane
ENSBGRG00000007592	126.529	201.349	51.7096	0.256717	-1.96175	7.45516e-14	2.01608e-12	Down	2.08123	3.21722	1.89882	3.69952	1.68832	3.11135	13.6827	8.43792	7.48348	10.9751	5.15787	12.2931	PROX2		GO:0005634,GO:0003677,GO:0000981,GO:0001078,GO:0070309,GO:0001946,GO:0060836,GO:0000122,GO:0045944	nucleus|DNA binding|DNA-binding transcription factor activity, RNA polymerase II-specific|proximal promoter DNA-binding transcription repressor activity, RNA polymerase II-specific|lens fiber cell morphogenesis|lymphangiogenesis|lymphatic endothelial cell differentiation|negative regulation of transcription by RNA polymerase II|positive regulation of transcription by RNA polymerase II
ENSBGRG00000007857	1212.56	1673.77	751.353	0.44869	-1.15621	7.84965e-14	2.11928e-12	Down	13.3618	14.6954	18.6966	16.9844	11.2253	14.8416	29.6142	30.9158	28.9577	37.3273	37.1556	25.4928	PAOX	spermine oxidase [Source:HGNC Symbol;Acc:HGNC:15862]	GO:0005777,GO:0052899,GO:0052904,GO:0052903,GO:0016491,GO:0046592,GO:0052902,GO:0052901,GO:0046208	peroxisome|N(1),N(12)-diacetylspermine:oxygen oxidoreductase (3-acetamidopropanal-forming) activity|N1-acetylspermidine:oxygen oxidoreductase (3-acetamidopropanal-forming) activity|N1-acetylspermine:oxygen oxidoreductase (3-acetamidopropanal-forming) activity|oxidoreductase activity|polyamine oxidase activity|spermidine:oxygen oxidoreductase (3-aminopropanal-forming) activity|spermine:oxygen oxid…	bom00330,bom00410	Arginine and proline metabolism|beta-Alanine metabolism
ENSBGRG00000009713	78.9479	22.528	135.368	6.02977	2.5921	8.42615e-14	2.27119e-12	Up	8.13101	5.46483	3.1322	5.02064	6.00967	4.40112	0.390188	0.839121	1.20044	0.467758	1.50694	0.529711	TSPAN33	tetraspanin 33 [Source:HGNC Symbol;Acc:HGNC:28743]	GO:0005887,GO:0007166	integral component of plasma membrane|cell surface receptor signaling pathway
ENSBGRG00000019545	2472.41	3551.57	1393.25	0.392382	-1.34967	8.66499e-14	2.33175e-12	Down	6.29943	10.6205	6.49346	10.6181	11.1004	6.71549	13.7775	23.1842	21.53	23.6463	19.7968	21.1465	SLC6A6	solute carrier family 6 member 6 [Source:HGNC Symbol;Acc:HGNC:11052]	GO:0005887,GO:0005886,GO:0005328,GO:0005369,GO:0015734	integral component of plasma membrane|plasma membrane|neurotransmitter:sodium symporter activity|taurine:sodium symporter activity|taurine transport
ENSBGRG00000016095	19.7834	39.5669	0	0.00450244	-7.79508	8.97871e-14	2.41222e-12	Down	0	0	0	0	0	0	2.07542	1.99255	2.83214	2.4621	5.00965	0.234795	PRSS37	serine protease 37 [Source:HGNC Symbol;Acc:HGNC:29211]	GO:0001669,GO:0005576,GO:0030141,GO:0004252,GO:0007339,GO:0016477,GO:2000344,GO:1905516,GO:0051604,GO:0070613	acrosomal vesicle|extracellular region|secretory granule|serine-type endopeptidase activity|binding of sperm to zona pellucida|cell migration|positive regulation of acrosome reaction|positive regulation of fertilization|protein maturation|regulation of protein processing
ENSBGRG00000011140	85.141	38.2325	132.05	3.44706	1.78537	9.0944e-14	2.43932e-12	Up	2.5729	3.84078	2.02904	2.19824	3.70625	2.4898	0.793459	0.449047	1.16047	0.938683	0.618881	0.680326	CDH11		GO:0016342,GO:0009986,GO:0005913,GO:0005737,GO:0070062,GO:0098978,GO:0016021,GO:0005886,GO:0098685,GO:0045296,GO:0005509,GO:0008092,GO:0042803,GO:0034332,GO:0016339,GO:0007155,GO:0098609,GO:0044331,GO:0007043,GO:0021957,GO:0007156,GO:0050804,GO:0001503,GO:0001501	catenin complex|cell surface|cell-cell adherens junction|cytoplasm|extracellular exosome|glutamatergic synapse|integral component of membrane|plasma membrane|Schaffer collateral - CA1 synapse|cadherin binding|calcium ion binding|cytoskeletal protein binding|protein homodimerization activity|adherens junction organization|calcium-dependent cell-cell adhesion via plasma membrane cell adhesion molec…
ENSBGRG00000016154	119.352	45.5497	193.155	4.2356	2.08257	9.13127e-14	2.44522e-12	Up	4.14571	3.65685	3.13327	4.59263	4.47931	2.74927	0.368381	0.555947	1.36618	1.41395	0.766213	0.649261	NTN3	netrin 3 [Source:HGNC Symbol;Acc:HGNC:8030]	GO:0005576,GO:0005794,GO:0005102,GO:0007411	extracellular region|Golgi apparatus|signaling receptor binding|axon guidance	bom04360	Axon guidance
ENSBGRG00000014914	30.8312	59.5995	2.06303	0.0348821	-4.84137	9.54482e-14	2.5518e-12	Down	0.0624361	0.0160859	0.0181968	0	0.0647181	0.0555207	2.2224	1.0762	0.61552	0.258161	1.19145	0.514542	ATP1A4	ATPase Na+/K+ transporting subunit alpha 4 [Source:HGNC Symbol;Acc:HGNC:14073]	GO:0005887,GO:0005886,GO:0005890,GO:0005524,GO:0046872,GO:0005391,GO:0015991,GO:0030007,GO:0006883,GO:0009566,GO:0030317,GO:0010107,GO:0006813,GO:0030641,GO:0042391,GO:0036376,GO:0006814,GO:0007283	integral component of plasma membrane|plasma membrane|sodium:potassium-exchanging ATPase complex|ATP binding|metal ion binding|sodium:potassium-exchanging ATPase activity|ATP hydrolysis coupled proton transport|cellular potassium ion homeostasis|cellular sodium ion homeostasis|fertilization|flagellated sperm motility|potassium ion import|potassium ion transport|regulation of cellular pH|regulatio…	bom04022,bom04024,bom04260,bom04261,bom04911,bom04918,bom04919,bom04925,bom04960,bom04961,bom04964,bom04970,bom04971,bom04972,bom04973,bom04974,bom04976,bom04978	cGMP-PKG signaling pathway|cAMP signaling pathway|Cardiac muscle contraction|Adrenergic signaling in cardiomyocytes|Insulin secretion|Thyroid hormone synthesis|Thyroid hormone signaling pathway|Aldosterone synthesis and secretion|Aldosterone-regulated sodium reabsorption|Endocrine and other factor-regulated calcium reabsorption|Proximal tubule bicarbonate reclamation|Salivary secretion|Gastric ac…
ENSBGRG00000026092	643.574	903.237	383.911	0.425098	-1.23413	9.89156e-14	2.63593e-12	Down	11.0966	10.8425	8.13215	6.41522	11.1681	11.6554	19.5147	18.7094	20.0734	30.9435	17.9381	24.7449	ARRDC2	arrestin domain containing 2 [Source:HGNC Symbol;Acc:HGNC:25225]	GO:0031410,GO:0005886	cytoplasmic vesicle|plasma membrane
ENSBGRG00000007020	292.859	421.75	163.969	0.388196	-1.36514	1.02631e-13	2.72611e-12	Down	3.41552	2.56318	3.98177	3.97624	2.79597	2.36747	10.6327	5.34533	8.6721	7.22298	7.25785	7.92594	EPN3	epsin 3 [Source:HGNC Symbol;Acc:HGNC:18235]	GO:0005905,GO:0030136,GO:0070062,GO:0019897,GO:0043231,GO:0005654,GO:0005634,GO:0048471,GO:1990175,GO:0008289	clathrin-coated pit|clathrin-coated vesicle|extracellular exosome|extrinsic component of plasma membrane|intracellular membrane-bounded organelle|nucleoplasm|nucleus|perinuclear region of cytoplasm|EH domain binding|lipid binding	bom04144	Endocytosis
ENSBGRG00000009515	3563.22	4976.85	2149.59	0.431902	-1.21123	1.1062e-13	2.92884e-12	Down	54.9217	66.4833	69.8722	66.5867	49.2266	61.6122	113.091	163.418	122.573	134.496	163.614	102.585	Dpp7	dipeptidyl peptidase 7 [Source:HGNC Symbol;Acc:HGNC:14892]	GO:0031410,GO:0005829,GO:0005576,GO:0005794,GO:0043231,GO:0005764,GO:0031982,GO:0008239,GO:0008236,GO:0006508	cytoplasmic vesicle|cytosol|extracellular region|Golgi apparatus|intracellular membrane-bounded organelle|lysosome|vesicle|dipeptidyl-peptidase activity|serine-type peptidase activity|proteolysis
ENSBGRG00000009791	967.143	1872.1	62.1851	0.0331593	-4.91444	1.15083e-13	3.0421e-12	Down	0.172781	0.178059	1.27301	0.780752	0.0644744	0.319578	6.46857	14.6078	14.9894	19.5921	7.55	18.3502	ABCC8	ATP binding cassette subfamily C member 8 [Source:HGNC Symbol;Acc:HGNC:59]			bom02010,bom04911,bom04930	ABC transporters|Insulin secretion|Type II diabetes mellitus
ENSBGRG00000020756	62.1728	104.165	20.1809	0.192004	-2.38079	1.2052e-13	3.18072e-12	Down	0.794427	0.409349	0.997374	0.26299	0.57009	1.0506	3.33867	2.38297	3.24651	3.13319	3.27126	4.70037	NPPC	natriuretic peptide C [Source:HGNC Symbol;Acc:HGNC:7941]	GO:0005576,GO:0032991,GO:0005179,GO:0051427,GO:0005102,GO:0006182,GO:0003418,GO:0003419,GO:0051447,GO:1900194,GO:0001503,GO:0009791,GO:0006457,GO:0007168,GO:0050880,GO:0040014,GO:0022414	extracellular region|protein-containing complex|hormone activity|hormone receptor binding|signaling receptor binding|cGMP biosynthetic process|growth plate cartilage chondrocyte differentiation|growth plate cartilage chondrocyte proliferation|negative regulation of meiotic cell cycle|negative regulation of oocyte maturation|ossification|post-embryonic development|protein folding|receptor guanylyl…	bom04022,bom04270,bom05418	cGMP-PKG signaling pathway|Vascular smooth muscle contraction|Fluid shear stress and atherosclerosis
ENSBGRG00000026884	213.373	117.432	309.314	2.6382	1.39955	1.21004e-13	3.18836e-12	Up	10.0732	13.5558	9.12013	11.7687	16.3617	11.2045	3.70597	4.53858	4.36049	5.76333	4.70115	2.62795	B3GNT9	UDP-GlcNAc:betaGal beta-1,3-N-acetylglucosaminyltransferase 9 [Source:HGNC Symbol;Acc:HGNC:28714]	GO:0005783,GO:0005794,GO:0000139,GO:0016021,GO:0008376,GO:0008378,GO:0008532,GO:0030311,GO:0006486	endoplasmic reticulum|Golgi apparatus|Golgi membrane|integral component of membrane|acetylgalactosaminyltransferase activity|galactosyltransferase activity|N-acetyllactosaminide beta-1,3-N-acetylglucosaminyltransferase activity|poly-N-acetyllactosamine biosynthetic process|protein glycosylation
ENSBGRG00000026918	141.476	282.25	0.7031	0.00237819	-8.71592	1.25981e-13	3.31421e-12	Down	0	0	0	0	0	0.322773	61.3703	22.9237	4.8457	5.85325	17.1365	10.6056	CMTM2		GO:0005615,GO:0016021,GO:0005125,GO:0006935	extracellular space|integral component of membrane|cytokine activity|chemotaxis
ENSBGRG00000005356	111.12	180.828	41.4128	0.228723	-2.12833	1.27597e-13	3.35136e-12	Down	0.721458	0.328855	0.533754	0.597085	0.862877	0.806049	2.64918	1.14477	2.93311	3.21255	2.09055	3.97759	SLC9A2	solute carrier family 9 member A2 [Source:HGNC Symbol;Acc:HGNC:11072]	GO:0016021,GO:0015385,GO:0006885	integral component of membrane|sodium:proton antiporter activity|regulation of pH
ENSBGRG00000020472	595.486	878.606	312.365	0.355423	-1.49239	1.29132e-13	3.38628e-12	Down	13.3517	12.9081	8.66876	7.07582	8.97524	18.2207	28.4516	25.4011	38.8073	35.0553	24.1781	32.5179	LPCAT3	lysophosphatidylcholine acyltransferase 3 [Source:HGNC Symbol;Acc:HGNC:30244]	GO:0005789,GO:0016021,GO:0047184,GO:0008654	endoplasmic reticulum membrane|integral component of membrane|1-acylglycerophosphocholine O-acyltransferase activity|phospholipid biosynthetic process	bom00564,bom04216	Glycerophospholipid metabolism|Ferroptosis
ENSBGRG00000023754	98.3885	195.589	1.18801	0.00629528	-7.31151	1.4899e-13	3.90019e-12	Down	0	0.118797	0	0	0.199147	0	21.9262	9.64177	1.93614	3.68602	7.46588	3.22422	PGK2	phosphoglycerate kinase 2 [Source:HGNC Symbol;Acc:HGNC:8898]	GO:0005829,GO:0035686,GO:0043531,GO:0005524,GO:0004618,GO:0007268,GO:0030317,GO:0006094,GO:0006096,GO:0046716,GO:0007520,GO:0016310,GO:0007525	cytosol|sperm fibrous sheath|ADP binding|ATP binding|phosphoglycerate kinase activity|chemical synaptic transmission|flagellated sperm motility|gluconeogenesis|glycolytic process|muscle cell cellular homeostasis|myoblast fusion|phosphorylation|somatic muscle development	bom00010,bom04066	Glycolysis / Gluconeogenesis|HIF-1 signaling pathway
ENSBGRG00000007005	900.154	1211.51	588.802	0.486142	-1.04055	1.59552e-13	4.15746e-12	Down	13.5145	13.4849	9.04863	12.0459	9.00669	10.628	25.6626	19.1765	27.3497	22.0963	15.6952	22.3512	PRC1	protein regulator of cytokinesis 1 [Source:HGNC Symbol;Acc:HGNC:9341]	GO:0070938,GO:0005829,GO:0030496,GO:0005634,GO:0005819,GO:0005876,GO:0000922,GO:0042802,GO:0019894,GO:0008017,GO:0019901,GO:0051301,GO:0001578,GO:0000022,GO:0008284,GO:0032465	contractile ring|cytosol|midbody|nucleus|spindle|spindle microtubule|spindle pole|identical protein binding|kinesin binding|microtubule binding|protein kinase binding|cell division|microtubule bundle formation|mitotic spindle elongation|positive regulation of cell proliferation|regulation of cytokinesis
ENSBGRG00000000478	26.2181	0.328238	52.1079	143.536	7.16527	1.60707e-13	4.17432e-12	Up	1.90052	1.38534	0.297215	1.04731	2.66668	0.906838	0	0	0	0.0255553	0.0229757	0	IHH	Indian hedgehog signaling molecule [Source:HGNC Symbol;Acc:HGNC:5956]	GO:0031012,GO:0005615,GO:0005886,GO:0005509,GO:0005113,GO:0008233,GO:0045453,GO:0001569,GO:0060220,GO:0051216,GO:0001708,GO:0048469,GO:0007267,GO:0003413,GO:0035988,GO:0048596,GO:0048557,GO:0042733,GO:0009880,GO:0072498,GO:0003382,GO:0090136,GO:0060323,GO:0001947,GO:0001701,GO:0016539,GO:0097421,GO:0060135,GO:0035264,GO:0046639,GO:0043066,GO:0048074,GO:0033088,GO:0033085,GO:0048666,GO:0001649,GO:…	extracellular matrix|extracellular space|plasma membrane|calcium ion binding|patched binding|peptidase activity|bone resorption|branching involved in blood vessel morphogenesis|camera-type eye photoreceptor cell fate commitment|cartilage development|cell fate specification|cell maturation|cell-cell signaling|chondrocyte differentiation involved in endochondral bone morphogenesis|chondrocyte proli…	bom04340,bom05205	Hedgehog signaling pathway|Proteoglycans in cancer
ENSBGRG00000023842	932.85	609.229	1256.47	2.06187	1.04395	1.62903e-13	4.22245e-12	Up	13.1664	17.3352	11.7429	16.5937	18.3832	15.7935	9.69608	5.35048	8.10343	8.36331	4.82357	6.64207	KDR	kinase insert domain receptor [Source:HGNC Symbol;Acc:HGNC:6307]	GO:0030054,GO:0005737,GO:0005769,GO:0005783,GO:0005768,GO:0005576,GO:0005794,GO:0005887,GO:0045121,GO:0005634,GO:0005886,GO:0043235,GO:0097443,GO:0005524,GO:0019838,GO:0051879,GO:0042802,GO:0005178,GO:0004713,GO:0004714,GO:0004888,GO:0038085,GO:0005021,GO:0001525,GO:0035584,GO:0030154,GO:0002042,GO:1904881,GO:0035924,GO:0035162,GO:0003158,GO:0070371,GO:0030198,GO:0043066,GO:2000352,GO:0010629,GO:…	cell junction|cytoplasm|early endosome|endoplasmic reticulum|endosome|extracellular region|Golgi apparatus|integral component of plasma membrane|membrane raft|nucleus|plasma membrane|receptor complex|sorting endosome|ATP binding|growth factor binding|Hsp90 protein binding|identical protein binding|integrin binding|protein tyrosine kinase activity|transmembrane receptor protein tyrosine kinase act…	bom01521,bom04010,bom04014,bom04015,bom04020,bom04151,bom04370,bom04510,bom05205,bom05418	EGFR tyrosine kinase inhibitor resistance|MAPK signaling pathway|Ras signaling pathway|Rap1 signaling pathway|Calcium signaling pathway|PI3K-Akt signaling pathway|VEGF signaling pathway|Focal adhesion|Proteoglycans in cancer|Fluid shear stress and atherosclerosis
ENSBGRG00000012349	254.171	134.409	373.934	2.78214	1.47619	1.65725e-13	4.27092e-12	Up	3.36531	3.99912	2.48722	3.63803	4.05578	2.70142	1.70611	0.98279	1.45511	1.38483	0.742235	0.691636	Nrxn1	neurexin 1 [Source:HGNC Symbol;Acc:HGNC:8008]	GO:0030054,GO:0009986,GO:0030139,GO:0005783,GO:0098982,GO:0098978,GO:0099059,GO:0099056,GO:0043025,GO:0031965,GO:0005730,GO:0005886,GO:0042734,GO:0032991,GO:0098685,GO:0031982,GO:0033130,GO:0005246,GO:0005509,GO:0050839,GO:0097109,GO:0005102,GO:0004888,GO:0005105,GO:0030534,GO:0071277,GO:0007268,GO:0097116,GO:0007612,GO:0010629,GO:0097118,GO:0050885,GO:0031175,GO:0007269,GO:0070374,GO:2000463,GO:…	cell junction|cell surface|endocytic vesicle|endoplasmic reticulum|GABA-ergic synapse|glutamatergic synapse|integral component of presynaptic active zone membrane|integral component of presynaptic membrane|neuronal cell body|nuclear membrane|nucleolus|plasma membrane|presynaptic membrane|protein-containing complex|Schaffer collateral - CA1 synapse|vesicle|acetylcholine receptor binding|calcium ch…	bom04514	Cell adhesion molecules
ENSBGRG00000022178	258.499	501.21	15.7886	0.0314947	-4.98875	1.65474e-13	4.27092e-12	Down	0.820913	0.281997	0.406004	0.40146	0.257853	0.442417	50.1899	9.92536	2.97011	3.29145	6.73218	8.15056	CLGN	calmegin [Source:HGNC Symbol;Acc:HGNC:2060]	GO:0005789,GO:0016021,GO:0005635,GO:0005509,GO:0044183,GO:0051082,GO:0007339,GO:0065003	endoplasmic reticulum membrane|integral component of membrane|nuclear envelope|calcium ion binding|protein binding involved in protein folding|unfolded protein binding|binding of sperm to zona pellucida|protein-containing complex assembly
ENSBGRG00000001554	42.5349	75.3607	9.70919	0.130798	-2.93459	1.75549e-13	4.50294e-12	Down	0.41768	0.978273	0.088532	0.245115	0.511663	0.270122	3.227	1.75964	4.69995	3.05631	2.55959	2.99646	KLRG2	killer cell lectin like receptor G2 [Source:HGNC Symbol;Acc:HGNC:24778]	GO:0016021,GO:0030246	integral component of membrane|carbohydrate binding
ENSBGRG00000001310	604.046	810.609	397.482	0.490236	-1.02845	1.77362e-13	4.54234e-12	Down	10.0663	8.74154	10.0588	9.32795	7.47464	9.56298	15.5499	20.2587	16.962	19.3031	18.6355	15.3643	GTSE1	G2 and S-phase expressed 1 [Source:HGNC Symbol;Acc:HGNC:13698]	GO:0005881,GO:0005829,GO:0016020,GO:0005654,GO:0006977,GO:0007017,GO:0030335,GO:0046827,GO:1900182,GO:0050821,GO:1902749	cytoplasmic microtubule|cytosol|membrane|nucleoplasm|DNA damage response, signal transduction by p53 class mediator resulting in cell cycle arrest|microtubule-based process|positive regulation of cell migration|positive regulation of protein export from nucleus|positive regulation of protein localization to nucleus|protein stabilization|regulation of cell cycle G2/M phase transition	bom04115	p53 signaling pathway
ENSBGRG00000013298	257.122	365.816	148.428	0.405914	-1.30075	1.82994e-13	4.6793e-12	Down	2.17574	3.09911	1.8256	1.93829	2.1978	2.57968	7.73955	4.44851	4.26558	5.27169	6.05838	4.37447	DNAJC6	DnaJ heat shock protein family (Hsp40) member C6 [Source:HGNC Symbol;Acc:HGNC:15469]	GO:0005737,GO:0043231,GO:0014069,GO:0031982,GO:0030276,GO:0032050,GO:0019904,GO:0004725,GO:0017124,GO:0072318,GO:0072583,GO:0006898	cytoplasm|intracellular membrane-bounded organelle|postsynaptic density|vesicle|clathrin binding|clathrin heavy chain binding|protein domain specific binding|protein tyrosine phosphatase activity|SH3 domain binding|clathrin coat disassembly|clathrin-dependent endocytosis|receptor-mediated endocytosis	bom04144	Endocytosis
ENSBGRG00000007640	5959.68	8349.49	3569.86	0.427504	-1.22599	1.85834e-13	4.74453e-12	Down	117.587	106.343	166.579	138.955	100.544	115.529	305.531	231.21	261.597	266.029	216.522	377.34	CRIP2		GO:0046872	metal ion binding
ENSBGRG00000000803	266.347	412.501	120.193	0.290996	-1.78093	1.87368e-13	4.76889e-12	Down	6.7421	4.04323	5.37312	4.50799	2.40847	7.36151	12.4864	18.0826	17.232	17.3878	18.9555	14.3448	LPAR3	lysophosphatidic acid receptor 3 [Source:HGNC Symbol;Acc:HGNC:14298]	GO:0030424,GO:0005887,GO:0005886,GO:0004930,GO:0001965,GO:0008289,GO:0070915,GO:0005543,GO:0000187,GO:0032060,GO:0007268,GO:0007186,GO:0007187,GO:0051928,GO:0048672,GO:0007204,GO:0051482	axon|integral component of plasma membrane|plasma membrane|G protein-coupled receptor activity|G-protein alpha-subunit binding|lipid binding|lysophosphatidic acid receptor activity|phospholipid binding|activation of MAPK activity|bleb assembly|chemical synaptic transmission|G protein-coupled receptor signaling pathway|G protein-coupled receptor signaling pathway, coupled to cyclic nucleotide seco…	bom04015,bom04072,bom04080,bom04151,bom05200	Rap1 signaling pathway|Phospholipase D signaling pathway|Neuroactive ligand-receptor interaction|PI3K-Akt signaling pathway|Pathways in cancer
ENSBGRG00000000352	28.4405	2.53639	54.3446	21.4146	4.42052	1.93007e-13	4.90481e-12	Up	1.2671	0.380862	0.902716	0.795237	0.69319	2.33698	0	0.039783	0.0771086	0.0776179	0.0697829	0.0175796	IGF2BP3	insulin like growth factor 2 mRNA binding protein 3 [Source:HGNC Symbol;Acc:HGNC:28868]	GO:0005737,GO:0005829,GO:0005634,GO:0003730,GO:0048027,GO:0003723,GO:0045182,GO:0009653,GO:0051028,GO:0017148,GO:0042035,GO:0043488,GO:0006412	cytoplasm|cytosol|nucleus|mRNA 3'-UTR binding|mRNA 5'-UTR binding|RNA binding|translation regulator activity|anatomical structure morphogenesis|mRNA transport|negative regulation of translation|regulation of cytokine biosynthetic process|regulation of mRNA stability|translation
ENSBGRG00000017757	3218.33	2035.64	4401.03	2.16163	1.11212	1.97875e-13	5.02076e-12	Up	175.02	183.037	237.06	195.292	233.75	184.066	76.2345	60.8758	123.891	114.147	81.7572	77.1279	SFRP2	secreted frizzled related protein 2 [Source:HGNC Symbol;Acc:HGNC:10777]	GO:0062023,GO:0005615,GO:0001968,GO:0005178,GO:0017147,GO:0060070,GO:0030154,GO:0007267,GO:0007275,GO:0090090,GO:1902230,GO:0035567,GO:0033630	collagen-containing extracellular matrix|extracellular space|fibronectin binding|integrin binding|Wnt-protein binding|canonical Wnt signaling pathway|cell differentiation|cell-cell signaling|multicellular organism development|negative regulation of canonical Wnt signaling pathway|negative regulation of intrinsic apoptotic signaling pathway in response to DNA damage|non-canonical Wnt signaling pat…	bom04310	Wnt signaling pathway
ENSBGRG00000004872	1315.77	1790.66	840.883	0.469332	-1.09132	2.06454e-13	5.22234e-12	Down	23.0653	18.3327	28.9305	22.1031	17.2779	20.6767	46.071	38.7362	40.0203	44.3775	44.457	49.9054	PLPP2	phospholipid phosphatase 2 [Source:HGNC Symbol;Acc:HGNC:9230]	GO:0005887,GO:0042577,GO:0016791,GO:0008195,GO:0046839,GO:0006644	integral component of plasma membrane|lipid phosphatase activity|phosphatase activity|phosphatidate phosphatase activity|phospholipid dephosphorylation|phospholipid metabolic process	bom00561,bom00564,bom00565,bom00600,bom04072,bom04666,bom04975,bom05231	Glycerolipid metabolism|Glycerophospholipid metabolism|Ether lipid metabolism|Sphingolipid metabolism|Phospholipase D signaling pathway|Fc gamma R-mediated phagocytosis|Fat digestion and absorption|Choline metabolism in cancer
ENSBGRG00000009455	330.337	209.67	451.004	2.15347	1.10666	2.13112e-13	5.38247e-12	Up	9.85486	14.9399	10.3096	14.6764	16.8011	12.1149	4.83739	5.56941	6.07917	5.86197	6.11862	5.72519	Cybrd1	cytochrome b reductase 1 [Source:HGNC Symbol;Acc:HGNC:20797]	GO:0031526,GO:0016021,GO:0005765,GO:0000293,GO:0046872,GO:0016491,GO:0010039	brush border membrane|integral component of membrane|lysosomal membrane|ferric-chelate reductase activity|metal ion binding|oxidoreductase activity|response to iron ion	bom04978	Mineral absorption
ENSBGRG00000024353	526.612	289.495	763.728	2.63721	1.39901	2.15241e-13	5.4279e-12	Up	11.1698	14.6612	8.81617	15.4778	13.6203	10.6669	5.38862	2.76736	6.80787	3.33856	3.86325	4.57307	SULF2	sulfatase 2 [Source:HGNC Symbol;Acc:HGNC:20392]	GO:0009986,GO:0005783,GO:0005615,GO:0005795,GO:0005886,GO:0004065,GO:0005509,GO:0005539,GO:0008449,GO:0060348,GO:0051216,GO:0002063,GO:0048706,GO:0014846,GO:0035860,GO:0032836,GO:0003094,GO:0030201,GO:0060384,GO:0001822,GO:0097421,GO:0040037,GO:0090263,GO:0010575,GO:0030177,GO:2000345,GO:0009611	cell surface|endoplasmic reticulum|extracellular space|Golgi stack|plasma membrane|arylsulfatase activity|calcium ion binding|glycosaminoglycan binding|N-acetylglucosamine-6-sulfatase activity|bone development|cartilage development|chondrocyte development|embryonic skeletal system development|esophagus smooth muscle contraction|glial cell-derived neurotrophic factor receptor signaling pathway|glo…
ENSBGRG00000006399	29380.5	42819.8	15941.2	0.372281	-1.42553	2.24589e-13	5.65497e-12	Down	6505.7	5547.62	7882.61	6371.56	4649.06	6875.58	14205.3	18959.2	12079	11769.2	17614.1	20299.3	TMSB10	thymosin beta 10 [Source:HGNC Symbol;Acc:HGNC:11879]	GO:0005737,GO:0005856,GO:0003785,GO:0007015,GO:0030334,GO:0042989	cytoplasm|cytoskeleton|actin monomer binding|actin filament organization|regulation of cell migration|sequestering of actin monomers
ENSBGRG00000026763	363.724	532.108	195.34	0.366965	-1.44628	2.25359e-13	5.66567e-12	Down	2.70938	2.61055	1.72052	2.35807	1.97501	3.05568	8.08376	3.54787	7.50393	7.77208	3.96325	6.81014	BUB1	BUB1 mitotic checkpoint serine/threonine kinase [Source:HGNC Symbol;Acc:HGNC:1148]			bom04110,bom04114,bom04914	Cell cycle|Oocyte meiosis|Progesterone-mediated oocyte maturation
ENSBGRG00000013885	29698.2	43924.1	15472.3	0.352244	-1.50535	2.28361e-13	5.72365e-12	Down	398.872	454.447	545.686	397.042	224.978	553.055	1069.95	1374.45	996.447	948.768	1236.05	1233.16	ACP5	acid phosphatase 5, tartrate resistant [Source:HGNC Symbol;Acc:HGNC:124]	GO:0005576,GO:0005764,GO:0003993,GO:0008199,GO:0008198,GO:0060349,GO:0045453,GO:0050830,GO:0006811,GO:0055072,GO:0050728,GO:0032691,GO:0032695,GO:0045019,GO:0032929,GO:0032720,GO:0001503,GO:0034097,GO:0032496	extracellular region|lysosome|acid phosphatase activity|ferric iron binding|ferrous iron binding|bone morphogenesis|bone resorption|defense response to Gram-positive bacterium|ion transport|iron ion homeostasis|negative regulation of inflammatory response|negative regulation of interleukin-1 beta production|negative regulation of interleukin-12 production|negative regulation of nitric oxide biosy…	bom00740,bom04142,bom04380,bom05323	Riboflavin metabolism|Lysosome|Osteoclast differentiation|Rheumatoid arthritis
ENSBGRG00000006342	94.9976	32.7663	157.229	4.79494	2.26151	2.3973e-13	5.99946e-12	Up	2.99587	2.51428	5.04014	3.31973	2.71487	2.08444	0.950397	0.628575	0.943217	0.613185	0.302319	0.340479	RSPO1	R-spondin 1 [Source:HGNC Symbol;Acc:HGNC:21679]			bom04310	Wnt signaling pathway
ENSBGRG00000019388	647.88	890.376	405.384	0.45502	-1.136	2.41938e-13	6.0455e-12	Down	4.95703	6.03219	6.64963	6.69211	6.06731	6.39259	10.3277	11.3132	14.668	19.0775	9.35672	12.2503	PCTP		GO:0005737,GO:0031210,GO:0008525,GO:0015914	cytoplasm|phosphatidylcholine binding|phosphatidylcholine transporter activity|phospholipid transport
ENSBGRG00000002549	22.7822	45.5644	0	0.00390874	-7.99908	2.44009e-13	6.07879e-12	Down	0	0	0	0	0	0	7.3024	1.86955	0.429112	0.575929	1.46708	1.17398	SMCO2	single-pass membrane protein with coiled-coil domains 2 [Source:HGNC Symbol;Acc:HGNC:34448]	GO:0016021	integral component of membrane
ENSBGRG00000026172	45.5312	8.92779	82.1346	9.19812	3.20134	2.43844e-13	6.07879e-12	Up	2.91158	2.40702	2.46179	2.51292	4.87522	2.50374	0.45908	0.253148	0.140188	0.388064	0.570913	0	TRO		GO:0031226,GO:0007566,GO:0007156	intrinsic component of plasma membrane|embryo implantation|homophilic cell adhesion via plasma membrane adhesion molecules
ENSBGRG00000021691	150.436	233.982	66.8903	0.286222	-1.80479	2.46297e-13	6.1265e-12	Down	3.74617	4.48796	3.27543	3.77856	3.30062	2.38739	21.2937	11.2207	9.54056	7.43503	9.79466	10.2908	LRRC23	leucine rich repeat containing 23 [Source:HGNC Symbol;Acc:HGNC:19138]	GO:0005737	cytoplasm
ENSBGRG00000004856	2011.72	1174.68	2848.75	2.42497	1.27797	2.53605e-13	6.29874e-12	Up	46.9063	50.4957	29.9671	49.9502	58.9835	42.4518	24.9554	13.1394	23.5572	22.431	14.2608	11.4672	Matn2	matrilin 2 [Source:HGNC Symbol;Acc:HGNC:6908]	GO:0005604,GO:0062023,GO:0031012,GO:0005615,GO:0005509,GO:0005201,GO:0007411,GO:0031104,GO:0008347,GO:0003429,GO:0001764,GO:0031175,GO:0048678	basement membrane|collagen-containing extracellular matrix|extracellular matrix|extracellular space|calcium ion binding|extracellular matrix structural constituent|axon guidance|dendrite regeneration|glial cell migration|growth plate cartilage chondrocyte morphogenesis|neuron migration|neuron projection development|response to axon injury
ENSBGRG00000020215	65.6204	108.316	22.9252	0.209914	-2.25213	2.62462e-13	6.50889e-12	Down	0.488127	0.718627	1.17875	0.937806	0.542108	1.44687	3.15555	4.72905	2.90256	3.88283	4.63147	4.21425
ENSBGRG00000001407	1115	505.285	1724.72	3.41231	1.77075	2.69247e-13	6.6671e-12	Up	11.3887	10.7113	5.55874	8.22752	14.1144	11.5705	4.78381	1.58514	3.46075	3.95043	1.75222	1.85025	Celsr1	cadherin EGF LAG seven-pass G-type receptor 1 [Source:HGNC Symbol;Acc:HGNC:1850]	GO:0005887,GO:0016020,GO:0005654,GO:0005886,GO:0005509,GO:0004930,GO:0046983,GO:0004888,GO:0009952,GO:0045176,GO:0007267,GO:0007417,GO:0048105,GO:0001736,GO:0042249,GO:0007186,GO:0001702,GO:0001942,GO:0007156,GO:0042472,GO:0060490,GO:0007626,GO:0001843,GO:0001764,GO:0060488,GO:0090179,GO:0060489,GO:0090251,GO:0032956,GO:0046928,GO:0007266,GO:0007165,GO:0042060	integral component of plasma membrane|membrane|nucleoplasm|plasma membrane|calcium ion binding|G protein-coupled receptor activity|protein dimerization activity|transmembrane signaling receptor activity|anterior/posterior pattern specification|apical protein localization|cell-cell signaling|central nervous system development|establishment of body hair planar orientation|establishment of planar po…
ENSBGRG00000002074	181.784	81.8962	281.673	3.44156	1.78306	2.71006e-13	6.70057e-12	Up	6.29141	7.02572	4.48898	8.21773	8.35344	5.51349	1.32376	1.68859	2.55837	2.78408	1.79385	0.840752	MLLT3	MLLT3 super elongation complex subunit [Source:HGNC Symbol;Acc:HGNC:7136]			bom05202	Transcriptional misregulation in cancer
ENSBGRG00000017142	136.066	63.7085	208.424	3.27192	1.71014	2.75191e-13	6.79383e-12	Up	8.30266	8.43407	4.11363	5.9339	10.02	4.88688	2.7164	1.44117	1.65651	2.09248	1.73429	2.36963	DUSP5	dual specificity phosphatase 5 [Source:HGNC Symbol;Acc:HGNC:3071]	GO:0005737,GO:0005654,GO:0005634,GO:0017017,GO:0016791,GO:0004725,GO:0008138,GO:0000187,GO:0016311,GO:0000188,GO:0000165,GO:0035970,GO:0035335,GO:0006470	cytoplasm|nucleoplasm|nucleus|MAP kinase tyrosine/serine/threonine phosphatase activity|phosphatase activity|protein tyrosine phosphatase activity|protein tyrosine/serine/threonine phosphatase activity|activation of MAPK activity|dephosphorylation|inactivation of MAPK activity|MAPK cascade|peptidyl-threonine dephosphorylation|peptidyl-tyrosine dephosphorylation|protein dephosphorylation	bom04010	MAPK signaling pathway
ENSBGRG00000009668	287.651	167.732	407.57	2.43154	1.28187	2.7851e-13	6.86546e-12	Up	46.4235	43.6769	29.7176	62.9907	60.6873	40.7901	20.7012	15.9289	15.3235	18.6239	19.7229	19.3567	AIF1L	allograft inflammatory factor 1 like [Source:HGNC Symbol;Acc:HGNC:28904]	GO:0015629,GO:0042995,GO:0005737,GO:0070062,GO:0005925,GO:0032991,GO:0032587,GO:0051015,GO:0005509,GO:0051017,GO:0097178	actin cytoskeleton|cell projection|cytoplasm|extracellular exosome|focal adhesion|protein-containing complex|ruffle membrane|actin filament binding|calcium ion binding|actin filament bundle assembly|ruffle assembly
ENSBGRG00000019635	116.244	204.466	28.0215	0.136724	-2.87066	2.94262e-13	7.23207e-12	Down	0.40311	0.83085	1.19052	1.04089	0.947111	0.605401	16.2247	4.49555	3.14978	4.44474	3.03702	4.26835	DDX25	DEAD-box helicase 25 [Source:HGNC Symbol;Acc:HGNC:18698]	GO:0033391,GO:0005737,GO:0005634,GO:0005524,GO:0004004,GO:0003723,GO:0006406,GO:0007275,GO:0006417,GO:0007286	chromatoid body|cytoplasm|nucleus|ATP binding|ATP-dependent RNA helicase activity|RNA binding|mRNA export from nucleus|multicellular organism development|regulation of translation|spermatid development
ENSBGRG00000021758	237.481	388.399	86.5634	0.222439	-2.16852	2.95585e-13	7.25374e-12	Down	2.75343	4.01986	3.24813	2.3276	1.46101	5.13011	17.2934	6.63188	18.1681	21.9024	9.87822	8.77528	STYK1	serine/threonine/tyrosine kinase 1 [Source:HGNC Symbol;Acc:HGNC:18889]	GO:0031234,GO:0016021,GO:0005886,GO:0005524,GO:0004715,GO:0042127	extrinsic component of cytoplasmic side of plasma membrane|integral component of membrane|plasma membrane|ATP binding|non-membrane spanning protein tyrosine kinase activity|regulation of cell proliferation
ENSBGRG00000011778	395.853	533.138	258.569	0.485365	-1.04286	3.09741e-13	7.57852e-12	Down	14.9251	18.7798	13.3591	16.4186	17.7883	15.7739	33.5014	29.8851	22.1655	35.5635	29.5354	37.1328	BRI3BP	BRI3 binding protein [Source:HGNC Symbol;Acc:HGNC:14251]	GO:0016021,GO:0005741,GO:0005739	integral component of membrane|mitochondrial outer membrane|mitochondrion
ENSBGRG00000026686	39.1654	76.9004	1.43042	0.0187134	-5.73979	3.18951e-13	7.79225e-12	Down	0.259898	0.0535676	0.121194	0	0.0538794	0	13.8837	4.52389	1.48037	0.917014	2.67945	2.23271	CATSPERZ		GO:0036128,GO:0005737,GO:0097228,GO:0030317,GO:0007140,GO:0048240,GO:0007283	CatSper complex|cytoplasm|sperm principal piece|flagellated sperm motility|male meiotic nuclear division|sperm capacitation|spermatogenesis
ENSBGRG00000012699	238.244	476.337	0.151523	0.000521979	-10.9037	3.24931e-13	7.92657e-12	Down	0.0890667	0	0	0	0	0	4.03048	141.946	15.0245	14.9273	72.2235	0.978676			GO:0000786,GO:0005634,GO:0003677,GO:0030154,GO:0007275,GO:0007283	nucleosome|nucleus|DNA binding|cell differentiation|multicellular organism development|spermatogenesis
ENSBGRG00000007529	53.2408	106.482	0	0.00167336	-9.22304	3.39962e-13	8.26871e-12	Down	0	0	0	0	0	0	7.78839	6.14043	0.291071	1.49752	3.07321	0.884799	ZNF280B		GO:0005634,GO:0003677,GO:0003700,GO:0000981,GO:0046872,GO:0006355	nucleus|DNA binding|DNA-binding transcription factor activity|DNA-binding transcription factor activity, RNA polymerase II-specific|metal ion binding|regulation of transcription, DNA-templated
ENSBGRG00000022819	127.199	58.9424	195.456	3.30967	1.72669	3.42313e-13	8.3136e-12	Up	5.88648	4.27531	6.63364	8.23318	7.23479	4.32053	2.22754	1.1089	2.57917	1.45264	1.77839	1.40003	Cracr2b		GO:0005737,GO:0005509,GO:0034613,GO:2001256,GO:0002115	cytoplasm|calcium ion binding|cellular protein localization|regulation of store-operated calcium entry|store-operated calcium entry
ENSBGRG00000005972	2175.97	1393.51	2958.44	2.12287	1.08602	3.45869e-13	8.38758e-12	Up	28.7018	34.1939	34.3872	43.1059	38.6554	28.2118	14.0203	12.371	22.4419	17.4445	14.7085	11.8007	PALM	paralemmin [Source:HGNC Symbol;Acc:HGNC:8594]	GO:0016327,GO:0030424,GO:0016323,GO:0043197,GO:0031527,GO:0005886,GO:0007194,GO:0051491,GO:0008360	apicolateral plasma membrane|axon|basolateral plasma membrane|dendritic spine|filopodium membrane|plasma membrane|negative regulation of adenylate cyclase activity|positive regulation of filopodium assembly|regulation of cell shape
ENSBGRG00000013723	1423.14	2258.05	588.232	0.260337	-1.94155	3.46648e-13	8.39409e-12	Down	90.8857	87.4046	225.379	159.319	62.9403	133.537	431.082	349.581	488.545	484.429	370.287	671.71	CTNNBIP1	catenin beta interacting protein 1 [Source:HGNC Symbol;Acc:HGNC:16913]	GO:0030877,GO:0005829,GO:0005634,GO:0070016,GO:0008013,GO:0009952,GO:0001658,GO:0043392,GO:0043433,GO:0072201,GO:0032091,GO:0048662,GO:0060633,GO:0030178,GO:0045657,GO:0045669,GO:0002528,GO:0016055	beta-catenin destruction complex|cytosol|nucleus|armadillo repeat domain binding|beta-catenin binding|anterior/posterior pattern specification|branching involved in ureteric bud morphogenesis|negative regulation of DNA binding|negative regulation of DNA-binding transcription factor activity|negative regulation of mesenchymal cell proliferation|negative regulation of protein binding|negative regul…	bom04310	Wnt signaling pathway
ENSBGRG00000000348	18.529	37.058	0	0.00481728	-7.69756	3.49805e-13	8.45807e-12	Down	0	0	0	0	0	0	4.50223	10.3739	1.67558	2.95164	7.96107	1.27336		chromosome 12 open reading frame 54 [Source:HGNC Symbol;Acc:HGNC:28553]
ENSBGRG00000013185	371.601	186.629	556.573	2.98233	1.57644	3.73455e-13	9.00344e-12	Up	7.68055	9.78703	4.46182	6.92342	12.2915	7.66051	2.52023	1.92101	3.766	3.36172	2.26357	1.67183	IRS1	insulin receptor substrate 1 [Source:HGNC Symbol;Acc:HGNC:6125]	GO:0005901,GO:0005737,GO:0005829,GO:0005899,GO:0043231,GO:0005634,GO:0005886,GO:0016303,GO:0005158,GO:0005159,GO:0043548,GO:0046934,GO:0001784,GO:0005080,GO:0005088,GO:0042169,GO:0005070,GO:0005068,GO:0032869,GO:0042593,GO:0008286,GO:0048009,GO:0038111,GO:0000165,GO:0046627,GO:0046676,GO:0014065,GO:0048015,GO:0008284,GO:0032000,GO:0046326,GO:0010907,GO:0045725,GO:0046628,GO:0043552,GO:0051897,GO:…	caveola|cytoplasm|cytosol|insulin receptor complex|intracellular membrane-bounded organelle|nucleus|plasma membrane|1-phosphatidylinositol-3-kinase activity|insulin receptor binding|insulin-like growth factor receptor binding|phosphatidylinositol 3-kinase binding|phosphatidylinositol-4,5-bisphosphate 3-kinase activity|phosphotyrosine residue binding|protein kinase C binding|Ras guanyl-nucleotide …	bom04022,bom04068,bom04140,bom04150,bom04151,bom04152,bom04211,bom04213,bom04722,bom04910,bom04920,bom04923,bom04930,bom04931,bom04932,bom04935,bom04960,bom05010,bom05206	cGMP-PKG signaling pathway|FoxO signaling pathway|Autophagy - animal|mTOR signaling pathway|PI3K-Akt signaling pathway|AMPK signaling pathway|Longevity regulating pathway|Longevity regulating pathway - multiple species|Neurotrophin signaling pathway|Insulin signaling pathway|Adipocytokine signaling pathway|Regulation of lipolysis in adipocytes|Type II diabetes mellitus|Insulin resistance|Non-alco…
ENSBGRG00000003960	509.197	318.893	699.502	2.19251	1.13258	3.85725e-13	9.28563e-12	Up	11.4695	15.1108	10.5642	14.1027	16.3945	10.9821	7.06764	3.9685	5.98866	8.03763	4.95564	4.19202	Enah	ENAH actin regulator [Source:HGNC Symbol;Acc:HGNC:18271]	GO:0015629,GO:0030054,GO:0005829,GO:0030175,GO:0005925,GO:0030027,GO:0005886,GO:0001725,GO:0045202,GO:0003779,GO:0005522,GO:0017124,GO:0050699,GO:0030036,GO:0007015,GO:0008154,GO:0070358,GO:0007411,GO:1990830,GO:0001843	actin cytoskeleton|cell junction|cytosol|filopodium|focal adhesion|lamellipodium|plasma membrane|stress fiber|synapse|actin binding|profilin binding|SH3 domain binding|WW domain binding|actin cytoskeleton organization|actin filament organization|actin polymerization or depolymerization|actin polymerization-dependent cell motility|axon guidance|cellular response to leukemia inhibitory factor|neura…	bom04015,bom04360,bom04810	Rap1 signaling pathway|Axon guidance|Regulation of actin cytoskeleton
ENSBGRG00000005066	303.122	167.404	438.839	2.61891	1.38897	4.05043e-13	9.73642e-12	Up	5.519	6.57477	3.98687	5.51915	7.5176	5.73265	2.91554	1.31959	2.54474	2.95164	1.48466	1.5314	TBC1D4	TBC1 domain family member 4 [Source:HGNC Symbol;Acc:HGNC:19165]	GO:0005829,GO:0031982,GO:0005096,GO:0017137,GO:0090630,GO:0032869,GO:0006886,GO:0031339,GO:0016192	cytosol|vesicle|GTPase activator activity|Rab GTPase binding|activation of GTPase activity|cellular response to insulin stimulus|intracellular protein transport|negative regulation of vesicle fusion|vesicle-mediated transport	bom04919,bom04931	Thyroid hormone signaling pathway|Insulin resistance
ENSBGRG00000015628	1193.72	1804.14	583.309	0.323092	-1.62998	4.25509e-13	1.02134e-11	Down	36.7344	39.2822	77.9442	62.6733	30.4297	49.568	159.293	109.1	130.9	130.493	153.736	190.306	EMC9	ER membrane protein complex subunit 9 [Source:HGNC Symbol;Acc:HGNC:20273]	GO:0005737,GO:0072546	cytoplasm|ER membrane protein complex
ENSBGRG00000005255	7814.8	4350.46	11279.1	2.5926	1.3744	4.30197e-13	1.03109e-11	Up	66.6059	104.192	45.2549	83.6175	99.5894	74.3113	30.8951	20.2654	39.2518	40.5328	23.7291	19.1215	COL5A1	collagen type V alpha 1 chain [Source:HGNC Symbol;Acc:HGNC:2209]	GO:0005604,GO:0005588,GO:0062023,GO:0005788,GO:0031012,GO:0005576,GO:0005615,GO:0005201,GO:0030020,GO:0008201,GO:0005178,GO:0046872,GO:0048407,GO:0043394,GO:0001568,GO:0007155,GO:0016477,GO:0032964,GO:0030199,GO:0030198,GO:0048592,GO:0003007,GO:0045112,GO:1903225,GO:0051128,GO:0043588,GO:0097435,GO:0035989,GO:0035313	basement membrane|collagen type V trimer|collagen-containing extracellular matrix|endoplasmic reticulum lumen|extracellular matrix|extracellular region|extracellular space|extracellular matrix structural constituent|extracellular matrix structural constituent conferring tensile strength|heparin binding|integrin binding|metal ion binding|platelet-derived growth factor binding|proteoglycan binding|…	bom04974	Protein digestion and absorption
ENSBGRG00000014604	214.975	124.768	305.183	2.44441	1.28949	4.37306e-13	1.04661e-11	Up	13.7605	14.7616	18.5055	17.7354	17.9144	13.0298	5.80551	5.04287	8.64247	5.12653	5.12115	7.31847	SETMAR
ENSBGRG00000008720	57.32	21.1466	93.4933	4.42868	2.14688	4.63862e-13	1.10534e-11	Up	1.68843	0.936927	0.923608	1.39736	1.69629	1.50911	0.487388	0.322961	0.256079	0.358015	0.141625	0.194608	FAM81A	family with sequence similarity 81 member A [Source:HGNC Symbol;Acc:HGNC:28379]
ENSBGRG00000011980	77.768	127.85	27.6858	0.216342	-2.20861	4.63392e-13	1.10534e-11	Down	0.410502	0.886375	0.478558	0.567842	0.506554	0.788011	4.8544	1.74547	2.1198	1.98293	1.82152	3.43668	NEK10	NIMA related kinase 10 [Source:HGNC Symbol;Acc:HGNC:18592]	GO:1902911,GO:0005524,GO:0046872,GO:0004672,GO:0004674,GO:0043406,GO:0031954,GO:0006468,GO:1902749,GO:0070372	protein kinase complex|ATP binding|metal ion binding|protein kinase activity|protein serine/threonine kinase activity|positive regulation of MAP kinase activity|positive regulation of protein autophosphorylation|protein phosphorylation|regulation of cell cycle G2/M phase transition|regulation of ERK1 and ERK2 cascade
ENSBGRG00000010919	20.3784	40.7568	0	0.00437056	-7.83797	5.08275e-13	1.20942e-11	Down	0	0	0	0	0	0	5.11455	1.68671	0.387145	0.866006	1.82968	0.392282	IRGC		GO:0016020,GO:0005525,GO:0003924	membrane|GTP binding|GTPase activity
ENSBGRG00000009561	108.714	21.9527	195.474	8.86838	3.14867	5.79779e-13	1.37557e-11	Up	1.42244	2.14887	1.64884	2.19124	1.27337	1.88775	0.294369	0.03654	0.513467	0.0891135	0.17626	0.0484398	COL11A1	collagen type XI alpha 1 chain [Source:HGNC Symbol;Acc:HGNC:2186]	GO:0005592,GO:0062023,GO:0005788,GO:0031012,GO:0005576,GO:0005615,GO:0050840,GO:0005201,GO:0030020,GO:1904399,GO:0008201,GO:0046872,GO:0030674,GO:0001502,GO:0002063,GO:0030199,GO:0050910,GO:0048704,GO:0035987,GO:0030198,GO:0042472,GO:0001503,GO:0006029,GO:0007605,GO:0035989,GO:0055010,GO:0007601	collagen type XI trimer|collagen-containing extracellular matrix|endoplasmic reticulum lumen|extracellular matrix|extracellular region|extracellular space|extracellular matrix binding|extracellular matrix structural constituent|extracellular matrix structural constituent conferring tensile strength|heparan sulfate binding|heparin binding|metal ion binding|protein binding, bridging|cartilage conde…	bom04974	Protein digestion and absorption
ENSBGRG00000006001	75.0989	27.0312	123.167	4.54535	2.18439	5.81278e-13	1.37714e-11	Up	1.89352	2.44777	1.52972	2.98435	2.99574	1.92996	0.384983	0.24406	0.982477	0.531112	0.461034	0.282062	ANPEP	alanyl aminopeptidase, membrane [Source:HGNC Symbol;Acc:HGNC:500]	GO:0005737,GO:0016021,GO:0005886,GO:0070006,GO:0042277,GO:0001618,GO:0008270,GO:0001525,GO:0030154,GO:0043171,GO:0006508	cytoplasm|integral component of membrane|plasma membrane|metalloaminopeptidase activity|peptide binding|virus receptor activity|zinc ion binding|angiogenesis|cell differentiation|peptide catabolic process|proteolysis	bom00480,bom04614,bom04640	Glutathione metabolism|Renin-angiotensin system|Hematopoietic cell lineage
ENSBGRG00000019614	383.779	546.109	221.448	0.405023	-1.30392	5.91911e-13	1.40032e-11	Down	20.2377	14.6134	21.346	17.9965	10.346	16.6495	45.1293	38.5131	42.3755	33.0162	39.1684	38.7815	PIH1D3	PIH1 domain containing 3 [Source:HGNC Symbol;Acc:HGNC:28570]	GO:0005737,GO:0051087,GO:0070286,GO:0003341,GO:0030317	cytoplasm|chaperone binding|axonemal dynein complex assembly|cilium movement|flagellated sperm motility
ENSBGRG00000006523	109.161	173.79	44.5313	0.256364	-1.96373	5.99974e-13	1.41735e-11	Down	1.74335	2.35621	1.46598	1.13769	0.710978	1.08433	3.59598	4.264	6.57412	6.93267	4.47633	5.65263	M1AP	meiosis 1 associated protein [Source:HGNC Symbol;Acc:HGNC:25183]	GO:0005737,GO:0016021,GO:0042802,GO:0030154,GO:0031497,GO:0007292,GO:0051308,GO:0007127,GO:0006396,GO:0007283	cytoplasm|integral component of membrane|identical protein binding|cell differentiation|chromatin assembly|female gamete generation|male meiosis chromosome separation|meiosis I|RNA processing|spermatogenesis
ENSBGRG00000012900	283.737	417.835	149.64	0.357454	-1.48417	6.50105e-13	1.52919e-11	Down	9.16599	7.47809	16.0284	12.464	10.0948	7.92435	31.1227	25.7566	33.9554	21.6167	27.7638	27.5954	Fam229a	family with sequence similarity 229 member A [Source:HGNC Symbol;Acc:HGNC:44652]
ENSBGRG00000005963	1896.82	1227.2	2566.44	2.09151	1.06455	6.66141e-13	1.56467e-11	Up	87.3503	123.327	106.951	145.608	128.474	89.0264	39.7341	47.8898	56.8976	61.5918	54.6294	45.6039	OLFML3	olfactomedin like 3 [Source:HGNC Symbol;Acc:HGNC:24956]	GO:0005576,GO:0007275	extracellular region|multicellular organism development
ENSBGRG00000013425	766.417	472.472	1060.36	2.24502	1.16673	6.81758e-13	1.59907e-11	Up	21.7588	31.6429	19.5781	31.6565	35.7402	23.0313	10.9345	9.95643	16.2403	9.91447	10.8869	10.4677	ECM2	extracellular matrix protein 2 [Source:HGNC Symbol;Acc:HGNC:3154]	GO:0031012,GO:0070052,GO:0008201,GO:0030198,GO:0010811	extracellular matrix|collagen V binding|heparin binding|extracellular matrix organization|positive regulation of cell-substrate adhesion
ENSBGRG00000000772	31.7848	62.4586	1.1111	0.0179459	-5.8002	7.37581e-13	1.72263e-11	Down	0.0424351	0	0	0.0228278	0.0439861	0.0503133	4.37919	1.63077	0.255654	0.959185	0.630996	0.699423	COMP	cartilage oligomeric matrix protein [Source:HGNC Symbol;Acc:HGNC:2227]	GO:0005576,GO:0005509,GO:0005518,GO:0005201,GO:0001968,GO:0043395,GO:0008201,GO:0002020,GO:0005499,GO:0006915,GO:0007155,GO:0003417,GO:0060173,GO:0043066	extracellular region|calcium ion binding|collagen binding|extracellular matrix structural constituent|fibronectin binding|heparan sulfate proteoglycan binding|heparin binding|protease binding|vitamin D binding|apoptotic process|cell adhesion|growth plate cartilage development|limb development|negative regulation of apoptotic process	bom04145,bom04151,bom04510,bom04512,bom05144,bom05165	Phagosome|PI3K-Akt signaling pathway|Focal adhesion|ECM-receptor interaction|Malaria|Human papillomavirus infection
ENSBGRG00000023889	2692.11	1552.03	3832.19	2.469	1.30393	7.49226e-13	1.74487e-11	Up	96.9047	115.666	74.2465	139.239	122.007	78.1623	37.8688	25.9544	62.3894	46.4046	36.6859	31.846	MMP2	matrix metallopeptidase 2 [Source:HGNC Symbol;Acc:HGNC:7166]	GO:0031012,GO:0016020,GO:0005634,GO:0004222,GO:0008270,GO:0001525,GO:0030574	extracellular matrix|membrane|nucleus|metalloendopeptidase activity|zinc ion binding|angiogenesis|collagen catabolic process	bom01522,bom04670,bom04912,bom04915,bom04926,bom04933,bom05200,bom05205,bom05219,bom05418	Endocrine resistance|Leukocyte transendothelial migration|GnRH signaling pathway|Estrogen signaling pathway|Relaxin signaling pathway|AGE-RAGE signaling pathway in diabetic complications|Pathways in cancer|Proteoglycans in cancer|Bladder cancer|Fluid shear stress and atherosclerosis
ENSBGRG00000012580	4878.88	9293.68	464.086	0.0499211	-4.32421	7.54343e-13	1.7543e-11	Down	42.1619	65.5888	271.974	96.3395	16.2325	113.547	2991.08	1062.71	1824.46	1543.63	1604.75	2852.28	S100G	S100 calcium binding protein G [Source:HGNC Symbol;Acc:HGNC:1436]	GO:0016324,GO:0016323,GO:0005509,GO:0005499	apical plasma membrane|basolateral plasma membrane|calcium ion binding|vitamin D binding	bom04978	Mineral absorption
ENSBGRG00000018056	17.2041	0.984371	33.4239	33.2075	5.05344	7.80898e-13	1.81093e-11	Up	2.90211	1.80478	1.1083	1.72268	1.97088	1.72045	0	0	0.0548088	0.110342	0.0496017	0.0999648	Cacng4	calcium voltage-gated channel auxiliary subunit gamma 4 [Source:HGNC Symbol;Acc:HGNC:1408]	GO:0032281,GO:0044297,GO:0009986,GO:0098978,GO:0099061,GO:0005622,GO:1990454,GO:0014069,GO:0098839,GO:0036477,GO:0005246,GO:0016247,GO:0035255,GO:0005245,GO:0099590,GO:0098943,GO:2000969,GO:0051968,GO:0098970,GO:2000311,GO:0098962,GO:0042220,GO:0019226	AMPA glutamate receptor complex|cell body|cell surface|glutamatergic synapse|integral component of postsynaptic density membrane|intracellular|L-type voltage-gated calcium channel complex|postsynaptic density|postsynaptic density membrane|somatodendritic compartment|calcium channel regulator activity|channel regulator activity|ionotropic glutamate receptor binding|voltage-gated calcium channel ac…	bom04010,bom04260,bom04261,bom04921,bom05410,bom05412,bom05414	MAPK signaling pathway|Cardiac muscle contraction|Adrenergic signaling in cardiomyocytes|Oxytocin signaling pathway|Hypertrophic cardiomyopathy|Arrhythmogenic right ventricular cardiomyopathy|Dilated cardiomyopathy
ENSBGRG00000025768	135.451	62.3124	208.589	3.35107	1.74462	7.94987e-13	1.83842e-11	Up	4.2991	3.2446	2.58976	3.42174	5.69867	3.18341	1.49934	1.06578	0.857798	1.48022	0.918889	0.542794	ZNF280C	zinc finger protein 280C [Source:HGNC Symbol;Acc:HGNC:25955]	GO:0005634,GO:0003677,GO:0003700,GO:0000981,GO:0046872,GO:0006355	nucleus|DNA binding|DNA-binding transcription factor activity|DNA-binding transcription factor activity, RNA polymerase II-specific|metal ion binding|regulation of transcription, DNA-templated
ENSBGRG00000002316	932.067	562.343	1301.79	2.31393	1.21035	8.24321e-13	1.89825e-11	Up	30.7546	28.873	33.1357	37.3225	28.3095	27.437	15.2726	9.28263	18.9992	14.6206	7.75965	11.2802	CTNNAL1	catenin alpha like 1 [Source:HGNC Symbol;Acc:HGNC:2512]	GO:0005938,GO:0005856,GO:0051015,GO:0045296,GO:0007155,GO:0007266	cell cortex|cytoskeleton|actin filament binding|cadherin binding|cell adhesion|Rho protein signal transduction
ENSBGRG00000022937	491.715	714.593	268.836	0.375676	-1.41244	8.65913e-13	1.99124e-11	Down	19.8828	17.3533	26.0482	21.1827	10.7411	20.2722	52.2534	36.6746	54.8381	50.7729	38.5213	60.6839	TLCD1	TLC domain containing 1 [Source:HGNC Symbol;Acc:HGNC:25177]	GO:0016021,GO:0005886	integral component of membrane|plasma membrane
ENSBGRG00000008636	47.3188	89.0085	5.62919	0.0613243	-4.0274	8.68908e-13	1.99533e-11	Down	0.071918	0.0555863	0.440166	0.019344	0.0372733	0.0213174	1.90505	1.56479	1.28013	1.7842	1.31892	2.24501	DYNC1I1	dynein cytoplasmic 1 intermediate chain 1 [Source:HGNC Symbol;Acc:HGNC:2963]	GO:0000777,GO:0005737,GO:0005868,GO:0036464,GO:0005829,GO:0030286,GO:0000776,GO:0005874,GO:0005634,GO:0048471,GO:0055037,GO:0000922,GO:0031982,GO:0045504,GO:0045503,GO:0008017,GO:0003777,GO:0003774,GO:0030507,GO:0019886,GO:0006888,GO:0007018,GO:0047496	condensed chromosome kinetochore|cytoplasm|cytoplasmic dynein complex|cytoplasmic ribonucleoprotein granule|cytosol|dynein complex|kinetochore|microtubule|nucleus|perinuclear region of cytoplasm|recycling endosome|spindle pole|vesicle|dynein heavy chain binding|dynein light chain binding|microtubule binding|microtubule motor activity|motor activity|spectrin binding|antigen processing and presenta…	bom04145,bom04962,bom05132	Phagosome|Vasopressin-regulated water reabsorption|Salmonella infection
ENSBGRG00000002649	34.5231	59.6991	9.34715	0.158987	-2.65302	8.76907e-13	2.01089e-11	Down	0.510518	0.445174	0.0915624	0.46476	0.651295	0.325929	1.387	2.92955	2.45192	3.29082	2.25791	2.39292	INHBB	inhibin subunit beta B [Source:HGNC Symbol;Acc:HGNC:6067]	GO:0005615,GO:0048471,GO:0005125,GO:0008083,GO:0005179,GO:0042803,GO:0005160,GO:0032924,GO:0048468,GO:0032869,GO:0009267,GO:0045444,GO:0046882,GO:0048178,GO:0046676,GO:0046881,GO:0060279,GO:0010862,GO:0042981,GO:0043408,GO:0009611,GO:0060395	extracellular space|perinuclear region of cytoplasm|cytokine activity|growth factor activity|hormone activity|protein homodimerization activity|transforming growth factor beta receptor binding|activin receptor signaling pathway|cell development|cellular response to insulin stimulus|cellular response to starvation|fat cell differentiation|negative regulation of follicle-stimulating hormone secreti…	bom04060,bom04350,bom04550	Cytokine-cytokine receptor interaction|TGF-beta signaling pathway|Signaling pathways regulating pluripotency of stem cells
ENSBGRG00000010319	389.492	536.814	242.17	0.450448	-1.15057	9.06436e-13	2.07571e-11	Down	11.2268	11.3164	11.2252	8.90482	7.77224	15.7887	27.3601	19.2658	22.8448	23.5378	22.624	23.6982	TENT5C	terminal nucleotidyltransferase 5C [Source:HGNC Symbol;Acc:HGNC:24712]	GO:0005737,GO:0005634,GO:1990817,GO:0003723,GO:0048255	cytoplasm|nucleus|RNA adenylyltransferase activity|RNA binding|mRNA stabilization
ENSBGRG00000022806	1100.53	724.285	1476.77	2.03973	1.02838	9.10462e-13	2.08203e-11	Up	60.6499	46.2061	39.8709	47.4383	64.3451	48.8222	19.7467	22.8857	23.6733	25.71	28.9549	20.1948	TGIF1	TGFB induced factor homeobox 1 [Source:HGNC Symbol;Acc:HGNC:11776]	GO:0005654,GO:0070410,GO:0003700,GO:0000981,GO:0001078,GO:0000978,GO:0003714,GO:0071363,GO:0007275,GO:0000122,GO:0042493	nucleoplasm|co-SMAD binding|DNA-binding transcription factor activity|DNA-binding transcription factor activity, RNA polymerase II-specific|proximal promoter DNA-binding transcription repressor activity, RNA polymerase II-specific|RNA polymerase II proximal promoter sequence-specific DNA binding|transcription corepressor activity|cellular response to growth factor stimulus|multicellular organism …	bom04350	TGF-beta signaling pathway
ENSBGRG00000012984	692.142	954.066	430.218	0.4507	-1.14976	9.42119e-13	2.14845e-11	Down	29.0035	23.5187	29.4339	28.656	20.5414	34.5251	55.8609	62.6259	56.9577	46.6316	62.543	60.426	CCDC28A	coiled-coil domain containing 28A [Source:HGNC Symbol;Acc:HGNC:21098]
ENSBGRG00000024942	15638.6	22126.5	9150.57	0.413545	-1.27388	9.53601e-13	2.17162e-11	Down	105.783	104.434	117.055	118.041	66.6355	139.546	188.804	267.351	241.188	348.97	225.222	221.102	PAX2	paired box 2 [Source:HGNC Symbol;Acc:HGNC:8616]
ENSBGRG00000019592	229.087	74.363	383.811	5.15254	2.36528	9.73876e-13	2.21167e-11	Up	18.3859	21.7277	12.9185	15.8517	24.5644	13.8275	3.66461	1.07894	7.41023	4.53042	1.97484	1.53396	AGTR1	angiotensin II receptor type 1 [Source:HGNC Symbol;Acc:HGNC:336]	GO:0016021,GO:0005886,GO:0004945,GO:0019229	integral component of membrane|plasma membrane|angiotensin type II receptor activity|regulation of vasoconstriction	bom04020,bom04022,bom04072,bom04080,bom04261,bom04270,bom04371,bom04614,bom04924,bom04925,bom04927,bom04933,bom04934,bom05171,bom05200	Calcium signaling pathway|cGMP-PKG signaling pathway|Phospholipase D signaling pathway|Neuroactive ligand-receptor interaction|Adrenergic signaling in cardiomyocytes|Vascular smooth muscle contraction|Apelin signaling pathway|Renin-angiotensin system|Renin secretion|Aldosterone synthesis and secretion|Cortisol synthesis and secretion|AGE-RAGE signaling pathway in diabetic complications|Cushing sy…
ENSBGRG00000012496	185.148	51.78	318.515	6.15162	2.62097	9.86827e-13	2.23799e-11	Up	11.9034	13.2484	19.6496	25.921	18.0635	12.4197	1.2087	2.09887	5.94567	1.83748	3.5872	0.903684	ECRG4		GO:0016324,GO:0005737,GO:0005615,GO:0030133,GO:0007417,GO:0008285,GO:0009611	apical plasma membrane|cytoplasm|extracellular space|transport vesicle|central nervous system development|negative regulation of cell proliferation|response to wounding
ENSBGRG00000025210	467.041	662.361	271.721	0.409799	-1.28701	1.0464e-12	2.36006e-11	Down	9.50176	10.8026	11.2741	11.3506	6.90484	11.4262	30.1928	17.6957	20.9642	21.6992	19.3077	32.0211	TEX30	testis expressed 30 [Source:HGNC Symbol;Acc:HGNC:25188]	GO:0016787	hydrolase activity
ENSBGRG00000020117	122.817	174.903	70.7318	0.404507	-1.30576	1.04842e-12	2.3614e-11	Down	0.941889	0.996208	0.823532	1.45339	0.770774	0.881648	2.68102	2.12921	2.00915	2.76033	2.18684	1.98078	TTC41P		GO:0005737	cytoplasm
ENSBGRG00000018228	55.9544	107.629	4.28007	0.0399564	-4.64543	1.05378e-12	2.37021e-11	Down	0.0652251	0.0168044	0.0190097	0.087719	0.169023	0.116002	6.33512	1.78779	0.357231	0.701201	1.45481	0.700413	CCDC110		GO:0005634	nucleus
ENSBGRG00000025808	73.6958	147.204	0.187801	0.00168887	-9.20972	1.08259e-12	2.43169e-11	Down	0	0	0.156038	0	0	0	84.2058	22.3903	3.2255	6.4936	6.36885	6.01663	HDGF		GO:0062023,GO:0005737,GO:0005576,GO:0005615,GO:0005654,GO:0017053,GO:0003677,GO:0008083,GO:0008201,GO:0000166,GO:0003723,GO:0003714,GO:0001222,GO:0008283,GO:0036498,GO:0000122,GO:0007165	collagen-containing extracellular matrix|cytoplasm|extracellular region|extracellular space|nucleoplasm|transcriptional repressor complex|DNA binding|growth factor activity|heparin binding|nucleotide binding|RNA binding|transcription corepressor activity|transcription corepressor binding|cell proliferation|IRE1-mediated unfolded protein response|negative regulation of transcription by RNA polymer…
ENSBGRG00000026570	531.917	227.795	836.039	3.67283	1.87689	1.08608e-12	2.43621e-11	Up	45.9217	62.512	34.7127	40.5319	69.7057	30.1159	11.88	12.9051	9.14574	6.045	19.0467	11.9077			GO:0005576,GO:0004252	extracellular region|serine-type endopeptidase activity
ENSBGRG00000011341	52.7072	84.4001	21.0144	0.248941	-2.00612	1.09142e-12	2.44151e-11	Down	0.523751	0.388621	0.390773	0.653659	0.521178	0.47195	2.4279	1.11294	1.65227	1.40909	2.40909	2.15552	DRC1	dynein regulatory complex subunit 1 [Source:HGNC Symbol;Acc:HGNC:24245]	GO:0005930,GO:0031514,GO:0070286,GO:0060285,GO:0007368,GO:0007507,GO:0003352	axoneme|motile cilium|axonemal dynein complex assembly|cilium-dependent cell motility|determination of left/right symmetry|heart development|regulation of cilium movement
ENSBGRG00000015926	529.801	288.147	771.455	2.67558	1.41985	1.13676e-12	2.53605e-11	Up	17.728	25.1101	22.8961	36.0013	22.6796	16.6469	8.32109	5.27957	8.94641	12.4993	8.50263	6.79429	PI15	peptidase inhibitor 15 [Source:HGNC Symbol;Acc:HGNC:8946]	GO:0070062,GO:0005615,GO:0030414,GO:0007275	extracellular exosome|extracellular space|peptidase inhibitor activity|multicellular organism development
ENSBGRG00000011893	267.205	361.571	172.84	0.47712	-1.06758	1.21177e-12	2.69606e-11	Down	3.53488	3.09092	3.99604	4.24493	2.73881	2.94227	7.44833	5.34742	7.52894	8.40544	5.87567	6.50929	IL15RA				bom04060,bom04630,bom04672,bom05166,bom05200	Cytokine-cytokine receptor interaction|JAK-STAT signaling pathway|Intestinal immune network for IgA production|Human T-cell leukemia virus 1 infection|Pathways in cancer
ENSBGRG00000005548	38785.4	18935	58635.7	3.09666	1.63071	1.21978e-12	2.71022e-11	Up	483.932	766.672	343.571	844.137	612.924	571.884	147.568	96.564	319.165	206.807	194.537	145.049	COL1A1		GO:0005584,GO:0005737,GO:0031012,GO:0005615,GO:0005201,GO:0042802,GO:0046872,GO:0048407,GO:0002020,GO:0001568,GO:0060346,GO:0060351,GO:0071230,GO:0071260,GO:0032964,GO:0030199,GO:0038063,GO:0048706,GO:0001958,GO:0030198,GO:0060325,GO:0001957,GO:0010812,GO:0001503,GO:0001649,GO:0090263,GO:0030335,GO:0010718,GO:0045893,GO:0070208,GO:0034504,GO:0015031,GO:0009612,GO:0007605,GO:0001501,GO:0043588,GO:…	collagen type I trimer|cytoplasm|extracellular matrix|extracellular space|extracellular matrix structural constituent|identical protein binding|metal ion binding|platelet-derived growth factor binding|protease binding|blood vessel development|bone trabecula formation|cartilage development involved in endochondral bone morphogenesis|cellular response to amino acid stimulus|cellular response to mec…	bom04151,bom04510,bom04512,bom04611,bom04926,bom04933,bom04974,bom05146,bom05165,bom05205	PI3K-Akt signaling pathway|Focal adhesion|ECM-receptor interaction|Platelet activation|Relaxin signaling pathway|AGE-RAGE signaling pathway in diabetic complications|Protein digestion and absorption|Amoebiasis|Human papillomavirus infection|Proteoglycans in cancer
ENSBGRG00000006303	141.301	202.933	79.6699	0.392959	-1.34755	1.24741e-12	2.76786e-11	Down	1.91155	2.18616	1.82082	2.65856	1.95725	1.90712	6.68964	5.53325	3.49829	5.78332	4.36761	4.07512	CLIP4	CAP-Gly domain containing linker protein family member 4 [Source:HGNC Symbol;Acc:HGNC:26108]	GO:0043231	intracellular membrane-bounded organelle
ENSBGRG00000004703	1310.65	811.622	1809.68	2.22974	1.15688	1.26644e-12	2.79875e-11	Up	16.7507	22.5017	17.278	24.0713	23.2317	15.1683	7.60061	7.04176	11.8781	10.9089	7.47715	5.81237	ZEB2	zinc finger E-box binding homeobox 2 [Source:HGNC Symbol;Acc:HGNC:14881]	GO:0005829,GO:0000790,GO:0005730,GO:0005634,GO:0001205,GO:0000981,GO:0001227,GO:0046872,GO:0019208,GO:0070412,GO:0043565,GO:0021846,GO:0048668,GO:0021540,GO:0021957,GO:0048066,GO:0021766,GO:0061373,GO:0097324,GO:0000122,GO:0007399,GO:0001755,GO:0001843,GO:0050772,GO:0043507,GO:1902748,GO:0048023,GO:0045636,GO:0045944,GO:0030177,GO:1903056,GO:0001756	cytosol|nuclear chromatin|nucleolus|nucleus|distal enhancer DNA-binding transcription activator activity, RNA polymerase II-specific|DNA-binding transcription factor activity, RNA polymerase II-specific|DNA-binding transcription repressor activity, RNA polymerase II-specific|metal ion binding|phosphatase regulator activity|R-SMAD binding|sequence-specific DNA binding|cell proliferation in forebra…	bom05206	MicroRNAs in cancer
ENSBGRG00000016618	17.3364	34.6729	0	0.00513724	-7.60479	1.26405e-12	2.79875e-11	Down	0	0	0	0	0	0	1.25676	0.396004	0.167901	0.120721	0.325606	0.174989	DRC7	dynein regulatory complex subunit 7 [Source:HGNC Symbol;Acc:HGNC:25289]	GO:0005737,GO:0005856,GO:0031514	cytoplasm|cytoskeleton|motile cilium
ENSBGRG00000001080	37.3436	73.278	1.40932	0.0195419	-5.67729	1.26964e-12	2.80207e-11	Down	0.0109263	0.0112601	0	0.0705332	0.0113257	0	2.60486	1.06209	0.179527	0.313235	0.411593	0.556641	KIAA1324	KIAA1324 [Source:HGNC Symbol;Acc:HGNC:29618]	GO:0070062,GO:0005794,GO:0005887,GO:0031902,GO:0005765,GO:0005886,GO:0003723,GO:0000045,GO:0009267,GO:2000786,GO:0044090	extracellular exosome|Golgi apparatus|integral component of plasma membrane|late endosome membrane|lysosomal membrane|plasma membrane|RNA binding|autophagosome assembly|cellular response to starvation|positive regulation of autophagosome assembly|positive regulation of vacuole organization
ENSBGRG00000018287	1482.69	2033.29	932.091	0.45827	-1.12573	1.45282e-12	3.18074e-11	Down	17.8585	17.6312	15.3002	15.1794	9.87911	21.3962	41.5942	26.1189	33.2191	33.7658	31.8907	35.0229	EMB	embigin [Source:HGNC Symbol;Acc:HGNC:30465]	GO:0030424,GO:0030054,GO:0005887,GO:0005886,GO:0045202,GO:0098632,GO:0008028,GO:0007411,GO:0070593,GO:0007156,GO:0035879	axon|cell junction|integral component of plasma membrane|plasma membrane|synapse|cell-cell adhesion mediator activity|monocarboxylic acid transmembrane transporter activity|axon guidance|dendrite self-avoidance|homophilic cell adhesion via plasma membrane adhesion molecules|plasma membrane lactate transport
ENSBGRG00000021551	412.214	207.164	617.264	2.97914	1.5749	1.4511e-12	3.18074e-11	Up	2.93829	3.35803	1.65781	2.97383	5.32505	3.40563	1.25771	0.750442	1.37716	1.37587	0.807543	0.700852	SDK1	sidekick cell adhesion molecule 1 [Source:HGNC Symbol;Acc:HGNC:19307]	GO:0030054,GO:0016021,GO:0005886,GO:0045202,GO:0042802,GO:0048148,GO:0045216,GO:0007156,GO:0060998,GO:0010842,GO:0007416	cell junction|integral component of membrane|plasma membrane|synapse|identical protein binding|behavioral response to cocaine|cell-cell junction organization|homophilic cell adhesion via plasma membrane adhesion molecules|regulation of dendritic spine development|retina layer formation|synapse assembly
ENSBGRG00000006932	154.307	219.205	89.4099	0.408876	-1.29027	1.50498e-12	3.29055e-11	Down	1.75844	1.69398	1.6266	1.93302	3.05106	1.4277	5.54821	4.14791	4.31291	4.13065	4.09264	4.2768	Fam83f	family with sequence similarity 83 member F [Source:HGNC Symbol;Acc:HGNC:25148]
ENSBGRG00000026089	1491.5	2024.35	958.65	0.473423	-1.0788	1.54446e-12	3.37239e-11	Down	15.5647	13.5272	17.008	16.626	10.1539	16.0422	30.1594	30.8539	24.2383	29.8834	31.591	30.4137	PARN	poly(A)-specific ribonuclease [Source:HGNC Symbol;Acc:HGNC:8609]	GO:0005737,GO:0005730,GO:0000175,GO:0043169,GO:0046872,GO:0004535,GO:0019901,GO:0003723,GO:0000495,GO:0010587,GO:0110008,GO:0000184,GO:0000289,GO:0071051,GO:0051973,GO:0032212,GO:1904872,GO:0090669	cytoplasm|nucleolus|3'-5'-exoribonuclease activity|cation binding|metal ion binding|poly(A)-specific ribonuclease activity|protein kinase binding|RNA binding|box H/ACA snoRNA 3'-end processing|miRNA catabolic process|ncRNA deadenylation|nuclear-transcribed mRNA catabolic process, nonsense-mediated decay|nuclear-transcribed mRNA poly(A) tail shortening|polyadenylation-dependent snoRNA 3'-end proce…	bom03018	RNA degradation
ENSBGRG00000009069	859.814	1564.65	154.974	0.0989802	-3.33672	1.58137e-12	3.44522e-11	Down	1.70726	5.55604	6.67798	2.3202	1.95593	4.84746	16.3639	34.9121	57.0131	65.935	34.9842	15.2141	TGM5	transglutaminase 5 [Source:HGNC Symbol;Acc:HGNC:11781]	GO:0005737,GO:0005886,GO:0046872,GO:0003810,GO:0006464,GO:0070268,GO:0008544,GO:0018149	cytoplasm|plasma membrane|metal ion binding|protein-glutamine gamma-glutamyltransferase activity|cellular protein modification process|cornification|epidermis development|peptide cross-linking
ENSBGRG00000026637	250.884	149.783	351.984	2.35022	1.2328	1.58201e-12	3.44522e-11	Up	11.1399	12.0527	10.5325	11.0101	13.517	10.7467	3.71117	4.16404	6.46949	6.60895	3.94189	3.03752	Nrxn2		GO:0016021,GO:0007155	integral component of membrane|cell adhesion
ENSBGRG00000022377	501.588	695.339	307.837	0.442746	-1.17545	1.59316e-12	3.4649e-11	Down	2.8972	3.77143	2.89978	3.26063	2.94382	3.88706	9.88759	7.91738	4.86469	6.58864	5.99914	6.55927	Cobl	cordon-bleu WH2 repeat protein [Source:HGNC Symbol;Acc:HGNC:22199]	GO:0030424,GO:0044295,GO:0005938,GO:0005856,GO:0030425,GO:0044294,GO:0016020,GO:0043025,GO:0048471,GO:0005886,GO:0001726,GO:0003785,GO:0051764,GO:0051639,GO:0030041,GO:0048669,GO:0048565,GO:0000578,GO:0033504,GO:0001889,GO:0001843,GO:0030903,GO:1900006,GO:1900029,GO:0001757	axon|axonal growth cone|cell cortex|cytoskeleton|dendrite|dendritic growth cone|membrane|neuronal cell body|perinuclear region of cytoplasm|plasma membrane|ruffle|actin monomer binding|actin crosslink formation|actin filament network formation|actin filament polymerization|collateral sprouting in absence of injury|digestive tract development|embryonic axis specification|floor plate development|li…
ENSBGRG00000017706	315.649	200.598	430.7	2.1497	1.10413	1.62936e-12	3.52963e-11	Up	14.9461	11.0847	9.50125	13.4415	12.8441	11.9351	6.51388	5.57336	4.33777	4.42276	5.49592	5.84436	ST8SIA4	ST8 alpha-N-acetyl-neuraminide alpha-2,8-sialyltransferase 4 [Source:HGNC Symbol;Acc:HGNC:10871]
ENSBGRG00000008572	260.291	131.412	389.17	2.96296	1.56704	1.65806e-12	3.58708e-11	Up	8.54976	15.1773	6.51037	9.9696	17.0585	7.79322	3.51824	2.93262	3.81646	4.76803	2.54754	3.13482	FLRT3	fibronectin leucine rich transmembrane protein 3 [Source:HGNC Symbol;Acc:HGNC:3762]	GO:0043679,GO:0044295,GO:0030054,GO:0005911,GO:0005829,GO:0005789,GO:0031012,GO:0005615,GO:0005925,GO:0098978,GO:0005887,GO:0099055,GO:0005886,GO:0097060,GO:0045499,GO:0005104,GO:0030674,GO:0042803,GO:0007411,GO:0098742,GO:0048598,GO:0008543,GO:0060322,GO:0007507,GO:0031175,GO:1990138,GO:0051965,GO:0003345,GO:0048678,GO:0007416,GO:0099560	axon terminus|axonal growth cone|cell junction|cell-cell junction|cytosol|endoplasmic reticulum membrane|extracellular matrix|extracellular space|focal adhesion|glutamatergic synapse|integral component of plasma membrane|integral component of postsynaptic membrane|plasma membrane|synaptic membrane|chemorepellent activity|fibroblast growth factor receptor binding|protein binding, bridging|protein …
ENSBGRG00000020350	661.106	892.407	429.805	0.481517	-1.05434	1.81048e-12	3.90655e-11	Down	9.79514	11.0223	9.83165	8.05747	10.5857	13.9312	19.8526	20.6284	16.7917	21.1162	24.4275	20.1615	SLAIN1	SLAIN motif family member 1 [Source:HGNC Symbol;Acc:HGNC:26387]	GO:0005737,GO:0005856	cytoplasm|cytoskeleton
ENSBGRG00000025384	501.497	318.703	684.291	2.14662	1.10207	1.89731e-12	4.0832e-11	Up	19.4228	20.3335	18.0964	18.9093	23.3508	17.5834	9.48678	7.16312	10.8766	12.1932	7.52868	5.12599	COLGALT1	collagen beta(1-O)galactosyltransferase 1 [Source:HGNC Symbol;Acc:HGNC:26182]	GO:0005788,GO:0050211,GO:1904028	endoplasmic reticulum lumen|procollagen galactosyltransferase activity|positive regulation of collagen fibril organization	bom00310,bom00514	Lysine degradation|Other types of O-glycan biosynthesis
ENSBGRG00000015474	18.0989	0	36.1977	193.469	7.59596	1.91203e-12	4.1095e-11	Up	0.764084	1.378	4.50947	3.18553	1.13852	0.339727	0	0	0	0	0	0	DEFB118		GO:0005576,GO:0042742,GO:0045087	extracellular region|defense response to bacterium|innate immune response
ENSBGRG00000007982	222.743	98.1316	347.354	3.53436	1.82145	1.91722e-12	4.11526e-11	Up	16.0617	14.7641	10.8207	14.0677	23.9273	14.7851	3.47424	1.77894	7.20542	6.22959	3.56048	3.30562	Sp5	Sp5 transcription factor [Source:HGNC Symbol;Acc:HGNC:14529]	GO:0005634,GO:0003677,GO:0000981,GO:0001227,GO:0046872,GO:0000977,GO:0043565,GO:0060349,GO:0071407,GO:0000122,GO:0036342,GO:0006357	nucleus|DNA binding|DNA-binding transcription factor activity, RNA polymerase II-specific|DNA-binding transcription repressor activity, RNA polymerase II-specific|metal ion binding|RNA polymerase II regulatory region sequence-specific DNA binding|sequence-specific DNA binding|bone morphogenesis|cellular response to organic cyclic compound|negative regulation of transcription by RNA polymerase II|…
ENSBGRG00000001263	2213.2	3183.59	1242.8	0.390349	-1.35716	1.94695e-12	4.17364e-11	Down	28.9279	31.6613	28.0868	29.8966	19.0636	37.6532	79.3778	81.5035	47.3917	54.084	74.9777	82.1763	PXYLP1	2-phosphoxylose phosphatase 1 [Source:HGNC Symbol;Acc:HGNC:26303]	GO:0005794,GO:0000139,GO:0016021,GO:0016791,GO:0050650,GO:0006024,GO:0010909	Golgi apparatus|Golgi membrane|integral component of membrane|phosphatase activity|chondroitin sulfate proteoglycan biosynthetic process|glycosaminoglycan biosynthetic process|positive regulation of heparan sulfate proteoglycan biosynthetic process
ENSBGRG00000007186	198.907	81.6313	316.184	3.87149	1.95289	1.96466e-12	4.20612e-11	Up	1.39278	3.43062	1.33972	2.21076	3.19811	1.79205	0.64798	0.367087	0.950944	0.6129	0.31576	0.39305	KIF26B	kinesin family member 26B [Source:HGNC Symbol;Acc:HGNC:25484]	GO:0005737,GO:0005871,GO:0005874,GO:0005524,GO:0008017,GO:0003777,GO:0030010,GO:0022409,GO:0072092	cytoplasm|kinesin complex|microtubule|ATP binding|microtubule binding|microtubule motor activity|establishment of cell polarity|positive regulation of cell-cell adhesion|ureteric bud invasion
ENSBGRG00000009303	2169.95	1290.72	3049.19	2.3626	1.24037	2.00767e-12	4.2926e-11	Up	40.5855	39.7412	32.8753	49.585	55.1023	39.4822	10.1069	15.4047	24.1339	20.4291	16.6485	15.7223	EDNRA	endothelin receptor type A [Source:HGNC Symbol;Acc:HGNC:3179]	GO:0016021,GO:0005886,GO:0004962,GO:0007193,GO:0014824,GO:0001569,GO:0048484,GO:0060322,GO:0007507,GO:0001701,GO:0014032,GO:0008217,GO:0010827,GO:0007585,GO:0001666	integral component of membrane|plasma membrane|endothelin receptor activity|adenylate cyclase-inhibiting G protein-coupled receptor signaling pathway|artery smooth muscle contraction|branching involved in blood vessel morphogenesis|enteric nervous system development|head development|heart development|in utero embryonic development|neural crest cell development|regulation of blood pressure|regulat…	bom04020,bom04022,bom04024,bom04080,bom04270,bom04924,bom05200	Calcium signaling pathway|cGMP-PKG signaling pathway|cAMP signaling pathway|Neuroactive ligand-receptor interaction|Vascular smooth muscle contraction|Renin secretion|Pathways in cancer
ENSBGRG00000024727	628.657	839.811	417.502	0.496764	-1.00937	2.05857e-12	4.39573e-11	Down	17.257	20.0014	23.619	23.6303	16.8655	23.4369	37.4999	40.2772	37.1184	36.7211	43.4119	41.1034	ALKBH3	alkB homolog 3, alpha-ketoglutaratedependent dioxygenase [Source:HGNC Symbol;Acc:HGNC:30141]	GO:0005829,GO:0005739,GO:0005654,GO:0005634,GO:0051747,GO:0043734,GO:0008198,GO:1990930,GO:0008283,GO:0006307,GO:0006281,GO:0035552,GO:0035553	cytosol|mitochondrion|nucleoplasm|nucleus|cytosine C-5 DNA demethylase activity|DNA-N1-methyladenine dioxygenase activity|ferrous iron binding|RNA N1-methyladenosine dioxygenase activity|cell proliferation|DNA dealkylation involved in DNA repair|DNA repair|oxidative single-stranded DNA demethylation|oxidative single-stranded RNA demethylation
ENSBGRG00000017413	1007.07	597.411	1416.73	2.37077	1.24536	2.15048e-12	4.58602e-11	Up	22.0903	23.8687	22.2813	23.4196	29.3291	18.3131	10.0861	6.5654	13.1269	13.7474	6.29615	6.62287	LLGL1	LLGL scribble cell polarity complex component 1 [Source:HGNC Symbol;Acc:HGNC:6628]	GO:0030424,GO:0030864,GO:0005737,GO:0005856,GO:0031901,GO:0000137,GO:0005886,GO:0032588,GO:0005096,GO:0019901,GO:0017137,GO:0005198,GO:0007409,GO:0030866,GO:0051294,GO:0006887,GO:0006893,GO:0065003,GO:0032878	axon|cortical actin cytoskeleton|cytoplasm|cytoskeleton|early endosome membrane|Golgi cis cisterna|plasma membrane|trans-Golgi network membrane|GTPase activator activity|protein kinase binding|Rab GTPase binding|structural molecule activity|axonogenesis|cortical actin cytoskeleton organization|establishment of spindle orientation|exocytosis|Golgi to plasma membrane transport|protein-containing co…	bom04390,bom04530,bom05165	Hippo signaling pathway|Tight junction|Human papillomavirus infection
ENSBGRG00000009643	2355.96	3287.93	1424	0.433179	-1.20696	2.27157e-12	4.83797e-11	Down	20.2547	25.6731	14.5688	20.4105	28.6115	21.5374	72.5834	41.8043	44.1636	38.4616	34.1459	54.0542	MME	membrane metalloendopeptidase [Source:HGNC Symbol;Acc:HGNC:7154]	GO:0030424,GO:0005903,GO:0005737,GO:0030425,GO:0016021,GO:0044306,GO:0005886,GO:0045202,GO:0008021,GO:0004222,GO:0042277,GO:0008270,GO:0050435,GO:0071345,GO:0071492,GO:0071493,GO:0046449,GO:0001822,GO:0006518,GO:0006508,GO:0090399,GO:0019233	axon|brush border|cytoplasm|dendrite|integral component of membrane|neuron projection terminus|plasma membrane|synapse|synaptic vesicle|metalloendopeptidase activity|peptide binding|zinc ion binding|amyloid-beta metabolic process|cellular response to cytokine stimulus|cellular response to UV-A|cellular response to UV-B|creatinine metabolic process|kidney development|peptide metabolic process|prot…	bom04614,bom04640,bom04974,bom05010	Renin-angiotensin system|Hematopoietic cell lineage|Protein digestion and absorption|Alzheimer disease
ENSBGRG00000003549	38.4141	69.3423	7.48588	0.106489	-3.23123	2.29472e-12	4.88095e-11	Down	0.162474	0.191357	0.324703	0.24972	0.0240589	0.192637	3.27908	0.91821	1.11867	2.61041	1.61062	0.904233	STKLD1	serine/threonine kinase like domain containing 1 [Source:HGNC Symbol;Acc:HGNC:28669]	GO:0005524,GO:0004674	ATP binding|protein serine/threonine kinase activity
ENSBGRG00000022035	102.059	7.53511	196.583	26.0465	4.70302	2.32092e-12	4.9303e-11	Up	3.59874	3.4234	2.7633	6.32899	2.94118	3.7335	0.133673	0.0977791	0.492747	0.114462	0	0.017283	DLK1	delta like non-canonical Notch ligand 1 [Source:HGNC Symbol;Acc:HGNC:2907]	GO:0005737,GO:0005615,GO:0016021,GO:0005509,GO:0030154,GO:0045746	cytoplasm|extracellular space|integral component of membrane|calcium ion binding|cell differentiation|negative regulation of Notch signaling pathway
ENSBGRG00000001481	184.078	82.8766	285.28	3.43861	1.78182	2.35029e-12	4.97982e-11	Up	2.64772	2.77379	1.70687	3.22597	3.38972	3.0977	0.948307	0.485568	1.34449	0.72502	0.338954	0.831994	Adamtsl1	ADAMTS like 1 [Source:HGNC Symbol;Acc:HGNC:14632]	GO:0062023,GO:0008233	collagen-containing extracellular matrix|peptidase activity
ENSBGRG00000002088	290.646	440.641	140.65	0.319084	-1.64799	2.34856e-12	4.97982e-11	Down	2.52124	1.49854	1.38076	1.16073	1.47079	3.00322	4.18058	5.65969	5.88309	6.5038	6.10303	4.20534	PLEKHG7		GO:0005089,GO:0035023	Rho guanyl-nucleotide exchange factor activity|regulation of Rho protein signal transduction
ENSBGRG00000019079	479.307	681.15	277.463	0.407453	-1.29529	2.38521e-12	5.04731e-11	Down	4.16661	5.16536	3.79987	4.61515	5.59384	5.32297	12.6423	10.0793	6.68602	10.5106	10.3032	15.558	CD55		GO:0031225,GO:0005886,GO:0006958,GO:0045087,GO:0045916	anchored component of membrane|plasma membrane|complement activation, classical pathway|innate immune response|negative regulation of complement activation	bom04610,bom04640,bom05416	Complement and coagulation cascades|Hematopoietic cell lineage|Viral myocarditis
ENSBGRG00000006183	280.268	124.855	435.681	3.49097	1.80363	2.57156e-12	5.42767e-11	Up	4.34408	6.54919	2.41264	4.40068	6.76945	4.29407	1.3899	1.20269	1.80712	1.93746	0.88062	0.61434	GFRA2	GDNF family receptor alpha 2 [Source:HGNC Symbol;Acc:HGNC:4244]	GO:0031225,GO:0009897,GO:0043235,GO:0016167,GO:0007399	anchored component of membrane|external side of plasma membrane|receptor complex|glial cell-derived neurotrophic factor receptor activity|nervous system development
ENSBGRG00000025163	12.8237	25.6474	0	0.00696447	-7.16577	2.63469e-12	5.55379e-11	Down	0	0	0	0	0	0	2.9289	6.63027	1.2239	2.61797	5.26123	3.20887	PMIS2		GO:0016021	integral component of membrane
ENSBGRG00000004432	147.151	83.8921	210.41	2.51141	1.3285	2.78999e-12	5.87362e-11	Up	12.2696	13.1773	8.76855	7.78893	12.9616	11.4819	5.75929	4.19763	4.84039	4.19852	3.21549	2.91146	SLC35B4	solute carrier family 35 member B4 [Source:HGNC Symbol;Acc:HGNC:20584]	GO:0005783,GO:0005794,GO:0000139,GO:0030176,GO:0030173,GO:0046964,GO:0005457,GO:0005462,GO:0005464,GO:0008643,GO:0015783,GO:0006111,GO:1990569,GO:0015790	endoplasmic reticulum|Golgi apparatus|Golgi membrane|integral component of endoplasmic reticulum membrane|integral component of Golgi membrane|3'-phosphoadenosine 5'-phosphosulfate transmembrane transporter activity|GDP-fucose transmembrane transporter activity|UDP-N-acetylglucosamine transmembrane transporter activity|UDP-xylose transmembrane transporter activity|carbohydrate transport|GDP-fucos…
ENSBGRG00000025677	13160.9	18023.2	8298.53	0.460413	-1.119	2.87277e-12	6.03246e-11	Down	244.507	267.467	369.839	315.004	191.281	300.318	527.772	620.718	545.447	585.808	601.025	582.459	MAGED4
ENSBGRG00000019992	239.949	152.645	327.253	2.14732	1.10254	3.03941e-12	6.37423e-11	Up	5.43188	6.05383	4.3402	6.1396	7.03801	4.55888	2.27348	2.34546	2.624	2.50674	3.00998	1.9052	CDK14	cyclin dependent kinase 14 [Source:HGNC Symbol;Acc:HGNC:8883]	GO:0000308,GO:0005634,GO:0005886,GO:0005524,GO:0004693,GO:0051301,GO:0000086,GO:0060828,GO:0016055	cytoplasmic cyclin-dependent protein kinase holoenzyme complex|nucleus|plasma membrane|ATP binding|cyclin-dependent protein serine/threonine kinase activity|cell division|G2/M transition of mitotic cell cycle|regulation of canonical Wnt signaling pathway|Wnt signaling pathway	bom05202	Transcriptional misregulation in cancer
ENSBGRG00000010310	13.0991	26.1982	0	0.00681453	-7.19717	3.19978e-12	6.69349e-11	Down	0	0	0	0	0	0	3.7551	3.93493	1.30002	1.74481	1.64712	0.63229	C20orf173	chromosome 20 open reading frame 173 [Source:HGNC Symbol;Acc:HGNC:16166]
ENSBGRG00000017805	64.1885	21.39	106.987	4.97008	2.31327	3.29628e-12	6.86913e-11	Up	2.21852	1.85413	1.23008	1.30987	1.76677	1.33123	0.507639	0.10703	0.296355	0.596625	0.14751	0.243233	NLGN4X		GO:0098985,GO:0030054,GO:0009986,GO:0030425,GO:0060076,GO:0016021,GO:0005887,GO:0005886,GO:0014069,GO:0045211,GO:0098793,GO:0089717,GO:0098983,GO:0045202,GO:0050839,GO:0031404,GO:0042043,GO:0042803,GO:0097110,GO:0038023,GO:0030534,GO:0003360,GO:0045216,GO:0021549,GO:0007612,GO:0050804,GO:0090394,GO:0007158,GO:0030182,GO:0035265,GO:0097104,GO:0099054,GO:0097105,GO:0035176,GO:0050808,GO:0048488,GO:…	asymmetric, glutamatergic, excitatory synapse|cell junction|cell surface|dendrite|excitatory synapse|integral component of membrane|integral component of plasma membrane|plasma membrane|postsynaptic density|postsynaptic membrane|presynapse|spanning component of membrane|symmetric, GABA-ergic, inhibitory synapse|synapse|cell adhesion molecule binding|chloride ion binding|neurexin family protein bi…	bom04514	Cell adhesion molecules
ENSBGRG00000007299	46.7241	4.75512	88.6931	18.4751	4.20751	3.33014e-12	6.9294e-11	Up	0.957546	5.42739	1.15616	1.54532	8.43662	3.24376	0.490684	0.0386536	0.224759	0.113122	0.0678018	0.136645	KIF12		GO:0005737,GO:0070062,GO:0005871,GO:0005874,GO:0005524,GO:0016887,GO:0008017,GO:0003777,GO:0007018	cytoplasm|extracellular exosome|kinesin complex|microtubule|ATP binding|ATPase activity|microtubule binding|microtubule motor activity|microtubule-based movement
ENSBGRG00000010414	62.8397	117.299	8.38027	0.0700243	-3.836	3.33363e-12	6.9294e-11	Down	0.0772197	0.0795787	0.990239	0.58156	0	0.366223	6.98874	4.71314	5.11737	5.66204	3.32987	3.16259	SPATC1	spermatogenesis and centriole associated 1 [Source:HGNC Symbol;Acc:HGNC:30510]	GO:0005813,GO:0005737	centrosome|cytoplasm
ENSBGRG00000008993	22642.5	14576.5	30708.5	2.10669	1.07498	3.3659e-12	6.98764e-11	Up	356.977	387.007	346.821	519.808	351.676	324.475	174.983	117.578	254.496	171.177	173.871	140.876	SPARC	secreted protein acidic and cysteine rich [Source:HGNC Symbol;Acc:HGNC:11219]	GO:0005604,GO:0009986,GO:0005615,GO:0016363,GO:0031092,GO:0005509,GO:0005518,GO:0050840,GO:0060348,GO:0071363,GO:0016525,GO:0001937,GO:0043473,GO:0010595,GO:0022604	basement membrane|cell surface|extracellular space|nuclear matrix|platelet alpha granule membrane|calcium ion binding|collagen binding|extracellular matrix binding|bone development|cellular response to growth factor stimulus|negative regulation of angiogenesis|negative regulation of endothelial cell proliferation|pigmentation|positive regulation of endothelial cell migration|regulation of cell mo…
ENSBGRG00000011855	1709.95	2400.93	1018.97	0.424356	-1.23665	3.37566e-12	6.99907e-11	Down	15.1264	15.2336	11.8503	12.885	11.5942	20.3542	49.6634	27.9955	28.2206	25.0178	26.8923	36.3482	ATP8B1	ATPase phospholipid transporting 8B1 [Source:HGNC Symbol;Acc:HGNC:3706]	GO:0016324,GO:0005783,GO:0005794,GO:0005887,GO:0005886,GO:0032420,GO:0005524,GO:0000287,GO:0004012,GO:0015721,GO:0006855,GO:0007030,GO:0034220,GO:0045892,GO:0045332,GO:0032534,GO:0007605	apical plasma membrane|endoplasmic reticulum|Golgi apparatus|integral component of plasma membrane|plasma membrane|stereocilium|ATP binding|magnesium ion binding|phospholipid-translocating ATPase activity|bile acid and bile salt transport|drug transmembrane transport|Golgi organization|ion transmembrane transport|negative regulation of transcription, DNA-templated|phospholipid translocation|regul…
ENSBGRG00000018776	267.503	392.636	142.371	0.361889	-1.46638	3.45212e-12	7.14859e-11	Down	4.22982	7.72944	8.99794	6.66204	6.59922	7.18658	27.0967	12.6177	16.9567	18.1265	12.4927	22.041	ACER3	alkaline ceramidase 3 [Source:HGNC Symbol;Acc:HGNC:16066]	GO:0005789,GO:0030176,GO:0030173,GO:0070774,GO:0006672,GO:0071602,GO:0008284,GO:0030148,GO:0046512	endoplasmic reticulum membrane|integral component of endoplasmic reticulum membrane|integral component of Golgi membrane|phytoceramidase activity|ceramide metabolic process|phytosphingosine biosynthetic process|positive regulation of cell proliferation|sphingolipid biosynthetic process|sphingosine biosynthetic process	bom00600	Sphingolipid metabolism
ENSBGRG00000006674	800.274	1091.5	509.045	0.466204	-1.10097	3.51512e-12	7.26989e-11	Down	12.5722	15.0985	14.6565	14.4155	10.7992	17.6084	26.3702	30.4019	24.1135	25.7363	29.9161	34.4236	SGMS2	sphingomyelin synthase 2 [Source:HGNC Symbol;Acc:HGNC:28395]	GO:0000139,GO:0016021,GO:0005886,GO:0016301,GO:0033188,GO:0006665	Golgi membrane|integral component of membrane|plasma membrane|kinase activity|sphingomyelin synthase activity|sphingolipid metabolic process	bom00600,bom04071	Sphingolipid metabolism|Sphingolipid signaling pathway
ENSBGRG00000010033	16.9411	33.8822	0	0.00525522	-7.57203	3.55798e-12	7.34928e-11	Down	0	0	0	0	0	0	5.23108	1.33925	0.52877	1.30646	0.957068	0.350696	SPATA4	spermatogenesis associated 4 [Source:HGNC Symbol;Acc:HGNC:17333]	GO:0005737,GO:0031514,GO:0005634,GO:0060285	cytoplasm|motile cilium|nucleus|cilium-dependent cell motility
ENSBGRG00000004622	474.583	307.435	641.73	2.08654	1.06111	3.59212e-12	7.4105e-11	Up	8.85299	7.57482	5.71256	7.55662	8.1607	9.03764	4.23057	2.75699	4.10319	4.81467	3.19522	2.33867	Magi3	membrane associated guanylate kinase, WW and PDZ domain containing 3 [Source:HGNC Symbol;Acc:HGNC:29647]	GO:0005923,GO:0030054,GO:0005911,GO:0005634,GO:0005886,GO:0005524,GO:0005109,GO:0032947,GO:0043507,GO:0007165	bicellular tight junction|cell junction|cell-cell junction|nucleus|plasma membrane|ATP binding|frizzled binding|protein-containing complex scaffold activity|positive regulation of JUN kinase activity|signal transduction	bom04015	Rap1 signaling pathway
[truncated: 1,602 more rows]
