# Supplementary material for: Comparative Analysis of Epididymis Cauda of Yak before and after Sexual Maturity
Source: Animals (Basel). 2023 Apr 15;13(8):1355. doi: 10.3390/ani13081355 (PMC10135020; doi:10.3390/ani13081355)
Supplement: Supplementary file 1 [file animals-13-01355-s001.zip › Supplementary Table S6.xlsx]

## Sheet: UP
Supplementary Table S6：GO enrichment analysis of up-regulated differential genes
Term_ID	Term_description	ListHit	ListTotal	PopHit	PopTotal	GeneRatio	BgRatio	Enrichment_score	GeneIds	GeneSymbols	p-value	FDR_bh	Category
GO:0031012	extracellular matrix	57	810	166	16074	0.0703704	0.0103272	6.81406	ENSBGRG00000003463;ENSBGRG00000016717;ENSBGRG00000008349;ENSBGRG00000026205;ENSBGRG00000017439;ENSBGRG00000005255;ENSBGRG00000008572;ENSBGRG00000006565;ENSBGRG00000002793;ENSBGRG00000019557;ENSBGRG00000020604;ENSBGRG00000008006;ENSBGRG00000018765;ENSBGRG00000006189;ENSBGRG00000002717;ENSBGRG00000003247;ENSBGRG00000010677;ENSBGRG00000024054;ENSBGRG00000000069;ENSBGRG00000015210;ENSBGRG00000016801;…	ENSBGRG00000003463;ENSBGRG00000016717;ENSBGRG00000008349;ENSBGRG00000026205;ENSBGRG00000017439;ENSBGRG00000005255;ENSBGRG00000008572;ENSBGRG00000006565;ENSBGRG00000002793;ENSBGRG00000019557;ENSBGRG00000020604;ENSBGRG00000008006;ENSBGRG00000018765;ENSBGRG00000006189;ENSBGRG00000002717;ENSBGRG00000003247;ENSBGRG00000010677;ENSBGRG00000024054;ENSBGRG00000000069;ENSBGRG00000015210;ENSBGRG00000016801;…	1.39e-32	4.5e-30	cellular_component
GO:0062023	collagen-containing extracellular matrix	39	810	125	16074	0.0481481	0.00777653	6.19147	ENSBGRG00000003463;ENSBGRG00000016717;ENSBGRG00000008349;ENSBGRG00000009514;ENSBGRG00000017439;ENSBGRG00000009629;ENSBGRG00000005255;ENSBGRG00000019277;ENSBGRG00000006565;ENSBGRG00000002168;ENSBGRG00000003226;ENSBGRG00000017761;ENSBGRG00000006189;ENSBGRG00000003247;ENSBGRG00000019241;ENSBGRG00000000069;ENSBGRG00000001651;ENSBGRG00000024802;ENSBGRG00000026323;ENSBGRG00000004856;ENSBGRG00000016164;…	ENSBGRG00000003463;ENSBGRG00000016717;ENSBGRG00000008349;ENSBGRG00000009514;ENSBGRG00000017439;ENSBGRG00000009629;ENSBGRG00000005255;ENSBGRG00000019277;ENSBGRG00000006565;ENSBGRG00000002168;ENSBGRG00000003226;ENSBGRG00000017761;ENSBGRG00000006189;ENSBGRG00000003247;ENSBGRG00000019241;ENSBGRG00000000069;ENSBGRG00000001651;ENSBGRG00000024802;ENSBGRG00000026323;ENSBGRG00000004856;ENSBGRG00000016164;…	6.22e-21	1e-18	cellular_component
GO:0005615	extracellular space	122	810	1013	16074	0.150617	0.063021	2.38995	ENSBGRG00000016717;ENSBGRG00000003344;ENSBGRG00000026205;ENSBGRG00000005255;ENSBGRG00000012496;ENSBGRG00000022918;ENSBGRG00000003226;ENSBGRG00000017761;ENSBGRG00000015376;ENSBGRG00000019974;ENSBGRG00000015612;ENSBGRG00000013772;ENSBGRG00000001749;ENSBGRG00000021289;ENSBGRG00000001699;ENSBGRG00000003153;ENSBGRG00000004809;ENSBGRG00000014560;ENSBGRG00000025306;ENSBGRG00000021376;ENSBGRG00000005038;…	ENSBGRG00000016717;ENSBGRG00000003344;ENSBGRG00000026205;ENSBGRG00000005255;ENSBGRG00000012496;ENSBGRG00000022918;ENSBGRG00000003226;ENSBGRG00000017761;ENSBGRG00000015376;ENSBGRG00000019974;ENSBGRG00000015612;ENSBGRG00000013772;ENSBGRG00000001749;ENSBGRG00000021289;ENSBGRG00000001699;ENSBGRG00000003153;ENSBGRG00000004809;ENSBGRG00000014560;ENSBGRG00000025306;ENSBGRG00000021376;ENSBGRG00000005038;…	5.31e-20	5.72e-18	cellular_component
GO:0005201	extracellular matrix structural constituent	115	689	71	14058	0.04209	0.00505051	8.33382	ENSBGRG00000003463;ENSBGRG00000016717;ENSBGRG00000008349;ENSBGRG00000005255;ENSBGRG00000019277;ENSBGRG00000006565;ENSBGRG00000012460;ENSBGRG00000020604;ENSBGRG00000003226;ENSBGRG00000017761;ENSBGRG00000011868;ENSBGRG00000003247;ENSBGRG00000009220;ENSBGRG00000016848;ENSBGRG00000004856;ENSBGRG00000016164;ENSBGRG00000020183;ENSBGRG00000013466;ENSBGRG00000005548;ENSBGRG00000001716;ENSBGRG00000022987;…	ENSBGRG00000003463;ENSBGRG00000016717;ENSBGRG00000008349;ENSBGRG00000005255;ENSBGRG00000019277;ENSBGRG00000006565;ENSBGRG00000012460;ENSBGRG00000020604;ENSBGRG00000003226;ENSBGRG00000017761;ENSBGRG00000011868;ENSBGRG00000003247;ENSBGRG00000009220;ENSBGRG00000016848;ENSBGRG00000004856;ENSBGRG00000016164;ENSBGRG00000020183;ENSBGRG00000013466;ENSBGRG00000005548;ENSBGRG00000001716;ENSBGRG00000022987;…	5.73e-20	2.74e-17	molecular_function
GO:0005576	extracellular region	119	810	980	16074	0.146914	0.060968	2.40968	ENSBGRG00000016717;ENSBGRG00000020763;ENSBGRG00000026590;ENSBGRG00000003344;ENSBGRG00000026205;ENSBGRG00000005255;ENSBGRG00000006565;ENSBGRG00000015858;ENSBGRG00000003226;ENSBGRG00000017761;ENSBGRG00000016722;ENSBGRG00000020121;ENSBGRG00000023572;ENSBGRG00000013927;ENSBGRG00000016955;ENSBGRG00000003991;ENSBGRG00000017075;ENSBGRG00000024315;ENSBGRG00000001600;ENSBGRG00000020183;ENSBGRG00000005082;…	ENSBGRG00000016717;ENSBGRG00000020763;ENSBGRG00000026590;ENSBGRG00000003344;ENSBGRG00000026205;ENSBGRG00000005255;ENSBGRG00000006565;ENSBGRG00000015858;ENSBGRG00000003226;ENSBGRG00000017761;ENSBGRG00000016722;ENSBGRG00000020121;ENSBGRG00000023572;ENSBGRG00000013927;ENSBGRG00000016955;ENSBGRG00000003991;ENSBGRG00000017075;ENSBGRG00000024315;ENSBGRG00000001600;ENSBGRG00000020183;ENSBGRG00000005082;…	8.43e-20	6.8e-18	cellular_component
GO:0030198	extracellular matrix organization	32	713	115	14392	0.0448808	0.00799055	5.61673	ENSBGRG00000003463;ENSBGRG00000017439;ENSBGRG00000005255;ENSBGRG00000019277;ENSBGRG00000006565;ENSBGRG00000020604;ENSBGRG00000003226;ENSBGRG00000017761;ENSBGRG00000005411;ENSBGRG00000003247;ENSBGRG00000010677;ENSBGRG00000015210;ENSBGRG00000016164;ENSBGRG00000024258;ENSBGRG00000020183;ENSBGRG00000013466;ENSBGRG00000005548;ENSBGRG00000001716;ENSBGRG00000005750;ENSBGRG00000009561;ENSBGRG00000006871;…	ENSBGRG00000003463;ENSBGRG00000017439;ENSBGRG00000005255;ENSBGRG00000019277;ENSBGRG00000006565;ENSBGRG00000020604;ENSBGRG00000003226;ENSBGRG00000017761;ENSBGRG00000005411;ENSBGRG00000003247;ENSBGRG00000010677;ENSBGRG00000015210;ENSBGRG00000016164;ENSBGRG00000024258;ENSBGRG00000020183;ENSBGRG00000013466;ENSBGRG00000005548;ENSBGRG00000001716;ENSBGRG00000005750;ENSBGRG00000009561;ENSBGRG00000006871;…	5e-16	8.25e-13	biological_process
GO:0030199	collagen fibril organization	17	713	31	14392	0.0238429	0.00215397	11.0693	ENSBGRG00000009561;ENSBGRG00000003463;ENSBGRG00000003247;ENSBGRG00000002309;ENSBGRG00000013709;ENSBGRG00000026205;ENSBGRG00000026323;ENSBGRG00000013466;ENSBGRG00000005255;ENSBGRG00000012753;ENSBGRG00000016164;ENSBGRG00000014147;ENSBGRG00000022881;ENSBGRG00000003554;ENSBGRG00000005548;ENSBGRG00000001716;ENSBGRG00000006189	ENSBGRG00000009561;ENSBGRG00000003463;ENSBGRG00000003247;ENSBGRG00000002309;ENSBGRG00000013709;ENSBGRG00000026205;ENSBGRG00000026323;ENSBGRG00000013466;ENSBGRG00000005255;ENSBGRG00000012753;ENSBGRG00000016164;ENSBGRG00000014147;ENSBGRG00000022881;ENSBGRG00000003554;ENSBGRG00000005548;ENSBGRG00000001716;ENSBGRG00000006189	7.49e-15	6.18e-12	biological_process
GO:0005887	integral component of plasma membrane	99	810	875	16074	0.122222	0.0544357	2.24526	ENSBGRG00000016686;ENSBGRG00000007837;ENSBGRG00000000703;ENSBGRG00000020949;ENSBGRG00000019186;ENSBGRG00000004369;ENSBGRG00000013772;ENSBGRG00000001566;ENSBGRG00000022596;ENSBGRG00000018545;ENSBGRG00000006468;ENSBGRG00000001470;ENSBGRG00000008575;ENSBGRG00000022283;ENSBGRG00000001699;ENSBGRG00000001680;ENSBGRG00000018513;ENSBGRG00000004464;ENSBGRG00000005669;ENSBGRG00000009343;ENSBGRG00000014316;…	ENSBGRG00000016686;ENSBGRG00000007837;ENSBGRG00000000703;ENSBGRG00000020949;ENSBGRG00000019186;ENSBGRG00000004369;ENSBGRG00000013772;ENSBGRG00000001566;ENSBGRG00000022596;ENSBGRG00000018545;ENSBGRG00000006468;ENSBGRG00000001470;ENSBGRG00000008575;ENSBGRG00000022283;ENSBGRG00000001699;ENSBGRG00000001680;ENSBGRG00000018513;ENSBGRG00000004464;ENSBGRG00000005669;ENSBGRG00000009343;ENSBGRG00000014316;…	1.61e-14	1.04e-12	cellular_component
GO:0030020	extracellular matrix structural constituent conferring tensile strength	14	689	21	14058	0.0203193	0.00149381	13.6023	ENSBGRG00000009561;ENSBGRG00000003463;ENSBGRG00000006871;ENSBGRG00000024606;ENSBGRG00000017439;ENSBGRG00000007363;ENSBGRG00000005255;ENSBGRG00000016164;ENSBGRG00000000813;ENSBGRG00000020604;ENSBGRG00000020183;ENSBGRG00000004437;ENSBGRG00000001716;ENSBGRG00000006189	ENSBGRG00000009561;ENSBGRG00000003463;ENSBGRG00000006871;ENSBGRG00000024606;ENSBGRG00000017439;ENSBGRG00000007363;ENSBGRG00000005255;ENSBGRG00000016164;ENSBGRG00000000813;ENSBGRG00000020604;ENSBGRG00000020183;ENSBGRG00000004437;ENSBGRG00000001716;ENSBGRG00000006189	3.43e-14	8.21e-12	molecular_function
GO:0030054	cell junction	64	810	462	16074	0.0790123	0.0287421	2.74901	ENSBGRG00000023986;ENSBGRG00000010898;ENSBGRG00000008572;ENSBGRG00000000742;ENSBGRG00000005394;ENSBGRG00000021551;ENSBGRG00000023653;ENSBGRG00000015645;ENSBGRG00000015857;ENSBGRG00000024655;ENSBGRG00000004369;ENSBGRG00000000763;ENSBGRG00000021685;ENSBGRG00000018193;ENSBGRG00000025371;ENSBGRG00000010196;ENSBGRG00000001566;ENSBGRG00000017403;ENSBGRG00000021276;ENSBGRG00000007643;ENSBGRG00000018545;…	ENSBGRG00000023986;ENSBGRG00000010898;ENSBGRG00000008572;ENSBGRG00000000742;ENSBGRG00000005394;ENSBGRG00000021551;ENSBGRG00000023653;ENSBGRG00000015645;ENSBGRG00000015857;ENSBGRG00000024655;ENSBGRG00000004369;ENSBGRG00000000763;ENSBGRG00000021685;ENSBGRG00000018193;ENSBGRG00000025371;ENSBGRG00000010196;ENSBGRG00000001566;ENSBGRG00000017403;ENSBGRG00000021276;ENSBGRG00000007643;ENSBGRG00000018545;…	1.39e-13	7.5e-12	cellular_component
GO:0005509	calcium ion binding	72	689	590	14058	0.104499	0.041969	2.48992	ENSBGRG00000016717;ENSBGRG00000000806;ENSBGRG00000008349;ENSBGRG00000013709;ENSBGRG00000020004;ENSBGRG00000001407;ENSBGRG00000009629;ENSBGRG00000023519;ENSBGRG00000019277;ENSBGRG00000006565;ENSBGRG00000026030;ENSBGRG00000022035;ENSBGRG00000015858;ENSBGRG00000001782;ENSBGRG00000016962;ENSBGRG00000021685;ENSBGRG00000024865;ENSBGRG00000025686;ENSBGRG00000025371;ENSBGRG00000002717;ENSBGRG00000008568;…	ENSBGRG00000016717;ENSBGRG00000000806;ENSBGRG00000008349;ENSBGRG00000013709;ENSBGRG00000020004;ENSBGRG00000001407;ENSBGRG00000009629;ENSBGRG00000023519;ENSBGRG00000019277;ENSBGRG00000006565;ENSBGRG00000026030;ENSBGRG00000022035;ENSBGRG00000015858;ENSBGRG00000001782;ENSBGRG00000016962;ENSBGRG00000021685;ENSBGRG00000024865;ENSBGRG00000025686;ENSBGRG00000025371;ENSBGRG00000002717;ENSBGRG00000008568;…	4.95e-13	7.9e-11	molecular_function
GO:0007411	axon guidance	29	713	128	14392	0.0406732	0.00889383	4.57319	ENSBGRG00000023986;ENSBGRG00000012288;ENSBGRG00000002594;ENSBGRG00000008572;ENSBGRG00000003529;ENSBGRG00000000763;ENSBGRG00000022502;ENSBGRG00000005411;ENSBGRG00000025403;ENSBGRG00000013255;ENSBGRG00000013772;ENSBGRG00000020231;ENSBGRG00000016154;ENSBGRG00000000017;ENSBGRG00000001699;ENSBGRG00000003384;ENSBGRG00000019205;ENSBGRG00000010358;ENSBGRG00000010278;ENSBGRG00000016848;ENSBGRG00000004856;…	ENSBGRG00000023986;ENSBGRG00000012288;ENSBGRG00000002594;ENSBGRG00000008572;ENSBGRG00000003529;ENSBGRG00000000763;ENSBGRG00000022502;ENSBGRG00000005411;ENSBGRG00000025403;ENSBGRG00000013255;ENSBGRG00000013772;ENSBGRG00000020231;ENSBGRG00000016154;ENSBGRG00000000017;ENSBGRG00000001699;ENSBGRG00000003384;ENSBGRG00000019205;ENSBGRG00000010358;ENSBGRG00000010278;ENSBGRG00000016848;ENSBGRG00000004856;…	3.62e-12	1.99e-09	biological_process
GO:0007155	cell adhesion	45	713	323	14392	0.0631136	0.022443	2.81217	ENSBGRG00000022530;ENSBGRG00000017439;ENSBGRG00000005255;ENSBGRG00000012460;ENSBGRG00000002793;ENSBGRG00000012405;ENSBGRG00000024655;ENSBGRG00000024865;ENSBGRG00000025686;ENSBGRG00000026637;ENSBGRG00000022502;ENSBGRG00000006189;ENSBGRG00000002717;ENSBGRG00000005411;ENSBGRG00000002989;ENSBGRG00000018545;ENSBGRG00000006468;ENSBGRG00000014147;ENSBGRG00000002316;ENSBGRG00000020517;ENSBGRG00000003384;…	ENSBGRG00000022530;ENSBGRG00000017439;ENSBGRG00000005255;ENSBGRG00000012460;ENSBGRG00000002793;ENSBGRG00000012405;ENSBGRG00000024655;ENSBGRG00000024865;ENSBGRG00000025686;ENSBGRG00000026637;ENSBGRG00000022502;ENSBGRG00000006189;ENSBGRG00000002717;ENSBGRG00000005411;ENSBGRG00000002989;ENSBGRG00000018545;ENSBGRG00000006468;ENSBGRG00000014147;ENSBGRG00000002316;ENSBGRG00000020517;ENSBGRG00000003384;…	2.93e-10	1.21e-07	biological_process
GO:0005788	endoplasmic reticulum lumen	25	810	121	16074	0.0308642	0.00752768	4.10009	ENSBGRG00000000806;ENSBGRG00000008349;ENSBGRG00000017439;ENSBGRG00000005255;ENSBGRG00000020604;ENSBGRG00000006189;ENSBGRG00000024220;ENSBGRG00000000069;ENSBGRG00000014228;ENSBGRG00000018634;ENSBGRG00000025384;ENSBGRG00000016164;ENSBGRG00000020183;ENSBGRG00000001716;ENSBGRG00000024606;ENSBGRG00000009561;ENSBGRG00000004629;ENSBGRG00000025649;ENSBGRG00000006871;ENSBGRG00000010797;ENSBGRG00000007363;…	ENSBGRG00000000806;ENSBGRG00000008349;ENSBGRG00000017439;ENSBGRG00000005255;ENSBGRG00000020604;ENSBGRG00000006189;ENSBGRG00000024220;ENSBGRG00000000069;ENSBGRG00000014228;ENSBGRG00000018634;ENSBGRG00000025384;ENSBGRG00000016164;ENSBGRG00000020183;ENSBGRG00000001716;ENSBGRG00000024606;ENSBGRG00000009561;ENSBGRG00000004629;ENSBGRG00000025649;ENSBGRG00000006871;ENSBGRG00000010797;ENSBGRG00000007363;…	1.32e-09	6.08e-08	cellular_component
GO:0003429	growth plate cartilage chondrocyte morphogenesis	9	713	14	14392	0.0126227	0.000972763	12.9762	ENSBGRG00000010677;ENSBGRG00000024606;ENSBGRG00000017439;ENSBGRG00000018634;ENSBGRG00000004856;ENSBGRG00000016164;ENSBGRG00000011441;ENSBGRG00000000813;ENSBGRG00000006189	ENSBGRG00000010677;ENSBGRG00000024606;ENSBGRG00000017439;ENSBGRG00000018634;ENSBGRG00000004856;ENSBGRG00000016164;ENSBGRG00000011441;ENSBGRG00000000813;ENSBGRG00000006189	2.74e-09	9.04e-07	biological_process
GO:0008201	heparin binding	25	689	129	14058	0.0362845	0.00917627	3.95416	ENSBGRG00000012888;ENSBGRG00000022530;ENSBGRG00000003344;ENSBGRG00000026205;ENSBGRG00000005255;ENSBGRG00000009334;ENSBGRG00000003226;ENSBGRG00000000254;ENSBGRG00000000069;ENSBGRG00000015210;ENSBGRG00000016801;ENSBGRG00000022589;ENSBGRG00000016848;ENSBGRG00000004537;ENSBGRG00000001716;ENSBGRG00000018325;ENSBGRG00000005750;ENSBGRG00000009561;ENSBGRG00000016457;ENSBGRG00000024976;ENSBGRG00000004392;…	ENSBGRG00000012888;ENSBGRG00000022530;ENSBGRG00000003344;ENSBGRG00000026205;ENSBGRG00000005255;ENSBGRG00000009334;ENSBGRG00000003226;ENSBGRG00000000254;ENSBGRG00000000069;ENSBGRG00000015210;ENSBGRG00000016801;ENSBGRG00000022589;ENSBGRG00000016848;ENSBGRG00000004537;ENSBGRG00000001716;ENSBGRG00000018325;ENSBGRG00000005750;ENSBGRG00000009561;ENSBGRG00000016457;ENSBGRG00000024976;ENSBGRG00000004392;…	2.93e-09	3.51e-07	molecular_function
GO:0001503	ossification	17	713	63	14392	0.0238429	0.00437743	5.44678	ENSBGRG00000009561;ENSBGRG00000005035;ENSBGRG00000024469;ENSBGRG00000003463;ENSBGRG00000011140;ENSBGRG00000013432;ENSBGRG00000013927;ENSBGRG00000005559;ENSBGRG00000009629;ENSBGRG00000020568;ENSBGRG00000001651;ENSBGRG00000007486;ENSBGRG00000011195;ENSBGRG00000020450;ENSBGRG00000009570;ENSBGRG00000005548;ENSBGRG00000022668	ENSBGRG00000009561;ENSBGRG00000005035;ENSBGRG00000024469;ENSBGRG00000003463;ENSBGRG00000011140;ENSBGRG00000013432;ENSBGRG00000013927;ENSBGRG00000005559;ENSBGRG00000009629;ENSBGRG00000020568;ENSBGRG00000001651;ENSBGRG00000007486;ENSBGRG00000011195;ENSBGRG00000020450;ENSBGRG00000009570;ENSBGRG00000005548;ENSBGRG00000022668	6.42e-09	1.77e-06	biological_process
GO:0043005	neuron projection	38	810	269	16074	0.0469136	0.0167351	2.8033	ENSBGRG00000007837;ENSBGRG00000000742;ENSBGRG00000005394;ENSBGRG00000010778;ENSBGRG00000009334;ENSBGRG00000000763;ENSBGRG00000010196;ENSBGRG00000008727;ENSBGRG00000001566;ENSBGRG00000007643;ENSBGRG00000011750;ENSBGRG00000001712;ENSBGRG00000010237;ENSBGRG00000022729;ENSBGRG00000021237;ENSBGRG00000004215;ENSBGRG00000000613;ENSBGRG00000019205;ENSBGRG00000003384;ENSBGRG00000023448;ENSBGRG00000025306;…	ENSBGRG00000007837;ENSBGRG00000000742;ENSBGRG00000005394;ENSBGRG00000010778;ENSBGRG00000009334;ENSBGRG00000000763;ENSBGRG00000010196;ENSBGRG00000008727;ENSBGRG00000001566;ENSBGRG00000007643;ENSBGRG00000011750;ENSBGRG00000001712;ENSBGRG00000010237;ENSBGRG00000022729;ENSBGRG00000021237;ENSBGRG00000004215;ENSBGRG00000000613;ENSBGRG00000019205;ENSBGRG00000003384;ENSBGRG00000023448;ENSBGRG00000025306;…	8.22e-09	3.32e-07	cellular_component
GO:0005518	collagen binding	14	689	43	14058	0.0203193	0.00305876	6.64299	ENSBGRG00000004323;ENSBGRG00000000254;ENSBGRG00000002309;ENSBGRG00000015792;ENSBGRG00000023965;ENSBGRG00000019277;ENSBGRG00000016164;ENSBGRG00000002438;ENSBGRG00000008993;ENSBGRG00000002168;ENSBGRG00000022881;ENSBGRG00000003226;ENSBGRG00000013260;ENSBGRG00000001716	ENSBGRG00000004323;ENSBGRG00000000254;ENSBGRG00000002309;ENSBGRG00000015792;ENSBGRG00000023965;ENSBGRG00000019277;ENSBGRG00000016164;ENSBGRG00000002438;ENSBGRG00000008993;ENSBGRG00000002168;ENSBGRG00000022881;ENSBGRG00000003226;ENSBGRG00000013260;ENSBGRG00000001716	8.45e-09	8.09e-07	molecular_function
GO:0051965	positive regulation of synapse assembly	15	713	51	14392	0.0210379	0.00354363	5.9368	ENSBGRG00000010029;ENSBGRG00000003810;ENSBGRG00000018193;ENSBGRG00000003473;ENSBGRG00000017403;ENSBGRG00000022596;ENSBGRG00000012192;ENSBGRG00000003457;ENSBGRG00000008572;ENSBGRG00000012349;ENSBGRG00000001375;ENSBGRG00000003058;ENSBGRG00000012800;ENSBGRG00000019205;ENSBGRG00000019964	ENSBGRG00000010029;ENSBGRG00000003810;ENSBGRG00000018193;ENSBGRG00000003473;ENSBGRG00000017403;ENSBGRG00000022596;ENSBGRG00000012192;ENSBGRG00000003457;ENSBGRG00000008572;ENSBGRG00000012349;ENSBGRG00000001375;ENSBGRG00000003058;ENSBGRG00000012800;ENSBGRG00000019205;ENSBGRG00000019964	1.38e-08	3.26e-06	biological_process
GO:0007156	homophilic cell adhesion via plasma membrane adhesion molecules	24	713	129	14392	0.0336606	0.00896331	3.75537	ENSBGRG00000023986;ENSBGRG00000020004;ENSBGRG00000001407;ENSBGRG00000007837;ENSBGRG00000021551;ENSBGRG00000024865;ENSBGRG00000025686;ENSBGRG00000008568;ENSBGRG00000018545;ENSBGRG00000006468;ENSBGRG00000000017;ENSBGRG00000001375;ENSBGRG00000004215;ENSBGRG00000022804;ENSBGRG00000011140;ENSBGRG00000020108;ENSBGRG00000014008;ENSBGRG00000004464;ENSBGRG00000026172;ENSBGRG00000011195;ENSBGRG00000023365;…	ENSBGRG00000023986;ENSBGRG00000020004;ENSBGRG00000001407;ENSBGRG00000007837;ENSBGRG00000021551;ENSBGRG00000024865;ENSBGRG00000025686;ENSBGRG00000008568;ENSBGRG00000018545;ENSBGRG00000006468;ENSBGRG00000000017;ENSBGRG00000001375;ENSBGRG00000004215;ENSBGRG00000022804;ENSBGRG00000011140;ENSBGRG00000020108;ENSBGRG00000014008;ENSBGRG00000004464;ENSBGRG00000026172;ENSBGRG00000011195;ENSBGRG00000023365;…	1.74e-08	3.59e-06	biological_process
GO:0048407	platelet-derived growth factor binding	7	689	9	14058	0.0101597	0.000640205	15.8694	ENSBGRG00000003247;ENSBGRG00000013466;ENSBGRG00000005255;ENSBGRG00000000813;ENSBGRG00000024258;ENSBGRG00000004437;ENSBGRG00000005548	ENSBGRG00000003247;ENSBGRG00000013466;ENSBGRG00000005255;ENSBGRG00000000813;ENSBGRG00000024258;ENSBGRG00000004437;ENSBGRG00000005548	2.18e-08	1.74e-06	molecular_function
GO:0005604	basement membrane	16	810	61	16074	0.0197531	0.00379495	5.2051	ENSBGRG00000011868;ENSBGRG00000022530;ENSBGRG00000000817;ENSBGRG00000013709;ENSBGRG00000005255;ENSBGRG00000022839;ENSBGRG00000004856;ENSBGRG00000010780;ENSBGRG00000005449;ENSBGRG00000019277;ENSBGRG00000008993;ENSBGRG00000012460;ENSBGRG00000026654;ENSBGRG00000007997;ENSBGRG00000021289;ENSBGRG00000008750	ENSBGRG00000011868;ENSBGRG00000022530;ENSBGRG00000000817;ENSBGRG00000013709;ENSBGRG00000005255;ENSBGRG00000022839;ENSBGRG00000004856;ENSBGRG00000010780;ENSBGRG00000005449;ENSBGRG00000019277;ENSBGRG00000008993;ENSBGRG00000012460;ENSBGRG00000026654;ENSBGRG00000007997;ENSBGRG00000021289;ENSBGRG00000008750	3.59e-08	1.29e-06	cellular_component
GO:0022851	GABA-gated chloride ion channel activity	7	689	10	14058	0.0101597	0.000711339	14.2824	ENSBGRG00000001680;ENSBGRG00000001620;ENSBGRG00000001566;ENSBGRG00000000742;ENSBGRG00000001712;ENSBGRG00000023286;ENSBGRG00000023421	ENSBGRG00000001680;ENSBGRG00000001620;ENSBGRG00000001566;ENSBGRG00000000742;ENSBGRG00000001712;ENSBGRG00000023286;ENSBGRG00000023421	6.95e-08	4.76e-06	molecular_function
GO:0004890	GABA-A receptor activity	8	689	16	14058	0.011611	0.00113814	10.2017	ENSBGRG00000001680;ENSBGRG00000001620;ENSBGRG00000001566;ENSBGRG00000000742;ENSBGRG00000001712;ENSBGRG00000023286;ENSBGRG00000000613;ENSBGRG00000023421	ENSBGRG00000001680;ENSBGRG00000001620;ENSBGRG00000001566;ENSBGRG00000000742;ENSBGRG00000001712;ENSBGRG00000023286;ENSBGRG00000000613;ENSBGRG00000023421	2.9e-07	1.74e-05	molecular_function
GO:0010811	positive regulation of cell-substrate adhesion	11	713	33	14392	0.0154278	0.00229294	6.72838	ENSBGRG00000022987;ENSBGRG00000025649;ENSBGRG00000010677;ENSBGRG00000019277;ENSBGRG00000009220;ENSBGRG00000019296;ENSBGRG00000013425;ENSBGRG00000021289;ENSBGRG00000003226;ENSBGRG00000008750;ENSBGRG00000005750	ENSBGRG00000022987;ENSBGRG00000025649;ENSBGRG00000010677;ENSBGRG00000019277;ENSBGRG00000009220;ENSBGRG00000019296;ENSBGRG00000013425;ENSBGRG00000021289;ENSBGRG00000003226;ENSBGRG00000008750;ENSBGRG00000005750	2.91e-07	5.33e-05	biological_process
GO:1902711	GABA-A receptor complex	8	810	16	16074	0.00987654	0.000995396	9.92222	ENSBGRG00000001680;ENSBGRG00000001620;ENSBGRG00000001566;ENSBGRG00000000742;ENSBGRG00000001712;ENSBGRG00000023286;ENSBGRG00000000613;ENSBGRG00000023421	ENSBGRG00000001680;ENSBGRG00000001620;ENSBGRG00000001566;ENSBGRG00000000742;ENSBGRG00000001712;ENSBGRG00000023286;ENSBGRG00000000613;ENSBGRG00000023421	3.6e-07	1.16e-05	cellular_component
GO:0019229	regulation of vasoconstriction	7	713	12	14392	0.00981767	0.000833797	11.7747	ENSBGRG00000024625;ENSBGRG00000019592;ENSBGRG00000009357;ENSBGRG00000014422;ENSBGRG00000018331;ENSBGRG00000019964;ENSBGRG00000012783	ENSBGRG00000024625;ENSBGRG00000019592;ENSBGRG00000009357;ENSBGRG00000014422;ENSBGRG00000018331;ENSBGRG00000019964;ENSBGRG00000012783	4.53e-07	7.48e-05	biological_process
GO:0004714	transmembrane receptor protein tyrosine kinase activity	11	689	36	14058	0.0159652	0.00256082	6.2344	ENSBGRG00000017734;ENSBGRG00000016686;ENSBGRG00000016457;ENSBGRG00000003473;ENSBGRG00000012192;ENSBGRG00000024258;ENSBGRG00000006805;ENSBGRG00000023842;ENSBGRG00000003058;ENSBGRG00000003384;ENSBGRG00000000197	ENSBGRG00000017734;ENSBGRG00000016686;ENSBGRG00000016457;ENSBGRG00000003473;ENSBGRG00000012192;ENSBGRG00000024258;ENSBGRG00000006805;ENSBGRG00000023842;ENSBGRG00000003058;ENSBGRG00000003384;ENSBGRG00000000197	7.07e-07	3.76e-05	molecular_function
GO:0005886	plasma membrane	197	810	2850	16074	0.24321	0.177305	1.3717	ENSBGRG00000016686;ENSBGRG00000000703;ENSBGRG00000020949;ENSBGRG00000010204;ENSBGRG00000021551;ENSBGRG00000018647;ENSBGRG00000015857;ENSBGRG00000004369;ENSBGRG00000015376;ENSBGRG00000012800;ENSBGRG00000022502;ENSBGRG00000010029;ENSBGRG00000007881;ENSBGRG00000022596;ENSBGRG00000018545;ENSBGRG00000008483;ENSBGRG00000001470;ENSBGRG00000022283;ENSBGRG00000026582;ENSBGRG00000000260;ENSBGRG00000011140;…	ENSBGRG00000016686;ENSBGRG00000000703;ENSBGRG00000020949;ENSBGRG00000010204;ENSBGRG00000021551;ENSBGRG00000018647;ENSBGRG00000015857;ENSBGRG00000004369;ENSBGRG00000015376;ENSBGRG00000012800;ENSBGRG00000022502;ENSBGRG00000010029;ENSBGRG00000007881;ENSBGRG00000022596;ENSBGRG00000018545;ENSBGRG00000008483;ENSBGRG00000001470;ENSBGRG00000022283;ENSBGRG00000026582;ENSBGRG00000000260;ENSBGRG00000011140;…	7.69e-07	2.26e-05	cellular_component
GO:0001501	skeletal system development	16	713	77	14392	0.0224404	0.0053502	4.19431	ENSBGRG00000003463;ENSBGRG00000003247;ENSBGRG00000011140;ENSBGRG00000002594;ENSBGRG00000013466;ENSBGRG00000023965;ENSBGRG00000026479;ENSBGRG00000015647;ENSBGRG00000000478;ENSBGRG00000009050;ENSBGRG00000003864;ENSBGRG00000011195;ENSBGRG00000011517;ENSBGRG00000005548;ENSBGRG00000015914;ENSBGRG00000006189	ENSBGRG00000003463;ENSBGRG00000003247;ENSBGRG00000011140;ENSBGRG00000002594;ENSBGRG00000013466;ENSBGRG00000023965;ENSBGRG00000026479;ENSBGRG00000015647;ENSBGRG00000000478;ENSBGRG00000009050;ENSBGRG00000003864;ENSBGRG00000011195;ENSBGRG00000011517;ENSBGRG00000005548;ENSBGRG00000015914;ENSBGRG00000006189	8.96e-07	0.000130128	biological_process
GO:0007165	signal transduction	45	713	421	14392	0.0631136	0.0292524	2.15756	ENSBGRG00000012888;ENSBGRG00000010898;ENSBGRG00000001407;ENSBGRG00000007837;ENSBGRG00000003113;ENSBGRG00000000742;ENSBGRG00000020566;ENSBGRG00000003529;ENSBGRG00000004369;ENSBGRG00000022502;ENSBGRG00000010422;ENSBGRG00000007158;ENSBGRG00000001566;ENSBGRG00000018545;ENSBGRG00000018148;ENSBGRG00000013185;ENSBGRG00000004132;ENSBGRG00000001712;ENSBGRG00000018730;ENSBGRG00000000613;ENSBGRG00000014161;…	ENSBGRG00000012888;ENSBGRG00000010898;ENSBGRG00000001407;ENSBGRG00000007837;ENSBGRG00000003113;ENSBGRG00000000742;ENSBGRG00000020566;ENSBGRG00000003529;ENSBGRG00000004369;ENSBGRG00000022502;ENSBGRG00000010422;ENSBGRG00000007158;ENSBGRG00000001566;ENSBGRG00000018545;ENSBGRG00000018148;ENSBGRG00000013185;ENSBGRG00000004132;ENSBGRG00000001712;ENSBGRG00000018730;ENSBGRG00000000613;ENSBGRG00000014161;…	9.46e-07	0.000130128	biological_process
GO:0005237	inhibitory extracellular ligand-gated ion channel activity	6	689	9	14058	0.00870827	0.000640205	13.6023	ENSBGRG00000001680;ENSBGRG00000001620;ENSBGRG00000000742;ENSBGRG00000001712;ENSBGRG00000023286;ENSBGRG00000023421	ENSBGRG00000001680;ENSBGRG00000001620;ENSBGRG00000000742;ENSBGRG00000001712;ENSBGRG00000023286;ENSBGRG00000023421	1e-06	4.81e-05	molecular_function
GO:0032964	collagen biosynthetic process	6	713	9	14392	0.00841515	0.000625347	13.4568	ENSBGRG00000024220;ENSBGRG00000026205;ENSBGRG00000005255;ENSBGRG00000022881;ENSBGRG00000003554;ENSBGRG00000005548	ENSBGRG00000024220;ENSBGRG00000026205;ENSBGRG00000005255;ENSBGRG00000022881;ENSBGRG00000003554;ENSBGRG00000005548	1.07e-06	0.000135882	biological_process
GO:0005539	glycosaminoglycan binding	7	689	14	14058	0.0101597	0.000995874	10.2017	ENSBGRG00000016717;ENSBGRG00000010677;ENSBGRG00000015210;ENSBGRG00000024353;ENSBGRG00000002168;ENSBGRG00000008750;ENSBGRG00000005750	ENSBGRG00000016717;ENSBGRG00000010677;ENSBGRG00000015210;ENSBGRG00000024353;ENSBGRG00000002168;ENSBGRG00000008750;ENSBGRG00000005750	1.67e-06	7.28e-05	molecular_function
GO:0050840	extracellular matrix binding	8	689	20	14058	0.011611	0.00142268	8.16139	ENSBGRG00000009561;ENSBGRG00000000069;ENSBGRG00000002438;ENSBGRG00000008993;ENSBGRG00000002168;ENSBGRG00000022738;ENSBGRG00000007997;ENSBGRG00000020407	ENSBGRG00000009561;ENSBGRG00000000069;ENSBGRG00000002438;ENSBGRG00000008993;ENSBGRG00000002168;ENSBGRG00000022738;ENSBGRG00000007997;ENSBGRG00000020407	2.38e-06	9.51e-05	molecular_function
GO:0007214	gamma-aminobutyric acid signaling pathway	8	713	20	14392	0.0112202	0.00138966	8.07405	ENSBGRG00000001680;ENSBGRG00000001620;ENSBGRG00000001566;ENSBGRG00000000742;ENSBGRG00000001712;ENSBGRG00000023286;ENSBGRG00000000613;ENSBGRG00000023421	ENSBGRG00000001680;ENSBGRG00000001620;ENSBGRG00000001566;ENSBGRG00000000742;ENSBGRG00000001712;ENSBGRG00000023286;ENSBGRG00000000613;ENSBGRG00000023421	2.58e-06	0.000304719	biological_process
GO:0099056	integral component of presynaptic membrane	11	810	41	16074	0.0135802	0.0025507	5.32412	ENSBGRG00000019689;ENSBGRG00000017734;ENSBGRG00000013255;ENSBGRG00000018513;ENSBGRG00000003473;ENSBGRG00000012244;ENSBGRG00000006468;ENSBGRG00000019084;ENSBGRG00000012349;ENSBGRG00000004087;ENSBGRG00000024655	ENSBGRG00000019689;ENSBGRG00000017734;ENSBGRG00000013255;ENSBGRG00000018513;ENSBGRG00000003473;ENSBGRG00000012244;ENSBGRG00000006468;ENSBGRG00000019084;ENSBGRG00000012349;ENSBGRG00000004087;ENSBGRG00000024655	3.91e-06	0.000105227	cellular_component
GO:0099560	synaptic membrane adhesion	8	713	21	14392	0.0112202	0.00145914	7.68957	ENSBGRG00000010029;ENSBGRG00000017403;ENSBGRG00000006468;ENSBGRG00000008572;ENSBGRG00000003457;ENSBGRG00000012349;ENSBGRG00000023653;ENSBGRG00000023742	ENSBGRG00000010029;ENSBGRG00000017403;ENSBGRG00000006468;ENSBGRG00000008572;ENSBGRG00000003457;ENSBGRG00000012349;ENSBGRG00000023653;ENSBGRG00000023742	3.99e-06	0.000439534	biological_process
GO:0051932	synaptic transmission, GABAergic	6	713	11	14392	0.00841515	0.000764314	11.0101	ENSBGRG00000001680;ENSBGRG00000001620;ENSBGRG00000000742;ENSBGRG00000001712;ENSBGRG00000023286;ENSBGRG00000023421	ENSBGRG00000001680;ENSBGRG00000001620;ENSBGRG00000000742;ENSBGRG00000001712;ENSBGRG00000023286;ENSBGRG00000023421	5.4e-06	0.000557292	biological_process
GO:0008217	regulation of blood pressure	10	713	36	14392	0.0140252	0.00250139	5.60698	ENSBGRG00000005090;ENSBGRG00000023567;ENSBGRG00000020314;ENSBGRG00000009050;ENSBGRG00000023604;ENSBGRG00000009303;ENSBGRG00000001280;ENSBGRG00000013466;ENSBGRG00000014422;ENSBGRG00000012783	ENSBGRG00000005090;ENSBGRG00000023567;ENSBGRG00000020314;ENSBGRG00000009050;ENSBGRG00000023604;ENSBGRG00000009303;ENSBGRG00000001280;ENSBGRG00000013466;ENSBGRG00000014422;ENSBGRG00000012783	6.57e-06	0.000638228	biological_process
GO:0060078	regulation of postsynaptic membrane potential	6	713	12	14392	0.00841515	0.000833797	10.0926	ENSBGRG00000001680;ENSBGRG00000001620;ENSBGRG00000000742;ENSBGRG00000001712;ENSBGRG00000023286;ENSBGRG00000023421	ENSBGRG00000001680;ENSBGRG00000001620;ENSBGRG00000000742;ENSBGRG00000001712;ENSBGRG00000023286;ENSBGRG00000023421	1.03e-05	0.000949188	biological_process
GO:0007399	nervous system development	24	713	183	14392	0.0336606	0.0127154	2.64723	ENSBGRG00000012888;ENSBGRG00000022530;ENSBGRG00000012288;ENSBGRG00000003529;ENSBGRG00000012116;ENSBGRG00000024972;ENSBGRG00000009334;ENSBGRG00000013255;ENSBGRG00000015957;ENSBGRG00000013772;ENSBGRG00000004703;ENSBGRG00000026117;ENSBGRG00000015647;ENSBGRG00000022950;ENSBGRG00000023448;ENSBGRG00000004537;ENSBGRG00000006183;ENSBGRG00000003810;ENSBGRG00000003473;ENSBGRG00000019968;ENSBGRG00000003457;…	ENSBGRG00000012888;ENSBGRG00000022530;ENSBGRG00000012288;ENSBGRG00000003529;ENSBGRG00000012116;ENSBGRG00000024972;ENSBGRG00000009334;ENSBGRG00000013255;ENSBGRG00000015957;ENSBGRG00000013772;ENSBGRG00000004703;ENSBGRG00000026117;ENSBGRG00000015647;ENSBGRG00000022950;ENSBGRG00000023448;ENSBGRG00000004537;ENSBGRG00000006183;ENSBGRG00000003810;ENSBGRG00000003473;ENSBGRG00000019968;ENSBGRG00000003457;…	1.24e-05	0.00107397	biological_process
GO:0007422	peripheral nervous system development	7	713	18	14392	0.00981767	0.0012507	7.84977	ENSBGRG00000010358;ENSBGRG00000010278;ENSBGRG00000011039;ENSBGRG00000007158;ENSBGRG00000020314;ENSBGRG00000003529;ENSBGRG00000009344	ENSBGRG00000010358;ENSBGRG00000010278;ENSBGRG00000011039;ENSBGRG00000007158;ENSBGRG00000020314;ENSBGRG00000003529;ENSBGRG00000009344	1.4e-05	0.00109841	biological_process
GO:0001649	osteoblast differentiation	13	713	65	14392	0.0182328	0.0045164	4.03703	ENSBGRG00000008437;ENSBGRG00000002594;ENSBGRG00000007158;ENSBGRG00000023965;ENSBGRG00000020066;ENSBGRG00000015647;ENSBGRG00000010204;ENSBGRG00000000813;ENSBGRG00000000478;ENSBGRG00000022589;ENSBGRG00000009570;ENSBGRG00000005548;ENSBGRG00000020407	ENSBGRG00000008437;ENSBGRG00000002594;ENSBGRG00000007158;ENSBGRG00000023965;ENSBGRG00000020066;ENSBGRG00000015647;ENSBGRG00000010204;ENSBGRG00000000813;ENSBGRG00000000478;ENSBGRG00000022589;ENSBGRG00000009570;ENSBGRG00000005548;ENSBGRG00000020407	1.46e-05	0.00109841	biological_process
GO:0009968	negative regulation of signal transduction	13	713	65	14392	0.0182328	0.0045164	4.03703	ENSBGRG00000017734;ENSBGRG00000016686;ENSBGRG00000010422;ENSBGRG00000016457;ENSBGRG00000003473;ENSBGRG00000012192;ENSBGRG00000024258;ENSBGRG00000006805;ENSBGRG00000023842;ENSBGRG00000003058;ENSBGRG00000003384;ENSBGRG00000000197;ENSBGRG00000002521	ENSBGRG00000017734;ENSBGRG00000016686;ENSBGRG00000010422;ENSBGRG00000016457;ENSBGRG00000003473;ENSBGRG00000012192;ENSBGRG00000024258;ENSBGRG00000006805;ENSBGRG00000023842;ENSBGRG00000003058;ENSBGRG00000003384;ENSBGRG00000000197;ENSBGRG00000002521	1.46e-05	0.00109841	biological_process
GO:0004888	transmembrane signaling receptor activity	18	689	120	14058	0.0261248	0.00853607	3.06052	ENSBGRG00000004323;ENSBGRG00000017734;ENSBGRG00000016686;ENSBGRG00000003810;ENSBGRG00000016457;ENSBGRG00000003473;ENSBGRG00000001407;ENSBGRG00000012192;ENSBGRG00000019242;ENSBGRG00000012349;ENSBGRG00000024258;ENSBGRG00000023500;ENSBGRG00000006805;ENSBGRG00000023842;ENSBGRG00000003058;ENSBGRG00000020517;ENSBGRG00000003384;ENSBGRG00000000197	ENSBGRG00000004323;ENSBGRG00000017734;ENSBGRG00000016686;ENSBGRG00000003810;ENSBGRG00000016457;ENSBGRG00000003473;ENSBGRG00000001407;ENSBGRG00000012192;ENSBGRG00000019242;ENSBGRG00000012349;ENSBGRG00000024258;ENSBGRG00000023500;ENSBGRG00000006805;ENSBGRG00000023842;ENSBGRG00000003058;ENSBGRG00000020517;ENSBGRG00000003384;ENSBGRG00000000197	2.12e-05	0.000743702	molecular_function
GO:0005178	integrin binding	13	689	68	14058	0.0188679	0.0048371	3.90067	ENSBGRG00000017757;ENSBGRG00000003247;ENSBGRG00000016717;ENSBGRG00000019092;ENSBGRG00000008431;ENSBGRG00000014060;ENSBGRG00000005255;ENSBGRG00000000069;ENSBGRG00000002438;ENSBGRG00000005449;ENSBGRG00000023842;ENSBGRG00000021214;ENSBGRG00000016859	ENSBGRG00000017757;ENSBGRG00000003247;ENSBGRG00000016717;ENSBGRG00000019092;ENSBGRG00000008431;ENSBGRG00000014060;ENSBGRG00000005255;ENSBGRG00000000069;ENSBGRG00000002438;ENSBGRG00000005449;ENSBGRG00000023842;ENSBGRG00000021214;ENSBGRG00000016859	2.17e-05	0.000743702	molecular_function
GO:0051216	cartilage development	10	713	41	14392	0.0140252	0.0028488	4.9232	ENSBGRG00000024469;ENSBGRG00000009629;ENSBGRG00000026479;ENSBGRG00000000478;ENSBGRG00000001651;ENSBGRG00000024353;ENSBGRG00000008760;ENSBGRG00000007486;ENSBGRG00000011517;ENSBGRG00000012783	ENSBGRG00000024469;ENSBGRG00000009629;ENSBGRG00000026479;ENSBGRG00000000478;ENSBGRG00000001651;ENSBGRG00000024353;ENSBGRG00000008760;ENSBGRG00000007486;ENSBGRG00000011517;ENSBGRG00000012783	2.31e-05	0.00166153	biological_process
GO:0045202	synapse	31	810	275	16074	0.0382716	0.0171084	2.23701	ENSBGRG00000023986;ENSBGRG00000010898;ENSBGRG00000000742;ENSBGRG00000002793;ENSBGRG00000021551;ENSBGRG00000015645;ENSBGRG00000000763;ENSBGRG00000021685;ENSBGRG00000001566;ENSBGRG00000007881;ENSBGRG00000021276;ENSBGRG00000011750;ENSBGRG00000007643;ENSBGRG00000012244;ENSBGRG00000001712;ENSBGRG00000017805;ENSBGRG00000021289;ENSBGRG00000000613;ENSBGRG00000019205;ENSBGRG00000001680;ENSBGRG00000005614;…	ENSBGRG00000023986;ENSBGRG00000010898;ENSBGRG00000000742;ENSBGRG00000002793;ENSBGRG00000021551;ENSBGRG00000015645;ENSBGRG00000000763;ENSBGRG00000021685;ENSBGRG00000001566;ENSBGRG00000007881;ENSBGRG00000021276;ENSBGRG00000011750;ENSBGRG00000007643;ENSBGRG00000012244;ENSBGRG00000001712;ENSBGRG00000017805;ENSBGRG00000021289;ENSBGRG00000000613;ENSBGRG00000019205;ENSBGRG00000001680;ENSBGRG00000005614;…	2.35e-05	0.000583873	cellular_component
GO:0005005	transmembrane-ephrin receptor activity	6	689	14	14058	0.00870827	0.000995874	8.74435	ENSBGRG00000017734;ENSBGRG00000013255;ENSBGRG00000003473;ENSBGRG00000003058;ENSBGRG00000003384;ENSBGRG00000000197	ENSBGRG00000017734;ENSBGRG00000013255;ENSBGRG00000003473;ENSBGRG00000003058;ENSBGRG00000003384;ENSBGRG00000000197	2.9e-05	0.000927176	molecular_function
GO:0002062	chondrocyte differentiation	8	713	27	14392	0.0112202	0.00187604	5.98078	ENSBGRG00000004042;ENSBGRG00000002594;ENSBGRG00000026479;ENSBGRG00000001078;ENSBGRG00000005038;ENSBGRG00000012753;ENSBGRG00000019557;ENSBGRG00000022589	ENSBGRG00000004042;ENSBGRG00000002594;ENSBGRG00000026479;ENSBGRG00000001078;ENSBGRG00000005038;ENSBGRG00000012753;ENSBGRG00000019557;ENSBGRG00000022589	3.34e-05	0.00229942	biological_process
GO:0034707	chloride channel complex	10	810	42	16074	0.0123457	0.00261291	4.72487	ENSBGRG00000001680;ENSBGRG00000001620;ENSBGRG00000001566;ENSBGRG00000000742;ENSBGRG00000001712;ENSBGRG00000003733;ENSBGRG00000023286;ENSBGRG00000002080;ENSBGRG00000000613;ENSBGRG00000023421	ENSBGRG00000001680;ENSBGRG00000001620;ENSBGRG00000001566;ENSBGRG00000000742;ENSBGRG00000001712;ENSBGRG00000003733;ENSBGRG00000023286;ENSBGRG00000002080;ENSBGRG00000000613;ENSBGRG00000023421	3.37e-05	0.000778572	cellular_component
GO:0030154	cell differentiation	46	713	501	14392	0.0645161	0.034811	1.85333	ENSBGRG00000012888;ENSBGRG00000016686;ENSBGRG00000009629;ENSBGRG00000019841;ENSBGRG00000022035;ENSBGRG00000012116;ENSBGRG00000024972;ENSBGRG00000022294;ENSBGRG00000010340;ENSBGRG00000019974;ENSBGRG00000004985;ENSBGRG00000010423;ENSBGRG00000018148;ENSBGRG00000012753;ENSBGRG00000022426;ENSBGRG00000001651;ENSBGRG00000005964;ENSBGRG00000007486;ENSBGRG00000007997;ENSBGRG00000001656;ENSBGRG00000003384;…	ENSBGRG00000012888;ENSBGRG00000016686;ENSBGRG00000009629;ENSBGRG00000019841;ENSBGRG00000022035;ENSBGRG00000012116;ENSBGRG00000024972;ENSBGRG00000022294;ENSBGRG00000010340;ENSBGRG00000019974;ENSBGRG00000004985;ENSBGRG00000010423;ENSBGRG00000018148;ENSBGRG00000012753;ENSBGRG00000022426;ENSBGRG00000001651;ENSBGRG00000005964;ENSBGRG00000007486;ENSBGRG00000007997;ENSBGRG00000001656;ENSBGRG00000003384;…	3.99e-05	0.0026324	biological_process
GO:1904315	transmitter-gated ion channel activity involved in regulation of postsynaptic membrane potential	7	689	21	14058	0.0101597	0.00149381	6.80116	ENSBGRG00000001680;ENSBGRG00000001620;ENSBGRG00000000742;ENSBGRG00000001712;ENSBGRG00000023286;ENSBGRG00000000613;ENSBGRG00000023421	ENSBGRG00000001680;ENSBGRG00000001620;ENSBGRG00000000742;ENSBGRG00000001712;ENSBGRG00000023286;ENSBGRG00000000613;ENSBGRG00000023421	4.19e-05	0.00125446	molecular_function
GO:0099061	integral component of postsynaptic density membrane	10	810	43	16074	0.0123457	0.00267513	4.61499	ENSBGRG00000010029;ENSBGRG00000013255;ENSBGRG00000018056;ENSBGRG00000017403;ENSBGRG00000023653;ENSBGRG00000020983;ENSBGRG00000004087;ENSBGRG00000001375;ENSBGRG00000024712;ENSBGRG00000023742	ENSBGRG00000010029;ENSBGRG00000013255;ENSBGRG00000018056;ENSBGRG00000017403;ENSBGRG00000023653;ENSBGRG00000020983;ENSBGRG00000004087;ENSBGRG00000001375;ENSBGRG00000024712;ENSBGRG00000023742	4.2e-05	0.000904528	cellular_component
GO:0070374	positive regulation of ERK1 and ERK2 cascade	19	713	138	14392	0.026648	0.00958866	2.77911	ENSBGRG00000020763;ENSBGRG00000016686;ENSBGRG00000002952;ENSBGRG00000018995;ENSBGRG00000022589;ENSBGRG00000020517;ENSBGRG00000003384;ENSBGRG00000012192;ENSBGRG00000012349;ENSBGRG00000024258;ENSBGRG00000006805;ENSBGRG00000017734;ENSBGRG00000004629;ENSBGRG00000016457;ENSBGRG00000019844;ENSBGRG00000003473;ENSBGRG00000023842;ENSBGRG00000003058;ENSBGRG00000000197	ENSBGRG00000020763;ENSBGRG00000016686;ENSBGRG00000002952;ENSBGRG00000018995;ENSBGRG00000022589;ENSBGRG00000020517;ENSBGRG00000003384;ENSBGRG00000012192;ENSBGRG00000012349;ENSBGRG00000024258;ENSBGRG00000006805;ENSBGRG00000017734;ENSBGRG00000004629;ENSBGRG00000016457;ENSBGRG00000019844;ENSBGRG00000003473;ENSBGRG00000023842;ENSBGRG00000003058;ENSBGRG00000000197	4.99e-05	0.00316836	biological_process
GO:0045499	chemorepellent activity	7	689	22	14058	0.0101597	0.00156495	6.49202	ENSBGRG00000013772;ENSBGRG00000003668;ENSBGRG00000020231;ENSBGRG00000008572;ENSBGRG00000022561;ENSBGRG00000001699;ENSBGRG00000019205	ENSBGRG00000013772;ENSBGRG00000003668;ENSBGRG00000020231;ENSBGRG00000008572;ENSBGRG00000022561;ENSBGRG00000001699;ENSBGRG00000019205	5.89e-05	0.0016588	molecular_function
GO:0001755	neural crest cell migration	9	713	37	14392	0.0126227	0.00257087	4.9099	ENSBGRG00000004703;ENSBGRG00000013772;ENSBGRG00000020801;ENSBGRG00000007158;ENSBGRG00000020314;ENSBGRG00000020231;ENSBGRG00000022561;ENSBGRG00000001699;ENSBGRG00000009570	ENSBGRG00000004703;ENSBGRG00000013772;ENSBGRG00000020801;ENSBGRG00000007158;ENSBGRG00000020314;ENSBGRG00000020231;ENSBGRG00000022561;ENSBGRG00000001699;ENSBGRG00000009570	6.08e-05	0.00371908	biological_process
GO:0048678	response to axon injury	6	713	16	14392	0.00841515	0.00111173	7.56942	ENSBGRG00000010898;ENSBGRG00000012192;ENSBGRG00000008572;ENSBGRG00000004856;ENSBGRG00000011441;ENSBGRG00000022918	ENSBGRG00000010898;ENSBGRG00000012192;ENSBGRG00000008572;ENSBGRG00000004856;ENSBGRG00000011441;ENSBGRG00000022918	7.56e-05	0.00445719	biological_process
GO:0005004	GPI-linked ephrin receptor activity	4	689	6	14058	0.00580551	0.000426803	13.6023	ENSBGRG00000012192;ENSBGRG00000017734;ENSBGRG00000003384;ENSBGRG00000000197	ENSBGRG00000012192;ENSBGRG00000017734;ENSBGRG00000003384;ENSBGRG00000000197	7.93e-05	0.00210968	molecular_function
GO:0030424	axon	28	810	254	16074	0.0345679	0.0158019	2.18758	ENSBGRG00000016686;ENSBGRG00000023986;ENSBGRG00000010898;ENSBGRG00000007837;ENSBGRG00000015645;ENSBGRG00000019447;ENSBGRG00000004493;ENSBGRG00000013772;ENSBGRG00000007881;ENSBGRG00000012244;ENSBGRG00000021276;ENSBGRG00000015850;ENSBGRG00000010358;ENSBGRG00000010278;ENSBGRG00000012192;ENSBGRG00000023014;ENSBGRG00000006805;ENSBGRG00000017413;ENSBGRG00000019689;ENSBGRG00000017734;ENSBGRG00000011039;…	ENSBGRG00000016686;ENSBGRG00000023986;ENSBGRG00000010898;ENSBGRG00000007837;ENSBGRG00000015645;ENSBGRG00000019447;ENSBGRG00000004493;ENSBGRG00000013772;ENSBGRG00000007881;ENSBGRG00000012244;ENSBGRG00000021276;ENSBGRG00000015850;ENSBGRG00000010358;ENSBGRG00000010278;ENSBGRG00000012192;ENSBGRG00000023014;ENSBGRG00000006805;ENSBGRG00000017413;ENSBGRG00000019689;ENSBGRG00000017734;ENSBGRG00000011039;…	8.53e-05	0.00172138	cellular_component
GO:0043588	skin development	7	713	23	14392	0.00981767	0.00159811	6.1433	ENSBGRG00000011868;ENSBGRG00000003463;ENSBGRG00000003247;ENSBGRG00000005255;ENSBGRG00000003554;ENSBGRG00000005548;ENSBGRG00000001716	ENSBGRG00000011868;ENSBGRG00000003463;ENSBGRG00000003247;ENSBGRG00000005255;ENSBGRG00000003554;ENSBGRG00000005548;ENSBGRG00000001716	8.68e-05	0.00494263	biological_process
GO:0009986	cell surface	37	810	380	16074	0.045679	0.0236407	1.93222	ENSBGRG00000004323;ENSBGRG00000016686;ENSBGRG00000023986;ENSBGRG00000020004;ENSBGRG00000012407;ENSBGRG00000019557;ENSBGRG00000015858;ENSBGRG00000018193;ENSBGRG00000005411;ENSBGRG00000018056;ENSBGRG00000018545;ENSBGRG00000000017;ENSBGRG00000017805;ENSBGRG00000001375;ENSBGRG00000001699;ENSBGRG00000012149;ENSBGRG00000003480;ENSBGRG00000011140;ENSBGRG00000020108;ENSBGRG00000014008;ENSBGRG00000014060;…	ENSBGRG00000004323;ENSBGRG00000016686;ENSBGRG00000023986;ENSBGRG00000020004;ENSBGRG00000012407;ENSBGRG00000019557;ENSBGRG00000015858;ENSBGRG00000018193;ENSBGRG00000005411;ENSBGRG00000018056;ENSBGRG00000018545;ENSBGRG00000000017;ENSBGRG00000017805;ENSBGRG00000001375;ENSBGRG00000001699;ENSBGRG00000012149;ENSBGRG00000003480;ENSBGRG00000011140;ENSBGRG00000020108;ENSBGRG00000014008;ENSBGRG00000014060;…	9.85e-05	0.00177734	cellular_component
GO:0098978	glutamatergic synapse	30	810	283	16074	0.037037	0.0176061	2.10365	ENSBGRG00000005090;ENSBGRG00000008572;ENSBGRG00000023653;ENSBGRG00000012800;ENSBGRG00000010052;ENSBGRG00000005411;ENSBGRG00000025371;ENSBGRG00000013255;ENSBGRG00000018056;ENSBGRG00000012244;ENSBGRG00000017403;ENSBGRG00000006468;ENSBGRG00000001375;ENSBGRG00000023742;ENSBGRG00000011140;ENSBGRG00000009403;ENSBGRG00000012192;ENSBGRG00000001600;ENSBGRG00000019084;ENSBGRG00000012349;ENSBGRG00000011195;…	ENSBGRG00000005090;ENSBGRG00000008572;ENSBGRG00000023653;ENSBGRG00000012800;ENSBGRG00000010052;ENSBGRG00000005411;ENSBGRG00000025371;ENSBGRG00000013255;ENSBGRG00000018056;ENSBGRG00000012244;ENSBGRG00000017403;ENSBGRG00000006468;ENSBGRG00000001375;ENSBGRG00000023742;ENSBGRG00000011140;ENSBGRG00000009403;ENSBGRG00000012192;ENSBGRG00000001600;ENSBGRG00000019084;ENSBGRG00000012349;ENSBGRG00000011195;…	9.9e-05	0.00177734	cellular_component
GO:1902476	chloride transmembrane transport	8	713	31	14392	0.0112202	0.00215397	5.20907	ENSBGRG00000001680;ENSBGRG00000001620;ENSBGRG00000000742;ENSBGRG00000001712;ENSBGRG00000003733;ENSBGRG00000023286;ENSBGRG00000000613;ENSBGRG00000023421	ENSBGRG00000001680;ENSBGRG00000001620;ENSBGRG00000000742;ENSBGRG00000001712;ENSBGRG00000003733;ENSBGRG00000023286;ENSBGRG00000000613;ENSBGRG00000023421	9.96e-05	0.00538232	biological_process
GO:0002063	chondrocyte development	5	713	11	14392	0.00701262	0.000764314	9.17506	ENSBGRG00000009561;ENSBGRG00000015647;ENSBGRG00000024353;ENSBGRG00000019350;ENSBGRG00000002743	ENSBGRG00000009561;ENSBGRG00000015647;ENSBGRG00000024353;ENSBGRG00000019350;ENSBGRG00000002743	0.0001059	0.00538232	biological_process
GO:0090190	positive regulation of branching involved in ureteric bud morphogenesis	5	713	11	14392	0.00701262	0.000764314	9.17506	ENSBGRG00000007158;ENSBGRG00000026479;ENSBGRG00000005038;ENSBGRG00000023604;ENSBGRG00000009570	ENSBGRG00000007158;ENSBGRG00000026479;ENSBGRG00000005038;ENSBGRG00000023604;ENSBGRG00000009570	0.0001059	0.00538232	biological_process
GO:0050839	cell adhesion molecule binding	9	689	40	14058	0.0130624	0.00284535	4.59078	ENSBGRG00000007837;ENSBGRG00000003457;ENSBGRG00000012349;ENSBGRG00000002438;ENSBGRG00000017805;ENSBGRG00000009334;ENSBGRG00000001314;ENSBGRG00000004215;ENSBGRG00000023742	ENSBGRG00000007837;ENSBGRG00000003457;ENSBGRG00000012349;ENSBGRG00000002438;ENSBGRG00000017805;ENSBGRG00000009334;ENSBGRG00000001314;ENSBGRG00000004215;ENSBGRG00000023742	0.000107685	0.0027148	molecular_function
GO:0048557	embryonic digestive tract morphogenesis	6	713	17	14392	0.00841515	0.00118121	7.12416	ENSBGRG00000000478;ENSBGRG00000015647;ENSBGRG00000024258;ENSBGRG00000019152;ENSBGRG00000015914;ENSBGRG00000001126	ENSBGRG00000000478;ENSBGRG00000015647;ENSBGRG00000024258;ENSBGRG00000019152;ENSBGRG00000015914;ENSBGRG00000001126	0.000111946	0.00538232	biological_process
GO:0034220	ion transmembrane transport	14	713	89	14392	0.0196353	0.00618399	3.17519	ENSBGRG00000000864;ENSBGRG00000001680;ENSBGRG00000001620;ENSBGRG00000001566;ENSBGRG00000000742;ENSBGRG00000001712;ENSBGRG00000016311;ENSBGRG00000026765;ENSBGRG00000023286;ENSBGRG00000012136;ENSBGRG00000023421;ENSBGRG00000000613;ENSBGRG00000019964;ENSBGRG00000025371	ENSBGRG00000000864;ENSBGRG00000001680;ENSBGRG00000001620;ENSBGRG00000001566;ENSBGRG00000000742;ENSBGRG00000001712;ENSBGRG00000016311;ENSBGRG00000026765;ENSBGRG00000023286;ENSBGRG00000012136;ENSBGRG00000023421;ENSBGRG00000000613;ENSBGRG00000019964;ENSBGRG00000025371	0.000114011	0.00538232	biological_process
GO:0060325	face morphogenesis	7	713	24	14392	0.00981767	0.00166759	5.88733	ENSBGRG00000020801;ENSBGRG00000020599;ENSBGRG00000012753;ENSBGRG00000016187;ENSBGRG00000015210;ENSBGRG00000024258;ENSBGRG00000005548	ENSBGRG00000020801;ENSBGRG00000020599;ENSBGRG00000012753;ENSBGRG00000016187;ENSBGRG00000015210;ENSBGRG00000024258;ENSBGRG00000005548	0.000117361	0.00538232	biological_process
GO:0051491	positive regulation of filopodium assembly	7	713	24	14392	0.00981767	0.00166759	5.88733	ENSBGRG00000017494;ENSBGRG00000006168;ENSBGRG00000005972;ENSBGRG00000003457;ENSBGRG00000010237;ENSBGRG00000009334;ENSBGRG00000002952	ENSBGRG00000017494;ENSBGRG00000006168;ENSBGRG00000005972;ENSBGRG00000003457;ENSBGRG00000010237;ENSBGRG00000009334;ENSBGRG00000002952	0.000117361	0.00538232	biological_process
GO:0099055	integral component of postsynaptic membrane	9	810	40	16074	0.0111111	0.00248849	4.465	ENSBGRG00000017734;ENSBGRG00000003810;ENSBGRG00000018513;ENSBGRG00000003473;ENSBGRG00000012244;ENSBGRG00000012192;ENSBGRG00000003457;ENSBGRG00000006468;ENSBGRG00000008572	ENSBGRG00000017734;ENSBGRG00000003810;ENSBGRG00000018513;ENSBGRG00000003473;ENSBGRG00000012244;ENSBGRG00000012192;ENSBGRG00000003457;ENSBGRG00000006468;ENSBGRG00000008572	0.000133627	0.00227166	cellular_component
GO:0001701	in utero embryonic development	17	713	125	14392	0.0238429	0.00868538	2.74518	ENSBGRG00000002594;ENSBGRG00000021638;ENSBGRG00000007158;ENSBGRG00000019828;ENSBGRG00000014228;ENSBGRG00000009313;ENSBGRG00000025955;ENSBGRG00000023965;ENSBGRG00000000478;ENSBGRG00000024258;ENSBGRG00000008541;ENSBGRG00000008760;ENSBGRG00000009303;ENSBGRG00000009570;ENSBGRG00000006238;ENSBGRG00000011534;ENSBGRG00000012783	ENSBGRG00000002594;ENSBGRG00000021638;ENSBGRG00000007158;ENSBGRG00000019828;ENSBGRG00000014228;ENSBGRG00000009313;ENSBGRG00000025955;ENSBGRG00000023965;ENSBGRG00000000478;ENSBGRG00000024258;ENSBGRG00000008541;ENSBGRG00000008760;ENSBGRG00000009303;ENSBGRG00000009570;ENSBGRG00000006238;ENSBGRG00000011534;ENSBGRG00000012783	0.000142846	0.00637401	biological_process
GO:0043235	receptor complex	18	810	136	16074	0.0222222	0.00846087	2.62647	ENSBGRG00000017734;ENSBGRG00000016686;ENSBGRG00000004275;ENSBGRG00000016457;ENSBGRG00000003834;ENSBGRG00000003473;ENSBGRG00000012192;ENSBGRG00000023965;ENSBGRG00000001712;ENSBGRG00000003529;ENSBGRG00000024258;ENSBGRG00000006805;ENSBGRG00000001782;ENSBGRG00000023842;ENSBGRG00000003058;ENSBGRG00000006183;ENSBGRG00000003384;ENSBGRG00000000197	ENSBGRG00000017734;ENSBGRG00000016686;ENSBGRG00000004275;ENSBGRG00000016457;ENSBGRG00000003834;ENSBGRG00000003473;ENSBGRG00000012192;ENSBGRG00000023965;ENSBGRG00000001712;ENSBGRG00000003529;ENSBGRG00000024258;ENSBGRG00000006805;ENSBGRG00000001782;ENSBGRG00000023842;ENSBGRG00000003058;ENSBGRG00000006183;ENSBGRG00000003384;ENSBGRG00000000197	0.000163496	0.00264047	cellular_component
GO:0060021	roof of mouth development	9	713	42	14392	0.0126227	0.00291829	4.32539	ENSBGRG00000011868;ENSBGRG00000004042;ENSBGRG00000021638;ENSBGRG00000003473;ENSBGRG00000001132;ENSBGRG00000024258;ENSBGRG00000003058;ENSBGRG00000009678;ENSBGRG00000019152	ENSBGRG00000011868;ENSBGRG00000004042;ENSBGRG00000021638;ENSBGRG00000003473;ENSBGRG00000001132;ENSBGRG00000024258;ENSBGRG00000003058;ENSBGRG00000009678;ENSBGRG00000019152	0.000174576	0.00758487	biological_process
GO:0005581	collagen trimer	11	810	60	16074	0.0135802	0.00373274	3.63815	ENSBGRG00000003463;ENSBGRG00000006871;ENSBGRG00000025649;ENSBGRG00000004392;ENSBGRG00000015792;ENSBGRG00000018634;ENSBGRG00000019242;ENSBGRG00000016164;ENSBGRG00000019296;ENSBGRG00000024054;ENSBGRG00000024606	ENSBGRG00000003463;ENSBGRG00000006871;ENSBGRG00000025649;ENSBGRG00000004392;ENSBGRG00000015792;ENSBGRG00000018634;ENSBGRG00000019242;ENSBGRG00000016164;ENSBGRG00000019296;ENSBGRG00000024054;ENSBGRG00000024606	0.00017672	0.00271812	cellular_component
GO:0007268	chemical synaptic transmission	19	713	152	14392	0.026648	0.0105614	2.52314	ENSBGRG00000000742;ENSBGRG00000009357;ENSBGRG00000004369;ENSBGRG00000001566;ENSBGRG00000001712;ENSBGRG00000022950;ENSBGRG00000000613;ENSBGRG00000001680;ENSBGRG00000018513;ENSBGRG00000018072;ENSBGRG00000012349;ENSBGRG00000020983;ENSBGRG00000007825;ENSBGRG00000016886;ENSBGRG00000001620;ENSBGRG00000026574;ENSBGRG00000025141;ENSBGRG00000023286;ENSBGRG00000023421	ENSBGRG00000000742;ENSBGRG00000009357;ENSBGRG00000004369;ENSBGRG00000001566;ENSBGRG00000001712;ENSBGRG00000022950;ENSBGRG00000000613;ENSBGRG00000001680;ENSBGRG00000018513;ENSBGRG00000018072;ENSBGRG00000012349;ENSBGRG00000020983;ENSBGRG00000007825;ENSBGRG00000016886;ENSBGRG00000001620;ENSBGRG00000026574;ENSBGRG00000025141;ENSBGRG00000023286;ENSBGRG00000023421	0.000185234	0.00765307	biological_process
GO:0021957	corticospinal tract morphogenesis	4	713	7	14392	0.0056101	0.000486381	11.5344	ENSBGRG00000017734;ENSBGRG00000011195;ENSBGRG00000011140;ENSBGRG00000004703	ENSBGRG00000017734;ENSBGRG00000011195;ENSBGRG00000011140;ENSBGRG00000004703	0.000185417	0.00765307	biological_process
GO:0009887	animal organ morphogenesis	10	713	52	14392	0.0140252	0.00361312	3.88176	ENSBGRG00000004629;ENSBGRG00000022530;ENSBGRG00000013772;ENSBGRG00000014025;ENSBGRG00000009313;ENSBGRG00000001078;ENSBGRG00000005038;ENSBGRG00000008928;ENSBGRG00000021578;ENSBGRG00000004087	ENSBGRG00000004629;ENSBGRG00000022530;ENSBGRG00000013772;ENSBGRG00000014025;ENSBGRG00000009313;ENSBGRG00000001078;ENSBGRG00000005038;ENSBGRG00000008928;ENSBGRG00000021578;ENSBGRG00000004087	0.000199481	0.00767465	biological_process
GO:0050679	positive regulation of epithelial cell proliferation	8	713	34	14392	0.0112202	0.00236242	4.74944	ENSBGRG00000004042;ENSBGRG00000020801;ENSBGRG00000018699;ENSBGRG00000026479;ENSBGRG00000000478;ENSBGRG00000022589;ENSBGRG00000009570;ENSBGRG00000021840	ENSBGRG00000004042;ENSBGRG00000020801;ENSBGRG00000018699;ENSBGRG00000026479;ENSBGRG00000000478;ENSBGRG00000022589;ENSBGRG00000009570;ENSBGRG00000021840	0.000200915	0.00767465	biological_process
GO:0030178	negative regulation of Wnt signaling pathway	8	713	34	14392	0.0112202	0.00236242	4.74944	ENSBGRG00000014025;ENSBGRG00000000715;ENSBGRG00000018765;ENSBGRG00000017087;ENSBGRG00000004201;ENSBGRG00000006499;ENSBGRG00000022743;ENSBGRG00000019974	ENSBGRG00000014025;ENSBGRG00000000715;ENSBGRG00000018765;ENSBGRG00000017087;ENSBGRG00000004201;ENSBGRG00000006499;ENSBGRG00000022743;ENSBGRG00000019974	0.000200915	0.00767465	biological_process
GO:0034446	substrate adhesion-dependent cell spreading	7	713	26	14392	0.00981767	0.00180656	5.43446	ENSBGRG00000004323;ENSBGRG00000011484;ENSBGRG00000020566;ENSBGRG00000005449;ENSBGRG00000001314;ENSBGRG00000003058;ENSBGRG00000015645	ENSBGRG00000004323;ENSBGRG00000011484;ENSBGRG00000020566;ENSBGRG00000005449;ENSBGRG00000001314;ENSBGRG00000003058;ENSBGRG00000015645	0.000204533	0.00767465	biological_process
GO:0030574	collagen catabolic process	6	713	19	14392	0.00841515	0.00132018	6.37425	ENSBGRG00000026205;ENSBGRG00000023889;ENSBGRG00000002897;ENSBGRG00000020183;ENSBGRG00000003554;ENSBGRG00000020450	ENSBGRG00000026205;ENSBGRG00000023889;ENSBGRG00000002897;ENSBGRG00000020183;ENSBGRG00000003554;ENSBGRG00000020450	0.000225383	0.00816131	biological_process
GO:0001525	angiogenesis	20	713	167	14392	0.0280505	0.0116037	2.41738	ENSBGRG00000019828;ENSBGRG00000018647;ENSBGRG00000026203;ENSBGRG00000018193;ENSBGRG00000021884;ENSBGRG00000022844;ENSBGRG00000020801;ENSBGRG00000018148;ENSBGRG00000023889;ENSBGRG00000008928;ENSBGRG00000001539;ENSBGRG00000021214;ENSBGRG00000020183;ENSBGRG00000016859;ENSBGRG00000005750;ENSBGRG00000016457;ENSBGRG00000003473;ENSBGRG00000023842;ENSBGRG00000003058;ENSBGRG00000006001	ENSBGRG00000019828;ENSBGRG00000018647;ENSBGRG00000026203;ENSBGRG00000018193;ENSBGRG00000021884;ENSBGRG00000022844;ENSBGRG00000020801;ENSBGRG00000018148;ENSBGRG00000023889;ENSBGRG00000008928;ENSBGRG00000001539;ENSBGRG00000021214;ENSBGRG00000020183;ENSBGRG00000016859;ENSBGRG00000005750;ENSBGRG00000016457;ENSBGRG00000003473;ENSBGRG00000023842;ENSBGRG00000003058;ENSBGRG00000006001	0.00022739	0.00816131	biological_process
GO:0032590	dendrite membrane	7	810	26	16074	0.00864197	0.00161752	5.34274	ENSBGRG00000010402;ENSBGRG00000001680;ENSBGRG00000001620;ENSBGRG00000000742;ENSBGRG00000001712;ENSBGRG00000023286;ENSBGRG00000023421	ENSBGRG00000010402;ENSBGRG00000001680;ENSBGRG00000001620;ENSBGRG00000000742;ENSBGRG00000001712;ENSBGRG00000023286;ENSBGRG00000023421	0.000227675	0.00327395	cellular_component
GO:0004222	metalloendopeptidase activity	14	689	96	14058	0.0203193	0.00682885	2.97551	ENSBGRG00000024818;ENSBGRG00000024315;ENSBGRG00000006107;ENSBGRG00000009514;ENSBGRG00000026205;ENSBGRG00000000715;ENSBGRG00000009629;ENSBGRG00000023889;ENSBGRG00000000069;ENSBGRG00000003554;ENSBGRG00000020450;ENSBGRG00000004987;ENSBGRG00000008006;ENSBGRG00000018811	ENSBGRG00000024818;ENSBGRG00000024315;ENSBGRG00000006107;ENSBGRG00000009514;ENSBGRG00000026205;ENSBGRG00000000715;ENSBGRG00000009629;ENSBGRG00000023889;ENSBGRG00000000069;ENSBGRG00000003554;ENSBGRG00000020450;ENSBGRG00000004987;ENSBGRG00000008006;ENSBGRG00000018811	0.000232144	0.00555985	molecular_function
GO:0098794	postsynapse	12	810	72	16074	0.0148148	0.00447928	3.30741	ENSBGRG00000001680;ENSBGRG00000001620;ENSBGRG00000003473;ENSBGRG00000022596;ENSBGRG00000003457;ENSBGRG00000000742;ENSBGRG00000001712;ENSBGRG00000009881;ENSBGRG00000023286;ENSBGRG00000004369;ENSBGRG00000022667;ENSBGRG00000023421	ENSBGRG00000001680;ENSBGRG00000001620;ENSBGRG00000003473;ENSBGRG00000022596;ENSBGRG00000003457;ENSBGRG00000000742;ENSBGRG00000001712;ENSBGRG00000009881;ENSBGRG00000023286;ENSBGRG00000004369;ENSBGRG00000022667;ENSBGRG00000023421	0.000233129	0.00327395	cellular_component
GO:0008284	positive regulation of cell proliferation	32	713	332	14392	0.0448808	0.0230684	1.94556	ENSBGRG00000003344;ENSBGRG00000000290;ENSBGRG00000002530;ENSBGRG00000004041;ENSBGRG00000004042;ENSBGRG00000012336;ENSBGRG00000020801;ENSBGRG00000012753;ENSBGRG00000013185;ENSBGRG00000009961;ENSBGRG00000010963;ENSBGRG00000022589;ENSBGRG00000009570;ENSBGRG00000019092;ENSBGRG00000022244;ENSBGRG00000018699;ENSBGRG00000012192;ENSBGRG00000001078;ENSBGRG00000008928;ENSBGRG00000024258;ENSBGRG00000002743;…	ENSBGRG00000003344;ENSBGRG00000000290;ENSBGRG00000002530;ENSBGRG00000004041;ENSBGRG00000004042;ENSBGRG00000012336;ENSBGRG00000020801;ENSBGRG00000012753;ENSBGRG00000013185;ENSBGRG00000009961;ENSBGRG00000010963;ENSBGRG00000022589;ENSBGRG00000009570;ENSBGRG00000019092;ENSBGRG00000022244;ENSBGRG00000018699;ENSBGRG00000012192;ENSBGRG00000001078;ENSBGRG00000008928;ENSBGRG00000024258;ENSBGRG00000002743;…	0.000248243	0.00857369	biological_process
GO:0048013	ephrin receptor signaling pathway	8	713	35	14392	0.0112202	0.00243191	4.61374	ENSBGRG00000017734;ENSBGRG00000013255;ENSBGRG00000003473;ENSBGRG00000004087;ENSBGRG00000003058;ENSBGRG00000003384;ENSBGRG00000010052;ENSBGRG00000000197	ENSBGRG00000017734;ENSBGRG00000013255;ENSBGRG00000003473;ENSBGRG00000004087;ENSBGRG00000003058;ENSBGRG00000003384;ENSBGRG00000010052;ENSBGRG00000000197	0.000249265	0.00857369	biological_process
GO:0032331	negative regulation of chondrocyte differentiation	5	713	13	14392	0.00701262	0.00090328	7.76351	ENSBGRG00000009514;ENSBGRG00000002594;ENSBGRG00000026479;ENSBGRG00000002743;ENSBGRG00000022589	ENSBGRG00000009514;ENSBGRG00000002594;ENSBGRG00000026479;ENSBGRG00000002743;ENSBGRG00000022589	0.000271487	0.00914746	biological_process
GO:0098685	Schaffer collateral - CA1 synapse	11	810	64	16074	0.0135802	0.00398159	3.41076	ENSBGRG00000019689;ENSBGRG00000017734;ENSBGRG00000011140;ENSBGRG00000015920;ENSBGRG00000015850;ENSBGRG00000012349;ENSBGRG00000011195;ENSBGRG00000023653;ENSBGRG00000004087;ENSBGRG00000023742;ENSBGRG00000005411	ENSBGRG00000019689;ENSBGRG00000017734;ENSBGRG00000011140;ENSBGRG00000015920;ENSBGRG00000015850;ENSBGRG00000012349;ENSBGRG00000011195;ENSBGRG00000023653;ENSBGRG00000004087;ENSBGRG00000023742;ENSBGRG00000005411	0.000319192	0.00429579	cellular_component
GO:0099054	presynapse assembly	4	713	8	14392	0.0056101	0.000555864	10.0926	ENSBGRG00000012349;ENSBGRG00000017805;ENSBGRG00000003457;ENSBGRG00000004087	ENSBGRG00000012349;ENSBGRG00000017805;ENSBGRG00000003457;ENSBGRG00000004087	0.000356288	0.0116955	biological_process
GO:0050804	modulation of chemical synaptic transmission	9	713	46	14392	0.0126227	0.00319622	3.94927	ENSBGRG00000011039;ENSBGRG00000011140;ENSBGRG00000012244;ENSBGRG00000003457;ENSBGRG00000017805;ENSBGRG00000011195;ENSBGRG00000023653;ENSBGRG00000020983;ENSBGRG00000023742	ENSBGRG00000011039;ENSBGRG00000011140;ENSBGRG00000012244;ENSBGRG00000003457;ENSBGRG00000017805;ENSBGRG00000011195;ENSBGRG00000023653;ENSBGRG00000020983;ENSBGRG00000023742	0.000361278	0.0116955	biological_process
GO:0035987	endodermal cell differentiation	5	713	14	14392	0.00701262	0.000972763	7.20898	ENSBGRG00000009561;ENSBGRG00000000813;ENSBGRG00000001314;ENSBGRG00000009678;ENSBGRG00000006189	ENSBGRG00000009561;ENSBGRG00000000813;ENSBGRG00000001314;ENSBGRG00000009678;ENSBGRG00000006189	0.000405161	0.0128639	biological_process
GO:0003007	heart morphogenesis	7	713	29	14392	0.00981767	0.00201501	4.87227	ENSBGRG00000020801;ENSBGRG00000009313;ENSBGRG00000005255;ENSBGRG00000025955;ENSBGRG00000005954;ENSBGRG00000009570;ENSBGRG00000019205	ENSBGRG00000020801;ENSBGRG00000009313;ENSBGRG00000005255;ENSBGRG00000025955;ENSBGRG00000005954;ENSBGRG00000009570;ENSBGRG00000019205	0.000426237	0.0132777	biological_process
GO:0007417	central nervous system development	12	713	79	14392	0.0168303	0.00548916	3.0661	ENSBGRG00000004629;ENSBGRG00000023986;ENSBGRG00000001620;ENSBGRG00000007158;ENSBGRG00000001407;ENSBGRG00000000017;ENSBGRG00000002793;ENSBGRG00000009344;ENSBGRG00000012496;ENSBGRG00000009570;ENSBGRG00000023448;ENSBGRG00000002717	ENSBGRG00000004629;ENSBGRG00000023986;ENSBGRG00000001620;ENSBGRG00000007158;ENSBGRG00000001407;ENSBGRG00000000017;ENSBGRG00000002793;ENSBGRG00000009344;ENSBGRG00000012496;ENSBGRG00000009570;ENSBGRG00000023448;ENSBGRG00000002717	0.000481377	0.0147177	biological_process
GO:0005254	chloride channel activity	8	689	39	14058	0.011611	0.00277422	4.18533	ENSBGRG00000001680;ENSBGRG00000001620;ENSBGRG00000000742;ENSBGRG00000001712;ENSBGRG00000003733;ENSBGRG00000023286;ENSBGRG00000000613;ENSBGRG00000023421	ENSBGRG00000001680;ENSBGRG00000001620;ENSBGRG00000000742;ENSBGRG00000001712;ENSBGRG00000003733;ENSBGRG00000023286;ENSBGRG00000000613;ENSBGRG00000023421	0.00050883	0.0116062	molecular_function
GO:0030674	protein binding, bridging	9	689	49	14058	0.0130624	0.00348556	3.74758	ENSBGRG00000009561;ENSBGRG00000023453;ENSBGRG00000015920;ENSBGRG00000008572;ENSBGRG00000015850;ENSBGRG00000016164;ENSBGRG00000017028;ENSBGRG00000013466;ENSBGRG00000019205	ENSBGRG00000009561;ENSBGRG00000023453;ENSBGRG00000015920;ENSBGRG00000008572;ENSBGRG00000015850;ENSBGRG00000016164;ENSBGRG00000017028;ENSBGRG00000013466;ENSBGRG00000019205	0.000545441	0.0118757	molecular_function
GO:0045211	postsynaptic membrane	21	810	189	16074	0.0259259	0.0117581	2.20494	ENSBGRG00000000742;ENSBGRG00000005394;ENSBGRG00000015645;ENSBGRG00000004369;ENSBGRG00000001566;ENSBGRG00000012244;ENSBGRG00000007643;ENSBGRG00000001712;ENSBGRG00000017805;ENSBGRG00000001375;ENSBGRG00000004215;ENSBGRG00000001680;ENSBGRG00000007758;ENSBGRG00000007401;ENSBGRG00000011424;ENSBGRG00000006888;ENSBGRG00000010087;ENSBGRG00000001620;ENSBGRG00000023286;ENSBGRG00000003834;ENSBGRG00000023421	ENSBGRG00000000742;ENSBGRG00000005394;ENSBGRG00000015645;ENSBGRG00000004369;ENSBGRG00000001566;ENSBGRG00000012244;ENSBGRG00000007643;ENSBGRG00000001712;ENSBGRG00000017805;ENSBGRG00000001375;ENSBGRG00000004215;ENSBGRG00000001680;ENSBGRG00000007758;ENSBGRG00000007401;ENSBGRG00000011424;ENSBGRG00000006888;ENSBGRG00000010087;ENSBGRG00000001620;ENSBGRG00000023286;ENSBGRG00000003834;ENSBGRG00000023421	0.00056751	0.00733223	cellular_component
GO:0030325	adrenal gland development	5	713	15	14392	0.00701262	0.00104225	6.72838	ENSBGRG00000012888;ENSBGRG00000003668;ENSBGRG00000023965;ENSBGRG00000004537;ENSBGRG00000024258	ENSBGRG00000012888;ENSBGRG00000003668;ENSBGRG00000023965;ENSBGRG00000004537;ENSBGRG00000024258	0.000583089	0.0175033	biological_process
GO:0008046	axon guidance receptor activity	4	689	9	14058	0.00580551	0.000640205	9.06821	ENSBGRG00000003529;ENSBGRG00000003058;ENSBGRG00000003473;ENSBGRG00000000017	ENSBGRG00000003529;ENSBGRG00000003058;ENSBGRG00000003473;ENSBGRG00000000017	0.000591391	0.0123164	molecular_function
GO:0030425	dendrite	30	810	314	16074	0.037037	0.0195347	1.89597	ENSBGRG00000010898;ENSBGRG00000022918;ENSBGRG00000015645;ENSBGRG00000024655;ENSBGRG00000004369;ENSBGRG00000022502;ENSBGRG00000019871;ENSBGRG00000004493;ENSBGRG00000007881;ENSBGRG00000012244;ENSBGRG00000021276;ENSBGRG00000017805;ENSBGRG00000018093;ENSBGRG00000009570;ENSBGRG00000010358;ENSBGRG00000016883;ENSBGRG00000010278;ENSBGRG00000018513;ENSBGRG00000007753;ENSBGRG00000020983;ENSBGRG00000019689;…	ENSBGRG00000010898;ENSBGRG00000022918;ENSBGRG00000015645;ENSBGRG00000024655;ENSBGRG00000004369;ENSBGRG00000022502;ENSBGRG00000019871;ENSBGRG00000004493;ENSBGRG00000007881;ENSBGRG00000012244;ENSBGRG00000021276;ENSBGRG00000017805;ENSBGRG00000018093;ENSBGRG00000009570;ENSBGRG00000010358;ENSBGRG00000016883;ENSBGRG00000010278;ENSBGRG00000018513;ENSBGRG00000007753;ENSBGRG00000020983;ENSBGRG00000019689;…	0.000597634	0.00742445	cellular_component
GO:0061036	positive regulation of cartilage development	4	713	9	14392	0.0056101	0.000625347	8.97117	ENSBGRG00000009629;ENSBGRG00000008760;ENSBGRG00000012753;ENSBGRG00000022589	ENSBGRG00000009629;ENSBGRG00000008760;ENSBGRG00000012753;ENSBGRG00000022589	0.000616205	0.0178483	biological_process
GO:0097104	postsynaptic membrane assembly	4	713	9	14392	0.0056101	0.000625347	8.97117	ENSBGRG00000012349;ENSBGRG00000017805;ENSBGRG00000003457;ENSBGRG00000003473	ENSBGRG00000012349;ENSBGRG00000017805;ENSBGRG00000003457;ENSBGRG00000003473	0.000616205	0.0178483	biological_process
GO:0070062	extracellular exosome	50	810	621	16074	0.0617284	0.0386338	1.59778	ENSBGRG00000019050;ENSBGRG00000026205;ENSBGRG00000017439;ENSBGRG00000003113;ENSBGRG00000019277;ENSBGRG00000023662;ENSBGRG00000009344;ENSBGRG00000015926;ENSBGRG00000006417;ENSBGRG00000016962;ENSBGRG00000024865;ENSBGRG00000017761;ENSBGRG00000025686;ENSBGRG00000022502;ENSBGRG00000025371;ENSBGRG00000006189;ENSBGRG00000023453;ENSBGRG00000008568;ENSBGRG00000020862;ENSBGRG00000000017;ENSBGRG00000007137;…	ENSBGRG00000019050;ENSBGRG00000026205;ENSBGRG00000017439;ENSBGRG00000003113;ENSBGRG00000019277;ENSBGRG00000023662;ENSBGRG00000009344;ENSBGRG00000015926;ENSBGRG00000006417;ENSBGRG00000016962;ENSBGRG00000024865;ENSBGRG00000017761;ENSBGRG00000025686;ENSBGRG00000022502;ENSBGRG00000025371;ENSBGRG00000006189;ENSBGRG00000023453;ENSBGRG00000008568;ENSBGRG00000020862;ENSBGRG00000000017;ENSBGRG00000007137;…	0.000720121	0.00861478	cellular_component
GO:0071230	cellular response to amino acid stimulus	8	713	42	14392	0.0112202	0.00291829	3.84479	ENSBGRG00000003463;ENSBGRG00000004629;ENSBGRG00000003247;ENSBGRG00000013466;ENSBGRG00000000813;ENSBGRG00000024258;ENSBGRG00000004437;ENSBGRG00000005548	ENSBGRG00000003463;ENSBGRG00000004629;ENSBGRG00000003247;ENSBGRG00000013466;ENSBGRG00000000813;ENSBGRG00000024258;ENSBGRG00000004437;ENSBGRG00000005548	0.000920225	0.0261947	biological_process
GO:0099151	regulation of postsynaptic density assembly	4	713	10	14392	0.0056101	0.00069483	8.07405	ENSBGRG00000012349;ENSBGRG00000017403;ENSBGRG00000024712;ENSBGRG00000012192	ENSBGRG00000012349;ENSBGRG00000017403;ENSBGRG00000024712;ENSBGRG00000012192	0.000986863	0.0276154	biological_process
GO:0060076	excitatory synapse	6	810	24	16074	0.00740741	0.00149309	4.96111	ENSBGRG00000019689;ENSBGRG00000003457;ENSBGRG00000017805;ENSBGRG00000023653;ENSBGRG00000004369;ENSBGRG00000018193	ENSBGRG00000019689;ENSBGRG00000003457;ENSBGRG00000017805;ENSBGRG00000023653;ENSBGRG00000004369;ENSBGRG00000018193	0.000989946	0.0114197	cellular_component
GO:0005614	interstitial matrix	4	810	10	16074	0.00493827	0.000622123	7.93778	ENSBGRG00000021289;ENSBGRG00000003226;ENSBGRG00000008750;ENSBGRG00000010677	ENSBGRG00000021289;ENSBGRG00000003226;ENSBGRG00000008750;ENSBGRG00000010677	0.00105283	0.0117264	cellular_component
GO:0043394	proteoglycan binding	3	689	5	14058	0.00435414	0.000355669	12.2421	ENSBGRG00000005255;ENSBGRG00000019277;ENSBGRG00000001716	ENSBGRG00000005255;ENSBGRG00000019277;ENSBGRG00000001716	0.00108827	0.0200492	molecular_function
GO:0042731	PH domain binding	3	689	5	14058	0.00435414	0.000355669	12.2421	ENSBGRG00000022788;ENSBGRG00000017734;ENSBGRG00000017044	ENSBGRG00000022788;ENSBGRG00000017734;ENSBGRG00000017044	0.00108827	0.0200492	molecular_function
GO:0005042	netrin receptor activity	3	689	5	14058	0.00435414	0.000355669	12.2421	ENSBGRG00000000763;ENSBGRG00000022844;ENSBGRG00000021584	ENSBGRG00000000763;ENSBGRG00000022844;ENSBGRG00000021584	0.00108827	0.0200492	molecular_function
GO:0051968	positive regulation of synaptic transmission, glutamatergic	5	713	17	14392	0.00701262	0.00118121	5.9368	ENSBGRG00000018056;ENSBGRG00000003457;ENSBGRG00000012349;ENSBGRG00000020983;ENSBGRG00000005411	ENSBGRG00000018056;ENSBGRG00000003457;ENSBGRG00000012349;ENSBGRG00000020983;ENSBGRG00000005411	0.0011062	0.0280968	biological_process
GO:0045429	positive regulation of nitric oxide biosynthetic process	5	713	17	14392	0.00701262	0.00118121	5.9368	ENSBGRG00000000347;ENSBGRG00000016025;ENSBGRG00000006011;ENSBGRG00000023965;ENSBGRG00000023604	ENSBGRG00000000347;ENSBGRG00000016025;ENSBGRG00000006011;ENSBGRG00000023965;ENSBGRG00000023604	0.0011062	0.0280968	biological_process
GO:0048568	embryonic organ development	5	713	17	14392	0.00701262	0.00118121	5.9368	ENSBGRG00000004629;ENSBGRG00000009313;ENSBGRG00000009720;ENSBGRG00000009570;ENSBGRG00000006238	ENSBGRG00000004629;ENSBGRG00000009313;ENSBGRG00000009720;ENSBGRG00000009570;ENSBGRG00000006238	0.0011062	0.0280968	biological_process
GO:0097119	postsynaptic density protein 95 clustering	3	713	5	14392	0.00420757	0.000347415	12.1111	ENSBGRG00000012349;ENSBGRG00000003457;ENSBGRG00000023653	ENSBGRG00000012349;ENSBGRG00000003457;ENSBGRG00000023653	0.00112319	0.0280968	biological_process
GO:0071420	cellular response to histamine	3	713	5	14392	0.00420757	0.000347415	12.1111	ENSBGRG00000001566;ENSBGRG00000025141;ENSBGRG00000000613	ENSBGRG00000001566;ENSBGRG00000025141;ENSBGRG00000000613	0.00112319	0.0280968	biological_process
GO:0060008	Sertoli cell differentiation	3	713	5	14392	0.00420757	0.000347415	12.1111	ENSBGRG00000026479;ENSBGRG00000012753;ENSBGRG00000019152	ENSBGRG00000026479;ENSBGRG00000012753;ENSBGRG00000019152	0.00112319	0.0280968	biological_process
GO:0071711	basement membrane organization	3	713	5	14392	0.00420757	0.000347415	12.1111	ENSBGRG00000004437;ENSBGRG00000019205;ENSBGRG00000019277	ENSBGRG00000004437;ENSBGRG00000019205;ENSBGRG00000019277	0.00112319	0.0280968	biological_process
GO:0030501	positive regulation of bone mineralization	6	713	25	14392	0.00841515	0.00173708	4.84443	ENSBGRG00000004042;ENSBGRG00000023965;ENSBGRG00000001078;ENSBGRG00000006565;ENSBGRG00000010204;ENSBGRG00000022589	ENSBGRG00000004042;ENSBGRG00000023965;ENSBGRG00000001078;ENSBGRG00000006565;ENSBGRG00000010204;ENSBGRG00000022589	0.00114061	0.0281066	biological_process
GO:0043066	negative regulation of apoptotic process	31	713	350	14392	0.0434783	0.0243191	1.78783	ENSBGRG00000016686;ENSBGRG00000010957;ENSBGRG00000002594;ENSBGRG00000001756;ENSBGRG00000000290;ENSBGRG00000019350;ENSBGRG00000007158;ENSBGRG00000012753;ENSBGRG00000022426;ENSBGRG00000010963;ENSBGRG00000022589;ENSBGRG00000009570;ENSBGRG00000003384;ENSBGRG00000014008;ENSBGRG00000018699;ENSBGRG00000012192;ENSBGRG00000024258;ENSBGRG00000006805;ENSBGRG00000002743;ENSBGRG00000017734;ENSBGRG00000016457;…	ENSBGRG00000016686;ENSBGRG00000010957;ENSBGRG00000002594;ENSBGRG00000001756;ENSBGRG00000000290;ENSBGRG00000019350;ENSBGRG00000007158;ENSBGRG00000012753;ENSBGRG00000022426;ENSBGRG00000010963;ENSBGRG00000022589;ENSBGRG00000009570;ENSBGRG00000003384;ENSBGRG00000014008;ENSBGRG00000018699;ENSBGRG00000012192;ENSBGRG00000024258;ENSBGRG00000006805;ENSBGRG00000002743;ENSBGRG00000017734;ENSBGRG00000016457;…	0.0012713	0.030421	biological_process
GO:0007204	positive regulation of cytosolic calcium ion concentration	12	713	88	14392	0.0168303	0.00611451	2.75252	ENSBGRG00000020972;ENSBGRG00000020763;ENSBGRG00000019092;ENSBGRG00000019844;ENSBGRG00000006011;ENSBGRG00000000703;ENSBGRG00000007089;ENSBGRG00000000899;ENSBGRG00000007753;ENSBGRG00000024258;ENSBGRG00000001345;ENSBGRG00000017039	ENSBGRG00000020972;ENSBGRG00000020763;ENSBGRG00000019092;ENSBGRG00000019844;ENSBGRG00000006011;ENSBGRG00000000703;ENSBGRG00000007089;ENSBGRG00000000899;ENSBGRG00000007753;ENSBGRG00000024258;ENSBGRG00000001345;ENSBGRG00000017039	0.00128668	0.030421	biological_process
GO:0042391	regulation of membrane potential	13	713	100	14392	0.0182328	0.00694831	2.62407	ENSBGRG00000011424;ENSBGRG00000019871;ENSBGRG00000001680;ENSBGRG00000001620;ENSBGRG00000001566;ENSBGRG00000020568;ENSBGRG00000000742;ENSBGRG00000001712;ENSBGRG00000023286;ENSBGRG00000026016;ENSBGRG00000000613;ENSBGRG00000019964;ENSBGRG00000023421	ENSBGRG00000011424;ENSBGRG00000019871;ENSBGRG00000001680;ENSBGRG00000001620;ENSBGRG00000001566;ENSBGRG00000020568;ENSBGRG00000000742;ENSBGRG00000001712;ENSBGRG00000023286;ENSBGRG00000026016;ENSBGRG00000000613;ENSBGRG00000019964;ENSBGRG00000023421	0.0012898	0.030421	biological_process
GO:0050772	positive regulation of axonogenesis	6	713	26	14392	0.00841515	0.00180656	4.65811	ENSBGRG00000004703;ENSBGRG00000015920;ENSBGRG00000015850;ENSBGRG00000015647;ENSBGRG00000000017;ENSBGRG00000023500	ENSBGRG00000004703;ENSBGRG00000015920;ENSBGRG00000015850;ENSBGRG00000015647;ENSBGRG00000000017;ENSBGRG00000023500	0.00142143	0.0328058	biological_process
GO:0001968	fibronectin binding	4	689	11	14058	0.00580551	0.000782473	7.41945	ENSBGRG00000017757;ENSBGRG00000022738;ENSBGRG00000020066;ENSBGRG00000001314	ENSBGRG00000017757;ENSBGRG00000022738;ENSBGRG00000020066;ENSBGRG00000001314	0.00143151	0.025396	molecular_function
GO:0048589	developmental growth	5	713	18	14392	0.00701262	0.0012507	5.60698	ENSBGRG00000002594;ENSBGRG00000023965;ENSBGRG00000025955;ENSBGRG00000019350;ENSBGRG00000009570	ENSBGRG00000002594;ENSBGRG00000023965;ENSBGRG00000025955;ENSBGRG00000019350;ENSBGRG00000009570	0.00146977	0.0328058	biological_process
GO:0003148	outflow tract septum morphogenesis	5	713	18	14392	0.00701262	0.0012507	5.60698	ENSBGRG00000020801;ENSBGRG00000020231;ENSBGRG00000000017;ENSBGRG00000022589;ENSBGRG00000006238	ENSBGRG00000020801;ENSBGRG00000020231;ENSBGRG00000000017;ENSBGRG00000022589;ENSBGRG00000006238	0.00146977	0.0328058	biological_process
GO:0050877	nervous system process	8	713	45	14392	0.0112202	0.00312674	3.58847	ENSBGRG00000001680;ENSBGRG00000001620;ENSBGRG00000001566;ENSBGRG00000000742;ENSBGRG00000001712;ENSBGRG00000023286;ENSBGRG00000000613;ENSBGRG00000023421	ENSBGRG00000001680;ENSBGRG00000001620;ENSBGRG00000001566;ENSBGRG00000000742;ENSBGRG00000001712;ENSBGRG00000023286;ENSBGRG00000000613;ENSBGRG00000023421	0.00147448	0.0328058	biological_process
GO:0007158	neuron cell-cell adhesion	4	713	11	14392	0.0056101	0.000764314	7.34005	ENSBGRG00000017805;ENSBGRG00000023008;ENSBGRG00000003457;ENSBGRG00000005411	ENSBGRG00000017805;ENSBGRG00000023008;ENSBGRG00000003457;ENSBGRG00000005411	0.00149027	0.0328058	biological_process
GO:0005044	scavenger receptor activity	8	689	46	14058	0.011611	0.00327216	3.54843	ENSBGRG00000018607;ENSBGRG00000004493;ENSBGRG00000013709;ENSBGRG00000007089;ENSBGRG00000001749;ENSBGRG00000001655;ENSBGRG00000014028;ENSBGRG00000022738	ENSBGRG00000018607;ENSBGRG00000004493;ENSBGRG00000013709;ENSBGRG00000007089;ENSBGRG00000001749;ENSBGRG00000001655;ENSBGRG00000014028;ENSBGRG00000022738	0.00159533	0.0272914	molecular_function
GO:0007224	smoothened signaling pathway	9	713	56	14392	0.0126227	0.00389105	3.24404	ENSBGRG00000002594;ENSBGRG00000011517;ENSBGRG00000009313;ENSBGRG00000001078;ENSBGRG00000000478;ENSBGRG00000008455;ENSBGRG00000022589;ENSBGRG00000009720;ENSBGRG00000009570	ENSBGRG00000002594;ENSBGRG00000011517;ENSBGRG00000009313;ENSBGRG00000001078;ENSBGRG00000000478;ENSBGRG00000008455;ENSBGRG00000022589;ENSBGRG00000009720;ENSBGRG00000009570	0.00159779	0.0343683	biological_process
GO:0007267	cell-cell signaling	10	713	67	14392	0.0140252	0.00465536	3.01271	ENSBGRG00000017757;ENSBGRG00000015840;ENSBGRG00000013255;ENSBGRG00000020040;ENSBGRG00000021638;ENSBGRG00000001407;ENSBGRG00000005038;ENSBGRG00000001078;ENSBGRG00000000478;ENSBGRG00000004087	ENSBGRG00000017757;ENSBGRG00000015840;ENSBGRG00000013255;ENSBGRG00000020040;ENSBGRG00000021638;ENSBGRG00000001407;ENSBGRG00000005038;ENSBGRG00000001078;ENSBGRG00000000478;ENSBGRG00000004087	0.00160288	0.0343683	biological_process
GO:0009612	response to mechanical stimulus	7	713	36	14392	0.00981767	0.00250139	3.92489	ENSBGRG00000003247;ENSBGRG00000026016;ENSBGRG00000009313;ENSBGRG00000000478;ENSBGRG00000020862;ENSBGRG00000005548;ENSBGRG00000019964	ENSBGRG00000003247;ENSBGRG00000026016;ENSBGRG00000009313;ENSBGRG00000000478;ENSBGRG00000020862;ENSBGRG00000005548;ENSBGRG00000019964	0.00168618	0.0356908	biological_process
GO:0007605	sensory perception of sound	13	713	105	14392	0.0182328	0.00729572	2.49911	ENSBGRG00000009561;ENSBGRG00000019447;ENSBGRG00000016686;ENSBGRG00000020801;ENSBGRG00000007881;ENSBGRG00000005559;ENSBGRG00000019228;ENSBGRG00000020166;ENSBGRG00000025793;ENSBGRG00000005548;ENSBGRG00000000613;ENSBGRG00000019964;ENSBGRG00000025371	ENSBGRG00000009561;ENSBGRG00000019447;ENSBGRG00000016686;ENSBGRG00000020801;ENSBGRG00000007881;ENSBGRG00000005559;ENSBGRG00000019228;ENSBGRG00000020166;ENSBGRG00000025793;ENSBGRG00000005548;ENSBGRG00000000613;ENSBGRG00000019964;ENSBGRG00000025371	0.00202044	0.0415374	biological_process
GO:0004565	beta-galactosidase activity	3	689	6	14058	0.00435414	0.000426803	10.2017	ENSBGRG00000015140;ENSBGRG00000016150;ENSBGRG00000015614	ENSBGRG00000015140;ENSBGRG00000016150;ENSBGRG00000015614	0.00209725	0.0346408	molecular_function
GO:0001708	cell fate specification	4	713	12	14392	0.0056101	0.000833797	6.72838	ENSBGRG00000009570;ENSBGRG00000026479;ENSBGRG00000000478;ENSBGRG00000020801	ENSBGRG00000009570;ENSBGRG00000026479;ENSBGRG00000000478;ENSBGRG00000020801	0.00214833	0.0415374	biological_process
GO:0055074	calcium ion homeostasis	4	713	12	14392	0.0056101	0.000833797	6.72838	ENSBGRG00000005559;ENSBGRG00000005035;ENSBGRG00000003210;ENSBGRG00000008575	ENSBGRG00000005559;ENSBGRG00000005035;ENSBGRG00000003210;ENSBGRG00000008575	0.00214833	0.0415374	biological_process
GO:0040011	locomotion	3	713	6	14392	0.00420757	0.000416898	10.0926	ENSBGRG00000015920;ENSBGRG00000014422;ENSBGRG00000015850	ENSBGRG00000015920;ENSBGRG00000014422;ENSBGRG00000015850	0.00216367	0.0415374	biological_process
GO:0071205	protein localization to juxtaparanode region of axon	3	713	6	14392	0.00420757	0.000416898	10.0926	ENSBGRG00000010358;ENSBGRG00000010278;ENSBGRG00000012405	ENSBGRG00000010358;ENSBGRG00000010278;ENSBGRG00000012405	0.00216367	0.0415374	biological_process
GO:0014824	artery smooth muscle contraction	3	713	6	14392	0.00420757	0.000416898	10.0926	ENSBGRG00000009303;ENSBGRG00000012783;ENSBGRG00000007753	ENSBGRG00000009303;ENSBGRG00000012783;ENSBGRG00000007753	0.00216367	0.0415374	biological_process
GO:0060346	bone trabecula formation	3	713	6	14392	0.00420757	0.000416898	10.0926	ENSBGRG00000005548;ENSBGRG00000001078;ENSBGRG00000006565	ENSBGRG00000005548;ENSBGRG00000001078;ENSBGRG00000006565	0.00216367	0.0415374	biological_process
GO:0050650	chondroitin sulfate proteoglycan biosynthetic process	3	713	6	14392	0.00420757	0.000416898	10.0926	ENSBGRG00000021318;ENSBGRG00000022730;ENSBGRG00000016722	ENSBGRG00000021318;ENSBGRG00000022730;ENSBGRG00000016722	0.00216367	0.0415374	biological_process
GO:0001527	microfibril	4	810	12	16074	0.00493827	0.000746547	6.61481	ENSBGRG00000016801;ENSBGRG00000008349;ENSBGRG00000002548;ENSBGRG00000006565	ENSBGRG00000016801;ENSBGRG00000008349;ENSBGRG00000002548;ENSBGRG00000006565	0.00228868	0.0243087	cellular_component
GO:0032281	AMPA glutamate receptor complex	6	810	28	16074	0.00740741	0.00174194	4.25238	ENSBGRG00000018056;ENSBGRG00000001600;ENSBGRG00000020983;ENSBGRG00000021289;ENSBGRG00000004369;ENSBGRG00000011424	ENSBGRG00000018056;ENSBGRG00000001600;ENSBGRG00000020983;ENSBGRG00000021289;ENSBGRG00000004369;ENSBGRG00000011424	0.00233304	0.0243087	cellular_component
GO:0007507	heart development	15	713	133	14392	0.0210379	0.00924125	2.27652	ENSBGRG00000003247;ENSBGRG00000013135;ENSBGRG00000020040;ENSBGRG00000020801;ENSBGRG00000002594;ENSBGRG00000018062;ENSBGRG00000012192;ENSBGRG00000008572;ENSBGRG00000010780;ENSBGRG00000015647;ENSBGRG00000004725;ENSBGRG00000009303;ENSBGRG00000021840;ENSBGRG00000006238;ENSBGRG00000012783	ENSBGRG00000003247;ENSBGRG00000013135;ENSBGRG00000020040;ENSBGRG00000020801;ENSBGRG00000002594;ENSBGRG00000018062;ENSBGRG00000012192;ENSBGRG00000008572;ENSBGRG00000010780;ENSBGRG00000015647;ENSBGRG00000004725;ENSBGRG00000009303;ENSBGRG00000021840;ENSBGRG00000006238;ENSBGRG00000012783	0.00242854	0.045954	biological_process
GO:0001569	branching involved in blood vessel morphogenesis	5	713	20	14392	0.00701262	0.00138966	5.04628	ENSBGRG00000020801;ENSBGRG00000000478;ENSBGRG00000009303;ENSBGRG00000004437;ENSBGRG00000012783	ENSBGRG00000020801;ENSBGRG00000000478;ENSBGRG00000009303;ENSBGRG00000004437;ENSBGRG00000012783	0.0024494	0.045954	biological_process
GO:0048706	embryonic skeletal system development	6	713	29	14392	0.00841515	0.00201501	4.17623	ENSBGRG00000020040;ENSBGRG00000012753;ENSBGRG00000022730;ENSBGRG00000024353;ENSBGRG00000005548;ENSBGRG00000003984	ENSBGRG00000020040;ENSBGRG00000012753;ENSBGRG00000022730;ENSBGRG00000024353;ENSBGRG00000005548;ENSBGRG00000003984	0.00258422	0.0479388	biological_process
GO:0030335	positive regulation of cell migration	16	713	148	14392	0.0224404	0.0102835	2.18218	ENSBGRG00000004629;ENSBGRG00000011039;ENSBGRG00000013772;ENSBGRG00000012192;ENSBGRG00000020231;ENSBGRG00000023965;ENSBGRG00000022426;ENSBGRG00000008087;ENSBGRG00000005449;ENSBGRG00000019557;ENSBGRG00000024258;ENSBGRG00000023842;ENSBGRG00000022561;ENSBGRG00000001699;ENSBGRG00000005548;ENSBGRG00000012783	ENSBGRG00000004629;ENSBGRG00000011039;ENSBGRG00000013772;ENSBGRG00000012192;ENSBGRG00000020231;ENSBGRG00000023965;ENSBGRG00000022426;ENSBGRG00000008087;ENSBGRG00000005449;ENSBGRG00000019557;ENSBGRG00000024258;ENSBGRG00000023842;ENSBGRG00000022561;ENSBGRG00000001699;ENSBGRG00000005548;ENSBGRG00000012783	0.0027331	0.0501373	biological_process
GO:0061053	somite development	4	713	13	14392	0.0056101	0.00090328	6.21081	ENSBGRG00000009570;ENSBGRG00000009313;ENSBGRG00000015914;ENSBGRG00000000478	ENSBGRG00000009570;ENSBGRG00000009313;ENSBGRG00000015914;ENSBGRG00000000478	0.00298248	0.0529471	biological_process
GO:0001655	urogenital system development	4	713	13	14392	0.0056101	0.00090328	6.21081	ENSBGRG00000004042;ENSBGRG00000021840;ENSBGRG00000003473;ENSBGRG00000003058	ENSBGRG00000004042;ENSBGRG00000021840;ENSBGRG00000003473;ENSBGRG00000003058	0.00298248	0.0529471	biological_process
GO:0042476	odontogenesis	4	713	13	14392	0.0056101	0.00090328	6.21081	ENSBGRG00000005449;ENSBGRG00000009678;ENSBGRG00000004042;ENSBGRG00000022589	ENSBGRG00000005449;ENSBGRG00000009678;ENSBGRG00000004042;ENSBGRG00000022589	0.00298248	0.0529471	biological_process
GO:0010718	positive regulation of epithelial to mesenchymal transition	5	713	21	14392	0.00701262	0.00145914	4.80598	ENSBGRG00000013709;ENSBGRG00000023965;ENSBGRG00000022589;ENSBGRG00000016962;ENSBGRG00000005548	ENSBGRG00000013709;ENSBGRG00000023965;ENSBGRG00000022589;ENSBGRG00000016962;ENSBGRG00000005548	0.00308545	0.0532647	biological_process
GO:0060828	regulation of canonical Wnt signaling pathway	5	713	21	14392	0.00701262	0.00145914	4.80598	ENSBGRG00000016883;ENSBGRG00000003292;ENSBGRG00000023662;ENSBGRG00000019992;ENSBGRG00000024802	ENSBGRG00000016883;ENSBGRG00000003292;ENSBGRG00000023662;ENSBGRG00000019992;ENSBGRG00000024802	0.00308545	0.0532647	biological_process
GO:0001568	blood vessel development	6	713	30	14392	0.00841515	0.00208449	4.03703	ENSBGRG00000004323;ENSBGRG00000020801;ENSBGRG00000013466;ENSBGRG00000005255;ENSBGRG00000018545;ENSBGRG00000005548	ENSBGRG00000004323;ENSBGRG00000020801;ENSBGRG00000013466;ENSBGRG00000005255;ENSBGRG00000018545;ENSBGRG00000005548	0.00309716	0.0532647	biological_process
GO:0030165	PDZ domain binding	11	689	86	14058	0.0159652	0.00611751	2.60975	ENSBGRG00000003810;ENSBGRG00000003457;ENSBGRG00000019084;ENSBGRG00000011023;ENSBGRG00000015449;ENSBGRG00000007401;ENSBGRG00000004201;ENSBGRG00000015187;ENSBGRG00000004215;ENSBGRG00000015120;ENSBGRG00000025371	ENSBGRG00000003810;ENSBGRG00000003457;ENSBGRG00000019084;ENSBGRG00000011023;ENSBGRG00000015449;ENSBGRG00000007401;ENSBGRG00000004201;ENSBGRG00000015187;ENSBGRG00000004215;ENSBGRG00000015120;ENSBGRG00000025371	0.00310646	0.0495999	molecular_function
GO:0007275	multicellular organism development	31	713	371	14392	0.0434783	0.0257782	1.68663	ENSBGRG00000016717;ENSBGRG00000020566;ENSBGRG00000015926;ENSBGRG00000022183;ENSBGRG00000010340;ENSBGRG00000005963;ENSBGRG00000019974;ENSBGRG00000026395;ENSBGRG00000011484;ENSBGRG00000010423;ENSBGRG00000022426;ENSBGRG00000017087;ENSBGRG00000018730;ENSBGRG00000002113;ENSBGRG00000014560;ENSBGRG00000010031;ENSBGRG00000013135;ENSBGRG00000014025;ENSBGRG00000019228;ENSBGRG00000022738;ENSBGRG00000002743;…	ENSBGRG00000016717;ENSBGRG00000020566;ENSBGRG00000015926;ENSBGRG00000022183;ENSBGRG00000010340;ENSBGRG00000005963;ENSBGRG00000019974;ENSBGRG00000026395;ENSBGRG00000011484;ENSBGRG00000010423;ENSBGRG00000022426;ENSBGRG00000017087;ENSBGRG00000018730;ENSBGRG00000002113;ENSBGRG00000014560;ENSBGRG00000010031;ENSBGRG00000013135;ENSBGRG00000014025;ENSBGRG00000019228;ENSBGRG00000022738;ENSBGRG00000002743;…	0.00313881	0.0534245	biological_process
GO:0016324	apical plasma membrane	21	810	217	16074	0.0259259	0.0135001	1.92043	ENSBGRG00000023567;ENSBGRG00000012496;ENSBGRG00000016962;ENSBGRG00000012616;ENSBGRG00000005559;ENSBGRG00000018545;ENSBGRG00000008575;ENSBGRG00000016226;ENSBGRG00000020517;ENSBGRG00000004900;ENSBGRG00000019655;ENSBGRG00000014008;ENSBGRG00000008087;ENSBGRG00000017028;ENSBGRG00000024828;ENSBGRG00000003733;ENSBGRG00000017569;ENSBGRG00000019689;ENSBGRG00000019844;ENSBGRG00000007711;ENSBGRG00000014844	ENSBGRG00000023567;ENSBGRG00000012496;ENSBGRG00000016962;ENSBGRG00000012616;ENSBGRG00000005559;ENSBGRG00000018545;ENSBGRG00000008575;ENSBGRG00000016226;ENSBGRG00000020517;ENSBGRG00000004900;ENSBGRG00000019655;ENSBGRG00000014008;ENSBGRG00000008087;ENSBGRG00000017028;ENSBGRG00000024828;ENSBGRG00000003733;ENSBGRG00000017569;ENSBGRG00000019689;ENSBGRG00000019844;ENSBGRG00000007711;ENSBGRG00000014844	0.00321495	0.0324509	cellular_component
GO:0007160	cell-matrix adhesion	8	713	51	14392	0.0112202	0.00354363	3.1663	ENSBGRG00000003247;ENSBGRG00000009514;ENSBGRG00000014060;ENSBGRG00000022839;ENSBGRG00000019277;ENSBGRG00000001314;ENSBGRG00000001716;ENSBGRG00000000812	ENSBGRG00000003247;ENSBGRG00000009514;ENSBGRG00000014060;ENSBGRG00000022839;ENSBGRG00000019277;ENSBGRG00000001314;ENSBGRG00000001716;ENSBGRG00000000812	0.0033558	0.0565349	biological_process
GO:0010976	positive regulation of neuron projection development	10	713	74	14392	0.0140252	0.00514174	2.72772	ENSBGRG00000010957;ENSBGRG00000006168;ENSBGRG00000018513;ENSBGRG00000007837;ENSBGRG00000007643;ENSBGRG00000012192;ENSBGRG00000018995;ENSBGRG00000009344;ENSBGRG00000016857;ENSBGRG00000005750	ENSBGRG00000010957;ENSBGRG00000006168;ENSBGRG00000018513;ENSBGRG00000007837;ENSBGRG00000007643;ENSBGRG00000012192;ENSBGRG00000018995;ENSBGRG00000009344;ENSBGRG00000016857;ENSBGRG00000005750	0.00340533	0.0567899	biological_process
GO:0060644	mammary gland epithelial cell differentiation	3	713	7	14392	0.00420757	0.000486381	8.65077	ENSBGRG00000009570;ENSBGRG00000019841;ENSBGRG00000009313	ENSBGRG00000009570;ENSBGRG00000019841;ENSBGRG00000009313	0.00364736	0.0579012	biological_process
GO:0045162	clustering of voltage-gated sodium channels	3	713	7	14392	0.00420757	0.000486381	8.65077	ENSBGRG00000010358;ENSBGRG00000010278;ENSBGRG00000010735	ENSBGRG00000010358;ENSBGRG00000010278;ENSBGRG00000010735	0.00364736	0.0579012	biological_process
GO:0061029	eyelid development in camera-type eye	3	713	7	14392	0.00420757	0.000486381	8.65077	ENSBGRG00000009678;ENSBGRG00000004042;ENSBGRG00000015914	ENSBGRG00000009678;ENSBGRG00000004042;ENSBGRG00000015914	0.00364736	0.0579012	biological_process
GO:0001570	vasculogenesis	7	713	41	14392	0.00981767	0.0028488	3.44624	ENSBGRG00000015338;ENSBGRG00000019828;ENSBGRG00000025955;ENSBGRG00000004725;ENSBGRG00000023842;ENSBGRG00000009570;ENSBGRG00000006238	ENSBGRG00000015338;ENSBGRG00000019828;ENSBGRG00000025955;ENSBGRG00000004725;ENSBGRG00000023842;ENSBGRG00000009570;ENSBGRG00000006238	0.00366524	0.0579012	biological_process
GO:0050808	synapse organization	6	713	31	14392	0.00841515	0.00215397	3.9068	ENSBGRG00000010358;ENSBGRG00000016883;ENSBGRG00000010278;ENSBGRG00000026574;ENSBGRG00000017805;ENSBGRG00000005411	ENSBGRG00000010358;ENSBGRG00000016883;ENSBGRG00000010278;ENSBGRG00000026574;ENSBGRG00000017805;ENSBGRG00000005411	0.00368239	0.0579012	biological_process
GO:0007193	adenylate cyclase-inhibiting G protein-coupled receptor signaling pathway	6	713	31	14392	0.00841515	0.00215397	3.9068	ENSBGRG00000003480;ENSBGRG00000019689;ENSBGRG00000019092;ENSBGRG00000020949;ENSBGRG00000009303;ENSBGRG00000012783	ENSBGRG00000003480;ENSBGRG00000019689;ENSBGRG00000019092;ENSBGRG00000020949;ENSBGRG00000009303;ENSBGRG00000012783	0.00368239	0.0579012	biological_process
GO:0010977	negative regulation of neuron projection development	8	713	52	14392	0.0112202	0.00361312	3.10541	ENSBGRG00000003480;ENSBGRG00000017734;ENSBGRG00000012288;ENSBGRG00000025069;ENSBGRG00000010331;ENSBGRG00000004087;ENSBGRG00000022729;ENSBGRG00000021884	ENSBGRG00000003480;ENSBGRG00000017734;ENSBGRG00000012288;ENSBGRG00000025069;ENSBGRG00000010331;ENSBGRG00000004087;ENSBGRG00000022729;ENSBGRG00000021884	0.00379768	0.0585868	biological_process
GO:0098981	cholinergic synapse	3	810	7	16074	0.0037037	0.000435486	8.50476	ENSBGRG00000015920;ENSBGRG00000015850;ENSBGRG00000007401	ENSBGRG00000015920;ENSBGRG00000015850;ENSBGRG00000007401	0.00382998	0.0363849	cellular_component
GO:0005773	vacuole	3	810	7	16074	0.0037037	0.000435486	8.50476	ENSBGRG00000015140;ENSBGRG00000016150;ENSBGRG00000015614	ENSBGRG00000015140;ENSBGRG00000016150;ENSBGRG00000015614	0.00382998	0.0363849	cellular_component
GO:0002053	positive regulation of mesenchymal cell proliferation	5	713	22	14392	0.00701262	0.00152863	4.58753	ENSBGRG00000020801;ENSBGRG00000026479;ENSBGRG00000000478;ENSBGRG00000015647;ENSBGRG00000009570	ENSBGRG00000020801;ENSBGRG00000026479;ENSBGRG00000000478;ENSBGRG00000015647;ENSBGRG00000009570	0.00383245	0.0585868	biological_process
GO:0001654	eye development	5	713	22	14392	0.00701262	0.00152863	4.58753	ENSBGRG00000016753;ENSBGRG00000024315;ENSBGRG00000007997;ENSBGRG00000010780;ENSBGRG00000022668	ENSBGRG00000016753;ENSBGRG00000024315;ENSBGRG00000007997;ENSBGRG00000010780;ENSBGRG00000022668	0.00383245	0.0585868	biological_process
GO:0046928	regulation of neurotransmitter secretion	4	713	14	14392	0.0056101	0.000972763	5.76718	ENSBGRG00000001407;ENSBGRG00000026574;ENSBGRG00000010838;ENSBGRG00000009357	ENSBGRG00000001407;ENSBGRG00000026574;ENSBGRG00000010838;ENSBGRG00000009357	0.00401341	0.0602377	biological_process
GO:0032332	positive regulation of chondrocyte differentiation	4	713	14	14392	0.0056101	0.000972763	5.76718	ENSBGRG00000023965;ENSBGRG00000008760;ENSBGRG00000026479;ENSBGRG00000013709	ENSBGRG00000023965;ENSBGRG00000008760;ENSBGRG00000026479;ENSBGRG00000013709	0.00401341	0.0602377	biological_process
GO:0005102	signaling receptor binding	21	689	228	14058	0.030479	0.0162185	1.87927	ENSBGRG00000003529;ENSBGRG00000019557;ENSBGRG00000015858;ENSBGRG00000018193;ENSBGRG00000023572;ENSBGRG00000026395;ENSBGRG00000017403;ENSBGRG00000016154;ENSBGRG00000001512;ENSBGRG00000007986;ENSBGRG00000003991;ENSBGRG00000004215;ENSBGRG00000019141;ENSBGRG00000005038;ENSBGRG00000001078;ENSBGRG00000012349;ENSBGRG00000020646;ENSBGRG00000010087;ENSBGRG00000003473;ENSBGRG00000011902;ENSBGRG00000004258	ENSBGRG00000003529;ENSBGRG00000019557;ENSBGRG00000015858;ENSBGRG00000018193;ENSBGRG00000023572;ENSBGRG00000026395;ENSBGRG00000017403;ENSBGRG00000016154;ENSBGRG00000001512;ENSBGRG00000007986;ENSBGRG00000003991;ENSBGRG00000004215;ENSBGRG00000019141;ENSBGRG00000005038;ENSBGRG00000001078;ENSBGRG00000012349;ENSBGRG00000020646;ENSBGRG00000010087;ENSBGRG00000003473;ENSBGRG00000011902;ENSBGRG00000004258	0.0041248	0.0637348	molecular_function
GO:0043194	axon initial segment	4	810	14	16074	0.00493827	0.000870972	5.66984	ENSBGRG00000010358;ENSBGRG00000007643;ENSBGRG00000010278;ENSBGRG00000026117	ENSBGRG00000010358;ENSBGRG00000007643;ENSBGRG00000010278;ENSBGRG00000026117	0.00426956	0.039402	cellular_component
GO:0030326	embryonic limb morphogenesis	6	713	32	14392	0.00841515	0.00222346	3.78471	ENSBGRG00000011868;ENSBGRG00000020599;ENSBGRG00000009313;ENSBGRG00000006565;ENSBGRG00000003864;ENSBGRG00000026430	ENSBGRG00000011868;ENSBGRG00000020599;ENSBGRG00000009313;ENSBGRG00000006565;ENSBGRG00000003864;ENSBGRG00000026430	0.00434581	0.0640619	biological_process
GO:0009953	dorsal/ventral pattern formation	6	713	32	14392	0.00841515	0.00222346	3.78471	ENSBGRG00000023986;ENSBGRG00000016923;ENSBGRG00000009313;ENSBGRG00000009720;ENSBGRG00000009570;ENSBGRG00000012783	ENSBGRG00000023986;ENSBGRG00000016923;ENSBGRG00000009313;ENSBGRG00000009720;ENSBGRG00000009570;ENSBGRG00000012783	0.00434581	0.0640619	biological_process
GO:0017147	Wnt-protein binding	5	689	23	14058	0.00725689	0.00163608	4.43554	ENSBGRG00000017757;ENSBGRG00000016686;ENSBGRG00000011484;ENSBGRG00000000715;ENSBGRG00000019974	ENSBGRG00000017757;ENSBGRG00000016686;ENSBGRG00000011484;ENSBGRG00000000715;ENSBGRG00000019974	0.00448891	0.0671933	molecular_function
GO:0002040	sprouting angiogenesis	5	713	23	14392	0.00701262	0.00159811	4.38807	ENSBGRG00000013709;ENSBGRG00000015792;ENSBGRG00000003292;ENSBGRG00000008928;ENSBGRG00000021214	ENSBGRG00000013709;ENSBGRG00000015792;ENSBGRG00000003292;ENSBGRG00000008928;ENSBGRG00000021214	0.00470047	0.0686767	biological_process
GO:0098982	GABA-ergic synapse	8	810	53	16074	0.00987654	0.00329725	2.99539	ENSBGRG00000010029;ENSBGRG00000005090;ENSBGRG00000006468;ENSBGRG00000000742;ENSBGRG00000012349;ENSBGRG00000024655;ENSBGRG00000000613;ENSBGRG00000025371	ENSBGRG00000010029;ENSBGRG00000005090;ENSBGRG00000006468;ENSBGRG00000000742;ENSBGRG00000012349;ENSBGRG00000024655;ENSBGRG00000000613;ENSBGRG00000025371	0.00475359	0.0426503	cellular_component
GO:0007517	muscle organ development	8	713	54	14392	0.0112202	0.00375208	2.99039	ENSBGRG00000003810;ENSBGRG00000017439;ENSBGRG00000020801;ENSBGRG00000020599;ENSBGRG00000008760;ENSBGRG00000000485;ENSBGRG00000011517;ENSBGRG00000001656	ENSBGRG00000003810;ENSBGRG00000017439;ENSBGRG00000020801;ENSBGRG00000020599;ENSBGRG00000008760;ENSBGRG00000000485;ENSBGRG00000011517;ENSBGRG00000001656	0.00481508	0.0697341	biological_process
GO:0010628	positive regulation of gene expression	19	713	200	14392	0.026648	0.0138966	1.91759	ENSBGRG00000020763;ENSBGRG00000005394;ENSBGRG00000024702;ENSBGRG00000004042;ENSBGRG00000007158;ENSBGRG00000012753;ENSBGRG00000020862;ENSBGRG00000009570;ENSBGRG00000014025;ENSBGRG00000012192;ENSBGRG00000009672;ENSBGRG00000012349;ENSBGRG00000002743;ENSBGRG00000022644;ENSBGRG00000016457;ENSBGRG00000003473;ENSBGRG00000023965;ENSBGRG00000015914;ENSBGRG00000022019	ENSBGRG00000020763;ENSBGRG00000005394;ENSBGRG00000024702;ENSBGRG00000004042;ENSBGRG00000007158;ENSBGRG00000012753;ENSBGRG00000020862;ENSBGRG00000009570;ENSBGRG00000014025;ENSBGRG00000012192;ENSBGRG00000009672;ENSBGRG00000012349;ENSBGRG00000002743;ENSBGRG00000022644;ENSBGRG00000016457;ENSBGRG00000003473;ENSBGRG00000023965;ENSBGRG00000015914;ENSBGRG00000022019	0.00498418	0.0715554	biological_process
GO:0007157	heterophilic cell-cell adhesion via plasma membrane cell adhesion molecules	6	713	33	14392	0.00841515	0.00229294	3.67002	ENSBGRG00000018607;ENSBGRG00000014008;ENSBGRG00000007837;ENSBGRG00000003457;ENSBGRG00000009334;ENSBGRG00000004215	ENSBGRG00000018607;ENSBGRG00000014008;ENSBGRG00000007837;ENSBGRG00000003457;ENSBGRG00000009334;ENSBGRG00000004215	0.00509337	0.0724927	biological_process
GO:0045893	positive regulation of transcription, DNA-templated	31	713	384	14392	0.0434783	0.0266815	1.62953	ENSBGRG00000012888;ENSBGRG00000015338;ENSBGRG00000002594;ENSBGRG00000012116;ENSBGRG00000009720;ENSBGRG00000021739;ENSBGRG00000009678;ENSBGRG00000004042;ENSBGRG00000015957;ENSBGRG00000020801;ENSBGRG00000007158;ENSBGRG00000016680;ENSBGRG00000012753;ENSBGRG00000025171;ENSBGRG00000022589;ENSBGRG00000009570;ENSBGRG00000008765;ENSBGRG00000002028;ENSBGRG00000006011;ENSBGRG00000018699;ENSBGRG00000004537;…	ENSBGRG00000012888;ENSBGRG00000015338;ENSBGRG00000002594;ENSBGRG00000012116;ENSBGRG00000009720;ENSBGRG00000021739;ENSBGRG00000009678;ENSBGRG00000004042;ENSBGRG00000015957;ENSBGRG00000020801;ENSBGRG00000007158;ENSBGRG00000016680;ENSBGRG00000012753;ENSBGRG00000025171;ENSBGRG00000022589;ENSBGRG00000009570;ENSBGRG00000008765;ENSBGRG00000002028;ENSBGRG00000006011;ENSBGRG00000018699;ENSBGRG00000004537;…	0.00520338	0.0734254	biological_process
GO:0043209	myelin sheath	13	810	115	16074	0.0160494	0.00715441	2.24329	ENSBGRG00000019447;ENSBGRG00000010358;ENSBGRG00000010278;ENSBGRG00000015920;ENSBGRG00000021376;ENSBGRG00000003113;ENSBGRG00000001470;ENSBGRG00000015850;ENSBGRG00000003591;ENSBGRG00000026030;ENSBGRG00000020166;ENSBGRG00000014422;ENSBGRG00000022644	ENSBGRG00000019447;ENSBGRG00000010358;ENSBGRG00000010278;ENSBGRG00000015920;ENSBGRG00000021376;ENSBGRG00000003113;ENSBGRG00000001470;ENSBGRG00000015850;ENSBGRG00000003591;ENSBGRG00000026030;ENSBGRG00000020166;ENSBGRG00000014422;ENSBGRG00000022644	0.00520956	0.0447844	cellular_component
GO:0030111	regulation of Wnt signaling pathway	4	713	15	14392	0.0056101	0.00104225	5.3827	ENSBGRG00000006205;ENSBGRG00000013135;ENSBGRG00000002028;ENSBGRG00000026430	ENSBGRG00000006205;ENSBGRG00000013135;ENSBGRG00000002028;ENSBGRG00000026430	0.0052608	0.0736067	biological_process
GO:0016021	integral component of membrane	189	810	3171	16074	0.233333	0.197275	1.18278	ENSBGRG00000010204;ENSBGRG00000021551;ENSBGRG00000025218;ENSBGRG00000026765;ENSBGRG00000003257;ENSBGRG00000012405;ENSBGRG00000015376;ENSBGRG00000012800;ENSBGRG00000022502;ENSBGRG00000023137;ENSBGRG00000003176;ENSBGRG00000010266;ENSBGRG00000005926;ENSBGRG00000001374;ENSBGRG00000005425;ENSBGRG00000016722;ENSBGRG00000009455;ENSBGRG00000008754;ENSBGRG00000013772;ENSBGRG00000022596;ENSBGRG00000008483;…	ENSBGRG00000010204;ENSBGRG00000021551;ENSBGRG00000025218;ENSBGRG00000026765;ENSBGRG00000003257;ENSBGRG00000012405;ENSBGRG00000015376;ENSBGRG00000012800;ENSBGRG00000022502;ENSBGRG00000023137;ENSBGRG00000003176;ENSBGRG00000010266;ENSBGRG00000005926;ENSBGRG00000001374;ENSBGRG00000005425;ENSBGRG00000016722;ENSBGRG00000009455;ENSBGRG00000008754;ENSBGRG00000013772;ENSBGRG00000022596;ENSBGRG00000008483;…	0.00526876	0.0447844	cellular_component
GO:0060070	canonical Wnt signaling pathway	8	713	55	14392	0.0112202	0.00382157	2.93602	ENSBGRG00000017757;ENSBGRG00000006205;ENSBGRG00000021638;ENSBGRG00000011484;ENSBGRG00000001078;ENSBGRG00000005038;ENSBGRG00000001126;ENSBGRG00000019974	ENSBGRG00000017757;ENSBGRG00000006205;ENSBGRG00000021638;ENSBGRG00000011484;ENSBGRG00000001078;ENSBGRG00000005038;ENSBGRG00000001126;ENSBGRG00000019974	0.00539614	0.0748657	biological_process
GO:0071679	commissural neuron axon guidance	3	713	8	14392	0.00420757	0.000555864	7.56942	ENSBGRG00000009570;ENSBGRG00000003473;ENSBGRG00000009313	ENSBGRG00000009570;ENSBGRG00000003473;ENSBGRG00000009313	0.005622	0.0773494	biological_process
GO:0060976	coronary vasculature development	5	713	24	14392	0.00701262	0.00166759	4.20524	ENSBGRG00000008349;ENSBGRG00000020040;ENSBGRG00000004725;ENSBGRG00000022589;ENSBGRG00000024802	ENSBGRG00000008349;ENSBGRG00000020040;ENSBGRG00000004725;ENSBGRG00000022589;ENSBGRG00000024802	0.00569945	0.0777669	biological_process
GO:0033010	paranodal junction	3	810	8	16074	0.0037037	0.000497698	7.44167	ENSBGRG00000010358;ENSBGRG00000010278;ENSBGRG00000012405	ENSBGRG00000010358;ENSBGRG00000010278;ENSBGRG00000012405	0.00589958	0.0488607	cellular_component
GO:0008083	growth factor activity	13	689	120	14058	0.0188679	0.00853607	2.21038	ENSBGRG00000012888;ENSBGRG00000004629;ENSBGRG00000011039;ENSBGRG00000008437;ENSBGRG00000003344;ENSBGRG00000009629;ENSBGRG00000004537;ENSBGRG00000000290;ENSBGRG00000008928;ENSBGRG00000013163;ENSBGRG00000007486;ENSBGRG00000022589;ENSBGRG00000009678	ENSBGRG00000012888;ENSBGRG00000004629;ENSBGRG00000011039;ENSBGRG00000008437;ENSBGRG00000003344;ENSBGRG00000009629;ENSBGRG00000004537;ENSBGRG00000000290;ENSBGRG00000008928;ENSBGRG00000013163;ENSBGRG00000007486;ENSBGRG00000022589;ENSBGRG00000009678	0.00590555	0.08572	molecular_function
GO:0098609	cell-cell adhesion	10	713	80	14392	0.0140252	0.00555864	2.52314	ENSBGRG00000016883;ENSBGRG00000011140;ENSBGRG00000020108;ENSBGRG00000020004;ENSBGRG00000008431;ENSBGRG00000007643;ENSBGRG00000016164;ENSBGRG00000011195;ENSBGRG00000026654;ENSBGRG00000018193	ENSBGRG00000016883;ENSBGRG00000011140;ENSBGRG00000020108;ENSBGRG00000020004;ENSBGRG00000008431;ENSBGRG00000007643;ENSBGRG00000016164;ENSBGRG00000011195;ENSBGRG00000026654;ENSBGRG00000018193	0.00598875	0.0810445	biological_process
GO:0019722	calcium-mediated signaling	9	713	68	14392	0.0126227	0.00472485	2.67156	ENSBGRG00000005035;ENSBGRG00000007089;ENSBGRG00000020314;ENSBGRG00000020949;ENSBGRG00000025293;ENSBGRG00000001345;ENSBGRG00000026765;ENSBGRG00000017039;ENSBGRG00000012783	ENSBGRG00000005035;ENSBGRG00000007089;ENSBGRG00000020314;ENSBGRG00000020949;ENSBGRG00000025293;ENSBGRG00000001345;ENSBGRG00000026765;ENSBGRG00000017039;ENSBGRG00000012783	0.00614157	0.0824369	biological_process
GO:0045944	positive regulation of transcription by RNA polymerase II	49	713	688	14392	0.0687237	0.0478043	1.4376	ENSBGRG00000020763;ENSBGRG00000003237;ENSBGRG00000015338;ENSBGRG00000002594;ENSBGRG00000018647;ENSBGRG00000002168;ENSBGRG00000008760;ENSBGRG00000022183;ENSBGRG00000009678;ENSBGRG00000020159;ENSBGRG00000025403;ENSBGRG00000004042;ENSBGRG00000015957;ENSBGRG00000004703;ENSBGRG00000020801;ENSBGRG00000007158;ENSBGRG00000012753;ENSBGRG00000007656;ENSBGRG00000009961;ENSBGRG00000001958;ENSBGRG00000009570;…	ENSBGRG00000020763;ENSBGRG00000003237;ENSBGRG00000015338;ENSBGRG00000002594;ENSBGRG00000018647;ENSBGRG00000002168;ENSBGRG00000008760;ENSBGRG00000022183;ENSBGRG00000009678;ENSBGRG00000020159;ENSBGRG00000025403;ENSBGRG00000004042;ENSBGRG00000015957;ENSBGRG00000004703;ENSBGRG00000020801;ENSBGRG00000007158;ENSBGRG00000012753;ENSBGRG00000007656;ENSBGRG00000009961;ENSBGRG00000001958;ENSBGRG00000009570;…	0.00661019	0.0879306	biological_process
GO:0016055	Wnt signaling pathway	15	713	148	14392	0.0210379	0.0102835	2.04579	ENSBGRG00000021638;ENSBGRG00000019992;ENSBGRG00000000715;ENSBGRG00000014025;ENSBGRG00000004201;ENSBGRG00000006499;ENSBGRG00000005038;ENSBGRG00000001078;ENSBGRG00000023662;ENSBGRG00000019557;ENSBGRG00000011023;ENSBGRG00000015449;ENSBGRG00000026203;ENSBGRG00000010490;ENSBGRG00000015120	ENSBGRG00000021638;ENSBGRG00000019992;ENSBGRG00000000715;ENSBGRG00000014025;ENSBGRG00000004201;ENSBGRG00000006499;ENSBGRG00000005038;ENSBGRG00000001078;ENSBGRG00000023662;ENSBGRG00000019557;ENSBGRG00000011023;ENSBGRG00000015449;ENSBGRG00000026203;ENSBGRG00000010490;ENSBGRG00000015120	0.00665737	0.0879306	biological_process
GO:0044295	axonal growth cone	5	810	25	16074	0.00617284	0.00155531	3.96889	ENSBGRG00000017734;ENSBGRG00000009313;ENSBGRG00000008572;ENSBGRG00000010237;ENSBGRG00000009570	ENSBGRG00000017734;ENSBGRG00000009313;ENSBGRG00000008572;ENSBGRG00000010237;ENSBGRG00000009570	0.00734811	0.059336	cellular_component
GO:0016323	basolateral plasma membrane	14	810	134	16074	0.017284	0.00833644	2.0733	ENSBGRG00000019689;ENSBGRG00000000864;ENSBGRG00000005972;ENSBGRG00000014008;ENSBGRG00000017647;ENSBGRG00000005559;ENSBGRG00000023567;ENSBGRG00000007643;ENSBGRG00000014844;ENSBGRG00000017028;ENSBGRG00000020517;ENSBGRG00000004215;ENSBGRG00000004900;ENSBGRG00000003777	ENSBGRG00000019689;ENSBGRG00000000864;ENSBGRG00000005972;ENSBGRG00000014008;ENSBGRG00000017647;ENSBGRG00000005559;ENSBGRG00000023567;ENSBGRG00000007643;ENSBGRG00000014844;ENSBGRG00000017028;ENSBGRG00000020517;ENSBGRG00000004215;ENSBGRG00000004900;ENSBGRG00000003777	0.00766434	0.0603801	cellular_component
GO:0016339	calcium-dependent cell-cell adhesion via plasma membrane cell adhesion molecules	6	713	36	14392	0.00841515	0.00250139	3.36419	ENSBGRG00000011140;ENSBGRG00000020108;ENSBGRG00000020004;ENSBGRG00000003457;ENSBGRG00000011195;ENSBGRG00000025686	ENSBGRG00000011140;ENSBGRG00000020108;ENSBGRG00000020004;ENSBGRG00000003457;ENSBGRG00000011195;ENSBGRG00000025686	0.00790051	0.102399	biological_process
GO:1903936	cellular response to sodium arsenite	3	713	9	14392	0.00420757	0.000625347	6.72838	ENSBGRG00000001431;ENSBGRG00000004082;ENSBGRG00000010370	ENSBGRG00000001431;ENSBGRG00000004082;ENSBGRG00000010370	0.0081249	0.102399	biological_process
GO:0002009	morphogenesis of an epithelium	3	713	9	14392	0.00420757	0.000625347	6.72838	ENSBGRG00000010780;ENSBGRG00000011868;ENSBGRG00000007158	ENSBGRG00000010780;ENSBGRG00000011868;ENSBGRG00000007158	0.0081249	0.102399	biological_process
GO:0098742	cell-cell adhesion via plasma-membrane adhesion molecules	3	713	9	14392	0.00420757	0.000625347	6.72838	ENSBGRG00000018545;ENSBGRG00000001470;ENSBGRG00000008572	ENSBGRG00000018545;ENSBGRG00000001470;ENSBGRG00000008572	0.0081249	0.102399	biological_process
GO:0097435	supramolecular fiber organization	3	713	9	14392	0.00420757	0.000625347	6.72838	ENSBGRG00000005255;ENSBGRG00000003554;ENSBGRG00000026205	ENSBGRG00000005255;ENSBGRG00000003554;ENSBGRG00000026205	0.0081249	0.102399	biological_process
GO:0031115	negative regulation of microtubule polymerization	3	713	9	14392	0.00420757	0.000625347	6.72838	ENSBGRG00000026030;ENSBGRG00000008727;ENSBGRG00000025069	ENSBGRG00000026030;ENSBGRG00000008727;ENSBGRG00000025069	0.0081249	0.102399	biological_process
GO:0032967	positive regulation of collagen biosynthetic process	4	713	17	14392	0.0056101	0.00118121	4.74944	ENSBGRG00000016486;ENSBGRG00000012753;ENSBGRG00000022589;ENSBGRG00000000478	ENSBGRG00000016486;ENSBGRG00000012753;ENSBGRG00000022589;ENSBGRG00000000478	0.00847759	0.106034	biological_process
GO:0001666	response to hypoxia	9	713	72	14392	0.0126227	0.00500278	2.52314	ENSBGRG00000013709;ENSBGRG00000023965;ENSBGRG00000008928;ENSBGRG00000026878;ENSBGRG00000018647;ENSBGRG00000010778;ENSBGRG00000001345;ENSBGRG00000009303;ENSBGRG00000012783	ENSBGRG00000013709;ENSBGRG00000023965;ENSBGRG00000008928;ENSBGRG00000026878;ENSBGRG00000018647;ENSBGRG00000010778;ENSBGRG00000001345;ENSBGRG00000009303;ENSBGRG00000012783	0.00890944	0.110598	biological_process
GO:0048704	embryonic skeletal system morphogenesis	6	713	37	14392	0.00841515	0.00257087	3.27326	ENSBGRG00000009561;ENSBGRG00000004042;ENSBGRG00000023986;ENSBGRG00000024258;ENSBGRG00000022743;ENSBGRG00000015914	ENSBGRG00000009561;ENSBGRG00000004042;ENSBGRG00000023986;ENSBGRG00000024258;ENSBGRG00000022743;ENSBGRG00000015914	0.00904405	0.110605	biological_process
GO:0042733	embryonic digit morphogenesis	6	713	37	14392	0.00841515	0.00257087	3.27326	ENSBGRG00000004042;ENSBGRG00000002594;ENSBGRG00000000478;ENSBGRG00000019350;ENSBGRG00000022589;ENSBGRG00000010780	ENSBGRG00000004042;ENSBGRG00000002594;ENSBGRG00000000478;ENSBGRG00000019350;ENSBGRG00000022589;ENSBGRG00000010780	0.00904405	0.110605	biological_process
GO:0098632	cell-cell adhesion mediator activity	4	689	18	14058	0.00580551	0.00128041	4.53411	ENSBGRG00000006946;ENSBGRG00000023986;ENSBGRG00000023742;ENSBGRG00000023008	ENSBGRG00000006946;ENSBGRG00000023986;ENSBGRG00000023742;ENSBGRG00000023008	0.0100969	0.138184	molecular_function
GO:0030215	semaphorin receptor binding	4	689	18	14058	0.00580551	0.00128041	4.53411	ENSBGRG00000001699;ENSBGRG00000020231;ENSBGRG00000022561;ENSBGRG00000013772	ENSBGRG00000001699;ENSBGRG00000020231;ENSBGRG00000022561;ENSBGRG00000013772	0.0100969	0.138184	molecular_function
GO:0014068	positive regulation of phosphatidylinositol 3-kinase signaling	6	713	38	14392	0.00841515	0.00264036	3.18713	ENSBGRG00000022844;ENSBGRG00000004629;ENSBGRG00000026479;ENSBGRG00000024258;ENSBGRG00000002168;ENSBGRG00000023842	ENSBGRG00000022844;ENSBGRG00000004629;ENSBGRG00000026479;ENSBGRG00000024258;ENSBGRG00000002168;ENSBGRG00000023842	0.0103012	0.123587	biological_process
GO:0030513	positive regulation of BMP signaling pathway	4	713	18	14392	0.0056101	0.0012507	4.48559	ENSBGRG00000012116;ENSBGRG00000016962;ENSBGRG00000022589;ENSBGRG00000015914	ENSBGRG00000012116;ENSBGRG00000016962;ENSBGRG00000022589;ENSBGRG00000015914	0.0104798	0.123587	biological_process
GO:0045662	negative regulation of myoblast differentiation	4	713	18	14392	0.0056101	0.0012507	4.48559	ENSBGRG00000026479;ENSBGRG00000007702;ENSBGRG00000022589;ENSBGRG00000007158	ENSBGRG00000026479;ENSBGRG00000007702;ENSBGRG00000022589;ENSBGRG00000007158	0.0104798	0.123587	biological_process
GO:0043552	positive regulation of phosphatidylinositol 3-kinase activity	4	713	18	14392	0.0056101	0.0012507	4.48559	ENSBGRG00000024258;ENSBGRG00000003384;ENSBGRG00000013185;ENSBGRG00000002952	ENSBGRG00000024258;ENSBGRG00000003384;ENSBGRG00000013185;ENSBGRG00000002952	0.0104798	0.123587	biological_process
GO:0050770	regulation of axonogenesis	4	713	18	14392	0.0056101	0.0012507	4.48559	ENSBGRG00000012882;ENSBGRG00000017734;ENSBGRG00000023742;ENSBGRG00000003058	ENSBGRG00000012882;ENSBGRG00000017734;ENSBGRG00000023742;ENSBGRG00000003058	0.0104798	0.123587	biological_process
GO:0017046	peptide hormone binding	5	689	28	14058	0.00725689	0.00199175	3.64348	ENSBGRG00000015840;ENSBGRG00000004275;ENSBGRG00000020314;ENSBGRG00000023604;ENSBGRG00000009678	ENSBGRG00000015840;ENSBGRG00000004275;ENSBGRG00000020314;ENSBGRG00000023604;ENSBGRG00000009678	0.0107156	0.140572	molecular_function
GO:0039706	co-receptor binding	3	689	10	14058	0.00435414	0.000711339	6.12104	ENSBGRG00000006499;ENSBGRG00000021638;ENSBGRG00000022589	ENSBGRG00000006499;ENSBGRG00000021638;ENSBGRG00000022589	0.0108584	0.140572	molecular_function
GO:0016525	negative regulation of angiogenesis	7	713	50	14392	0.00981767	0.00347415	2.82592	ENSBGRG00000003810;ENSBGRG00000013772;ENSBGRG00000022596;ENSBGRG00000008993;ENSBGRG00000002168;ENSBGRG00000020399;ENSBGRG00000021884	ENSBGRG00000003810;ENSBGRG00000013772;ENSBGRG00000022596;ENSBGRG00000008993;ENSBGRG00000002168;ENSBGRG00000020399;ENSBGRG00000021884	0.0110997	0.126607	biological_process
GO:2001214	positive regulation of vasculogenesis	3	713	10	14392	0.00420757	0.00069483	6.05554	ENSBGRG00000019828;ENSBGRG00000018545;ENSBGRG00000023842	ENSBGRG00000019828;ENSBGRG00000018545;ENSBGRG00000023842	0.0111841	0.126607	biological_process
GO:2000573	positive regulation of DNA biosynthetic process	3	713	10	14392	0.00420757	0.00069483	6.05554	ENSBGRG00000018699;ENSBGRG00000008750;ENSBGRG00000016457	ENSBGRG00000018699;ENSBGRG00000008750;ENSBGRG00000016457	0.0111841	0.126607	biological_process
GO:0001658	branching involved in ureteric bud morphogenesis	5	713	28	14392	0.00701262	0.00194553	3.60449	ENSBGRG00000016923;ENSBGRG00000021638;ENSBGRG00000009313;ENSBGRG00000022589;ENSBGRG00000019152	ENSBGRG00000016923;ENSBGRG00000021638;ENSBGRG00000009313;ENSBGRG00000022589;ENSBGRG00000019152	0.011196	0.126607	biological_process
GO:0048701	embryonic cranial skeleton morphogenesis	5	713	28	14392	0.00701262	0.00194553	3.60449	ENSBGRG00000021638;ENSBGRG00000020801;ENSBGRG00000023965;ENSBGRG00000024258;ENSBGRG00000022589	ENSBGRG00000021638;ENSBGRG00000020801;ENSBGRG00000023965;ENSBGRG00000024258;ENSBGRG00000022589	0.011196	0.126607	biological_process
GO:0030073	insulin secretion	5	713	28	14392	0.00701262	0.00194553	3.60449	ENSBGRG00000020763;ENSBGRG00000006378;ENSBGRG00000005964;ENSBGRG00000026430;ENSBGRG00000017028	ENSBGRG00000020763;ENSBGRG00000006378;ENSBGRG00000005964;ENSBGRG00000026430;ENSBGRG00000017028	0.011196	0.126607	biological_process
GO:0090090	negative regulation of canonical Wnt signaling pathway	9	713	75	14392	0.0126227	0.00521123	2.42222	ENSBGRG00000017757;ENSBGRG00000014025;ENSBGRG00000011484;ENSBGRG00000026479;ENSBGRG00000019557;ENSBGRG00000011023;ENSBGRG00000024702;ENSBGRG00000006499;ENSBGRG00000019974	ENSBGRG00000017757;ENSBGRG00000014025;ENSBGRG00000011484;ENSBGRG00000026479;ENSBGRG00000019557;ENSBGRG00000011023;ENSBGRG00000024702;ENSBGRG00000006499;ENSBGRG00000019974	0.0115386	0.129593	biological_process
GO:0016485	protein processing	6	713	39	14392	0.00841515	0.00270984	3.10541	ENSBGRG00000025616;ENSBGRG00000020040;ENSBGRG00000026205;ENSBGRG00000009313;ENSBGRG00000003554;ENSBGRG00000010490	ENSBGRG00000025616;ENSBGRG00000020040;ENSBGRG00000026205;ENSBGRG00000009313;ENSBGRG00000003554;ENSBGRG00000010490	0.0116774	0.130266	biological_process
GO:0001764	neuron migration	10	713	89	14392	0.0140252	0.00618399	2.26799	ENSBGRG00000001407;ENSBGRG00000012192;ENSBGRG00000004856;ENSBGRG00000026117;ENSBGRG00000003529;ENSBGRG00000010237;ENSBGRG00000026654;ENSBGRG00000022502;ENSBGRG00000023448;ENSBGRG00000005750	ENSBGRG00000001407;ENSBGRG00000012192;ENSBGRG00000004856;ENSBGRG00000026117;ENSBGRG00000003529;ENSBGRG00000010237;ENSBGRG00000026654;ENSBGRG00000022502;ENSBGRG00000023448;ENSBGRG00000005750	0.0124543	0.138001	biological_process
GO:0045879	negative regulation of smoothened signaling pathway	4	713	19	14392	0.0056101	0.00132018	4.2495	ENSBGRG00000009313;ENSBGRG00000015957;ENSBGRG00000020357;ENSBGRG00000024802	ENSBGRG00000009313;ENSBGRG00000015957;ENSBGRG00000020357;ENSBGRG00000024802	0.012764	0.140489	biological_process
GO:0071300	cellular response to retinoic acid	6	713	40	14392	0.00841515	0.00277932	3.02777	ENSBGRG00000015338;ENSBGRG00000021638;ENSBGRG00000020801;ENSBGRG00000012192;ENSBGRG00000002743;ENSBGRG00000021739	ENSBGRG00000015338;ENSBGRG00000021638;ENSBGRG00000020801;ENSBGRG00000012192;ENSBGRG00000002743;ENSBGRG00000021739	0.0131783	0.144089	biological_process
GO:0001540	amyloid-beta binding	6	689	41	14058	0.00870827	0.00291649	2.98588	ENSBGRG00000003473;ENSBGRG00000003668;ENSBGRG00000003457;ENSBGRG00000023500;ENSBGRG00000007401;ENSBGRG00000004369	ENSBGRG00000003473;ENSBGRG00000003668;ENSBGRG00000003457;ENSBGRG00000023500;ENSBGRG00000007401;ENSBGRG00000004369	0.0141009	0.164154	molecular_function
GO:0004601	peroxidase activity	3	689	11	14058	0.00435414	0.000782473	5.56459	ENSBGRG00000017761;ENSBGRG00000018043;ENSBGRG00000010778	ENSBGRG00000017761;ENSBGRG00000018043;ENSBGRG00000010778	0.0143935	0.164154	molecular_function
GO:0031005	filamin binding	3	689	11	14058	0.00435414	0.000782473	5.56459	ENSBGRG00000013070;ENSBGRG00000012288;ENSBGRG00000013046	ENSBGRG00000013070;ENSBGRG00000012288;ENSBGRG00000013046	0.0143935	0.164154	molecular_function
GO:0048019	receptor antagonist activity	3	689	11	14058	0.00435414	0.000782473	5.56459	ENSBGRG00000023604;ENSBGRG00000006499;ENSBGRG00000009054	ENSBGRG00000023604;ENSBGRG00000006499;ENSBGRG00000009054	0.0143935	0.164154	molecular_function
GO:0004970	ionotropic glutamate receptor activity	3	689	11	14058	0.00435414	0.000782473	5.56459	ENSBGRG00000004369;ENSBGRG00000006888;ENSBGRG00000020983	ENSBGRG00000004369;ENSBGRG00000006888;ENSBGRG00000020983	0.0143935	0.164154	molecular_function
GO:0001558	regulation of cell growth	6	713	41	14392	0.00841515	0.0028488	2.95392	ENSBGRG00000016717;ENSBGRG00000018545;ENSBGRG00000020066;ENSBGRG00000012136;ENSBGRG00000021214;ENSBGRG00000020517	ENSBGRG00000016717;ENSBGRG00000018545;ENSBGRG00000020066;ENSBGRG00000012136;ENSBGRG00000021214;ENSBGRG00000020517	0.0148091	0.158874	biological_process
GO:1902895	positive regulation of pri-miRNA transcription by RNA polymerase II	3	713	11	14392	0.00420757	0.000764314	5.50504	ENSBGRG00000023500;ENSBGRG00000023965;ENSBGRG00000022589	ENSBGRG00000023500;ENSBGRG00000023965;ENSBGRG00000022589	0.0148192	0.158874	biological_process
GO:0048484	enteric nervous system development	3	713	11	14392	0.00420757	0.000764314	5.50504	ENSBGRG00000009303;ENSBGRG00000020314;ENSBGRG00000007158	ENSBGRG00000009303;ENSBGRG00000020314;ENSBGRG00000007158	0.0148192	0.158874	biological_process
GO:0043524	negative regulation of neuron apoptotic process	10	713	92	14392	0.0140252	0.00639244	2.19404	ENSBGRG00000022844;ENSBGRG00000012888;ENSBGRG00000011039;ENSBGRG00000015920;ENSBGRG00000004537;ENSBGRG00000015850;ENSBGRG00000009570;ENSBGRG00000000613;ENSBGRG00000022502;ENSBGRG00000005750	ENSBGRG00000022844;ENSBGRG00000012888;ENSBGRG00000011039;ENSBGRG00000015920;ENSBGRG00000004537;ENSBGRG00000015850;ENSBGRG00000009570;ENSBGRG00000000613;ENSBGRG00000022502;ENSBGRG00000005750	0.0154871	0.164793	biological_process
GO:0007166	cell surface receptor signaling pathway	13	713	134	14392	0.0182328	0.00931073	1.95826	ENSBGRG00000015840;ENSBGRG00000004275;ENSBGRG00000003810;ENSBGRG00000013772;ENSBGRG00000019844;ENSBGRG00000022596;ENSBGRG00000009713;ENSBGRG00000002304;ENSBGRG00000023604;ENSBGRG00000016226;ENSBGRG00000026203;ENSBGRG00000017028;ENSBGRG00000012783	ENSBGRG00000015840;ENSBGRG00000004275;ENSBGRG00000003810;ENSBGRG00000013772;ENSBGRG00000019844;ENSBGRG00000022596;ENSBGRG00000009713;ENSBGRG00000002304;ENSBGRG00000023604;ENSBGRG00000016226;ENSBGRG00000026203;ENSBGRG00000017028;ENSBGRG00000012783	0.015571	0.164793	biological_process
GO:0007409	axonogenesis	7	713	54	14392	0.00981767	0.00375208	2.61659	ENSBGRG00000010029;ENSBGRG00000023986;ENSBGRG00000012882;ENSBGRG00000008727;ENSBGRG00000012800;ENSBGRG00000023008;ENSBGRG00000017413	ENSBGRG00000010029;ENSBGRG00000023986;ENSBGRG00000012882;ENSBGRG00000008727;ENSBGRG00000012800;ENSBGRG00000023008;ENSBGRG00000017413	0.0166157	0.174729	biological_process
GO:0060548	negative regulation of cell death	5	713	31	14392	0.00701262	0.00215397	3.25567	ENSBGRG00000015338;ENSBGRG00000012192;ENSBGRG00000022589;ENSBGRG00000006238;ENSBGRG00000015914	ENSBGRG00000015338;ENSBGRG00000012192;ENSBGRG00000022589;ENSBGRG00000006238;ENSBGRG00000015914	0.0171391	0.17774	biological_process
GO:0045668	negative regulation of osteoblast differentiation	5	713	31	14392	0.00701262	0.00215397	3.25567	ENSBGRG00000008437;ENSBGRG00000009313;ENSBGRG00000023965;ENSBGRG00000022426;ENSBGRG00000021739	ENSBGRG00000008437;ENSBGRG00000009313;ENSBGRG00000023965;ENSBGRG00000022426;ENSBGRG00000021739	0.0171391	0.17774	biological_process
GO:0046875	ephrin receptor binding	4	689	21	14058	0.00580551	0.00149381	3.88638	ENSBGRG00000017734;ENSBGRG00000010052;ENSBGRG00000013255;ENSBGRG00000004087	ENSBGRG00000017734;ENSBGRG00000010052;ENSBGRG00000013255;ENSBGRG00000004087	0.0175829	0.194762	molecular_function
GO:0031175	neuron projection development	11	713	108	14392	0.0154278	0.00750417	2.05589	ENSBGRG00000020763;ENSBGRG00000008727;ENSBGRG00000003457;ENSBGRG00000008572;ENSBGRG00000004856;ENSBGRG00000012349;ENSBGRG00000005449;ENSBGRG00000015857;ENSBGRG00000020517;ENSBGRG00000003384;ENSBGRG00000023008	ENSBGRG00000020763;ENSBGRG00000008727;ENSBGRG00000003457;ENSBGRG00000008572;ENSBGRG00000004856;ENSBGRG00000012349;ENSBGRG00000005449;ENSBGRG00000015857;ENSBGRG00000020517;ENSBGRG00000003384;ENSBGRG00000023008	0.0179678	0.17774	biological_process
GO:0050919	negative chemotaxis	4	713	21	14392	0.0056101	0.00145914	3.84479	ENSBGRG00000001699;ENSBGRG00000020231;ENSBGRG00000022561;ENSBGRG00000013772	ENSBGRG00000001699;ENSBGRG00000020231;ENSBGRG00000022561;ENSBGRG00000013772	0.0182267	0.17774	biological_process
GO:0048843	negative regulation of axon extension involved in axon guidance	4	713	21	14392	0.0056101	0.00145914	3.84479	ENSBGRG00000001699;ENSBGRG00000020231;ENSBGRG00000022561;ENSBGRG00000013772	ENSBGRG00000001699;ENSBGRG00000020231;ENSBGRG00000022561;ENSBGRG00000013772	0.0182267	0.17774	biological_process
GO:0042472	inner ear morphogenesis	6	713	43	14392	0.00841515	0.00298777	2.81653	ENSBGRG00000009561;ENSBGRG00000020801;ENSBGRG00000001407;ENSBGRG00000005559;ENSBGRG00000003473;ENSBGRG00000026654	ENSBGRG00000009561;ENSBGRG00000020801;ENSBGRG00000001407;ENSBGRG00000005559;ENSBGRG00000003473;ENSBGRG00000026654	0.0184806	0.17774	biological_process
GO:0007169	transmembrane receptor protein tyrosine kinase signaling pathway	6	713	43	14392	0.00841515	0.00298777	2.81653	ENSBGRG00000016686;ENSBGRG00000011039;ENSBGRG00000007986;ENSBGRG00000006805;ENSBGRG00000023842;ENSBGRG00000006644	ENSBGRG00000016686;ENSBGRG00000011039;ENSBGRG00000007986;ENSBGRG00000006805;ENSBGRG00000023842;ENSBGRG00000006644	0.0184806	0.17774	biological_process
GO:0060041	retina development in camera-type eye	6	713	43	14392	0.00841515	0.00298777	2.81653	ENSBGRG00000007158;ENSBGRG00000026479;ENSBGRG00000008483;ENSBGRG00000002743;ENSBGRG00000021739;ENSBGRG00000023448	ENSBGRG00000007158;ENSBGRG00000026479;ENSBGRG00000008483;ENSBGRG00000002743;ENSBGRG00000021739;ENSBGRG00000023448	0.0184806	0.17774	biological_process
GO:0050431	transforming growth factor beta binding	3	689	12	14058	0.00435414	0.000853606	5.10087	ENSBGRG00000016717;ENSBGRG00000008349;ENSBGRG00000009054	ENSBGRG00000016717;ENSBGRG00000008349;ENSBGRG00000009054	0.0185031	0.194762	molecular_function
GO:0016597	amino acid binding	3	689	12	14058	0.00435414	0.000853606	5.10087	ENSBGRG00000000347;ENSBGRG00000006417;ENSBGRG00000016025	ENSBGRG00000000347;ENSBGRG00000006417;ENSBGRG00000016025	0.0185031	0.194762	molecular_function
GO:0005109	frizzled binding	5	689	32	14058	0.00725689	0.00227628	3.18804	ENSBGRG00000021638;ENSBGRG00000004622;ENSBGRG00000011484;ENSBGRG00000001078;ENSBGRG00000005038	ENSBGRG00000021638;ENSBGRG00000004622;ENSBGRG00000011484;ENSBGRG00000001078;ENSBGRG00000005038	0.0187037	0.194762	molecular_function
GO:0007420	brain development	14	713	152	14392	0.0196353	0.0105614	1.85916	ENSBGRG00000023986;ENSBGRG00000021658;ENSBGRG00000005744;ENSBGRG00000004464;ENSBGRG00000009313;ENSBGRG00000000017;ENSBGRG00000019084;ENSBGRG00000023604;ENSBGRG00000001345;ENSBGRG00000022918;ENSBGRG00000000763;ENSBGRG00000004437;ENSBGRG00000004215;ENSBGRG00000023008	ENSBGRG00000023986;ENSBGRG00000021658;ENSBGRG00000005744;ENSBGRG00000004464;ENSBGRG00000009313;ENSBGRG00000000017;ENSBGRG00000019084;ENSBGRG00000023604;ENSBGRG00000001345;ENSBGRG00000022918;ENSBGRG00000000763;ENSBGRG00000004437;ENSBGRG00000004215;ENSBGRG00000023008	0.0187425	0.17774	biological_process
GO:0070208	protein heterotrimerization	3	713	12	14392	0.00420757	0.000833797	5.04628	ENSBGRG00000000813;ENSBGRG00000005548;ENSBGRG00000013466	ENSBGRG00000000813;ENSBGRG00000005548;ENSBGRG00000013466	0.0190429	0.17774	biological_process
GO:0090331	negative regulation of platelet aggregation	3	713	12	14392	0.00420757	0.000833797	5.04628	ENSBGRG00000018545;ENSBGRG00000016612;ENSBGRG00000024315	ENSBGRG00000018545;ENSBGRG00000016612;ENSBGRG00000024315	0.0190429	0.17774	biological_process
GO:0017015	regulation of transforming growth factor beta receptor signaling pathway	3	713	12	14392	0.00420757	0.000833797	5.04628	ENSBGRG00000016717;ENSBGRG00000023965;ENSBGRG00000015914	ENSBGRG00000016717;ENSBGRG00000023965;ENSBGRG00000015914	0.0190429	0.17774	biological_process
GO:0021904	dorsal/ventral neural tube patterning	3	713	12	14392	0.00420757	0.000833797	5.04628	ENSBGRG00000009570;ENSBGRG00000022589;ENSBGRG00000009313	ENSBGRG00000009570;ENSBGRG00000022589;ENSBGRG00000009313	0.0190429	0.17774	biological_process
GO:0060322	head development	3	713	12	14392	0.00420757	0.000833797	5.04628	ENSBGRG00000009303;ENSBGRG00000004042;ENSBGRG00000008572	ENSBGRG00000009303;ENSBGRG00000004042;ENSBGRG00000008572	0.0190429	0.17774	biological_process
GO:0006885	regulation of pH	3	713	12	14392	0.00420757	0.000833797	5.04628	ENSBGRG00000005559;ENSBGRG00000020314;ENSBGRG00000012783	ENSBGRG00000005559;ENSBGRG00000020314;ENSBGRG00000012783	0.0190429	0.17774	biological_process
GO:0043507	positive regulation of JUN kinase activity	5	713	32	14392	0.00701262	0.00222346	3.15393	ENSBGRG00000017734;ENSBGRG00000004703;ENSBGRG00000004622;ENSBGRG00000018627;ENSBGRG00000012783	ENSBGRG00000017734;ENSBGRG00000004703;ENSBGRG00000004622;ENSBGRG00000018627;ENSBGRG00000012783	0.0195083	0.17774	biological_process
GO:0007612	learning	5	713	32	14392	0.00701262	0.00222346	3.15393	ENSBGRG00000016883;ENSBGRG00000003344;ENSBGRG00000003473;ENSBGRG00000012349;ENSBGRG00000017805	ENSBGRG00000016883;ENSBGRG00000003344;ENSBGRG00000003473;ENSBGRG00000012349;ENSBGRG00000017805	0.0195083	0.17774	biological_process
GO:0120163	negative regulation of cold-induced thermogenesis	5	713	32	14392	0.00701262	0.00222346	3.15393	ENSBGRG00000026459;ENSBGRG00000001078;ENSBGRG00000000069;ENSBGRG00000012116;ENSBGRG00000003864	ENSBGRG00000026459;ENSBGRG00000001078;ENSBGRG00000000069;ENSBGRG00000012116;ENSBGRG00000003864	0.0195083	0.17774	biological_process
GO:0043025	neuronal cell body	22	810	273	16074	0.0271605	0.0169839	1.59919	ENSBGRG00000026030;ENSBGRG00000009344;ENSBGRG00000010778;ENSBGRG00000022918;ENSBGRG00000015645;ENSBGRG00000019871;ENSBGRG00000007881;ENSBGRG00000010237;ENSBGRG00000018093;ENSBGRG00000009570;ENSBGRG00000025306;ENSBGRG00000009403;ENSBGRG00000018513;ENSBGRG00000012349;ENSBGRG00000007753;ENSBGRG00000007401;ENSBGRG00000020983;ENSBGRG00000003473;ENSBGRG00000019968;ENSBGRG00000026574;ENSBGRG00000001314;…	ENSBGRG00000026030;ENSBGRG00000009344;ENSBGRG00000010778;ENSBGRG00000022918;ENSBGRG00000015645;ENSBGRG00000019871;ENSBGRG00000007881;ENSBGRG00000010237;ENSBGRG00000018093;ENSBGRG00000009570;ENSBGRG00000025306;ENSBGRG00000009403;ENSBGRG00000018513;ENSBGRG00000012349;ENSBGRG00000007753;ENSBGRG00000007401;ENSBGRG00000020983;ENSBGRG00000003473;ENSBGRG00000019968;ENSBGRG00000026574;ENSBGRG00000001314;…	0.0204891	0.157571	cellular_component
GO:0060395	SMAD protein signal transduction	6	713	44	14392	0.00841515	0.00305725	2.75252	ENSBGRG00000008437;ENSBGRG00000023965;ENSBGRG00000007486;ENSBGRG00000022589;ENSBGRG00000026430;ENSBGRG00000009678	ENSBGRG00000008437;ENSBGRG00000023965;ENSBGRG00000007486;ENSBGRG00000022589;ENSBGRG00000026430;ENSBGRG00000009678	0.0205308	0.17774	biological_process
GO:0042493	response to drug	9	713	83	14392	0.0126227	0.00576709	2.18875	ENSBGRG00000012888;ENSBGRG00000018699;ENSBGRG00000009313;ENSBGRG00000004537;ENSBGRG00000008928;ENSBGRG00000022918;ENSBGRG00000017028;ENSBGRG00000009678;ENSBGRG00000022806	ENSBGRG00000012888;ENSBGRG00000018699;ENSBGRG00000009313;ENSBGRG00000004537;ENSBGRG00000008928;ENSBGRG00000022918;ENSBGRG00000017028;ENSBGRG00000009678;ENSBGRG00000022806	0.0213521	0.17774	biological_process
GO:0035249	synaptic transmission, glutamatergic	4	713	22	14392	0.0056101	0.00152863	3.67002	ENSBGRG00000012244;ENSBGRG00000004369;ENSBGRG00000016886;ENSBGRG00000011424	ENSBGRG00000012244;ENSBGRG00000004369;ENSBGRG00000016886;ENSBGRG00000011424	0.0214254	0.17774	biological_process
GO:0035025	positive regulation of Rho protein signal transduction	4	713	22	14392	0.0056101	0.00152863	3.67002	ENSBGRG00000003480;ENSBGRG00000014316;ENSBGRG00000003247;ENSBGRG00000003668	ENSBGRG00000003480;ENSBGRG00000014316;ENSBGRG00000003247;ENSBGRG00000003668	0.0214254	0.17774	biological_process
GO:0006865	amino acid transport	4	713	22	14392	0.0056101	0.00152863	3.67002	ENSBGRG00000012434;ENSBGRG00000012728;ENSBGRG00000007711;ENSBGRG00000007140	ENSBGRG00000012434;ENSBGRG00000012728;ENSBGRG00000007711;ENSBGRG00000007140	0.0214254	0.17774	biological_process
GO:1905606	regulation of presynapse assembly	4	713	22	14392	0.0056101	0.00152863	3.67002	ENSBGRG00000010029;ENSBGRG00000017403;ENSBGRG00000012349;ENSBGRG00000012192	ENSBGRG00000010029;ENSBGRG00000017403;ENSBGRG00000012349;ENSBGRG00000012192	0.0214254	0.17774	biological_process
GO:0008532	N-acetyllactosaminide beta-1,3-N-acetylglucosaminyltransferase activity	2	689	5	14058	0.00290276	0.000355669	8.16139	ENSBGRG00000019050;ENSBGRG00000026884	ENSBGRG00000019050;ENSBGRG00000026884	0.0217277	0.200146	molecular_function
GO:0052659	inositol-1,3,4,5-tetrakisphosphate 5-phosphatase activity	2	689	5	14058	0.00290276	0.000355669	8.16139	ENSBGRG00000010422;ENSBGRG00000025069	ENSBGRG00000010422;ENSBGRG00000025069	0.0217277	0.200146	molecular_function
GO:0102420	sn-1-glycerol-3-phosphate C16:0-DCA-CoA acyl transferase activity	2	689	5	14058	0.00290276	0.000355669	8.16139	ENSBGRG00000018364;ENSBGRG00000020797	ENSBGRG00000018364;ENSBGRG00000020797	0.0217277	0.200146	molecular_function
GO:0004366	glycerol-3-phosphate O-acyltransferase activity	2	689	5	14058	0.00290276	0.000355669	8.16139	ENSBGRG00000018364;ENSBGRG00000020797	ENSBGRG00000018364;ENSBGRG00000020797	0.0217277	0.200146	molecular_function
GO:0005021	vascular endothelial growth factor-activated receptor activity	2	689	5	14058	0.00290276	0.000355669	8.16139	ENSBGRG00000024258;ENSBGRG00000023842	ENSBGRG00000024258;ENSBGRG00000023842	0.0217277	0.200146	molecular_function
GO:0008499	UDP-galactose:beta-N-acetylglucosamine beta-1,3-galactosyltransferase activity	2	689	5	14058	0.00290276	0.000355669	8.16139	ENSBGRG00000019050;ENSBGRG00000016722	ENSBGRG00000019050;ENSBGRG00000016722	0.0217277	0.200146	molecular_function
GO:0043406	positive regulation of MAP kinase activity	5	713	33	14392	0.00701262	0.00229294	3.05835	ENSBGRG00000005035;ENSBGRG00000012133;ENSBGRG00000004629;ENSBGRG00000018545;ENSBGRG00000009334	ENSBGRG00000005035;ENSBGRG00000012133;ENSBGRG00000004629;ENSBGRG00000018545;ENSBGRG00000009334	0.0220823	0.17774	biological_process
GO:0018108	peptidyl-tyrosine phosphorylation	5	713	33	14392	0.00701262	0.00229294	3.05835	ENSBGRG00000017734;ENSBGRG00000016457;ENSBGRG00000003473;ENSBGRG00000024258;ENSBGRG00000023842	ENSBGRG00000017734;ENSBGRG00000016457;ENSBGRG00000003473;ENSBGRG00000024258;ENSBGRG00000023842	0.0220823	0.17774	biological_process
GO:0007043	cell-cell junction assembly	5	713	33	14392	0.00701262	0.00229294	3.05835	ENSBGRG00000016883;ENSBGRG00000011140;ENSBGRG00000020004;ENSBGRG00000020108;ENSBGRG00000011195	ENSBGRG00000016883;ENSBGRG00000011140;ENSBGRG00000020004;ENSBGRG00000020108;ENSBGRG00000011195	0.0220823	0.17774	biological_process
GO:0033089	positive regulation of T cell differentiation in thymus	2	713	5	14392	0.00280505	0.000347415	8.07405	ENSBGRG00000002594;ENSBGRG00000000478	ENSBGRG00000002594;ENSBGRG00000000478	0.0221771	0.17774	biological_process
GO:0038063	collagen-activated tyrosine kinase receptor signaling pathway	2	713	5	14392	0.00280505	0.000347415	8.07405	ENSBGRG00000004437;ENSBGRG00000005548	ENSBGRG00000004437;ENSBGRG00000005548	0.0221771	0.17774	biological_process
GO:0051901	positive regulation of mitochondrial depolarization	2	713	5	14392	0.00280505	0.000347415	8.07405	ENSBGRG00000002168;ENSBGRG00000023842	ENSBGRG00000002168;ENSBGRG00000023842	0.0221771	0.17774	biological_process
GO:0003406	retinal pigment epithelium development	2	713	5	14392	0.00280505	0.000347415	8.07405	ENSBGRG00000002743;ENSBGRG00000000478	ENSBGRG00000002743;ENSBGRG00000000478	0.0221771	0.17774	biological_process
GO:0048708	astrocyte differentiation	2	713	5	14392	0.00280505	0.000347415	8.07405	ENSBGRG00000008760;ENSBGRG00000007656	ENSBGRG00000008760;ENSBGRG00000007656	0.0221771	0.17774	biological_process
GO:0051481	negative regulation of cytosolic calcium ion concentration	2	713	5	14392	0.00280505	0.000347415	8.07405	ENSBGRG00000023965;ENSBGRG00000014422	ENSBGRG00000023965;ENSBGRG00000014422	0.0221771	0.17774	biological_process
GO:0010907	positive regulation of glucose metabolic process	2	713	5	14392	0.00280505	0.000347415	8.07405	ENSBGRG00000012849;ENSBGRG00000013185	ENSBGRG00000012849;ENSBGRG00000013185	0.0221771	0.17774	biological_process
GO:0048608	reproductive structure development	2	713	5	14392	0.00280505	0.000347415	8.07405	ENSBGRG00000002743;ENSBGRG00000019152	ENSBGRG00000002743;ENSBGRG00000019152	0.0221771	0.17774	biological_process
GO:0006940	regulation of smooth muscle contraction	2	713	5	14392	0.00280505	0.000347415	8.07405	ENSBGRG00000014422;ENSBGRG00000018331	ENSBGRG00000014422;ENSBGRG00000018331	0.0221771	0.17774	biological_process
GO:0060272	embryonic skeletal joint morphogenesis	2	713	5	14392	0.00280505	0.000347415	8.07405	ENSBGRG00000022589;ENSBGRG00000015647	ENSBGRG00000022589;ENSBGRG00000015647	0.0221771	0.17774	biological_process
GO:0001763	morphogenesis of a branching structure	2	713	5	14392	0.00280505	0.000347415	8.07405	ENSBGRG00000016883;ENSBGRG00000019152	ENSBGRG00000016883;ENSBGRG00000019152	0.0221771	0.17774	biological_process
GO:0034138	toll-like receptor 3 signaling pathway	2	713	5	14392	0.00280505	0.000347415	8.07405	ENSBGRG00000005969;ENSBGRG00000019242	ENSBGRG00000005969;ENSBGRG00000019242	0.0221771	0.17774	biological_process
GO:2000543	positive regulation of gastrulation	2	713	5	14392	0.00280505	0.000347415	8.07405	ENSBGRG00000021840;ENSBGRG00000012753	ENSBGRG00000021840;ENSBGRG00000012753	0.0221771	0.17774	biological_process
GO:0030311	poly-N-acetyllactosamine biosynthetic process	2	713	5	14392	0.00280505	0.000347415	8.07405	ENSBGRG00000019050;ENSBGRG00000026884	ENSBGRG00000019050;ENSBGRG00000026884	0.0221771	0.17774	biological_process
GO:0061002	negative regulation of dendritic spine morphogenesis	2	713	5	14392	0.00280505	0.000347415	8.07405	ENSBGRG00000010052;ENSBGRG00000003457	ENSBGRG00000010052;ENSBGRG00000003457	0.0221771	0.17774	biological_process
GO:0003416	endochondral bone growth	2	713	5	14392	0.00280505	0.000347415	8.07405	ENSBGRG00000001132;ENSBGRG00000011517	ENSBGRG00000001132;ENSBGRG00000011517	0.0221771	0.17774	biological_process
GO:0043116	negative regulation of vascular permeability	2	713	5	14392	0.00280505	0.000347415	8.07405	ENSBGRG00000018545;ENSBGRG00000000347	ENSBGRG00000018545;ENSBGRG00000000347	0.0221771	0.17774	biological_process
GO:1900747	negative regulation of vascular endothelial growth factor signaling pathway	2	713	5	14392	0.00280505	0.000347415	8.07405	ENSBGRG00000002168;ENSBGRG00000013772	ENSBGRG00000002168;ENSBGRG00000013772	0.0221771	0.17774	biological_process
GO:2001259	positive regulation of cation channel activity	2	713	5	14392	0.00280505	0.000347415	8.07405	ENSBGRG00000017416;ENSBGRG00000019964	ENSBGRG00000017416;ENSBGRG00000019964	0.0221771	0.17774	biological_process
GO:0032836	glomerular basement membrane development	2	713	5	14392	0.00280505	0.000347415	8.07405	ENSBGRG00000024353;ENSBGRG00000019277	ENSBGRG00000024353;ENSBGRG00000019277	0.0221771	0.17774	biological_process
GO:0050777	negative regulation of immune response	2	713	5	14392	0.00280505	0.000347415	8.07405	ENSBGRG00000003247;ENSBGRG00000010422	ENSBGRG00000003247;ENSBGRG00000010422	0.0221771	0.17774	biological_process
GO:0070244	negative regulation of thymocyte apoptotic process	2	713	5	14392	0.00280505	0.000347415	8.07405	ENSBGRG00000002783;ENSBGRG00000022589	ENSBGRG00000002783;ENSBGRG00000022589	0.0221771	0.17774	biological_process
GO:0043197	dendritic spine	11	810	110	16074	0.0135802	0.00684335	1.98444	ENSBGRG00000017734;ENSBGRG00000003810;ENSBGRG00000005972;ENSBGRG00000006888;ENSBGRG00000003457;ENSBGRG00000010237;ENSBGRG00000023653;ENSBGRG00000007401;ENSBGRG00000020983;ENSBGRG00000004369;ENSBGRG00000019964	ENSBGRG00000017734;ENSBGRG00000003810;ENSBGRG00000005972;ENSBGRG00000006888;ENSBGRG00000003457;ENSBGRG00000010237;ENSBGRG00000023653;ENSBGRG00000007401;ENSBGRG00000020983;ENSBGRG00000004369;ENSBGRG00000019964	0.0227763	0.16443	cellular_component
GO:0032983	kainate selective glutamate receptor complex	2	810	5	16074	0.00246914	0.000311061	7.93778	ENSBGRG00000012244;ENSBGRG00000020983	ENSBGRG00000012244;ENSBGRG00000020983	0.0229082	0.16443	cellular_component
GO:0089717	spanning component of membrane	2	810	5	16074	0.00246914	0.000311061	7.93778	ENSBGRG00000017805;ENSBGRG00000003457	ENSBGRG00000017805;ENSBGRG00000003457	0.0229082	0.16443	cellular_component
GO:0005248	voltage-gated sodium channel activity	3	689	13	14058	0.00435414	0.00092474	4.7085	ENSBGRG00000023014;ENSBGRG00000019871;ENSBGRG00000019964	ENSBGRG00000023014;ENSBGRG00000019871;ENSBGRG00000019964	0.0231938	0.205738	molecular_function
GO:0038191	neuropilin binding	3	689	13	14058	0.00435414	0.00092474	4.7085	ENSBGRG00000001699;ENSBGRG00000020231;ENSBGRG00000022561	ENSBGRG00000001699;ENSBGRG00000020231;ENSBGRG00000022561	0.0231938	0.205738	molecular_function
GO:0043198	dendritic shaft	5	810	33	16074	0.00617284	0.00205301	3.00673	ENSBGRG00000017734;ENSBGRG00000007881;ENSBGRG00000003457;ENSBGRG00000025069;ENSBGRG00000011424	ENSBGRG00000017734;ENSBGRG00000007881;ENSBGRG00000003457;ENSBGRG00000025069;ENSBGRG00000011424	0.0235911	0.16565	cellular_component
GO:0009952	anterior/posterior pattern specification	8	713	71	14392	0.0112202	0.0049333	2.27438	ENSBGRG00000020040;ENSBGRG00000020801;ENSBGRG00000001407;ENSBGRG00000002594;ENSBGRG00000002743;ENSBGRG00000003864;ENSBGRG00000009720;ENSBGRG00000009570	ENSBGRG00000020040;ENSBGRG00000020801;ENSBGRG00000001407;ENSBGRG00000002594;ENSBGRG00000002743;ENSBGRG00000003864;ENSBGRG00000009720;ENSBGRG00000009570	0.0237147	0.184086	biological_process
GO:0043410	positive regulation of MAPK cascade	7	713	58	14392	0.00981767	0.00403002	2.43614	ENSBGRG00000003480;ENSBGRG00000020801;ENSBGRG00000000703;ENSBGRG00000020066;ENSBGRG00000023842;ENSBGRG00000006644;ENSBGRG00000003384	ENSBGRG00000003480;ENSBGRG00000020801;ENSBGRG00000000703;ENSBGRG00000020066;ENSBGRG00000023842;ENSBGRG00000006644;ENSBGRG00000003384	0.023833	0.184086	biological_process
GO:0009653	anatomical structure morphogenesis	7	713	58	14392	0.00981767	0.00403002	2.43614	ENSBGRG00000019092;ENSBGRG00000013135;ENSBGRG00000019228;ENSBGRG00000000734;ENSBGRG00000000352;ENSBGRG00000004087;ENSBGRG00000002494	ENSBGRG00000019092;ENSBGRG00000013135;ENSBGRG00000019228;ENSBGRG00000000734;ENSBGRG00000000352;ENSBGRG00000004087;ENSBGRG00000002494	0.023833	0.184086	biological_process
GO:0045216	cell-cell junction organization	3	713	13	14392	0.00420757	0.00090328	4.65811	ENSBGRG00000021551;ENSBGRG00000017805;ENSBGRG00000023965	ENSBGRG00000021551;ENSBGRG00000017805;ENSBGRG00000023965	0.023861	0.184086	biological_process
GO:0090050	positive regulation of cell migration involved in sprouting angiogenesis	3	713	13	14392	0.00420757	0.00090328	4.65811	ENSBGRG00000017028;ENSBGRG00000023842;ENSBGRG00000018193	ENSBGRG00000017028;ENSBGRG00000023842;ENSBGRG00000018193	0.023861	0.184086	biological_process
GO:0050771	negative regulation of axonogenesis	3	713	13	14392	0.00420757	0.00090328	4.65811	ENSBGRG00000023500;ENSBGRG00000013255;ENSBGRG00000003473	ENSBGRG00000023500;ENSBGRG00000013255;ENSBGRG00000003473	0.023861	0.184086	biological_process
GO:0045907	positive regulation of vasoconstriction	3	713	13	14392	0.00420757	0.00090328	4.65811	ENSBGRG00000020972;ENSBGRG00000025141;ENSBGRG00000000703	ENSBGRG00000020972;ENSBGRG00000025141;ENSBGRG00000000703	0.023861	0.184086	biological_process
GO:0097421	liver regeneration	3	713	13	14392	0.00420757	0.00090328	4.65811	ENSBGRG00000024353;ENSBGRG00000009313;ENSBGRG00000000478	ENSBGRG00000024353;ENSBGRG00000009313;ENSBGRG00000000478	0.023861	0.184086	biological_process
GO:0001618	virus receptor activity	4	689	23	14058	0.00580551	0.00163608	3.54843	ENSBGRG00000014060;ENSBGRG00000006001;ENSBGRG00000013255;ENSBGRG00000004087	ENSBGRG00000014060;ENSBGRG00000006001;ENSBGRG00000013255;ENSBGRG00000004087	0.0240854	0.209762	molecular_function
GO:0004867	serine-type endopeptidase inhibitor activity	10	689	100	14058	0.0145138	0.00711339	2.04035	ENSBGRG00000016753;ENSBGRG00000009054;ENSBGRG00000017439;ENSBGRG00000016848;ENSBGRG00000016612;ENSBGRG00000003292;ENSBGRG00000017598;ENSBGRG00000009344;ENSBGRG00000022881;ENSBGRG00000017075	ENSBGRG00000016753;ENSBGRG00000009054;ENSBGRG00000017439;ENSBGRG00000016848;ENSBGRG00000016612;ENSBGRG00000003292;ENSBGRG00000017598;ENSBGRG00000009344;ENSBGRG00000022881;ENSBGRG00000017075	0.0245677	0.210142	molecular_function
GO:0070373	negative regulation of ERK1 and ERK2 cascade	5	713	34	14392	0.00701262	0.00236242	2.9684	ENSBGRG00000013772;ENSBGRG00000003473;ENSBGRG00000023452;ENSBGRG00000005394;ENSBGRG00000011534	ENSBGRG00000013772;ENSBGRG00000003473;ENSBGRG00000023452;ENSBGRG00000005394;ENSBGRG00000011534	0.024867	0.1898	biological_process
GO:0007566	embryo implantation	4	713	23	14392	0.0056101	0.00159811	3.51046	ENSBGRG00000005449;ENSBGRG00000026172;ENSBGRG00000003292;ENSBGRG00000020040	ENSBGRG00000005449;ENSBGRG00000026172;ENSBGRG00000003292;ENSBGRG00000020040	0.0249465	0.1898	biological_process
GO:0045880	positive regulation of smoothened signaling pathway	4	713	23	14392	0.0056101	0.00159811	3.51046	ENSBGRG00000011517;ENSBGRG00000009570;ENSBGRG00000000478;ENSBGRG00000015647	ENSBGRG00000011517;ENSBGRG00000009570;ENSBGRG00000000478;ENSBGRG00000015647	0.0249465	0.1898	biological_process
GO:0048812	neuron projection morphogenesis	6	713	46	14392	0.00841515	0.00319622	2.63284	ENSBGRG00000011039;ENSBGRG00000015920;ENSBGRG00000015850;ENSBGRG00000010237;ENSBGRG00000012405;ENSBGRG00000026582	ENSBGRG00000011039;ENSBGRG00000015920;ENSBGRG00000015850;ENSBGRG00000010237;ENSBGRG00000012405;ENSBGRG00000026582	0.0250819	0.189955	biological_process
GO:0051219	phosphoprotein binding	4	689	24	14058	0.00580551	0.00170721	3.40058	ENSBGRG00000008397;ENSBGRG00000020517;ENSBGRG00000006417;ENSBGRG00000013046	ENSBGRG00000008397;ENSBGRG00000020517;ENSBGRG00000006417;ENSBGRG00000013046	0.0278134	0.23373	molecular_function
GO:0000122	negative regulation of transcription by RNA polymerase II	35	713	505	14392	0.0490884	0.0350889	1.39897	ENSBGRG00000013709;ENSBGRG00000002594;ENSBGRG00000023452;ENSBGRG00000017044;ENSBGRG00000022183;ENSBGRG00000025793;ENSBGRG00000004042;ENSBGRG00000015957;ENSBGRG00000004703;ENSBGRG00000020801;ENSBGRG00000016680;ENSBGRG00000007656;ENSBGRG00000026878;ENSBGRG00000022589;ENSBGRG00000009570;ENSBGRG00000022743;ENSBGRG00000012783;ENSBGRG00000024132;ENSBGRG00000020314;ENSBGRG00000001078;ENSBGRG00000002743;…	ENSBGRG00000013709;ENSBGRG00000002594;ENSBGRG00000023452;ENSBGRG00000017044;ENSBGRG00000022183;ENSBGRG00000025793;ENSBGRG00000004042;ENSBGRG00000015957;ENSBGRG00000004703;ENSBGRG00000020801;ENSBGRG00000016680;ENSBGRG00000007656;ENSBGRG00000026878;ENSBGRG00000022589;ENSBGRG00000009570;ENSBGRG00000022743;ENSBGRG00000012783;ENSBGRG00000024132;ENSBGRG00000020314;ENSBGRG00000001078;ENSBGRG00000002743;…	0.0282029	0.208375	biological_process
GO:0035924	cellular response to vascular endothelial growth factor stimulus	3	713	14	14392	0.00420757	0.000972763	4.32539	ENSBGRG00000017028;ENSBGRG00000023842;ENSBGRG00000013772	ENSBGRG00000017028;ENSBGRG00000023842;ENSBGRG00000013772	0.0292739	0.208375	biological_process
GO:0070371	ERK1 and ERK2 cascade	3	713	14	14392	0.00420757	0.000972763	4.32539	ENSBGRG00000005035;ENSBGRG00000026479;ENSBGRG00000023842	ENSBGRG00000005035;ENSBGRG00000026479;ENSBGRG00000023842	0.0292739	0.208375	biological_process
GO:0060997	dendritic spine morphogenesis	3	713	14	14392	0.00420757	0.000972763	4.32539	ENSBGRG00000016883;ENSBGRG00000003473;ENSBGRG00000003058	ENSBGRG00000016883;ENSBGRG00000003473;ENSBGRG00000003058	0.0292739	0.208375	biological_process
GO:0030534	adult behavior	3	713	14	14392	0.00420757	0.000972763	4.32539	ENSBGRG00000012349;ENSBGRG00000017805;ENSBGRG00000006468	ENSBGRG00000012349;ENSBGRG00000017805;ENSBGRG00000006468	0.0292739	0.208375	biological_process
GO:0048565	digestive tract development	3	713	14	14392	0.00420757	0.000972763	4.32539	ENSBGRG00000009570;ENSBGRG00000004629;ENSBGRG00000003247	ENSBGRG00000009570;ENSBGRG00000004629;ENSBGRG00000003247	0.0292739	0.208375	biological_process
GO:0006656	phosphatidylcholine biosynthetic process	3	713	14	14392	0.00420757	0.000972763	4.32539	ENSBGRG00000003447;ENSBGRG00000008483;ENSBGRG00000003668	ENSBGRG00000003447;ENSBGRG00000008483;ENSBGRG00000003668	0.0292739	0.208375	biological_process
GO:0016342	catenin complex	4	810	24	16074	0.00493827	0.00149309	3.30741	ENSBGRG00000020004;ENSBGRG00000011195;ENSBGRG00000011140;ENSBGRG00000020108	ENSBGRG00000020004;ENSBGRG00000011195;ENSBGRG00000011140;ENSBGRG00000020108	0.0304239	0.209083	cellular_component
GO:0002020	protease binding	7	689	62	14058	0.0101597	0.0044103	2.30362	ENSBGRG00000003247;ENSBGRG00000015792;ENSBGRG00000013466;ENSBGRG00000016612;ENSBGRG00000016859;ENSBGRG00000005548;ENSBGRG00000022502	ENSBGRG00000003247;ENSBGRG00000015792;ENSBGRG00000013466;ENSBGRG00000016612;ENSBGRG00000016859;ENSBGRG00000005548;ENSBGRG00000022502	0.0313357	0.24769	molecular_function
GO:0042301	phosphate ion binding	2	689	6	14058	0.00290276	0.000426803	6.80116	ENSBGRG00000012616;ENSBGRG00000006392	ENSBGRG00000012616;ENSBGRG00000006392	0.031543	0.24769	molecular_function
GO:0004445	inositol-polyphosphate 5-phosphatase activity	2	689	6	14058	0.00290276	0.000426803	6.80116	ENSBGRG00000010422;ENSBGRG00000025069	ENSBGRG00000010422;ENSBGRG00000025069	0.031543	0.24769	molecular_function
GO:0047144	2-acylglycerol-3-phosphate O-acyltransferase activity	2	689	6	14058	0.00290276	0.000426803	6.80116	ENSBGRG00000008483;ENSBGRG00000007151	ENSBGRG00000008483;ENSBGRG00000007151	0.031543	0.24769	molecular_function
GO:1902533	positive regulation of intracellular signal transduction	2	713	6	14392	0.00280505	0.000416898	6.72838	ENSBGRG00000005035;ENSBGRG00000003457	ENSBGRG00000005035;ENSBGRG00000003457	0.0321839	0.208375	biological_process
GO:0070508	cholesterol import	2	713	6	14392	0.00280505	0.000416898	6.72838	ENSBGRG00000019844;ENSBGRG00000003668	ENSBGRG00000019844;ENSBGRG00000003668	0.0321839	0.208375	biological_process
GO:0060351	cartilage development involved in endochondral bone morphogenesis	2	713	6	14392	0.00280505	0.000416898	6.72838	ENSBGRG00000005548;ENSBGRG00000015647	ENSBGRG00000005548;ENSBGRG00000015647	0.0321839	0.208375	biological_process
GO:0071354	cellular response to interleukin-6	2	713	6	14392	0.00280505	0.000416898	6.72838	ENSBGRG00000001749;ENSBGRG00000009672	ENSBGRG00000001749;ENSBGRG00000009672	0.0321839	0.208375	biological_process
GO:0048745	smooth muscle tissue development	2	713	6	14392	0.00280505	0.000416898	6.72838	ENSBGRG00000022589;ENSBGRG00000000478	ENSBGRG00000022589;ENSBGRG00000000478	0.0321839	0.208375	biological_process
GO:0045606	positive regulation of epidermal cell differentiation	2	713	6	14392	0.00280505	0.000416898	6.72838	ENSBGRG00000009313;ENSBGRG00000022589	ENSBGRG00000009313;ENSBGRG00000022589	0.0321839	0.208375	biological_process
GO:0021681	cerebellar granular layer development	2	713	6	14392	0.00280505	0.000416898	6.72838	ENSBGRG00000012888;ENSBGRG00000004537	ENSBGRG00000012888;ENSBGRG00000004537	0.0321839	0.208375	biological_process
GO:0050861	positive regulation of B cell receptor signaling pathway	2	713	6	14392	0.00280505	0.000416898	6.72838	ENSBGRG00000001456;ENSBGRG00000026915	ENSBGRG00000001456;ENSBGRG00000026915	0.0321839	0.208375	biological_process
GO:0043589	skin morphogenesis	2	713	6	14392	0.00280505	0.000416898	6.72838	ENSBGRG00000013466;ENSBGRG00000005548	ENSBGRG00000013466;ENSBGRG00000005548	0.0321839	0.208375	biological_process
GO:0048845	venous blood vessel morphogenesis	2	713	6	14392	0.00280505	0.000416898	6.72838	ENSBGRG00000015792;ENSBGRG00000004087	ENSBGRG00000015792;ENSBGRG00000004087	0.0321839	0.208375	biological_process
GO:0045656	negative regulation of monocyte differentiation	2	713	6	14392	0.00280505	0.000416898	6.72838	ENSBGRG00000018699;ENSBGRG00000010422	ENSBGRG00000018699;ENSBGRG00000010422	0.0321839	0.208375	biological_process
GO:0060174	limb bud formation	2	713	6	14392	0.00280505	0.000416898	6.72838	ENSBGRG00000020231;ENSBGRG00000015914	ENSBGRG00000020231;ENSBGRG00000015914	0.0321839	0.208375	biological_process
GO:0030203	glycosaminoglycan metabolic process	2	713	6	14392	0.00280505	0.000416898	6.72838	ENSBGRG00000022730;ENSBGRG00000016722	ENSBGRG00000022730;ENSBGRG00000016722	0.0321839	0.208375	biological_process
GO:0008347	glial cell migration	2	713	6	14392	0.00280505	0.000416898	6.72838	ENSBGRG00000017734;ENSBGRG00000004856	ENSBGRG00000017734;ENSBGRG00000004856	0.0321839	0.208375	biological_process
GO:0045920	negative regulation of exocytosis	2	713	6	14392	0.00280505	0.000416898	6.72838	ENSBGRG00000017028;ENSBGRG00000021237	ENSBGRG00000017028;ENSBGRG00000021237	0.0321839	0.208375	biological_process
GO:0097105	presynaptic membrane assembly	2	713	6	14392	0.00280505	0.000416898	6.72838	ENSBGRG00000017805;ENSBGRG00000003457	ENSBGRG00000017805;ENSBGRG00000003457	0.0321839	0.208375	biological_process
GO:2000483	negative regulation of interleukin-8 secretion	2	713	6	14392	0.00280505	0.000416898	6.72838	ENSBGRG00000017028;ENSBGRG00000022738	ENSBGRG00000017028;ENSBGRG00000022738	0.0321839	0.208375	biological_process
GO:0070495	negative regulation of thrombin-activated receptor signaling pathway	2	713	6	14392	0.00280505	0.000416898	6.72838	ENSBGRG00000016612;ENSBGRG00000008727	ENSBGRG00000016612;ENSBGRG00000008727	0.0321839	0.208375	biological_process
GO:2000020	positive regulation of male gonad development	2	713	6	14392	0.00280505	0.000416898	6.72838	ENSBGRG00000026479;ENSBGRG00000006238	ENSBGRG00000026479;ENSBGRG00000006238	0.0321839	0.208375	biological_process
GO:0055091	phospholipid homeostasis	2	713	6	14392	0.00280505	0.000416898	6.72838	ENSBGRG00000024220;ENSBGRG00000003668	ENSBGRG00000024220;ENSBGRG00000003668	0.0321839	0.208375	biological_process
GO:0098703	calcium ion import across plasma membrane	2	713	6	14392	0.00280505	0.000416898	6.72838	ENSBGRG00000008575;ENSBGRG00000004214	ENSBGRG00000008575;ENSBGRG00000004214	0.0321839	0.208375	biological_process
GO:0033227	dsRNA transport	2	713	6	14392	0.00280505	0.000416898	6.72838	ENSBGRG00000005969;ENSBGRG00000000406	ENSBGRG00000005969;ENSBGRG00000000406	0.0321839	0.208375	biological_process
GO:0061099	negative regulation of protein tyrosine kinase activity	2	713	6	14392	0.00280505	0.000416898	6.72838	ENSBGRG00000015645;ENSBGRG00000004132	ENSBGRG00000015645;ENSBGRG00000004132	0.0321839	0.208375	biological_process
GO:0035313	wound healing, spreading of epidermal cells	2	713	6	14392	0.00280505	0.000416898	6.72838	ENSBGRG00000005255;ENSBGRG00000008087	ENSBGRG00000005255;ENSBGRG00000008087	0.0321839	0.208375	biological_process
GO:0001945	lymph vessel development	2	713	6	14392	0.00280505	0.000416898	6.72838	ENSBGRG00000004087;ENSBGRG00000020801	ENSBGRG00000004087;ENSBGRG00000020801	0.0321839	0.208375	biological_process
GO:0021540	corpus callosum morphogenesis	2	713	6	14392	0.00280505	0.000416898	6.72838	ENSBGRG00000004703;ENSBGRG00000018765	ENSBGRG00000004703;ENSBGRG00000018765	0.0321839	0.208375	biological_process
GO:0060831	smoothened signaling pathway involved in dorsal/ventral neural tube patterning	2	713	6	14392	0.00280505	0.000416898	6.72838	ENSBGRG00000009313;ENSBGRG00000002594	ENSBGRG00000009313;ENSBGRG00000002594	0.0321839	0.208375	biological_process
GO:0060415	muscle tissue morphogenesis	2	713	6	14392	0.00280505	0.000416898	6.72838	ENSBGRG00000015647;ENSBGRG00000020801	ENSBGRG00000015647;ENSBGRG00000020801	0.0321839	0.208375	biological_process
GO:0051412	response to corticosterone	2	713	6	14392	0.00280505	0.000416898	6.72838	ENSBGRG00000012192;ENSBGRG00000018513	ENSBGRG00000012192;ENSBGRG00000018513	0.0321839	0.208375	biological_process
GO:0031340	positive regulation of vesicle fusion	2	713	6	14392	0.00280505	0.000416898	6.72838	ENSBGRG00000017028;ENSBGRG00000017308	ENSBGRG00000017028;ENSBGRG00000017308	0.0321839	0.208375	biological_process
GO:0001942	hair follicle development	4	713	25	14392	0.0056101	0.00173708	3.22962	ENSBGRG00000001407;ENSBGRG00000009678;ENSBGRG00000026479;ENSBGRG00000022183	ENSBGRG00000001407;ENSBGRG00000009678;ENSBGRG00000026479;ENSBGRG00000022183	0.0329781	0.211855	biological_process
GO:0044331	cell-cell adhesion mediated by cadherin	4	713	25	14392	0.0056101	0.00173708	3.22962	ENSBGRG00000020004;ENSBGRG00000011195;ENSBGRG00000011140;ENSBGRG00000020108	ENSBGRG00000020004;ENSBGRG00000011195;ENSBGRG00000011140;ENSBGRG00000020108	0.0329781	0.211855	biological_process
GO:0036477	somatodendritic compartment	2	810	6	16074	0.00246914	0.000373274	6.61481	ENSBGRG00000010087;ENSBGRG00000018056	ENSBGRG00000010087;ENSBGRG00000018056	0.0332255	0.214637	cellular_component
GO:0034366	spherical high-density lipoprotein particle	2	810	6	16074	0.00246914	0.000373274	6.61481	ENSBGRG00000001455;ENSBGRG00000003668	ENSBGRG00000001455;ENSBGRG00000003668	0.0332255	0.214637	cellular_component
GO:0042583	chromaffin granule	2	810	6	16074	0.00246914	0.000373274	6.61481	ENSBGRG00000001455;ENSBGRG00000020399	ENSBGRG00000001455;ENSBGRG00000020399	0.0332255	0.214637	cellular_component
GO:0007416	synapse assembly	5	713	37	14392	0.00701262	0.00257087	2.72772	ENSBGRG00000003457;ENSBGRG00000008572;ENSBGRG00000012349;ENSBGRG00000021551;ENSBGRG00000010237	ENSBGRG00000003457;ENSBGRG00000008572;ENSBGRG00000012349;ENSBGRG00000021551;ENSBGRG00000010237	0.0345322	0.218958	biological_process
GO:0007389	pattern specification process	5	713	37	14392	0.00701262	0.00257087	2.72772	ENSBGRG00000002594;ENSBGRG00000020801;ENSBGRG00000008397;ENSBGRG00000009313;ENSBGRG00000009570	ENSBGRG00000002594;ENSBGRG00000020801;ENSBGRG00000008397;ENSBGRG00000009313;ENSBGRG00000009570	0.0345322	0.218958	biological_process
GO:0008344	adult locomotory behavior	5	713	37	14392	0.00701262	0.00257087	2.72772	ENSBGRG00000012336;ENSBGRG00000026574;ENSBGRG00000016918;ENSBGRG00000014422;ENSBGRG00000022502	ENSBGRG00000012336;ENSBGRG00000026574;ENSBGRG00000016918;ENSBGRG00000014422;ENSBGRG00000022502	0.0345322	0.218958	biological_process
GO:0001228	DNA-binding transcription activator activity, RNA polymerase II-specific	10	689	106	14058	0.0145138	0.00754019	1.92486	ENSBGRG00000004042;ENSBGRG00000020801;ENSBGRG00000007158;ENSBGRG00000023965;ENSBGRG00000000734;ENSBGRG00000019841;ENSBGRG00000007656;ENSBGRG00000006686;ENSBGRG00000003864;ENSBGRG00000021634	ENSBGRG00000004042;ENSBGRG00000020801;ENSBGRG00000007158;ENSBGRG00000023965;ENSBGRG00000000734;ENSBGRG00000019841;ENSBGRG00000007656;ENSBGRG00000006686;ENSBGRG00000003864;ENSBGRG00000021634	0.0349382	0.269925	molecular_function
GO:0007585	respiratory gaseous exchange	3	713	15	14392	0.00420757	0.00104225	4.03703	ENSBGRG00000009303;ENSBGRG00000019350;ENSBGRG00000012783	ENSBGRG00000009303;ENSBGRG00000019350;ENSBGRG00000012783	0.0352772	0.218958	biological_process
GO:0001974	blood vessel remodeling	3	713	15	14392	0.00420757	0.00104225	4.03703	ENSBGRG00000023604;ENSBGRG00000020231;ENSBGRG00000020801	ENSBGRG00000023604;ENSBGRG00000020231;ENSBGRG00000020801	0.0352772	0.218958	biological_process
GO:0003009	skeletal muscle contraction	3	713	15	14392	0.00420757	0.00104225	4.03703	ENSBGRG00000020599;ENSBGRG00000019447;ENSBGRG00000009727	ENSBGRG00000020599;ENSBGRG00000019447;ENSBGRG00000009727	0.0352772	0.218958	biological_process
GO:0014032	neural crest cell development	3	713	15	14392	0.00420757	0.00104225	4.03703	ENSBGRG00000009303;ENSBGRG00000015914;ENSBGRG00000012783	ENSBGRG00000009303;ENSBGRG00000015914;ENSBGRG00000012783	0.0352772	0.218958	biological_process
GO:0035567	non-canonical Wnt signaling pathway	3	713	15	14392	0.00420757	0.00104225	4.03703	ENSBGRG00000017757;ENSBGRG00000011484;ENSBGRG00000019974	ENSBGRG00000017757;ENSBGRG00000011484;ENSBGRG00000019974	0.0352772	0.218958	biological_process
GO:0048662	negative regulation of smooth muscle cell proliferation	3	713	15	14392	0.00420757	0.00104225	4.03703	ENSBGRG00000015840;ENSBGRG00000022918;ENSBGRG00000020066	ENSBGRG00000015840;ENSBGRG00000022918;ENSBGRG00000020066	0.0352772	0.218958	biological_process
GO:0090630	activation of GTPase activity	7	713	63	14392	0.00981767	0.00437743	2.24279	ENSBGRG00000011039;ENSBGRG00000012192;ENSBGRG00000018269;ENSBGRG00000020544;ENSBGRG00000011610;ENSBGRG00000005066;ENSBGRG00000002952	ENSBGRG00000011039;ENSBGRG00000012192;ENSBGRG00000018269;ENSBGRG00000020544;ENSBGRG00000011610;ENSBGRG00000005066;ENSBGRG00000002952	0.035558	0.219874	biological_process
GO:0005125	cytokine activity	12	689	137	14058	0.0174165	0.00974534	1.78717	ENSBGRG00000005035;ENSBGRG00000008437;ENSBGRG00000006647;ENSBGRG00000026915;ENSBGRG00000009629;ENSBGRG00000010963;ENSBGRG00000007486;ENSBGRG00000007702;ENSBGRG00000022589;ENSBGRG00000009678;ENSBGRG00000020407;ENSBGRG00000012783	ENSBGRG00000005035;ENSBGRG00000008437;ENSBGRG00000006647;ENSBGRG00000026915;ENSBGRG00000009629;ENSBGRG00000010963;ENSBGRG00000007486;ENSBGRG00000007702;ENSBGRG00000022589;ENSBGRG00000009678;ENSBGRG00000020407;ENSBGRG00000012783	0.036707	0.279089	molecular_function
GO:0019228	neuronal action potential	4	713	26	14392	0.0056101	0.00180656	3.10541	ENSBGRG00000007753;ENSBGRG00000019447;ENSBGRG00000009357;ENSBGRG00000023014	ENSBGRG00000007753;ENSBGRG00000019447;ENSBGRG00000009357;ENSBGRG00000023014	0.0374961	0.230134	biological_process
GO:0034332	adherens junction organization	4	713	26	14392	0.0056101	0.00180656	3.10541	ENSBGRG00000020004;ENSBGRG00000011195;ENSBGRG00000011140;ENSBGRG00000020108	ENSBGRG00000020004;ENSBGRG00000011195;ENSBGRG00000011140;ENSBGRG00000020108	0.0374961	0.230134	biological_process
GO:0045669	positive regulation of osteoblast differentiation	5	713	38	14392	0.00701262	0.00264036	2.65594	ENSBGRG00000001078;ENSBGRG00000006565;ENSBGRG00000010204;ENSBGRG00000022589;ENSBGRG00000015914	ENSBGRG00000001078;ENSBGRG00000006565;ENSBGRG00000010204;ENSBGRG00000022589;ENSBGRG00000015914	0.0382036	0.232538	biological_process
GO:0051781	positive regulation of cell division	5	713	38	14392	0.00701262	0.00264036	2.65594	ENSBGRG00000012888;ENSBGRG00000004629;ENSBGRG00000003344;ENSBGRG00000004537;ENSBGRG00000008928	ENSBGRG00000012888;ENSBGRG00000004629;ENSBGRG00000003344;ENSBGRG00000004537;ENSBGRG00000008928	0.0382036	0.232538	biological_process
GO:0042981	regulation of apoptotic process	9	713	92	14392	0.0126227	0.00639244	1.97463	ENSBGRG00000008437;ENSBGRG00000010898;ENSBGRG00000018699;ENSBGRG00000011750;ENSBGRG00000026479;ENSBGRG00000022589;ENSBGRG00000016857;ENSBGRG00000009678;ENSBGRG00000022867	ENSBGRG00000008437;ENSBGRG00000010898;ENSBGRG00000018699;ENSBGRG00000011750;ENSBGRG00000026479;ENSBGRG00000022589;ENSBGRG00000016857;ENSBGRG00000009678;ENSBGRG00000022867	0.0383104	0.232538	biological_process
GO:0031594	neuromuscular junction	7	810	63	16074	0.00864197	0.00391937	2.20494	ENSBGRG00000017734;ENSBGRG00000016886;ENSBGRG00000015920;ENSBGRG00000004392;ENSBGRG00000015850;ENSBGRG00000007401;ENSBGRG00000015857	ENSBGRG00000017734;ENSBGRG00000016886;ENSBGRG00000015920;ENSBGRG00000004392;ENSBGRG00000015850;ENSBGRG00000007401;ENSBGRG00000015857	0.0384884	0.24376	cellular_component
GO:0003841	1-acylglycerol-3-phosphate O-acyltransferase activity	3	689	16	14058	0.00435414	0.00113814	3.82565	ENSBGRG00000008483;ENSBGRG00000007151;ENSBGRG00000020797	ENSBGRG00000008483;ENSBGRG00000007151;ENSBGRG00000020797	0.0407393	0.29674	molecular_function
GO:0005160	transforming growth factor beta receptor binding	4	689	27	14058	0.00580551	0.00192062	3.02274	ENSBGRG00000009678;ENSBGRG00000008437;ENSBGRG00000023965;ENSBGRG00000022589	ENSBGRG00000009678;ENSBGRG00000008437;ENSBGRG00000023965;ENSBGRG00000022589	0.0409565	0.29674	molecular_function
GO:0005913	cell-cell adherens junction	7	810	64	16074	0.00864197	0.00398159	2.17049	ENSBGRG00000008568;ENSBGRG00000016883;ENSBGRG00000011140;ENSBGRG00000020108;ENSBGRG00000020004;ENSBGRG00000007643;ENSBGRG00000011195	ENSBGRG00000008568;ENSBGRG00000016883;ENSBGRG00000011140;ENSBGRG00000020108;ENSBGRG00000020004;ENSBGRG00000007643;ENSBGRG00000011195	0.0414159	0.257257	cellular_component
GO:0050807	regulation of synapse organization	3	713	16	14392	0.00420757	0.00111173	3.78471	ENSBGRG00000024655;ENSBGRG00000012800;ENSBGRG00000023653	ENSBGRG00000024655;ENSBGRG00000012800;ENSBGRG00000023653	0.041862	0.243179	biological_process
GO:0007413	axonal fasciculation	3	713	16	14392	0.00420757	0.00111173	3.78471	ENSBGRG00000023008;ENSBGRG00000003473;ENSBGRG00000003058	ENSBGRG00000023008;ENSBGRG00000003473;ENSBGRG00000003058	0.041862	0.243179	biological_process
GO:0048856	anatomical structure development	3	713	16	14392	0.00420757	0.00111173	3.78471	ENSBGRG00000019228;ENSBGRG00000020815;ENSBGRG00000015858	ENSBGRG00000019228;ENSBGRG00000020815;ENSBGRG00000015858	0.041862	0.243179	biological_process
GO:0019226	transmission of nerve impulse	3	713	16	14392	0.00420757	0.00111173	3.78471	ENSBGRG00000010358;ENSBGRG00000010278;ENSBGRG00000018056	ENSBGRG00000010358;ENSBGRG00000010278;ENSBGRG00000018056	0.041862	0.243179	biological_process
GO:0045453	bone resorption	3	713	16	14392	0.00420757	0.00111173	3.78471	ENSBGRG00000005035;ENSBGRG00000000478;ENSBGRG00000026430	ENSBGRG00000005035;ENSBGRG00000000478;ENSBGRG00000026430	0.041862	0.243179	biological_process
GO:0051894	positive regulation of focal adhesion assembly	3	713	16	14392	0.00420757	0.00111173	3.78471	ENSBGRG00000023965;ENSBGRG00000023842;ENSBGRG00000011484	ENSBGRG00000023965;ENSBGRG00000023842;ENSBGRG00000011484	0.041862	0.243179	biological_process
GO:0031018	endocrine pancreas development	3	713	16	14392	0.00420757	0.00111173	3.78471	ENSBGRG00000017028;ENSBGRG00000004985;ENSBGRG00000026430	ENSBGRG00000017028;ENSBGRG00000004985;ENSBGRG00000026430	0.041862	0.243179	biological_process
GO:0031016	pancreas development	3	713	16	14392	0.00420757	0.00111173	3.78471	ENSBGRG00000005964;ENSBGRG00000006378;ENSBGRG00000000478	ENSBGRG00000005964;ENSBGRG00000006378;ENSBGRG00000000478	0.041862	0.243179	biological_process
GO:0050727	regulation of inflammatory response	4	713	27	14392	0.0056101	0.00187604	2.99039	ENSBGRG00000017028;ENSBGRG00000023567;ENSBGRG00000011063;ENSBGRG00000009514	ENSBGRG00000017028;ENSBGRG00000023567;ENSBGRG00000011063;ENSBGRG00000009514	0.0423513	0.243179	biological_process
GO:0000187	activation of MAPK activity	6	713	52	14392	0.00841515	0.00361312	2.32905	ENSBGRG00000026459;ENSBGRG00000019532;ENSBGRG00000011039;ENSBGRG00000017142;ENSBGRG00000023567;ENSBGRG00000012192	ENSBGRG00000026459;ENSBGRG00000019532;ENSBGRG00000011039;ENSBGRG00000017142;ENSBGRG00000023567;ENSBGRG00000012192	0.0425985	0.243179	biological_process
GO:0019992	diacylglycerol binding	2	689	7	14058	0.00290276	0.000497937	5.82957	ENSBGRG00000016886;ENSBGRG00000009656	ENSBGRG00000016886;ENSBGRG00000009656	0.0427454	0.29674	molecular_function
GO:0005161	platelet-derived growth factor receptor binding	2	689	7	14058	0.00290276	0.000497937	5.82957	ENSBGRG00000024258;ENSBGRG00000004629	ENSBGRG00000024258;ENSBGRG00000004629	0.0427454	0.29674	molecular_function
GO:0016810	hydrolase activity, acting on carbon-nitrogen (but not peptide) bonds	2	689	7	14058	0.00290276	0.000497937	5.82957	ENSBGRG00000012288;ENSBGRG00000013046	ENSBGRG00000012288;ENSBGRG00000013046	0.0427454	0.29674	molecular_function
GO:0031402	sodium ion binding	2	689	7	14058	0.00290276	0.000497937	5.82957	ENSBGRG00000012616;ENSBGRG00000014422	ENSBGRG00000012616;ENSBGRG00000014422	0.0427454	0.29674	molecular_function
GO:0045778	positive regulation of ossification	2	713	7	14392	0.00280505	0.000486381	5.76718	ENSBGRG00000001078;ENSBGRG00000015914	ENSBGRG00000001078;ENSBGRG00000015914	0.0435985	0.243179	biological_process
GO:0030903	notochord development	2	713	7	14392	0.00280505	0.000486381	5.76718	ENSBGRG00000003463;ENSBGRG00000015338	ENSBGRG00000003463;ENSBGRG00000015338	0.0435985	0.243179	biological_process
GO:0046632	alpha-beta T cell differentiation	2	713	7	14392	0.00280505	0.000486381	5.76718	ENSBGRG00000017028;ENSBGRG00000001126	ENSBGRG00000017028;ENSBGRG00000001126	0.0435985	0.243179	biological_process
GO:0051782	negative regulation of cell division	2	713	7	14392	0.00280505	0.000486381	5.76718	ENSBGRG00000018699;ENSBGRG00000009313	ENSBGRG00000018699;ENSBGRG00000009313	0.0435985	0.243179	biological_process
GO:0030166	proteoglycan biosynthetic process	2	713	7	14392	0.00280505	0.000486381	5.76718	ENSBGRG00000013135;ENSBGRG00000022730	ENSBGRG00000013135;ENSBGRG00000022730	0.0435985	0.243179	biological_process
GO:0010863	positive regulation of phospholipase C activity	2	713	7	14392	0.00280505	0.000486381	5.76718	ENSBGRG00000006011;ENSBGRG00000024258	ENSBGRG00000006011;ENSBGRG00000024258	0.0435985	0.243179	biological_process
GO:0010827	regulation of glucose transmembrane transport	2	713	7	14392	0.00280505	0.000486381	5.76718	ENSBGRG00000009303;ENSBGRG00000012783	ENSBGRG00000009303;ENSBGRG00000012783	0.0435985	0.243179	biological_process
GO:0042306	regulation of protein import into nucleus	2	713	7	14392	0.00280505	0.000486381	5.76718	ENSBGRG00000023604;ENSBGRG00000022589	ENSBGRG00000023604;ENSBGRG00000022589	0.0435985	0.243179	biological_process
GO:0048048	embryonic eye morphogenesis	2	713	7	14392	0.00280505	0.000486381	5.76718	ENSBGRG00000002743;ENSBGRG00000006565	ENSBGRG00000002743;ENSBGRG00000006565	0.0435985	0.243179	biological_process
GO:0001955	blood vessel maturation	2	713	7	14392	0.00280505	0.000486381	5.76718	ENSBGRG00000020517;ENSBGRG00000003292	ENSBGRG00000020517;ENSBGRG00000003292	0.0435985	0.243179	biological_process
GO:0003323	type B pancreatic cell development	2	713	7	14392	0.00280505	0.000486381	5.76718	ENSBGRG00000009570;ENSBGRG00000022589	ENSBGRG00000009570;ENSBGRG00000022589	0.0435985	0.243179	biological_process
GO:0008090	retrograde axonal transport	2	713	7	14392	0.00280505	0.000486381	5.76718	ENSBGRG00000015920;ENSBGRG00000015850	ENSBGRG00000015920;ENSBGRG00000015850	0.0435985	0.243179	biological_process
GO:0060074	synapse maturation	2	713	7	14392	0.00280505	0.000486381	5.76718	ENSBGRG00000015920;ENSBGRG00000015850	ENSBGRG00000015920;ENSBGRG00000015850	0.0435985	0.243179	biological_process
GO:0043691	reverse cholesterol transport	2	713	7	14392	0.00280505	0.000486381	5.76718	ENSBGRG00000003668;ENSBGRG00000026430	ENSBGRG00000003668;ENSBGRG00000026430	0.0435985	0.243179	biological_process
GO:0005544	calcium-dependent phospholipid binding	5	689	40	14058	0.00725689	0.00284535	2.55044	ENSBGRG00000010533;ENSBGRG00000014844;ENSBGRG00000017308;ENSBGRG00000012044;ENSBGRG00000017028	ENSBGRG00000010533;ENSBGRG00000014844;ENSBGRG00000017308;ENSBGRG00000012044;ENSBGRG00000017028	0.0444803	0.304372	molecular_function
GO:0005883	neurofilament	2	810	7	16074	0.00246914	0.000435486	5.66984	ENSBGRG00000015920;ENSBGRG00000015850	ENSBGRG00000015920;ENSBGRG00000015850	0.0449838	0.268295	cellular_component
GO:0044294	dendritic growth cone	2	810	7	16074	0.00246914	0.000435486	5.66984	ENSBGRG00000009570;ENSBGRG00000009313	ENSBGRG00000009570;ENSBGRG00000009313	0.0449838	0.268295	cellular_component
GO:0030133	transport vesicle	6	810	52	16074	0.00740741	0.00323504	2.28974	ENSBGRG00000016457;ENSBGRG00000006647;ENSBGRG00000019241;ENSBGRG00000018545;ENSBGRG00000015210;ENSBGRG00000012496	ENSBGRG00000016457;ENSBGRG00000006647;ENSBGRG00000019241;ENSBGRG00000018545;ENSBGRG00000015210;ENSBGRG00000012496	0.0456848	0.268295	cellular_component
GO:0045165	cell fate commitment	5	713	40	14392	0.00701262	0.00277932	2.52314	ENSBGRG00000021638;ENSBGRG00000007158;ENSBGRG00000001078;ENSBGRG00000005038;ENSBGRG00000008760	ENSBGRG00000021638;ENSBGRG00000007158;ENSBGRG00000001078;ENSBGRG00000005038;ENSBGRG00000008760	0.0462368	0.257027	biological_process
GO:0031225	anchored component of membrane	9	810	94	16074	0.0111111	0.00584795	1.9	ENSBGRG00000005614;ENSBGRG00000014008;ENSBGRG00000003292;ENSBGRG00000015069;ENSBGRG00000003529;ENSBGRG00000001944;ENSBGRG00000006183;ENSBGRG00000023008;ENSBGRG00000008006	ENSBGRG00000005614;ENSBGRG00000014008;ENSBGRG00000003292;ENSBGRG00000015069;ENSBGRG00000003529;ENSBGRG00000001944;ENSBGRG00000006183;ENSBGRG00000023008;ENSBGRG00000008006	0.047148	0.270273	cellular_component
GO:0048146	positive regulation of fibroblast proliferation	4	713	28	14392	0.0056101	0.00194553	2.88359	ENSBGRG00000018699;ENSBGRG00000024258;ENSBGRG00000004629;ENSBGRG00000025955	ENSBGRG00000018699;ENSBGRG00000024258;ENSBGRG00000004629;ENSBGRG00000025955	0.0475439	0.262525	biological_process
GO:0010595	positive regulation of endothelial cell migration	4	713	28	14392	0.0056101	0.00194553	2.88359	ENSBGRG00000008993;ENSBGRG00000008750;ENSBGRG00000023842;ENSBGRG00000022589	ENSBGRG00000008993;ENSBGRG00000008750;ENSBGRG00000023842;ENSBGRG00000022589	0.0475439	0.262525	biological_process
GO:0042734	presynaptic membrane	7	810	66	16074	0.00864197	0.00410601	2.10471	ENSBGRG00000010196;ENSBGRG00000016886;ENSBGRG00000012244;ENSBGRG00000017403;ENSBGRG00000012349;ENSBGRG00000024655;ENSBGRG00000003834	ENSBGRG00000010196;ENSBGRG00000016886;ENSBGRG00000012244;ENSBGRG00000017403;ENSBGRG00000012349;ENSBGRG00000024655;ENSBGRG00000003834	0.0476952	0.270273	cellular_component
GO:0021542	dentate gyrus development	3	713	17	14392	0.00420757	0.00118121	3.56208	ENSBGRG00000009570;ENSBGRG00000012888;ENSBGRG00000004537	ENSBGRG00000009570;ENSBGRG00000012888;ENSBGRG00000004537	0.0490158	0.266201	biological_process
GO:0070593	dendrite self-avoidance	3	713	17	14392	0.00420757	0.00118121	3.56208	ENSBGRG00000006946;ENSBGRG00000023986;ENSBGRG00000023008	ENSBGRG00000006946;ENSBGRG00000023986;ENSBGRG00000023008	0.0490158	0.266201	biological_process
GO:0021510	spinal cord development	3	713	17	14392	0.00420757	0.00118121	3.56208	ENSBGRG00000010677;ENSBGRG00000015914;ENSBGRG00000000017	ENSBGRG00000010677;ENSBGRG00000015914;ENSBGRG00000000017	0.0490158	0.266201	biological_process
GO:0031290	retinal ganglion cell axon guidance	3	713	17	14392	0.00420757	0.00118121	3.56208	ENSBGRG00000003058;ENSBGRG00000003473;ENSBGRG00000000017	ENSBGRG00000003058;ENSBGRG00000003473;ENSBGRG00000000017	0.0490158	0.266201	biological_process
GO:0048873	homeostasis of number of cells within a tissue	3	713	17	14392	0.00420757	0.00118121	3.56208	ENSBGRG00000009570;ENSBGRG00000005964;ENSBGRG00000006378	ENSBGRG00000009570;ENSBGRG00000005964;ENSBGRG00000006378	0.0490158	0.266201	biological_process
GO:0090263	positive regulation of canonical Wnt signaling pathway	7	713	68	14392	0.00981767	0.00472485	2.07788	ENSBGRG00000023965;ENSBGRG00000001078;ENSBGRG00000023662;ENSBGRG00000024353;ENSBGRG00000005548;ENSBGRG00000006499;ENSBGRG00000024802	ENSBGRG00000023965;ENSBGRG00000001078;ENSBGRG00000023662;ENSBGRG00000024353;ENSBGRG00000005548;ENSBGRG00000006499;ENSBGRG00000024802	0.0505759	0.271245	biological_process
GO:0006486	protein glycosylation	7	713	68	14392	0.00981767	0.00472485	2.07788	ENSBGRG00000021318;ENSBGRG00000021274;ENSBGRG00000019050;ENSBGRG00000012204;ENSBGRG00000025935;ENSBGRG00000026884;ENSBGRG00000016722	ENSBGRG00000021318;ENSBGRG00000021274;ENSBGRG00000019050;ENSBGRG00000012204;ENSBGRG00000025935;ENSBGRG00000026884;ENSBGRG00000016722	0.0505759	0.271245	biological_process
GO:0042475	odontogenesis of dentin-containing tooth	5	713	41	14392	0.00701262	0.0028488	2.4616	ENSBGRG00000002594;ENSBGRG00000020801;ENSBGRG00000024258;ENSBGRG00000022589;ENSBGRG00000009570	ENSBGRG00000002594;ENSBGRG00000020801;ENSBGRG00000024258;ENSBGRG00000022589;ENSBGRG00000009570	0.0506018	0.271245	biological_process
GO:0008543	fibroblast growth factor receptor signaling pathway	5	713	41	14392	0.00701262	0.0028488	2.4616	ENSBGRG00000004082;ENSBGRG00000016457;ENSBGRG00000016848;ENSBGRG00000008572;ENSBGRG00000019205	ENSBGRG00000004082;ENSBGRG00000016457;ENSBGRG00000016848;ENSBGRG00000008572;ENSBGRG00000019205	0.0506018	0.271245	biological_process
GO:0016477	cell migration	12	713	143	14392	0.0168303	0.00993608	1.69386	ENSBGRG00000012888;ENSBGRG00000009514;ENSBGRG00000016457;ENSBGRG00000014060;ENSBGRG00000004537;ENSBGRG00000011750;ENSBGRG00000005255;ENSBGRG00000005449;ENSBGRG00000002304;ENSBGRG00000003058;ENSBGRG00000020517;ENSBGRG00000000197	ENSBGRG00000012888;ENSBGRG00000009514;ENSBGRG00000016457;ENSBGRG00000014060;ENSBGRG00000004537;ENSBGRG00000011750;ENSBGRG00000005255;ENSBGRG00000005449;ENSBGRG00000002304;ENSBGRG00000003058;ENSBGRG00000020517;ENSBGRG00000000197	0.0516959	0.276213	biological_process
GO:0071260	cellular response to mechanical stimulus	4	713	29	14392	0.0056101	0.00201501	2.78416	ENSBGRG00000005548;ENSBGRG00000026016;ENSBGRG00000026479;ENSBGRG00000012753	ENSBGRG00000005548;ENSBGRG00000026016;ENSBGRG00000026479;ENSBGRG00000012753	0.0530725	0.278921	biological_process
GO:0048167	regulation of synaptic plasticity	4	713	29	14392	0.0056101	0.00201501	2.78416	ENSBGRG00000003810;ENSBGRG00000016883;ENSBGRG00000023008;ENSBGRG00000012882	ENSBGRG00000003810;ENSBGRG00000016883;ENSBGRG00000023008;ENSBGRG00000012882	0.0530725	0.278921	biological_process
GO:0051897	positive regulation of protein kinase B signaling	7	713	69	14392	0.00981767	0.00479433	2.04777	ENSBGRG00000005035;ENSBGRG00000015612;ENSBGRG00000013185;ENSBGRG00000012349;ENSBGRG00000024258;ENSBGRG00000005504;ENSBGRG00000002952	ENSBGRG00000005035;ENSBGRG00000015612;ENSBGRG00000013185;ENSBGRG00000012349;ENSBGRG00000024258;ENSBGRG00000005504;ENSBGRG00000002952	0.0539942	0.278921	biological_process
GO:0046983	protein dimerization activity	11	689	130	14058	0.0159652	0.0092474	1.72645	ENSBGRG00000001407;ENSBGRG00000018699;ENSBGRG00000007091;ENSBGRG00000003457;ENSBGRG00000018545;ENSBGRG00000022426;ENSBGRG00000005954;ENSBGRG00000018647;ENSBGRG00000012066;ENSBGRG00000019152;ENSBGRG00000001656	ENSBGRG00000001407;ENSBGRG00000018699;ENSBGRG00000007091;ENSBGRG00000003457;ENSBGRG00000018545;ENSBGRG00000022426;ENSBGRG00000005954;ENSBGRG00000018647;ENSBGRG00000012066;ENSBGRG00000019152;ENSBGRG00000001656	0.05437	0.326691	molecular_function
GO:0005159	insulin-like growth factor receptor binding	2	689	8	14058	0.00290276	0.000569071	5.10087	ENSBGRG00000000290;ENSBGRG00000013185	ENSBGRG00000000290;ENSBGRG00000013185	0.0551759	0.326691	molecular_function
GO:0016247	channel regulator activity	2	689	8	14058	0.00290276	0.000569071	5.10087	ENSBGRG00000011424;ENSBGRG00000018056	ENSBGRG00000011424;ENSBGRG00000018056	0.0551759	0.326691	molecular_function
GO:0016918	retinal binding	2	689	8	14058	0.00290276	0.000569071	5.10087	ENSBGRG00000023139;ENSBGRG00000018730	ENSBGRG00000023139;ENSBGRG00000018730	0.0551759	0.326691	molecular_function
GO:0016493	C-C chemokine receptor activity	3	689	18	14058	0.00435414	0.00128041	3.40058	ENSBGRG00000017039;ENSBGRG00000007089;ENSBGRG00000001345	ENSBGRG00000017039;ENSBGRG00000007089;ENSBGRG00000001345	0.0552442	0.326691	molecular_function
GO:0019957	C-C chemokine binding	3	689	18	14058	0.00435414	0.00128041	3.40058	ENSBGRG00000017039;ENSBGRG00000007089;ENSBGRG00000001345	ENSBGRG00000017039;ENSBGRG00000007089;ENSBGRG00000001345	0.0552442	0.326691	molecular_function
GO:0005540	hyaluronic acid binding	3	689	18	14058	0.00435414	0.00128041	3.40058	ENSBGRG00000002793;ENSBGRG00000020517;ENSBGRG00000002717	ENSBGRG00000002793;ENSBGRG00000020517;ENSBGRG00000002717	0.0552442	0.326691	molecular_function
GO:0008301	DNA binding, bending	3	689	18	14058	0.00435414	0.00128041	3.40058	ENSBGRG00000013135;ENSBGRG00000023671;ENSBGRG00000016132	ENSBGRG00000013135;ENSBGRG00000023671;ENSBGRG00000016132	0.0552442	0.326691	molecular_function
GO:0043425	bHLH transcription factor binding	3	689	18	14058	0.00435414	0.00128041	3.40058	ENSBGRG00000023965;ENSBGRG00000012753;ENSBGRG00000019152	ENSBGRG00000023965;ENSBGRG00000012753;ENSBGRG00000019152	0.0552442	0.326691	molecular_function
GO:0004993	G protein-coupled serotonin receptor activity	3	689	18	14058	0.00435414	0.00128041	3.40058	ENSBGRG00000025141;ENSBGRG00000018513;ENSBGRG00000018072	ENSBGRG00000025141;ENSBGRG00000018513;ENSBGRG00000018072	0.0552442	0.326691	molecular_function
GO:0019956	chemokine binding	3	689	18	14058	0.00435414	0.00128041	3.40058	ENSBGRG00000017039;ENSBGRG00000007089;ENSBGRG00000001345	ENSBGRG00000017039;ENSBGRG00000007089;ENSBGRG00000001345	0.0552442	0.326691	molecular_function
GO:0043252	sodium-independent organic anion transport	2	713	8	14392	0.00280505	0.000555864	5.04628	ENSBGRG00000024018;ENSBGRG00000011011	ENSBGRG00000024018;ENSBGRG00000011011	0.0562573	0.278921	biological_process
GO:0016486	peptide hormone processing	2	713	8	14392	0.00280505	0.000555864	5.04628	ENSBGRG00000001280;ENSBGRG00000020040	ENSBGRG00000001280;ENSBGRG00000020040	0.0562573	0.278921	biological_process
GO:0022038	corpus callosum development	2	713	8	14392	0.00280505	0.000555864	5.04628	ENSBGRG00000003473;ENSBGRG00000003058	ENSBGRG00000003473;ENSBGRG00000003058	0.0562573	0.278921	biological_process
GO:0007614	short-term memory	2	713	8	14392	0.00280505	0.000555864	5.04628	ENSBGRG00000012888;ENSBGRG00000004537	ENSBGRG00000012888;ENSBGRG00000004537	0.0562573	0.278921	biological_process
GO:0042135	neurotransmitter catabolic process	2	713	8	14392	0.00280505	0.000555864	5.04628	ENSBGRG00000013075;ENSBGRG00000004392	ENSBGRG00000013075;ENSBGRG00000004392	0.0562573	0.278921	biological_process
GO:0030539	male genitalia development	2	713	8	14392	0.00280505	0.000555864	5.04628	ENSBGRG00000024258;ENSBGRG00000021638	ENSBGRG00000024258;ENSBGRG00000021638	0.0562573	0.278921	biological_process
GO:0048009	insulin-like growth factor receptor signaling pathway	2	713	8	14392	0.00280505	0.000555864	5.04628	ENSBGRG00000000290;ENSBGRG00000013185	ENSBGRG00000000290;ENSBGRG00000013185	0.0562573	0.278921	biological_process
GO:0098887	neurotransmitter receptor transport, endosome to postsynaptic membrane	2	713	8	14392	0.00280505	0.000555864	5.04628	ENSBGRG00000007643;ENSBGRG00000010087	ENSBGRG00000007643;ENSBGRG00000010087	0.0562573	0.278921	biological_process
GO:0048703	embryonic viscerocranium morphogenesis	2	713	8	14392	0.00280505	0.000555864	5.04628	ENSBGRG00000019350;ENSBGRG00000020801	ENSBGRG00000019350;ENSBGRG00000020801	0.0562573	0.278921	biological_process
GO:0060052	neurofilament cytoskeleton organization	2	713	8	14392	0.00280505	0.000555864	5.04628	ENSBGRG00000015920;ENSBGRG00000015850	ENSBGRG00000015920;ENSBGRG00000015850	0.0562573	0.278921	biological_process
GO:0030850	prostate gland development	2	713	8	14392	0.00280505	0.000555864	5.04628	ENSBGRG00000017028;ENSBGRG00000009313	ENSBGRG00000017028;ENSBGRG00000009313	0.0562573	0.278921	biological_process
GO:0032392	DNA geometric change	2	713	8	14392	0.00280505	0.000555864	5.04628	ENSBGRG00000023671;ENSBGRG00000016132	ENSBGRG00000023671;ENSBGRG00000016132	0.0562573	0.278921	biological_process
GO:0003073	regulation of systemic arterial blood pressure	2	713	8	14392	0.00280505	0.000555864	5.04628	ENSBGRG00000023243;ENSBGRG00000000347	ENSBGRG00000023243;ENSBGRG00000000347	0.0562573	0.278921	biological_process
GO:0045603	positive regulation of endothelial cell differentiation	2	713	8	14392	0.00280505	0.000555864	5.04628	ENSBGRG00000019828;ENSBGRG00000022589	ENSBGRG00000019828;ENSBGRG00000022589	0.0562573	0.278921	biological_process
GO:0021794	thalamus development	2	713	8	14392	0.00280505	0.000555864	5.04628	ENSBGRG00000009570;ENSBGRG00000008455	ENSBGRG00000009570;ENSBGRG00000008455	0.0562573	0.278921	biological_process
GO:0051170	import into nucleus	2	713	8	14392	0.00280505	0.000555864	5.04628	ENSBGRG00000004082;ENSBGRG00000010370	ENSBGRG00000004082;ENSBGRG00000010370	0.0562573	0.278921	biological_process
GO:0050805	negative regulation of synaptic transmission	2	713	8	14392	0.00280505	0.000555864	5.04628	ENSBGRG00000006468;ENSBGRG00000005411	ENSBGRG00000006468;ENSBGRG00000005411	0.0562573	0.278921	biological_process
GO:2000811	negative regulation of anoikis	2	713	8	14392	0.00280505	0.000555864	5.04628	ENSBGRG00000014025;ENSBGRG00000014008	ENSBGRG00000014025;ENSBGRG00000014008	0.0562573	0.278921	biological_process
GO:0043129	surfactant homeostasis	2	713	8	14392	0.00280505	0.000555864	5.04628	ENSBGRG00000024220;ENSBGRG00000008483	ENSBGRG00000024220;ENSBGRG00000008483	0.0562573	0.278921	biological_process
GO:0007263	nitric oxide mediated signal transduction	2	713	8	14392	0.00280505	0.000555864	5.04628	ENSBGRG00000023604;ENSBGRG00000005750	ENSBGRG00000023604;ENSBGRG00000005750	0.0562573	0.278921	biological_process
GO:0010804	negative regulation of tumor necrosis factor-mediated signaling pathway	2	713	8	14392	0.00280505	0.000555864	5.04628	ENSBGRG00000022453;ENSBGRG00000003668	ENSBGRG00000022453;ENSBGRG00000003668	0.0562573	0.278921	biological_process
GO:0042474	middle ear morphogenesis	3	713	18	14392	0.00420757	0.0012507	3.36419	ENSBGRG00000012783;ENSBGRG00000004042;ENSBGRG00000020801	ENSBGRG00000012783;ENSBGRG00000004042;ENSBGRG00000020801	0.056723	0.280388	biological_process
GO:0001843	neural tube closure	7	713	70	14392	0.00981767	0.00486381	2.01851	ENSBGRG00000015338;ENSBGRG00000004703;ENSBGRG00000001407;ENSBGRG00000009313;ENSBGRG00000002743;ENSBGRG00000022589;ENSBGRG00000003960	ENSBGRG00000015338;ENSBGRG00000004703;ENSBGRG00000001407;ENSBGRG00000009313;ENSBGRG00000002743;ENSBGRG00000022589;ENSBGRG00000003960	0.0575535	0.283519	biological_process
GO:0050900	leukocyte migration	6	713	56	14392	0.00841515	0.00389105	2.16269	ENSBGRG00000012434;ENSBGRG00000010422;ENSBGRG00000014008;ENSBGRG00000001314;ENSBGRG00000020450;ENSBGRG00000003777	ENSBGRG00000012434;ENSBGRG00000010422;ENSBGRG00000014008;ENSBGRG00000001314;ENSBGRG00000020450;ENSBGRG00000003777	0.0576998	0.283519	biological_process
GO:0043565	sequence-specific DNA binding	25	689	366	14058	0.0362845	0.026035	1.39368	ENSBGRG00000016923;ENSBGRG00000003237;ENSBGRG00000015338;ENSBGRG00000002594;ENSBGRG00000009981;ENSBGRG00000004042;ENSBGRG00000004703;ENSBGRG00000020801;ENSBGRG00000007158;ENSBGRG00000012753;ENSBGRG00000015647;ENSBGRG00000025171;ENSBGRG00000008765;ENSBGRG00000013135;ENSBGRG00000024132;ENSBGRG00000006011;ENSBGRG00000006686;ENSBGRG00000026430;ENSBGRG00000012813;ENSBGRG00000006205;ENSBGRG00000002783;…	ENSBGRG00000016923;ENSBGRG00000003237;ENSBGRG00000015338;ENSBGRG00000002594;ENSBGRG00000009981;ENSBGRG00000004042;ENSBGRG00000004703;ENSBGRG00000020801;ENSBGRG00000007158;ENSBGRG00000012753;ENSBGRG00000015647;ENSBGRG00000025171;ENSBGRG00000008765;ENSBGRG00000013135;ENSBGRG00000024132;ENSBGRG00000006011;ENSBGRG00000006686;ENSBGRG00000026430;ENSBGRG00000012813;ENSBGRG00000006205;ENSBGRG00000002783;…	0.0589147	0.344148	molecular_function
GO:0071526	semaphorin-plexin signaling pathway	4	713	30	14392	0.0056101	0.00208449	2.69135	ENSBGRG00000001699;ENSBGRG00000020231;ENSBGRG00000022561;ENSBGRG00000013772	ENSBGRG00000001699;ENSBGRG00000020231;ENSBGRG00000022561;ENSBGRG00000013772	0.0589346	0.288727	biological_process
GO:0030182	neuron differentiation	8	713	85	14392	0.0112202	0.00590606	1.89978	ENSBGRG00000012882;ENSBGRG00000021638;ENSBGRG00000001078;ENSBGRG00000005038;ENSBGRG00000017805;ENSBGRG00000025371;ENSBGRG00000026582;ENSBGRG00000015914	ENSBGRG00000012882;ENSBGRG00000021638;ENSBGRG00000001078;ENSBGRG00000005038;ENSBGRG00000017805;ENSBGRG00000025371;ENSBGRG00000026582;ENSBGRG00000015914	0.0592659	0.289491	biological_process
GO:0048666	neuron development	5	713	43	14392	0.00701262	0.00298777	2.34711	ENSBGRG00000002594;ENSBGRG00000007837;ENSBGRG00000000478;ENSBGRG00000016115;ENSBGRG00000009334	ENSBGRG00000002594;ENSBGRG00000007837;ENSBGRG00000000478;ENSBGRG00000016115;ENSBGRG00000009334	0.0600315	0.292366	biological_process
GO:0017080	sodium channel regulator activity	3	689	19	14058	0.00435414	0.00135154	3.2216	ENSBGRG00000022950;ENSBGRG00000017097;ENSBGRG00000012136	ENSBGRG00000022950;ENSBGRG00000017097;ENSBGRG00000012136	0.0632957	0.365285	molecular_function
GO:0043195	terminal bouton	5	810	43	16074	0.00617284	0.00267513	2.30749	ENSBGRG00000016886;ENSBGRG00000004493;ENSBGRG00000012244;ENSBGRG00000020983;ENSBGRG00000015857	ENSBGRG00000016886;ENSBGRG00000004493;ENSBGRG00000012244;ENSBGRG00000020983;ENSBGRG00000015857	0.0636954	0.354717	cellular_component
GO:0060412	ventricular septum morphogenesis	3	713	19	14392	0.00420757	0.00132018	3.18713	ENSBGRG00000006238;ENSBGRG00000015914;ENSBGRG00000000017	ENSBGRG00000006238;ENSBGRG00000015914;ENSBGRG00000000017	0.0649653	0.309867	biological_process
GO:0048741	skeletal muscle fiber development	3	713	19	14392	0.00420757	0.00132018	3.18713	ENSBGRG00000009570;ENSBGRG00000001078;ENSBGRG00000020862	ENSBGRG00000009570;ENSBGRG00000001078;ENSBGRG00000020862	0.0649653	0.309867	biological_process
GO:0060048	cardiac muscle contraction	3	713	19	14392	0.00420757	0.00132018	3.18713	ENSBGRG00000022950;ENSBGRG00000026459;ENSBGRG00000009727	ENSBGRG00000022950;ENSBGRG00000026459;ENSBGRG00000009727	0.0649653	0.309867	biological_process
GO:0090103	cochlea morphogenesis	3	713	19	14392	0.00420757	0.00132018	3.18713	ENSBGRG00000026479;ENSBGRG00000002594;ENSBGRG00000020801	ENSBGRG00000026479;ENSBGRG00000002594;ENSBGRG00000020801	0.0649653	0.309867	biological_process
GO:0035116	embryonic hindlimb morphogenesis	3	713	19	14392	0.00420757	0.00132018	3.18713	ENSBGRG00000004042;ENSBGRG00000002743;ENSBGRG00000022589	ENSBGRG00000004042;ENSBGRG00000002743;ENSBGRG00000022589	0.0649653	0.309867	biological_process
GO:0030324	lung development	5	713	44	14392	0.00701262	0.00305725	2.29377	ENSBGRG00000016457;ENSBGRG00000002594;ENSBGRG00000024258;ENSBGRG00000003554;ENSBGRG00000006238	ENSBGRG00000016457;ENSBGRG00000002594;ENSBGRG00000024258;ENSBGRG00000003554;ENSBGRG00000006238	0.0650957	0.309867	biological_process
GO:0010862	positive regulation of pathway-restricted SMAD protein phosphorylation	4	713	31	14392	0.0056101	0.00215397	2.60453	ENSBGRG00000009678;ENSBGRG00000008437;ENSBGRG00000007486;ENSBGRG00000022589	ENSBGRG00000009678;ENSBGRG00000008437;ENSBGRG00000007486;ENSBGRG00000022589	0.0651266	0.309867	biological_process
GO:0048468	cell development	4	713	31	14392	0.0056101	0.00215397	2.60453	ENSBGRG00000009678;ENSBGRG00000008437;ENSBGRG00000022589;ENSBGRG00000009570	ENSBGRG00000009678;ENSBGRG00000008437;ENSBGRG00000022589;ENSBGRG00000009570	0.0651266	0.309867	biological_process
GO:0071277	cellular response to calcium ion	6	713	58	14392	0.00841515	0.00403002	2.08812	ENSBGRG00000010533;ENSBGRG00000022244;ENSBGRG00000003457;ENSBGRG00000012349;ENSBGRG00000017308;ENSBGRG00000012044	ENSBGRG00000010533;ENSBGRG00000022244;ENSBGRG00000003457;ENSBGRG00000012349;ENSBGRG00000017308;ENSBGRG00000012044	0.0663109	0.311551	biological_process
GO:0031258	lamellipodium membrane	3	810	19	16074	0.0037037	0.00118203	3.13333	ENSBGRG00000016859;ENSBGRG00000004323;ENSBGRG00000020517	ENSBGRG00000016859;ENSBGRG00000004323;ENSBGRG00000020517	0.0676959	0.364143	cellular_component
GO:0099060	integral component of postsynaptic specialization membrane	3	810	19	16074	0.0037037	0.00118203	3.13333	ENSBGRG00000010029;ENSBGRG00000000613;ENSBGRG00000003457	ENSBGRG00000010029;ENSBGRG00000000613;ENSBGRG00000003457	0.0676959	0.364143	cellular_component
GO:0015175	neutral amino acid transmembrane transporter activity	2	689	9	14058	0.00290276	0.000640205	4.53411	ENSBGRG00000012434;ENSBGRG00000007711	ENSBGRG00000012434;ENSBGRG00000007711	0.0686875	0.378176	molecular_function
GO:0004935	adrenergic receptor activity	2	689	9	14058	0.00290276	0.000640205	4.53411	ENSBGRG00000000703;ENSBGRG00000018331	ENSBGRG00000000703;ENSBGRG00000018331	0.0686875	0.378176	molecular_function
GO:0008376	acetylgalactosaminyltransferase activity	2	689	9	14058	0.00290276	0.000640205	4.53411	ENSBGRG00000019050;ENSBGRG00000026884	ENSBGRG00000019050;ENSBGRG00000026884	0.0686875	0.378176	molecular_function
GO:0004866	endopeptidase inhibitor activity	2	689	9	14058	0.00290276	0.000640205	4.53411	ENSBGRG00000021276;ENSBGRG00000003292	ENSBGRG00000021276;ENSBGRG00000003292	0.0686875	0.378176	molecular_function
GO:0002042	cell migration involved in sprouting angiogenesis	2	713	9	14392	0.00280505	0.000625347	4.48559	ENSBGRG00000023842;ENSBGRG00000004087	ENSBGRG00000023842;ENSBGRG00000004087	0.0700094	0.311551	biological_process
GO:0002076	osteoblast development	2	713	9	14392	0.00280505	0.000625347	4.48559	ENSBGRG00000023965;ENSBGRG00000002594	ENSBGRG00000023965;ENSBGRG00000002594	0.0700094	0.311551	biological_process
GO:0035641	locomotory exploration behavior	2	713	9	14392	0.00280505	0.000625347	4.48559	ENSBGRG00000001944;ENSBGRG00000005411	ENSBGRG00000001944;ENSBGRG00000005411	0.0700094	0.311551	biological_process
GO:0021670	lateral ventricle development	2	713	9	14392	0.00280505	0.000625347	4.48559	ENSBGRG00000018062;ENSBGRG00000018765	ENSBGRG00000018062;ENSBGRG00000018765	0.0700094	0.311551	biological_process
GO:0002087	regulation of respiratory gaseous exchange by neurological system process	2	713	9	14392	0.00280505	0.000625347	4.48559	ENSBGRG00000014422;ENSBGRG00000003457	ENSBGRG00000014422;ENSBGRG00000003457	0.0700094	0.311551	biological_process
GO:0001944	vasculature development	2	713	9	14392	0.00280505	0.000625347	4.48559	ENSBGRG00000003292;ENSBGRG00000019152	ENSBGRG00000003292;ENSBGRG00000019152	0.0700094	0.311551	biological_process
GO:0003407	neural retina development	2	713	9	14392	0.00280505	0.000625347	4.48559	ENSBGRG00000010237;ENSBGRG00000019084	ENSBGRG00000010237;ENSBGRG00000019084	0.0700094	0.311551	biological_process
GO:2000406	positive regulation of T cell migration	2	713	9	14392	0.00280505	0.000625347	4.48559	ENSBGRG00000001314;ENSBGRG00000002952	ENSBGRG00000001314;ENSBGRG00000002952	0.0700094	0.311551	biological_process
GO:0030049	muscle filament sliding	2	713	9	14392	0.00280505	0.000625347	4.48559	ENSBGRG00000020599;ENSBGRG00000020862	ENSBGRG00000020599;ENSBGRG00000020862	0.0700094	0.311551	biological_process
GO:0060425	lung morphogenesis	2	713	9	14392	0.00280505	0.000625347	4.48559	ENSBGRG00000015914;ENSBGRG00000019152	ENSBGRG00000015914;ENSBGRG00000019152	0.0700094	0.311551	biological_process
GO:0071397	cellular response to cholesterol	2	713	9	14392	0.00280505	0.000625347	4.48559	ENSBGRG00000009570;ENSBGRG00000009313	ENSBGRG00000009570;ENSBGRG00000009313	0.0700094	0.311551	biological_process
GO:0016266	O-glycan processing	2	713	9	14392	0.00280505	0.000625347	4.48559	ENSBGRG00000019050;ENSBGRG00000021905	ENSBGRG00000019050;ENSBGRG00000021905	0.0700094	0.311551	biological_process
GO:0042308	negative regulation of protein import into nucleus	2	713	9	14392	0.00280505	0.000625347	4.48559	ENSBGRG00000002028;ENSBGRG00000022918	ENSBGRG00000002028;ENSBGRG00000022918	0.0700094	0.311551	biological_process
GO:0019896	axonal transport of mitochondrion	2	713	9	14392	0.00280505	0.000625347	4.48559	ENSBGRG00000015920;ENSBGRG00000015850	ENSBGRG00000015920;ENSBGRG00000015850	0.0700094	0.311551	biological_process
GO:1904754	positive regulation of vascular associated smooth muscle cell migration	2	713	9	14392	0.00280505	0.000625347	4.48559	ENSBGRG00000009570;ENSBGRG00000015972	ENSBGRG00000009570;ENSBGRG00000015972	0.0700094	0.311551	biological_process
GO:0001881	receptor recycling	2	713	9	14392	0.00280505	0.000625347	4.48559	ENSBGRG00000010087;ENSBGRG00000010652	ENSBGRG00000010087;ENSBGRG00000010652	0.0700094	0.311551	biological_process
GO:0070306	lens fiber cell differentiation	2	713	9	14392	0.00280505	0.000625347	4.48559	ENSBGRG00000012192;ENSBGRG00000023965	ENSBGRG00000012192;ENSBGRG00000023965	0.0700094	0.311551	biological_process
GO:0035810	positive regulation of urine volume	2	713	9	14392	0.00280505	0.000625347	4.48559	ENSBGRG00000009050;ENSBGRG00000012783	ENSBGRG00000009050;ENSBGRG00000012783	0.0700094	0.311551	biological_process
GO:0042310	vasoconstriction	2	713	9	14392	0.00280505	0.000625347	4.48559	ENSBGRG00000024625;ENSBGRG00000018513	ENSBGRG00000024625;ENSBGRG00000018513	0.0700094	0.311551	biological_process
GO:0031915	positive regulation of synaptic plasticity	2	713	9	14392	0.00280505	0.000625347	4.48559	ENSBGRG00000019689;ENSBGRG00000003473	ENSBGRG00000019689;ENSBGRG00000003473	0.0700094	0.311551	biological_process
GO:0048566	embryonic digestive tract development	2	713	9	14392	0.00280505	0.000625347	4.48559	ENSBGRG00000020040;ENSBGRG00000002594	ENSBGRG00000020040;ENSBGRG00000002594	0.0700094	0.311551	biological_process
GO:0033630	positive regulation of cell adhesion mediated by integrin	2	713	9	14392	0.00280505	0.000625347	4.48559	ENSBGRG00000017757;ENSBGRG00000002952	ENSBGRG00000017757;ENSBGRG00000002952	0.0700094	0.311551	biological_process
GO:0035418	protein localization to synapse	2	713	9	14392	0.00280505	0.000625347	4.48559	ENSBGRG00000003457;ENSBGRG00000019964	ENSBGRG00000003457;ENSBGRG00000019964	0.0700094	0.311551	biological_process
GO:0001756	somitogenesis	5	713	45	14392	0.00701262	0.00312674	2.24279	ENSBGRG00000004703;ENSBGRG00000020231;ENSBGRG00000023965;ENSBGRG00000005954;ENSBGRG00000016962	ENSBGRG00000004703;ENSBGRG00000020231;ENSBGRG00000023965;ENSBGRG00000005954;ENSBGRG00000016962	0.0703915	0.311572	biological_process
GO:0007368	determination of left/right symmetry	5	713	45	14392	0.00701262	0.00312674	2.24279	ENSBGRG00000018062;ENSBGRG00000020040;ENSBGRG00000020801;ENSBGRG00000023662;ENSBGRG00000009570	ENSBGRG00000018062;ENSBGRG00000020040;ENSBGRG00000020801;ENSBGRG00000023662;ENSBGRG00000009570	0.0703915	0.311572	biological_process
GO:0001822	kidney development	6	713	59	14392	0.00841515	0.0040995	2.05273	ENSBGRG00000020040;ENSBGRG00000002594;ENSBGRG00000024353;ENSBGRG00000022589;ENSBGRG00000008006;ENSBGRG00000015914	ENSBGRG00000020040;ENSBGRG00000002594;ENSBGRG00000024353;ENSBGRG00000022589;ENSBGRG00000008006;ENSBGRG00000015914	0.0708825	0.312906	biological_process
GO:0007611	learning or memory	4	713	32	14392	0.0056101	0.00222346	2.52314	ENSBGRG00000019689;ENSBGRG00000005449;ENSBGRG00000019341;ENSBGRG00000003473	ENSBGRG00000019689;ENSBGRG00000005449;ENSBGRG00000019341;ENSBGRG00000003473	0.0716435	0.314583	biological_process
GO:0051496	positive regulation of stress fiber assembly	4	713	32	14392	0.0056101	0.00222346	2.52314	ENSBGRG00000003480;ENSBGRG00000011484;ENSBGRG00000023965;ENSBGRG00000003668	ENSBGRG00000003480;ENSBGRG00000011484;ENSBGRG00000023965;ENSBGRG00000003668	0.0716435	0.314583	biological_process
GO:0005242	inward rectifier potassium channel activity	3	689	20	14058	0.00435414	0.00142268	3.06052	ENSBGRG00000024284;ENSBGRG00000003394;ENSBGRG00000010579	ENSBGRG00000024284;ENSBGRG00000003394;ENSBGRG00000010579	0.0718547	0.386411	molecular_function
GO:0070006	metalloaminopeptidase activity	3	689	20	14058	0.00435414	0.00142268	3.06052	ENSBGRG00000006001;ENSBGRG00000008006;ENSBGRG00000012624	ENSBGRG00000006001;ENSBGRG00000008006;ENSBGRG00000012624	0.0718547	0.386411	molecular_function
GO:0031527	filopodium membrane	2	810	9	16074	0.00246914	0.00055991	4.40988	ENSBGRG00000004323;ENSBGRG00000005972	ENSBGRG00000004323;ENSBGRG00000005972	0.0721522	0.364143	cellular_component
GO:0032432	actin filament bundle	2	810	9	16074	0.00246914	0.00055991	4.40988	ENSBGRG00000013546;ENSBGRG00000013070	ENSBGRG00000013546;ENSBGRG00000013070	0.0721522	0.364143	cellular_component
GO:0000137	Golgi cis cisterna	2	810	9	16074	0.00246914	0.00055991	4.40988	ENSBGRG00000017413;ENSBGRG00000022730	ENSBGRG00000017413;ENSBGRG00000022730	0.0721522	0.364143	cellular_component
GO:0043083	synaptic cleft	2	810	9	16074	0.00246914	0.00055991	4.40988	ENSBGRG00000022596;ENSBGRG00000004493	ENSBGRG00000022596;ENSBGRG00000004493	0.0721522	0.364143	cellular_component
GO:0004713	protein tyrosine kinase activity	6	689	60	14058	0.00870827	0.00426803	2.04035	ENSBGRG00000026459;ENSBGRG00000013255;ENSBGRG00000003473;ENSBGRG00000004087;ENSBGRG00000023842;ENSBGRG00000003058	ENSBGRG00000026459;ENSBGRG00000013255;ENSBGRG00000003473;ENSBGRG00000004087;ENSBGRG00000023842;ENSBGRG00000003058	0.0726034	0.386411	molecular_function
GO:0006935	chemotaxis	7	713	74	14392	0.00981767	0.00514174	1.9094	ENSBGRG00000026915;ENSBGRG00000007089;ENSBGRG00000016848;ENSBGRG00000020949;ENSBGRG00000001345;ENSBGRG00000007702;ENSBGRG00000017039	ENSBGRG00000026915;ENSBGRG00000007089;ENSBGRG00000016848;ENSBGRG00000020949;ENSBGRG00000001345;ENSBGRG00000007702;ENSBGRG00000017039	0.0732133	0.320304	biological_process
GO:0043491	protein kinase B signaling	3	713	20	14392	0.00420757	0.00138966	3.02777	ENSBGRG00000019828;ENSBGRG00000026479;ENSBGRG00000023842	ENSBGRG00000019828;ENSBGRG00000026479;ENSBGRG00000023842	0.0737223	0.320304	biological_process
GO:0001958	endochondral ossification	3	713	20	14392	0.00420757	0.00138966	3.02777	ENSBGRG00000005548;ENSBGRG00000012753;ENSBGRG00000022589	ENSBGRG00000005548;ENSBGRG00000012753;ENSBGRG00000022589	0.0737223	0.320304	biological_process
GO:2000311	regulation of AMPA receptor activity	3	713	20	14392	0.00420757	0.00138966	3.02777	ENSBGRG00000003457;ENSBGRG00000011424;ENSBGRG00000018056	ENSBGRG00000003457;ENSBGRG00000011424;ENSBGRG00000018056	0.0737223	0.320304	biological_process
GO:0000981	DNA-binding transcription factor activity, RNA polymerase II-specific	51	689	848	14058	0.0740203	0.0603215	1.2271	ENSBGRG00000016683;ENSBGRG00000016923;ENSBGRG00000015338;ENSBGRG00000002594;ENSBGRG00000015685;ENSBGRG00000019841;ENSBGRG00000020154;ENSBGRG00000018647;ENSBGRG00000012116;ENSBGRG00000008760;ENSBGRG00000021739;ENSBGRG00000010340;ENSBGRG00000015957;ENSBGRG00000004703;ENSBGRG00000007158;ENSBGRG00000015348;ENSBGRG00000016680;ENSBGRG00000012753;ENSBGRG00000007656;ENSBGRG00000015647;ENSBGRG00000009961;…	ENSBGRG00000016683;ENSBGRG00000016923;ENSBGRG00000015338;ENSBGRG00000002594;ENSBGRG00000015685;ENSBGRG00000019841;ENSBGRG00000020154;ENSBGRG00000018647;ENSBGRG00000012116;ENSBGRG00000008760;ENSBGRG00000021739;ENSBGRG00000010340;ENSBGRG00000015957;ENSBGRG00000004703;ENSBGRG00000007158;ENSBGRG00000015348;ENSBGRG00000016680;ENSBGRG00000012753;ENSBGRG00000007656;ENSBGRG00000015647;ENSBGRG00000009961;…	0.0742648	0.39091	molecular_function
GO:0001725	stress fiber	5	810	45	16074	0.00617284	0.00279955	2.20494	ENSBGRG00000019447;ENSBGRG00000016686;ENSBGRG00000020862;ENSBGRG00000003960;ENSBGRG00000025403	ENSBGRG00000019447;ENSBGRG00000016686;ENSBGRG00000020862;ENSBGRG00000003960;ENSBGRG00000025403	0.0745882	0.370646	cellular_component
GO:0008092	cytoskeletal protein binding	6	689	61	14058	0.00870827	0.00433917	2.0069	ENSBGRG00000011140;ENSBGRG00000020108;ENSBGRG00000020004;ENSBGRG00000011195;ENSBGRG00000026582;ENSBGRG00000003176	ENSBGRG00000011140;ENSBGRG00000020108;ENSBGRG00000020004;ENSBGRG00000011195;ENSBGRG00000026582;ENSBGRG00000003176	0.0773629	0.402792	molecular_function
GO:0042127	regulation of cell proliferation	8	713	90	14392	0.0112202	0.00625347	1.79423	ENSBGRG00000022973;ENSBGRG00000009313;ENSBGRG00000026479;ENSBGRG00000019350;ENSBGRG00000012136;ENSBGRG00000013198;ENSBGRG00000017028;ENSBGRG00000001126	ENSBGRG00000022973;ENSBGRG00000009313;ENSBGRG00000026479;ENSBGRG00000019350;ENSBGRG00000012136;ENSBGRG00000013198;ENSBGRG00000017028;ENSBGRG00000001126	0.0773869	0.334465	biological_process
GO:0007189	adenylate cyclase-activating G protein-coupled receptor signaling pathway	8	713	90	14392	0.0112202	0.00625347	1.79423	ENSBGRG00000019689;ENSBGRG00000020972;ENSBGRG00000020763;ENSBGRG00000003810;ENSBGRG00000023243;ENSBGRG00000022596;ENSBGRG00000000899;ENSBGRG00000016226	ENSBGRG00000019689;ENSBGRG00000020972;ENSBGRG00000020763;ENSBGRG00000003810;ENSBGRG00000023243;ENSBGRG00000022596;ENSBGRG00000000899;ENSBGRG00000016226	0.0773869	0.334465	biological_process
GO:0006805	xenobiotic metabolic process	4	713	33	14392	0.0056101	0.00229294	2.44668	ENSBGRG00000016982;ENSBGRG00000023680;ENSBGRG00000013187;ENSBGRG00000002783	ENSBGRG00000016982;ENSBGRG00000023680;ENSBGRG00000013187;ENSBGRG00000002783	0.0784795	0.337421	biological_process
GO:0010107	potassium ion import	4	713	33	14392	0.0056101	0.00229294	2.44668	ENSBGRG00000024284;ENSBGRG00000014422;ENSBGRG00000003394;ENSBGRG00000010579	ENSBGRG00000024284;ENSBGRG00000014422;ENSBGRG00000003394;ENSBGRG00000010579	0.0784795	0.337421	biological_process
GO:0004181	metallocarboxypeptidase activity	3	689	21	14058	0.00435414	0.00149381	2.91478	ENSBGRG00000010490;ENSBGRG00000025616;ENSBGRG00000019241	ENSBGRG00000010490;ENSBGRG00000025616;ENSBGRG00000019241	0.0809	0.410581	molecular_function
GO:0000977	RNA polymerase II regulatory region sequence-specific DNA binding	15	689	206	14058	0.0217707	0.0146536	1.48569	ENSBGRG00000004042;ENSBGRG00000021658;ENSBGRG00000015957;ENSBGRG00000009981;ENSBGRG00000023965;ENSBGRG00000019841;ENSBGRG00000007656;ENSBGRG00000025171;ENSBGRG00000003864;ENSBGRG00000002743;ENSBGRG00000021634;ENSBGRG00000007982;ENSBGRG00000021840;ENSBGRG00000021171;ENSBGRG00000003984	ENSBGRG00000004042;ENSBGRG00000021658;ENSBGRG00000015957;ENSBGRG00000009981;ENSBGRG00000023965;ENSBGRG00000019841;ENSBGRG00000007656;ENSBGRG00000025171;ENSBGRG00000003864;ENSBGRG00000002743;ENSBGRG00000021634;ENSBGRG00000007982;ENSBGRG00000021840;ENSBGRG00000021171;ENSBGRG00000003984	0.0817389	0.410581	molecular_function
GO:0043392	negative regulation of DNA binding	3	713	21	14392	0.00420757	0.00145914	2.88359	ENSBGRG00000009570;ENSBGRG00000022743;ENSBGRG00000001958	ENSBGRG00000009570;ENSBGRG00000022743;ENSBGRG00000001958	0.0829715	0.346202	biological_process
GO:0001223	transcription coactivator binding	2	689	10	14058	0.00290276	0.000711339	4.0807	ENSBGRG00000002783;ENSBGRG00000015338	ENSBGRG00000002783;ENSBGRG00000015338	0.0831448	0.410581	molecular_function
GO:0005247	voltage-gated chloride channel activity	2	689	10	14058	0.00290276	0.000711339	4.0807	ENSBGRG00000000864;ENSBGRG00000002080	ENSBGRG00000000864;ENSBGRG00000002080	0.0831448	0.410581	molecular_function
GO:0043548	phosphatidylinositol 3-kinase binding	2	689	10	14058	0.00290276	0.000711339	4.0807	ENSBGRG00000006805;ENSBGRG00000013185	ENSBGRG00000006805;ENSBGRG00000013185	0.0831448	0.410581	molecular_function
GO:0034765	regulation of ion transmembrane transport	9	713	107	14392	0.0126227	0.00743469	1.69781	ENSBGRG00000019871;ENSBGRG00000007753;ENSBGRG00000023014;ENSBGRG00000026765;ENSBGRG00000002080;ENSBGRG00000024284;ENSBGRG00000003394;ENSBGRG00000019964;ENSBGRG00000010579	ENSBGRG00000019871;ENSBGRG00000007753;ENSBGRG00000023014;ENSBGRG00000026765;ENSBGRG00000002080;ENSBGRG00000024284;ENSBGRG00000003394;ENSBGRG00000019964;ENSBGRG00000010579	0.0834492	0.346202	biological_process
GO:0003180	aortic valve morphogenesis	2	713	10	14392	0.00280505	0.00069483	4.03703	ENSBGRG00000022589;ENSBGRG00000000017	ENSBGRG00000022589;ENSBGRG00000000017	0.0847157	0.346202	biological_process
GO:0008645	hexose transmembrane transport	2	713	10	14392	0.00280505	0.00069483	4.03703	ENSBGRG00000022283;ENSBGRG00000012849	ENSBGRG00000022283;ENSBGRG00000012849	0.0847157	0.346202	biological_process
GO:0048844	artery morphogenesis	2	713	10	14392	0.00280505	0.00069483	4.03703	ENSBGRG00000025955;ENSBGRG00000020801	ENSBGRG00000025955;ENSBGRG00000020801	0.0847157	0.346202	biological_process
GO:0071425	hematopoietic stem cell proliferation	2	713	10	14392	0.00280505	0.00069483	4.03703	ENSBGRG00000001078;ENSBGRG00000005038	ENSBGRG00000001078;ENSBGRG00000005038	0.0847157	0.346202	biological_process
GO:0006957	complement activation, alternative pathway	2	713	10	14392	0.00280505	0.00069483	4.03703	ENSBGRG00000020308;ENSBGRG00000024642	ENSBGRG00000020308;ENSBGRG00000024642	0.0847157	0.346202	biological_process
GO:0048168	regulation of neuronal synaptic plasticity	2	713	10	14392	0.00280505	0.00069483	4.03703	ENSBGRG00000021237;ENSBGRG00000003473	ENSBGRG00000021237;ENSBGRG00000003473	0.0847157	0.346202	biological_process
GO:0051168	nuclear export	2	713	10	14392	0.00280505	0.00069483	4.03703	ENSBGRG00000004082;ENSBGRG00000010370	ENSBGRG00000004082;ENSBGRG00000010370	0.0847157	0.346202	biological_process
GO:0015074	DNA integration	2	713	10	14392	0.00280505	0.00069483	4.03703	ENSBGRG00000016359;ENSBGRG00000015513	ENSBGRG00000016359;ENSBGRG00000015513	0.0847157	0.346202	biological_process
GO:0001841	neural tube formation	2	713	10	14392	0.00280505	0.00069483	4.03703	ENSBGRG00000009313;ENSBGRG00000015914	ENSBGRG00000009313;ENSBGRG00000015914	0.0847157	0.346202	biological_process
GO:1902230	negative regulation of intrinsic apoptotic signaling pathway in response to DNA damage	2	713	10	14392	0.00280505	0.00069483	4.03703	ENSBGRG00000017757;ENSBGRG00000001455	ENSBGRG00000017757;ENSBGRG00000001455	0.0847157	0.346202	biological_process
GO:0006883	cellular sodium ion homeostasis	2	713	10	14392	0.00280505	0.00069483	4.03703	ENSBGRG00000023604;ENSBGRG00000014422	ENSBGRG00000023604;ENSBGRG00000014422	0.0847157	0.346202	biological_process
GO:0022011	myelination in peripheral nervous system	2	713	10	14392	0.00280505	0.00069483	4.03703	ENSBGRG00000012192;ENSBGRG00000016918	ENSBGRG00000012192;ENSBGRG00000016918	0.0847157	0.346202	biological_process
GO:0015804	neutral amino acid transport	2	713	10	14392	0.00280505	0.00069483	4.03703	ENSBGRG00000012434;ENSBGRG00000003135	ENSBGRG00000012434;ENSBGRG00000003135	0.0847157	0.346202	biological_process
GO:0048485	sympathetic nervous system development	2	713	10	14392	0.00280505	0.00069483	4.03703	ENSBGRG00000003529;ENSBGRG00000015914	ENSBGRG00000003529;ENSBGRG00000015914	0.0847157	0.346202	biological_process
GO:0018149	peptide cross-linking	2	713	10	14392	0.00280505	0.00069483	4.03703	ENSBGRG00000023453;ENSBGRG00000003247	ENSBGRG00000023453;ENSBGRG00000003247	0.0847157	0.346202	biological_process
GO:0051000	positive regulation of nitric-oxide synthase activity	2	713	10	14392	0.00280505	0.00069483	4.03703	ENSBGRG00000006011;ENSBGRG00000023604	ENSBGRG00000006011;ENSBGRG00000023604	0.0847157	0.346202	biological_process
GO:0045987	positive regulation of smooth muscle contraction	2	713	10	14392	0.00280505	0.00069483	4.03703	ENSBGRG00000020972;ENSBGRG00000000703	ENSBGRG00000020972;ENSBGRG00000000703	0.0847157	0.346202	biological_process
GO:0001709	cell fate determination	2	713	10	14392	0.00280505	0.00069483	4.03703	ENSBGRG00000009313;ENSBGRG00000023986	ENSBGRG00000009313;ENSBGRG00000023986	0.0847157	0.346202	biological_process
GO:0060348	bone development	4	713	34	14392	0.0056101	0.00236242	2.37472	ENSBGRG00000024353;ENSBGRG00000004629;ENSBGRG00000008993;ENSBGRG00000002743	ENSBGRG00000024353;ENSBGRG00000004629;ENSBGRG00000008993;ENSBGRG00000002743	0.0856278	0.34735	biological_process
GO:0035176	social behavior	4	713	34	14392	0.0056101	0.00236242	2.37472	ENSBGRG00000012349;ENSBGRG00000008455;ENSBGRG00000017805;ENSBGRG00000020801	ENSBGRG00000012349;ENSBGRG00000008455;ENSBGRG00000017805;ENSBGRG00000020801	0.0856278	0.34735	biological_process
GO:0045599	negative regulation of fat cell differentiation	4	713	34	14392	0.0056101	0.00236242	2.37472	ENSBGRG00000023965;ENSBGRG00000010331;ENSBGRG00000001078;ENSBGRG00000006238	ENSBGRG00000023965;ENSBGRG00000010331;ENSBGRG00000001078;ENSBGRG00000006238	0.0856278	0.34735	biological_process
GO:0033270	paranode region of axon	2	810	10	16074	0.00246914	0.000622123	3.96889	ENSBGRG00000010358;ENSBGRG00000010278	ENSBGRG00000010358;ENSBGRG00000010278	0.0872601	0.420672	cellular_component
GO:0045120	pronucleus	2	810	10	16074	0.00246914	0.000622123	3.96889	ENSBGRG00000009881;ENSBGRG00000026430	ENSBGRG00000009881;ENSBGRG00000026430	0.0872601	0.420672	cellular_component
GO:0015459	potassium channel regulator activity	4	689	35	14058	0.00580551	0.00248969	2.33183	ENSBGRG00000012136;ENSBGRG00000009357;ENSBGRG00000003420;ENSBGRG00000018093	ENSBGRG00000012136;ENSBGRG00000009357;ENSBGRG00000003420;ENSBGRG00000018093	0.0903016	0.433074	molecular_function
GO:0042277	peptide binding	3	689	22	14058	0.00435414	0.00156495	2.78229	ENSBGRG00000006001;ENSBGRG00000012624;ENSBGRG00000020040	ENSBGRG00000006001;ENSBGRG00000012624;ENSBGRG00000020040	0.0904088	0.433074	molecular_function
GO:0060349	bone morphogenesis	3	713	22	14392	0.00420757	0.00152863	2.75252	ENSBGRG00000007982;ENSBGRG00000004042;ENSBGRG00000002743	ENSBGRG00000007982;ENSBGRG00000004042;ENSBGRG00000002743	0.0926894	0.371432	biological_process
GO:0048010	vascular endothelial growth factor receptor signaling pathway	3	713	22	14392	0.00420757	0.00152863	2.75252	ENSBGRG00000001539;ENSBGRG00000023842;ENSBGRG00000008928	ENSBGRG00000001539;ENSBGRG00000023842;ENSBGRG00000008928	0.0926894	0.371432	biological_process
GO:0034504	protein localization to nucleus	3	713	22	14392	0.00420757	0.00152863	2.75252	ENSBGRG00000009570;ENSBGRG00000005548;ENSBGRG00000022589	ENSBGRG00000009570;ENSBGRG00000005548;ENSBGRG00000022589	0.0926894	0.371432	biological_process
GO:0045773	positive regulation of axon extension	3	713	22	14392	0.00420757	0.00152863	2.75252	ENSBGRG00000004726;ENSBGRG00000026654;ENSBGRG00000020032	ENSBGRG00000004726;ENSBGRG00000026654;ENSBGRG00000020032	0.0926894	0.371432	biological_process
GO:0021915	neural tube development	3	713	22	14392	0.00420757	0.00152863	2.75252	ENSBGRG00000020231;ENSBGRG00000022230;ENSBGRG00000001126	ENSBGRG00000020231;ENSBGRG00000022230;ENSBGRG00000001126	0.0926894	0.371432	biological_process
GO:0071560	cellular response to transforming growth factor beta stimulus	4	713	35	14392	0.0056101	0.00243191	2.30687	ENSBGRG00000012753;ENSBGRG00000023965;ENSBGRG00000008760;ENSBGRG00000024132	ENSBGRG00000012753;ENSBGRG00000023965;ENSBGRG00000008760;ENSBGRG00000024132	0.0930808	0.372098	biological_process
GO:0048511	rhythmic process	5	713	49	14392	0.00701262	0.00340467	2.05971	ENSBGRG00000002392;ENSBGRG00000003457;ENSBGRG00000009479;ENSBGRG00000021739;ENSBGRG00000001656	ENSBGRG00000002392;ENSBGRG00000003457;ENSBGRG00000009479;ENSBGRG00000021739;ENSBGRG00000001656	0.0938476	0.374257	biological_process
GO:0045121	membrane raft	13	810	172	16074	0.0160494	0.0107005	1.49987	ENSBGRG00000022844;ENSBGRG00000005614;ENSBGRG00000007758;ENSBGRG00000010422;ENSBGRG00000019844;ENSBGRG00000005969;ENSBGRG00000019084;ENSBGRG00000023842;ENSBGRG00000016962;ENSBGRG00000022881;ENSBGRG00000014844;ENSBGRG00000022867;ENSBGRG00000005411	ENSBGRG00000022844;ENSBGRG00000005614;ENSBGRG00000007758;ENSBGRG00000010422;ENSBGRG00000019844;ENSBGRG00000005969;ENSBGRG00000019084;ENSBGRG00000023842;ENSBGRG00000016962;ENSBGRG00000022881;ENSBGRG00000014844;ENSBGRG00000022867;ENSBGRG00000005411	0.0946564	0.449618	cellular_component
GO:0097060	synaptic membrane	3	810	22	16074	0.0037037	0.00136867	2.70606	ENSBGRG00000001600;ENSBGRG00000008572;ENSBGRG00000018193	ENSBGRG00000001600;ENSBGRG00000008572;ENSBGRG00000018193	0.0964091	0.451306	cellular_component
GO:0008270	zinc ion binding	40	689	661	14058	0.0580552	0.0470195	1.2347	ENSBGRG00000025616;ENSBGRG00000003237;ENSBGRG00000002594;ENSBGRG00000026205;ENSBGRG00000009629;ENSBGRG00000004156;ENSBGRG00000020154;ENSBGRG00000006417;ENSBGRG00000021739;ENSBGRG00000008006;ENSBGRG00000019241;ENSBGRG00000000347;ENSBGRG00000008397;ENSBGRG00000016680;ENSBGRG00000009961;ENSBGRG00000000069;ENSBGRG00000003153;ENSBGRG00000024156;ENSBGRG00000024132;ENSBGRG00000006011;ENSBGRG00000023889;…	ENSBGRG00000025616;ENSBGRG00000003237;ENSBGRG00000002594;ENSBGRG00000026205;ENSBGRG00000009629;ENSBGRG00000004156;ENSBGRG00000020154;ENSBGRG00000006417;ENSBGRG00000021739;ENSBGRG00000008006;ENSBGRG00000019241;ENSBGRG00000000347;ENSBGRG00000008397;ENSBGRG00000016680;ENSBGRG00000009961;ENSBGRG00000000069;ENSBGRG00000003153;ENSBGRG00000024156;ENSBGRG00000024132;ENSBGRG00000006011;ENSBGRG00000023889;…	0.0975576	0.433074	molecular_function
GO:0005088	Ras guanyl-nucleotide exchange factor activity	4	689	36	14058	0.00580551	0.00256082	2.26705	ENSBGRG00000003529;ENSBGRG00000024258;ENSBGRG00000009656;ENSBGRG00000013185	ENSBGRG00000003529;ENSBGRG00000024258;ENSBGRG00000009656;ENSBGRG00000013185	0.0978572	0.433074	molecular_function
GO:0019841	retinol binding	2	689	11	14058	0.00290276	0.000782473	3.70972	ENSBGRG00000023139;ENSBGRG00000018730	ENSBGRG00000023139;ENSBGRG00000018730	0.0984229	0.433074	molecular_function
GO:0005388	calcium-transporting ATPase activity	2	689	11	14058	0.00290276	0.000782473	3.70972	ENSBGRG00000025371;ENSBGRG00000019084	ENSBGRG00000025371;ENSBGRG00000019084	0.0984229	0.433074	molecular_function
GO:0042577	lipid phosphatase activity	2	689	11	14058	0.00290276	0.000782473	3.70972	ENSBGRG00000007167;ENSBGRG00000006168	ENSBGRG00000007167;ENSBGRG00000006168	0.0984229	0.433074	molecular_function
GO:0042043	neurexin family protein binding	2	689	11	14058	0.00290276	0.000782473	3.70972	ENSBGRG00000017805;ENSBGRG00000003457	ENSBGRG00000017805;ENSBGRG00000003457	0.0984229	0.433074	molecular_function
GO:0070410	co-SMAD binding	2	689	11	14058	0.00290276	0.000782473	3.70972	ENSBGRG00000022806;ENSBGRG00000023965	ENSBGRG00000022806;ENSBGRG00000023965	0.0984229	0.433074	molecular_function
GO:0005024	transforming growth factor beta-activated receptor activity	2	689	11	14058	0.00290276	0.000782473	3.70972	ENSBGRG00000016717;ENSBGRG00000008349	ENSBGRG00000016717;ENSBGRG00000008349	0.0984229	0.433074	molecular_function
GO:0004029	aldehyde dehydrogenase (NAD) activity	2	689	11	14058	0.00290276	0.000782473	3.70972	ENSBGRG00000023680;ENSBGRG00000023010	ENSBGRG00000023680;ENSBGRG00000023010	0.0984229	0.433074	molecular_function
GO:0005901	caveola	5	810	49	16074	0.00617284	0.0030484	2.02494	ENSBGRG00000000703;ENSBGRG00000009313;ENSBGRG00000013185;ENSBGRG00000000485;ENSBGRG00000009570	ENSBGRG00000000703;ENSBGRG00000009313;ENSBGRG00000013185;ENSBGRG00000000485;ENSBGRG00000009570	0.0991821	0.457655	cellular_component
GO:0003700	DNA-binding transcription factor activity	31	689	497	14058	0.0449927	0.0353535	1.27265	ENSBGRG00000016359;ENSBGRG00000015338;ENSBGRG00000002594;ENSBGRG00000018647;ENSBGRG00000012116;ENSBGRG00000008760;ENSBGRG00000009720;ENSBGRG00000021739;ENSBGRG00000007158;ENSBGRG00000010423;ENSBGRG00000013929;ENSBGRG00000026878;ENSBGRG00000008765;ENSBGRG00000013135;ENSBGRG00000024132;ENSBGRG00000015513;ENSBGRG00000006011;ENSBGRG00000018699;ENSBGRG00000002743;ENSBGRG00000005347;ENSBGRG00000026430;…	ENSBGRG00000016359;ENSBGRG00000015338;ENSBGRG00000002594;ENSBGRG00000018647;ENSBGRG00000012116;ENSBGRG00000008760;ENSBGRG00000009720;ENSBGRG00000021739;ENSBGRG00000007158;ENSBGRG00000010423;ENSBGRG00000013929;ENSBGRG00000026878;ENSBGRG00000008765;ENSBGRG00000013135;ENSBGRG00000024132;ENSBGRG00000015513;ENSBGRG00000006011;ENSBGRG00000018699;ENSBGRG00000002743;ENSBGRG00000005347;ENSBGRG00000026430;…	0.0998607	0.433074	molecular_function
GO:0006508	proteolysis	12	713	160	14392	0.0168303	0.0111173	1.51388	ENSBGRG00000023359;ENSBGRG00000019241;ENSBGRG00000000715;ENSBGRG00000009629;ENSBGRG00000002897;ENSBGRG00000000069;ENSBGRG00000012624;ENSBGRG00000020450;ENSBGRG00000010490;ENSBGRG00000006001;ENSBGRG00000008006;ENSBGRG00000018811	ENSBGRG00000023359;ENSBGRG00000019241;ENSBGRG00000000715;ENSBGRG00000009629;ENSBGRG00000002897;ENSBGRG00000000069;ENSBGRG00000012624;ENSBGRG00000020450;ENSBGRG00000010490;ENSBGRG00000006001;ENSBGRG00000008006;ENSBGRG00000018811	0.0999982	0.377483	biological_process
GO:0032924	activin receptor signaling pathway	2	713	11	14392	0.00280505	0.000764314	3.67002	ENSBGRG00000009678;ENSBGRG00000023965	ENSBGRG00000009678;ENSBGRG00000023965	0.100248	0.377483	biological_process
GO:0048754	branching morphogenesis of an epithelial tube	2	713	11	14392	0.00280505	0.000764314	3.67002	ENSBGRG00000022589;ENSBGRG00000002594	ENSBGRG00000022589;ENSBGRG00000002594	0.100248	0.377483	biological_process
GO:0035108	limb morphogenesis	2	713	11	14392	0.00280505	0.000764314	3.67002	ENSBGRG00000009313;ENSBGRG00000020040	ENSBGRG00000009313;ENSBGRG00000020040	0.100248	0.377483	biological_process
GO:0044319	wound healing, spreading of cells	2	713	11	14392	0.00280505	0.000764314	3.67002	ENSBGRG00000020517;ENSBGRG00000018545	ENSBGRG00000020517;ENSBGRG00000018545	0.100248	0.377483	biological_process
GO:0021952	central nervous system projection neuron axonogenesis	2	713	11	14392	0.00280505	0.000764314	3.67002	ENSBGRG00000003473;ENSBGRG00000003058	ENSBGRG00000003473;ENSBGRG00000003058	0.100248	0.377483	biological_process
GO:1900273	positive regulation of long-term synaptic potentiation	2	713	11	14392	0.00280505	0.000764314	3.67002	ENSBGRG00000019689;ENSBGRG00000003473	ENSBGRG00000019689;ENSBGRG00000003473	0.100248	0.377483	biological_process
GO:0048384	retinoic acid receptor signaling pathway	2	713	11	14392	0.00280505	0.000764314	3.67002	ENSBGRG00000002743;ENSBGRG00000020801	ENSBGRG00000002743;ENSBGRG00000020801	0.100248	0.377483	biological_process
GO:0006518	peptide metabolic process	2	713	11	14392	0.00280505	0.000764314	3.67002	ENSBGRG00000010490;ENSBGRG00000025616	ENSBGRG00000010490;ENSBGRG00000025616	0.100248	0.377483	biological_process
GO:0060037	pharyngeal system development	2	713	11	14392	0.00280505	0.000764314	3.67002	ENSBGRG00000009313;ENSBGRG00000020801	ENSBGRG00000009313;ENSBGRG00000020801	0.100248	0.377483	biological_process
GO:0001502	cartilage condensation	2	713	11	14392	0.00280505	0.000764314	3.67002	ENSBGRG00000009561;ENSBGRG00000026479	ENSBGRG00000009561;ENSBGRG00000026479	0.100248	0.377483	biological_process
GO:0048593	camera-type eye morphogenesis	2	713	11	14392	0.00280505	0.000764314	3.67002	ENSBGRG00000007837;ENSBGRG00000003473	ENSBGRG00000007837;ENSBGRG00000003473	0.100248	0.377483	biological_process
GO:0001894	tissue homeostasis	2	713	11	14392	0.00280505	0.000764314	3.67002	ENSBGRG00000026479;ENSBGRG00000012753	ENSBGRG00000026479;ENSBGRG00000012753	0.100248	0.377483	biological_process
GO:0035640	exploration behavior	2	713	11	14392	0.00280505	0.000764314	3.67002	ENSBGRG00000023604;ENSBGRG00000022502	ENSBGRG00000023604;ENSBGRG00000022502	0.100248	0.377483	biological_process
GO:0045109	intermediate filament organization	2	713	11	14392	0.00280505	0.000764314	3.67002	ENSBGRG00000015920;ENSBGRG00000015850	ENSBGRG00000015920;ENSBGRG00000015850	0.100248	0.377483	biological_process
GO:1904646	cellular response to amyloid-beta	2	713	11	14392	0.00280505	0.000764314	3.67002	ENSBGRG00000017734;ENSBGRG00000023500	ENSBGRG00000017734;ENSBGRG00000023500	0.100248	0.377483	biological_process
GO:0002052	positive regulation of neuroblast proliferation	2	713	11	14392	0.00280505	0.000764314	3.67002	ENSBGRG00000009570;ENSBGRG00000008928	ENSBGRG00000009570;ENSBGRG00000008928	0.100248	0.377483	biological_process
GO:0097120	receptor localization to synapse	2	713	11	14392	0.00280505	0.000764314	3.67002	ENSBGRG00000007643;ENSBGRG00000003457	ENSBGRG00000007643;ENSBGRG00000003457	0.100248	0.377483	biological_process
GO:0016322	neuron remodeling	2	713	11	14392	0.00280505	0.000764314	3.67002	ENSBGRG00000003384;ENSBGRG00000022596	ENSBGRG00000003384;ENSBGRG00000022596	0.100248	0.377483	biological_process
GO:0043171	peptide catabolic process	2	713	11	14392	0.00280505	0.000764314	3.67002	ENSBGRG00000006001;ENSBGRG00000012624	ENSBGRG00000006001;ENSBGRG00000012624	0.100248	0.377483	biological_process
GO:0043087	regulation of GTPase activity	5	713	50	14392	0.00701262	0.00347415	2.01851	ENSBGRG00000017734;ENSBGRG00000021386;ENSBGRG00000003058;ENSBGRG00000010052;ENSBGRG00000000197	ENSBGRG00000017734;ENSBGRG00000021386;ENSBGRG00000003058;ENSBGRG00000010052;ENSBGRG00000000197	0.100265	0.377483	biological_process
GO:0030509	BMP signaling pathway	5	713	50	14392	0.00701262	0.00347415	2.01851	ENSBGRG00000021533;ENSBGRG00000019828;ENSBGRG00000012753;ENSBGRG00000022589;ENSBGRG00000022668	ENSBGRG00000021533;ENSBGRG00000019828;ENSBGRG00000012753;ENSBGRG00000022589;ENSBGRG00000022668	0.100265	0.377483	biological_process
GO:0009791	post-embryonic development	5	713	50	14392	0.00701262	0.00347415	2.01851	ENSBGRG00000020231;ENSBGRG00000008541;ENSBGRG00000008760;ENSBGRG00000019350;ENSBGRG00000022589	ENSBGRG00000020231;ENSBGRG00000008541;ENSBGRG00000008760;ENSBGRG00000019350;ENSBGRG00000022589	0.100265	0.377483	biological_process
GO:0048027	mRNA 5'-UTR binding	3	689	23	14058	0.00435414	0.00163608	2.66132	ENSBGRG00000016486;ENSBGRG00000000352;ENSBGRG00000002494	ENSBGRG00000016486;ENSBGRG00000000352;ENSBGRG00000002494	0.100357	0.433074	molecular_function
GO:0042056	chemoattractant activity	3	689	23	14058	0.00435414	0.00163608	2.66132	ENSBGRG00000011039;ENSBGRG00000022589;ENSBGRG00000008928	ENSBGRG00000011039;ENSBGRG00000022589;ENSBGRG00000008928	0.100357	0.433074	molecular_function
GO:0001932	regulation of protein phosphorylation	4	713	36	14392	0.0056101	0.00250139	2.24279	ENSBGRG00000015120;ENSBGRG00000015449;ENSBGRG00000021638;ENSBGRG00000003668	ENSBGRG00000015120;ENSBGRG00000015449;ENSBGRG00000021638;ENSBGRG00000003668	0.10083	0.377483	biological_process
GO:0042060	wound healing	4	713	36	14392	0.0056101	0.00250139	2.24279	ENSBGRG00000001407;ENSBGRG00000023453;ENSBGRG00000024258;ENSBGRG00000003247	ENSBGRG00000001407;ENSBGRG00000023453;ENSBGRG00000024258;ENSBGRG00000003247	0.10083	0.377483	biological_process
GO:0045596	negative regulation of cell differentiation	4	713	36	14392	0.0056101	0.00250139	2.24279	ENSBGRG00000004041;ENSBGRG00000002743;ENSBGRG00000019841;ENSBGRG00000020801	ENSBGRG00000004041;ENSBGRG00000002743;ENSBGRG00000019841;ENSBGRG00000020801	0.10083	0.377483	biological_process
GO:0042552	myelination	4	713	36	14392	0.0056101	0.00250139	2.24279	ENSBGRG00000020166;ENSBGRG00000010278;ENSBGRG00000001470;ENSBGRG00000022644	ENSBGRG00000020166;ENSBGRG00000010278;ENSBGRG00000001470;ENSBGRG00000022644	0.10083	0.377483	biological_process
GO:0035019	somatic stem cell population maintenance	3	713	23	14392	0.00420757	0.00159811	2.63284	ENSBGRG00000026479;ENSBGRG00000019841;ENSBGRG00000022183	ENSBGRG00000026479;ENSBGRG00000019841;ENSBGRG00000022183	0.102851	0.380732	biological_process
GO:0001707	mesoderm formation	3	713	23	14392	0.00420757	0.00159811	2.63284	ENSBGRG00000023965;ENSBGRG00000012753;ENSBGRG00000016962	ENSBGRG00000023965;ENSBGRG00000012753;ENSBGRG00000016962	0.102851	0.380732	biological_process
GO:0008654	phospholipid biosynthetic process	3	713	23	14392	0.00420757	0.00159811	2.63284	ENSBGRG00000018364;ENSBGRG00000008483;ENSBGRG00000007151	ENSBGRG00000018364;ENSBGRG00000008483;ENSBGRG00000007151	0.102851	0.380732	biological_process
GO:0007187	G protein-coupled receptor signaling pathway, coupled to cyclic nucleotide second messenger	3	713	23	14392	0.00420757	0.00159811	2.63284	ENSBGRG00000017028;ENSBGRG00000025141;ENSBGRG00000018513	ENSBGRG00000017028;ENSBGRG00000025141;ENSBGRG00000018513	0.102851	0.380732	biological_process
GO:0048469	cell maturation	3	713	23	14392	0.00420757	0.00159811	2.63284	ENSBGRG00000007158;ENSBGRG00000000478;ENSBGRG00000022644	ENSBGRG00000007158;ENSBGRG00000000478;ENSBGRG00000022644	0.102851	0.380732	biological_process
GO:0001518	voltage-gated sodium channel complex	2	810	11	16074	0.00246914	0.000684335	3.60808	ENSBGRG00000022950;ENSBGRG00000023014	ENSBGRG00000022950;ENSBGRG00000023014	0.103202	0.461385	cellular_component
GO:0031093	platelet alpha granule lumen	2	810	11	16074	0.00246914	0.000684335	3.60808	ENSBGRG00000022987;ENSBGRG00000008928	ENSBGRG00000022987;ENSBGRG00000008928	0.103202	0.461385	cellular_component
GO:0004930	G protein-coupled receptor activity	18	689	266	14058	0.0261248	0.0189216	1.38069	ENSBGRG00000015840;ENSBGRG00000019092;ENSBGRG00000003810;ENSBGRG00000018513;ENSBGRG00000001407;ENSBGRG00000022596;ENSBGRG00000003888;ENSBGRG00000020949;ENSBGRG00000025141;ENSBGRG00000000269;ENSBGRG00000009343;ENSBGRG00000014316;ENSBGRG00000004725;ENSBGRG00000016226;ENSBGRG00000005783;ENSBGRG00000009570;ENSBGRG00000017258;ENSBGRG00000000260	ENSBGRG00000015840;ENSBGRG00000019092;ENSBGRG00000003810;ENSBGRG00000018513;ENSBGRG00000001407;ENSBGRG00000022596;ENSBGRG00000003888;ENSBGRG00000020949;ENSBGRG00000025141;ENSBGRG00000000269;ENSBGRG00000009343;ENSBGRG00000014316;ENSBGRG00000004725;ENSBGRG00000016226;ENSBGRG00000005783;ENSBGRG00000009570;ENSBGRG00000017258;ENSBGRG00000000260	0.103937	0.444515	molecular_function
GO:0005925	focal adhesion	13	810	175	16074	0.0160494	0.0108871	1.47416	ENSBGRG00000003810;ENSBGRG00000014060;ENSBGRG00000011750;ENSBGRG00000018148;ENSBGRG00000026744;ENSBGRG00000008572;ENSBGRG00000009668;ENSBGRG00000003960;ENSBGRG00000009881;ENSBGRG00000001314;ENSBGRG00000004087;ENSBGRG00000022788;ENSBGRG00000019205	ENSBGRG00000003810;ENSBGRG00000014060;ENSBGRG00000011750;ENSBGRG00000018148;ENSBGRG00000026744;ENSBGRG00000008572;ENSBGRG00000009668;ENSBGRG00000003960;ENSBGRG00000009881;ENSBGRG00000001314;ENSBGRG00000004087;ENSBGRG00000022788;ENSBGRG00000019205	0.1046	0.461385	cellular_component
GO:0030017	sarcomere	4	810	36	16074	0.00493827	0.00223964	2.20494	ENSBGRG00000022019;ENSBGRG00000020599;ENSBGRG00000006675;ENSBGRG00000020862	ENSBGRG00000022019;ENSBGRG00000020599;ENSBGRG00000006675;ENSBGRG00000020862	0.105704	0.461385	cellular_component
GO:0006955	immune response	15	713	213	14392	0.0210379	0.0147999	1.42149	ENSBGRG00000005035;ENSBGRG00000014797;ENSBGRG00000019844;ENSBGRG00000007089;ENSBGRG00000011902;ENSBGRG00000023965;ENSBGRG00000020949;ENSBGRG00000019242;ENSBGRG00000014028;ENSBGRG00000001345;ENSBGRG00000009334;ENSBGRG00000017039;ENSBGRG00000014578;ENSBGRG00000017761;ENSBGRG00000004809	ENSBGRG00000005035;ENSBGRG00000014797;ENSBGRG00000019844;ENSBGRG00000007089;ENSBGRG00000011902;ENSBGRG00000023965;ENSBGRG00000020949;ENSBGRG00000019242;ENSBGRG00000014028;ENSBGRG00000001345;ENSBGRG00000009334;ENSBGRG00000017039;ENSBGRG00000014578;ENSBGRG00000017761;ENSBGRG00000004809	0.108186	0.399586	biological_process
GO:0009611	response to wounding	4	713	37	14392	0.0056101	0.00257087	2.18218	ENSBGRG00000024353;ENSBGRG00000012888;ENSBGRG00000012496;ENSBGRG00000004537	ENSBGRG00000024353;ENSBGRG00000012888;ENSBGRG00000012496;ENSBGRG00000004537	0.108866	0.4012	biological_process
GO:0014069	postsynaptic density	16	810	227	16074	0.0197531	0.0141222	1.39873	ENSBGRG00000017734;ENSBGRG00000016883;ENSBGRG00000007758;ENSBGRG00000003810;ENSBGRG00000018056;ENSBGRG00000009313;ENSBGRG00000007643;ENSBGRG00000003457;ENSBGRG00000005394;ENSBGRG00000017805;ENSBGRG00000020983;ENSBGRG00000007401;ENSBGRG00000015645;ENSBGRG00000009570;ENSBGRG00000004215;ENSBGRG00000025403	ENSBGRG00000017734;ENSBGRG00000016883;ENSBGRG00000007758;ENSBGRG00000003810;ENSBGRG00000018056;ENSBGRG00000009313;ENSBGRG00000007643;ENSBGRG00000003457;ENSBGRG00000005394;ENSBGRG00000017805;ENSBGRG00000020983;ENSBGRG00000007401;ENSBGRG00000015645;ENSBGRG00000009570;ENSBGRG00000004215;ENSBGRG00000025403	0.110613	0.476371	cellular_component
GO:0001102	RNA polymerase II activating transcription factor binding	3	689	24	14058	0.00435414	0.00170721	2.55044	ENSBGRG00000023452;ENSBGRG00000023965;ENSBGRG00000022183	ENSBGRG00000023452;ENSBGRG00000023965;ENSBGRG00000022183	0.110721	0.464414	molecular_function
GO:0070207	protein homotrimerization	3	713	24	14392	0.00420757	0.00166759	2.52314	ENSBGRG00000016867;ENSBGRG00000018545;ENSBGRG00000001655	ENSBGRG00000016867;ENSBGRG00000018545;ENSBGRG00000001655	0.11343	0.408286	biological_process
GO:0016239	positive regulation of macroautophagy	3	713	24	14392	0.00420757	0.00166759	2.52314	ENSBGRG00000002168;ENSBGRG00000024972;ENSBGRG00000023842	ENSBGRG00000002168;ENSBGRG00000024972;ENSBGRG00000023842	0.11343	0.408286	biological_process
GO:0031295	T cell costimulation	3	713	24	14392	0.00420757	0.00166759	2.52314	ENSBGRG00000022867;ENSBGRG00000013255;ENSBGRG00000004087	ENSBGRG00000022867;ENSBGRG00000013255;ENSBGRG00000004087	0.11343	0.408286	biological_process
GO:0050890	cognition	3	713	24	14392	0.00420757	0.00166759	2.52314	ENSBGRG00000008455;ENSBGRG00000022502;ENSBGRG00000008990	ENSBGRG00000008455;ENSBGRG00000022502;ENSBGRG00000008990	0.11343	0.408286	biological_process
GO:0070888	E-box binding	4	689	38	14058	0.00580551	0.00270309	2.14774	ENSBGRG00000018699;ENSBGRG00000012753;ENSBGRG00000024132;ENSBGRG00000019152	ENSBGRG00000018699;ENSBGRG00000012753;ENSBGRG00000024132;ENSBGRG00000019152	0.113812	0.464414	molecular_function
GO:0000400	four-way junction DNA binding	2	689	12	14058	0.00290276	0.000853606	3.40058	ENSBGRG00000023671;ENSBGRG00000016132	ENSBGRG00000023671;ENSBGRG00000016132	0.114407	0.464414	molecular_function
GO:0015106	bicarbonate transmembrane transporter activity	2	689	12	14058	0.00290276	0.000853606	3.40058	ENSBGRG00000003733;ENSBGRG00000020568	ENSBGRG00000003733;ENSBGRG00000020568	0.114407	0.464414	molecular_function
GO:0043236	laminin binding	2	689	12	14058	0.00290276	0.000853606	3.40058	ENSBGRG00000022738;ENSBGRG00000019277	ENSBGRG00000022738;ENSBGRG00000019277	0.114407	0.464414	molecular_function
GO:0004622	lysophospholipase activity	2	689	12	14058	0.00290276	0.000853606	3.40058	ENSBGRG00000004910;ENSBGRG00000011063	ENSBGRG00000004910;ENSBGRG00000011063	0.114407	0.464414	molecular_function
GO:0010596	negative regulation of endothelial cell migration	2	713	12	14392	0.00280505	0.000833797	3.36419	ENSBGRG00000002168;ENSBGRG00000003810	ENSBGRG00000002168;ENSBGRG00000003810	0.116489	0.408286	biological_process
GO:0046597	negative regulation of viral entry into host cell	2	713	12	14392	0.00280505	0.000833797	3.36419	ENSBGRG00000014578;ENSBGRG00000014797	ENSBGRG00000014578;ENSBGRG00000014797	0.116489	0.408286	biological_process
GO:0046839	phospholipid dephosphorylation	2	713	12	14392	0.00280505	0.000833797	3.36419	ENSBGRG00000007167;ENSBGRG00000006168	ENSBGRG00000007167;ENSBGRG00000006168	0.116489	0.408286	biological_process
GO:0035456	response to interferon-beta	2	713	12	14392	0.00280505	0.000833797	3.36419	ENSBGRG00000014578;ENSBGRG00000014797	ENSBGRG00000014578;ENSBGRG00000014797	0.116489	0.408286	biological_process
GO:0031954	positive regulation of protein autophosphorylation	2	713	12	14392	0.00280505	0.000833797	3.36419	ENSBGRG00000004629;ENSBGRG00000008928	ENSBGRG00000004629;ENSBGRG00000008928	0.116489	0.408286	biological_process
GO:0051963	regulation of synapse assembly	2	713	12	14392	0.00280505	0.000833797	3.36419	ENSBGRG00000003810;ENSBGRG00000026654	ENSBGRG00000003810;ENSBGRG00000026654	0.116489	0.408286	biological_process
GO:0032793	positive regulation of CREB transcription factor activity	2	713	12	14392	0.00280505	0.000833797	3.36419	ENSBGRG00000019689;ENSBGRG00000010957	ENSBGRG00000019689;ENSBGRG00000010957	0.116489	0.408286	biological_process
GO:0019433	triglyceride catabolic process	2	713	12	14392	0.00280505	0.000833797	3.36419	ENSBGRG00000011063;ENSBGRG00000003668	ENSBGRG00000011063;ENSBGRG00000003668	0.116489	0.408286	biological_process
GO:0032897	negative regulation of viral transcription	2	713	12	14392	0.00280505	0.000833797	3.36419	ENSBGRG00000014578;ENSBGRG00000014797	ENSBGRG00000014578;ENSBGRG00000014797	0.116489	0.408286	biological_process
GO:0030048	actin filament-based movement	2	713	12	14392	0.00280505	0.000833797	3.36419	ENSBGRG00000020599;ENSBGRG00000019447	ENSBGRG00000020599;ENSBGRG00000019447	0.116489	0.408286	biological_process
GO:0048663	neuron fate commitment	2	713	12	14392	0.00280505	0.000833797	3.36419	ENSBGRG00000024829;ENSBGRG00000022589	ENSBGRG00000024829;ENSBGRG00000022589	0.116489	0.408286	biological_process
GO:2000649	regulation of sodium ion transmembrane transporter activity	2	713	12	14392	0.00280505	0.000833797	3.36419	ENSBGRG00000022950;ENSBGRG00000017097	ENSBGRG00000022950;ENSBGRG00000017097	0.116489	0.408286	biological_process
GO:0043542	endothelial cell migration	2	713	12	14392	0.00280505	0.000833797	3.36419	ENSBGRG00000016859;ENSBGRG00000013709	ENSBGRG00000016859;ENSBGRG00000013709	0.116489	0.408286	biological_process
GO:0001935	endothelial cell proliferation	2	713	12	14392	0.00280505	0.000833797	3.36419	ENSBGRG00000013709;ENSBGRG00000003668	ENSBGRG00000013709;ENSBGRG00000003668	0.116489	0.408286	biological_process
GO:0086010	membrane depolarization during action potential	2	713	12	14392	0.00280505	0.000833797	3.36419	ENSBGRG00000007753;ENSBGRG00000023014	ENSBGRG00000007753;ENSBGRG00000023014	0.116489	0.408286	biological_process
GO:0014002	astrocyte development	2	713	12	14392	0.00280505	0.000833797	3.36419	ENSBGRG00000016686;ENSBGRG00000022644	ENSBGRG00000016686;ENSBGRG00000022644	0.116489	0.408286	biological_process
GO:0045725	positive regulation of glycogen biosynthetic process	2	713	12	14392	0.00280505	0.000833797	3.36419	ENSBGRG00000000290;ENSBGRG00000013185	ENSBGRG00000000290;ENSBGRG00000013185	0.116489	0.408286	biological_process
GO:0045780	positive regulation of bone resorption	2	713	12	14392	0.00280505	0.000833797	3.36419	ENSBGRG00000005035;ENSBGRG00000020407	ENSBGRG00000005035;ENSBGRG00000020407	0.116489	0.408286	biological_process
GO:0007588	excretion	2	713	12	14392	0.00280505	0.000833797	3.36419	ENSBGRG00000024284;ENSBGRG00000005559	ENSBGRG00000024284;ENSBGRG00000005559	0.116489	0.408286	biological_process
GO:0042593	glucose homeostasis	7	713	83	14392	0.00981767	0.00576709	1.70236	ENSBGRG00000016457;ENSBGRG00000009313;ENSBGRG00000006392;ENSBGRG00000013185;ENSBGRG00000023500;ENSBGRG00000006805;ENSBGRG00000026430	ENSBGRG00000016457;ENSBGRG00000009313;ENSBGRG00000006392;ENSBGRG00000013185;ENSBGRG00000023500;ENSBGRG00000006805;ENSBGRG00000026430	0.116724	0.408286	biological_process
GO:0050885	neuromuscular process controlling balance	4	713	38	14392	0.0056101	0.00264036	2.12475	ENSBGRG00000012349;ENSBGRG00000015920;ENSBGRG00000005411;ENSBGRG00000015850	ENSBGRG00000012349;ENSBGRG00000015920;ENSBGRG00000005411;ENSBGRG00000015850	0.117179	0.409012	biological_process
GO:0098686	hippocampal mossy fiber to CA3 synapse	3	810	24	16074	0.0037037	0.00149309	2.48056	ENSBGRG00000019689;ENSBGRG00000013255;ENSBGRG00000012244	ENSBGRG00000019689;ENSBGRG00000013255;ENSBGRG00000012244	0.117842	0.496329	cellular_component
GO:0030334	regulation of cell migration	6	713	68	14392	0.00841515	0.00472485	1.78104	ENSBGRG00000022973;ENSBGRG00000018545;ENSBGRG00000022183;ENSBGRG00000015645;ENSBGRG00000026654;ENSBGRG00000000763	ENSBGRG00000022973;ENSBGRG00000018545;ENSBGRG00000022183;ENSBGRG00000015645;ENSBGRG00000026654;ENSBGRG00000000763	0.119832	0.416511	biological_process
GO:0006979	response to oxidative stress	6	713	68	14392	0.00841515	0.00472485	1.78104	ENSBGRG00000003388;ENSBGRG00000018043;ENSBGRG00000010778;ENSBGRG00000012136;ENSBGRG00000026430;ENSBGRG00000017761	ENSBGRG00000003388;ENSBGRG00000018043;ENSBGRG00000010778;ENSBGRG00000012136;ENSBGRG00000026430;ENSBGRG00000017761	0.119832	0.416511	biological_process
GO:0033268	node of Ranvier	2	810	12	16074	0.00246914	0.000746547	3.30741	ENSBGRG00000010358;ENSBGRG00000010278	ENSBGRG00000010358;ENSBGRG00000010278	0.119856	0.496329	cellular_component
GO:0098688	parallel fiber to Purkinje cell synapse	2	810	12	16074	0.00246914	0.000746547	3.30741	ENSBGRG00000016886;ENSBGRG00000019084	ENSBGRG00000016886;ENSBGRG00000019084	0.119856	0.496329	cellular_component
GO:0008138	protein tyrosine/serine/threonine phosphatase activity	4	689	39	14058	0.00580551	0.00277422	2.09266	ENSBGRG00000023452;ENSBGRG00000017142;ENSBGRG00000019532;ENSBGRG00000006675	ENSBGRG00000023452;ENSBGRG00000017142;ENSBGRG00000019532;ENSBGRG00000006675	0.122192	0.491847	molecular_function
GO:0006887	exocytosis	7	713	84	14392	0.00981767	0.00583658	1.68209	ENSBGRG00000004493;ENSBGRG00000005667;ENSBGRG00000010735;ENSBGRG00000014299;ENSBGRG00000015645;ENSBGRG00000022294;ENSBGRG00000017413	ENSBGRG00000004493;ENSBGRG00000005667;ENSBGRG00000010735;ENSBGRG00000014299;ENSBGRG00000015645;ENSBGRG00000022294;ENSBGRG00000017413	0.122244	0.424003	biological_process
GO:0035725	sodium ion transmembrane transport	3	713	25	14392	0.00420757	0.00173708	2.42222	ENSBGRG00000022950;ENSBGRG00000023014;ENSBGRG00000019871	ENSBGRG00000022950;ENSBGRG00000023014;ENSBGRG00000019871	0.124401	0.427887	biological_process
GO:0045786	negative regulation of cell cycle	3	713	25	14392	0.00420757	0.00173708	2.42222	ENSBGRG00000009678;ENSBGRG00000022589;ENSBGRG00000005394	ENSBGRG00000009678;ENSBGRG00000022589;ENSBGRG00000005394	0.124401	0.427887	biological_process
GO:0071407	cellular response to organic cyclic compound	3	713	25	14392	0.00420757	0.00173708	2.42222	ENSBGRG00000007982;ENSBGRG00000001078;ENSBGRG00000002594	ENSBGRG00000007982;ENSBGRG00000001078;ENSBGRG00000002594	0.124401	0.427887	biological_process
GO:0001657	ureteric bud development	3	713	25	14392	0.00420757	0.00173708	2.42222	ENSBGRG00000023965;ENSBGRG00000019152;ENSBGRG00000000017	ENSBGRG00000023965;ENSBGRG00000019152;ENSBGRG00000000017	0.124401	0.427887	biological_process
GO:0050680	negative regulation of epithelial cell proliferation	4	713	39	14392	0.0056101	0.00270984	2.07027	ENSBGRG00000009313;ENSBGRG00000001078;ENSBGRG00000026479;ENSBGRG00000022589	ENSBGRG00000009313;ENSBGRG00000001078;ENSBGRG00000026479;ENSBGRG00000022589	0.125759	0.43166	biological_process
GO:0031982	vesicle	6	810	68	16074	0.00740741	0.00423043	1.75098	ENSBGRG00000009629;ENSBGRG00000012349;ENSBGRG00000025935;ENSBGRG00000002304;ENSBGRG00000005066;ENSBGRG00000012616	ENSBGRG00000009629;ENSBGRG00000012349;ENSBGRG00000025935;ENSBGRG00000002304;ENSBGRG00000005066;ENSBGRG00000012616	0.127135	0.519804	cellular_component
GO:0008195	phosphatidate phosphatase activity	2	689	13	14058	0.00290276	0.00092474	3.139	ENSBGRG00000007167;ENSBGRG00000006168	ENSBGRG00000007167;ENSBGRG00000006168	0.130991	0.51012	molecular_function
GO:0000146	microfilament motor activity	2	689	13	14058	0.00290276	0.00092474	3.139	ENSBGRG00000020599;ENSBGRG00000019447	ENSBGRG00000020599;ENSBGRG00000019447	0.130991	0.51012	molecular_function
GO:0015108	chloride transmembrane transporter activity	2	689	13	14058	0.00290276	0.00092474	3.139	ENSBGRG00000003733;ENSBGRG00000020568	ENSBGRG00000003733;ENSBGRG00000020568	0.130991	0.51012	molecular_function
GO:0015179	L-amino acid transmembrane transporter activity	2	689	13	14058	0.00290276	0.00092474	3.139	ENSBGRG00000012434;ENSBGRG00000003777	ENSBGRG00000012434;ENSBGRG00000003777	0.130991	0.51012	molecular_function
GO:0043679	axon terminus	4	810	39	16074	0.00493827	0.00242628	2.03533	ENSBGRG00000017734;ENSBGRG00000016686;ENSBGRG00000018513;ENSBGRG00000008572	ENSBGRG00000017734;ENSBGRG00000016686;ENSBGRG00000018513;ENSBGRG00000008572	0.131594	0.52475	cellular_component
GO:0016328	lateral plasma membrane	4	810	39	16074	0.00493827	0.00242628	2.03533	ENSBGRG00000017028;ENSBGRG00000005559;ENSBGRG00000018545;ENSBGRG00000010087	ENSBGRG00000017028;ENSBGRG00000005559;ENSBGRG00000018545;ENSBGRG00000010087	0.131594	0.52475	cellular_component
GO:0007218	neuropeptide signaling pathway	6	713	70	14392	0.00841515	0.00486381	1.73015	ENSBGRG00000023572;ENSBGRG00000025882;ENSBGRG00000020763;ENSBGRG00000020949;ENSBGRG00000009343;ENSBGRG00000009334	ENSBGRG00000023572;ENSBGRG00000025882;ENSBGRG00000020763;ENSBGRG00000020949;ENSBGRG00000009343;ENSBGRG00000009334	0.132529	0.4359	biological_process
GO:0030705	cytoskeleton-dependent intracellular transport	2	713	13	14392	0.00280505	0.00090328	3.10541	ENSBGRG00000015120;ENSBGRG00000015449	ENSBGRG00000015120;ENSBGRG00000015449	0.133331	0.4359	biological_process
GO:0050795	regulation of behavior	2	713	13	14392	0.00280505	0.00090328	3.10541	ENSBGRG00000012888;ENSBGRG00000004537	ENSBGRG00000012888;ENSBGRG00000004537	0.133331	0.4359	biological_process
GO:0021522	spinal cord motor neuron differentiation	2	713	13	14392	0.00280505	0.00090328	3.10541	ENSBGRG00000009313;ENSBGRG00000015069	ENSBGRG00000009313;ENSBGRG00000015069	0.133331	0.4359	biological_process
GO:1903779	regulation of cardiac conduction	2	713	13	14392	0.00280505	0.00090328	3.10541	ENSBGRG00000001280;ENSBGRG00000025371	ENSBGRG00000001280;ENSBGRG00000025371	0.133331	0.4359	biological_process
GO:0015718	monocarboxylic acid transport	2	713	13	14392	0.00280505	0.00090328	3.10541	ENSBGRG00000024018;ENSBGRG00000024648	ENSBGRG00000024018;ENSBGRG00000024648	0.133331	0.4359	biological_process
GO:0035455	response to interferon-alpha	2	713	13	14392	0.00280505	0.00090328	3.10541	ENSBGRG00000014578;ENSBGRG00000014797	ENSBGRG00000014578;ENSBGRG00000014797	0.133331	0.4359	biological_process
GO:0090141	positive regulation of mitochondrial fission	2	713	13	14392	0.00280505	0.00090328	3.10541	ENSBGRG00000002168;ENSBGRG00000023842	ENSBGRG00000002168;ENSBGRG00000023842	0.133331	0.4359	biological_process
GO:0051497	negative regulation of stress fiber assembly	2	713	13	14392	0.00280505	0.00090328	3.10541	ENSBGRG00000025306;ENSBGRG00000008727	ENSBGRG00000025306;ENSBGRG00000008727	0.133331	0.4359	biological_process
GO:0023019	signal transduction involved in regulation of gene expression	2	713	13	14392	0.00280505	0.00090328	3.10541	ENSBGRG00000024258;ENSBGRG00000023965	ENSBGRG00000024258;ENSBGRG00000023965	0.133331	0.4359	biological_process
GO:0001954	positive regulation of cell-matrix adhesion	2	713	13	14392	0.00280505	0.00090328	3.10541	ENSBGRG00000002952;ENSBGRG00000011484	ENSBGRG00000002952;ENSBGRG00000011484	0.133331	0.4359	biological_process
GO:0071880	adenylate cyclase-activating adrenergic receptor signaling pathway	2	713	13	14392	0.00280505	0.00090328	3.10541	ENSBGRG00000000703;ENSBGRG00000018331	ENSBGRG00000000703;ENSBGRG00000018331	0.133331	0.4359	biological_process
GO:0030240	skeletal muscle thin filament assembly	2	713	13	14392	0.00280505	0.00090328	3.10541	ENSBGRG00000022019;ENSBGRG00000020862	ENSBGRG00000022019;ENSBGRG00000020862	0.133331	0.4359	biological_process
GO:1904837	beta-catenin-TCF complex assembly	2	713	13	14392	0.00280505	0.00090328	3.10541	ENSBGRG00000006205;ENSBGRG00000014025	ENSBGRG00000006205;ENSBGRG00000014025	0.133331	0.4359	biological_process
GO:0051602	response to electrical stimulus	2	713	13	14392	0.00280505	0.00090328	3.10541	ENSBGRG00000018513;ENSBGRG00000000290	ENSBGRG00000018513;ENSBGRG00000000290	0.133331	0.4359	biological_process
GO:0015693	magnesium ion transport	2	713	13	14392	0.00280505	0.00090328	3.10541	ENSBGRG00000001082;ENSBGRG00000008990	ENSBGRG00000001082;ENSBGRG00000008990	0.133331	0.4359	biological_process
GO:0060384	innervation	2	713	13	14392	0.00280505	0.00090328	3.10541	ENSBGRG00000024353;ENSBGRG00000000613	ENSBGRG00000024353;ENSBGRG00000000613	0.133331	0.4359	biological_process
GO:0031641	regulation of myelination	2	713	13	14392	0.00280505	0.00090328	3.10541	ENSBGRG00000016918;ENSBGRG00000002743	ENSBGRG00000016918;ENSBGRG00000002743	0.133331	0.4359	biological_process
GO:0010575	positive regulation of vascular endothelial growth factor production	2	713	13	14392	0.00280505	0.00090328	3.10541	ENSBGRG00000015792;ENSBGRG00000024353	ENSBGRG00000015792;ENSBGRG00000024353	0.133331	0.4359	biological_process
GO:0040037	negative regulation of fibroblast growth factor receptor signaling pathway	2	713	13	14392	0.00280505	0.00090328	3.10541	ENSBGRG00000024353;ENSBGRG00000017087	ENSBGRG00000024353;ENSBGRG00000017087	0.133331	0.4359	biological_process
GO:0048514	blood vessel morphogenesis	2	713	13	14392	0.00280505	0.00090328	3.10541	ENSBGRG00000004087;ENSBGRG00000020801	ENSBGRG00000004087;ENSBGRG00000020801	0.133331	0.4359	biological_process
GO:0022409	positive regulation of cell-cell adhesion	2	713	13	14392	0.00280505	0.00090328	3.10541	ENSBGRG00000015184;ENSBGRG00000007186	ENSBGRG00000015184;ENSBGRG00000007186	0.133331	0.4359	biological_process
GO:0009314	response to radiation	2	713	13	14392	0.00280505	0.00090328	3.10541	ENSBGRG00000018699;ENSBGRG00000003247	ENSBGRG00000018699;ENSBGRG00000003247	0.133331	0.4359	biological_process
GO:1901379	regulation of potassium ion transmembrane transport	2	713	13	14392	0.00280505	0.00090328	3.10541	ENSBGRG00000003420;ENSBGRG00000018093	ENSBGRG00000003420;ENSBGRG00000018093	0.133331	0.4359	biological_process
GO:0043010	camera-type eye development	4	713	40	14392	0.0056101	0.00277932	2.01851	ENSBGRG00000006565;ENSBGRG00000014228;ENSBGRG00000002743;ENSBGRG00000018765	ENSBGRG00000006565;ENSBGRG00000014228;ENSBGRG00000002743;ENSBGRG00000018765	0.134595	0.438553	biological_process
GO:0006813	potassium ion transport	5	713	55	14392	0.00701262	0.00382157	1.83501	ENSBGRG00000017097;ENSBGRG00000009357;ENSBGRG00000024284;ENSBGRG00000003394;ENSBGRG00000010579	ENSBGRG00000017097;ENSBGRG00000009357;ENSBGRG00000024284;ENSBGRG00000003394;ENSBGRG00000010579	0.13546	0.438553	biological_process
GO:0045727	positive regulation of translation	5	713	55	14392	0.00701262	0.00382157	1.83501	ENSBGRG00000010031;ENSBGRG00000024702;ENSBGRG00000012092;ENSBGRG00000006779;ENSBGRG00000016486	ENSBGRG00000010031;ENSBGRG00000024702;ENSBGRG00000012092;ENSBGRG00000006779;ENSBGRG00000016486	0.13546	0.438553	biological_process
GO:0002548	monocyte chemotaxis	3	713	26	14392	0.00420757	0.00180656	2.32905	ENSBGRG00000017028;ENSBGRG00000005035;ENSBGRG00000002952	ENSBGRG00000017028;ENSBGRG00000005035;ENSBGRG00000002952	0.135736	0.438553	biological_process
GO:0032868	response to insulin	3	713	26	14392	0.00420757	0.00180656	2.32905	ENSBGRG00000000290;ENSBGRG00000020066;ENSBGRG00000013185	ENSBGRG00000000290;ENSBGRG00000020066;ENSBGRG00000013185	0.135736	0.438553	biological_process
GO:0046034	ATP metabolic process	3	713	26	14392	0.00420757	0.00180656	2.32905	ENSBGRG00000020599;ENSBGRG00000005559;ENSBGRG00000014422	ENSBGRG00000020599;ENSBGRG00000005559;ENSBGRG00000014422	0.135736	0.438553	biological_process
GO:0043204	perikaryon	8	810	101	16074	0.00987654	0.00628344	1.57184	ENSBGRG00000017734;ENSBGRG00000016883;ENSBGRG00000010533;ENSBGRG00000019968;ENSBGRG00000021376;ENSBGRG00000019828;ENSBGRG00000012244;ENSBGRG00000009344	ENSBGRG00000017734;ENSBGRG00000016883;ENSBGRG00000010533;ENSBGRG00000019968;ENSBGRG00000021376;ENSBGRG00000019828;ENSBGRG00000012244;ENSBGRG00000009344	0.136827	0.532698	cellular_component
GO:0016471	vacuolar proton-transporting V-type ATPase complex	2	810	13	16074	0.00246914	0.000808759	3.05299	ENSBGRG00000016311;ENSBGRG00000005559	ENSBGRG00000016311;ENSBGRG00000005559	0.137111	0.532698	cellular_component
GO:0005783	endoplasmic reticulum	42	810	701	16074	0.0518519	0.0436108	1.18897	ENSBGRG00000023680;ENSBGRG00000019050;ENSBGRG00000000817;ENSBGRG00000013709;ENSBGRG00000003344;ENSBGRG00000019828;ENSBGRG00000004432;ENSBGRG00000022918;ENSBGRG00000009334;ENSBGRG00000017761;ENSBGRG00000005425;ENSBGRG00000010266;ENSBGRG00000020121;ENSBGRG00000003388;ENSBGRG00000026395;ENSBGRG00000024220;ENSBGRG00000002177;ENSBGRG00000008483;ENSBGRG00000017087;ENSBGRG00000026764;ENSBGRG00000021386;…	ENSBGRG00000023680;ENSBGRG00000019050;ENSBGRG00000000817;ENSBGRG00000013709;ENSBGRG00000003344;ENSBGRG00000019828;ENSBGRG00000004432;ENSBGRG00000022918;ENSBGRG00000009334;ENSBGRG00000017761;ENSBGRG00000005425;ENSBGRG00000010266;ENSBGRG00000020121;ENSBGRG00000003388;ENSBGRG00000026395;ENSBGRG00000024220;ENSBGRG00000002177;ENSBGRG00000008483;ENSBGRG00000017087;ENSBGRG00000026764;ENSBGRG00000021386;…	0.138534	0.532698	cellular_component
GO:0006351	transcription, DNA-templated	5	713	56	14392	0.00701262	0.00389105	1.80224	ENSBGRG00000004985;ENSBGRG00000004156;ENSBGRG00000012753;ENSBGRG00000005002;ENSBGRG00000021578	ENSBGRG00000004985;ENSBGRG00000004156;ENSBGRG00000012753;ENSBGRG00000005002;ENSBGRG00000021578	0.143084	0.461388	biological_process
GO:0009749	response to glucose	4	713	41	14392	0.0056101	0.0028488	1.96928	ENSBGRG00000010898;ENSBGRG00000005964;ENSBGRG00000006378;ENSBGRG00000026430	ENSBGRG00000010898;ENSBGRG00000005964;ENSBGRG00000006378;ENSBGRG00000026430	0.143675	0.461494	biological_process
GO:0021987	cerebral cortex development	4	713	41	14392	0.0056101	0.0028488	1.96928	ENSBGRG00000009570;ENSBGRG00000012888;ENSBGRG00000004537;ENSBGRG00000003247	ENSBGRG00000009570;ENSBGRG00000012888;ENSBGRG00000004537;ENSBGRG00000003247	0.143675	0.461494	biological_process
GO:0001205	distal enhancer DNA-binding transcription activator activity, RNA polymerase II-specific	3	689	27	14058	0.00435414	0.00192062	2.26705	ENSBGRG00000012753;ENSBGRG00000004703;ENSBGRG00000020815	ENSBGRG00000012753;ENSBGRG00000004703;ENSBGRG00000020815	0.144045	0.54833	molecular_function
GO:0048488	synaptic vesicle endocytosis	3	713	27	14392	0.00420757	0.00187604	2.24279	ENSBGRG00000017805;ENSBGRG00000003457;ENSBGRG00000007825	ENSBGRG00000017805;ENSBGRG00000003457;ENSBGRG00000007825	0.147409	0.469363	biological_process
GO:0071345	cellular response to cytokine stimulus	3	713	27	14392	0.00420757	0.00187604	2.24279	ENSBGRG00000001345;ENSBGRG00000001314;ENSBGRG00000009672	ENSBGRG00000001345;ENSBGRG00000001314;ENSBGRG00000009672	0.147409	0.469363	biological_process
GO:0015095	magnesium ion transmembrane transporter activity	2	689	14	14058	0.00290276	0.000995874	2.91478	ENSBGRG00000001082;ENSBGRG00000008990	ENSBGRG00000001082;ENSBGRG00000008990	0.148078	0.54833	molecular_function
GO:0005261	cation channel activity	2	689	14	14058	0.00290276	0.000995874	2.91478	ENSBGRG00000026016;ENSBGRG00000019964	ENSBGRG00000026016;ENSBGRG00000019964	0.148078	0.54833	molecular_function
GO:0008028	monocarboxylic acid transmembrane transporter activity	2	689	14	14058	0.00290276	0.000995874	2.91478	ENSBGRG00000024018;ENSBGRG00000024648	ENSBGRG00000024018;ENSBGRG00000024648	0.148078	0.54833	molecular_function
GO:0017017	MAP kinase tyrosine/serine/threonine phosphatase activity	2	689	14	14058	0.00290276	0.000995874	2.91478	ENSBGRG00000017142;ENSBGRG00000019532	ENSBGRG00000017142;ENSBGRG00000019532	0.148078	0.54833	molecular_function
GO:0043621	protein self-association	4	689	42	14058	0.00580551	0.00298762	1.94319	ENSBGRG00000023461;ENSBGRG00000015120;ENSBGRG00000015449;ENSBGRG00000017044	ENSBGRG00000023461;ENSBGRG00000015120;ENSBGRG00000015449;ENSBGRG00000017044	0.148816	0.54833	molecular_function
GO:0003707	steroid hormone receptor activity	4	689	42	14058	0.00580551	0.00298762	1.94319	ENSBGRG00000021739;ENSBGRG00000002783;ENSBGRG00000002743;ENSBGRG00000003237	ENSBGRG00000021739;ENSBGRG00000002783;ENSBGRG00000002743;ENSBGRG00000003237	0.148816	0.54833	molecular_function
GO:0030175	filopodium	5	810	56	16074	0.00617284	0.00348389	1.77183	ENSBGRG00000017734;ENSBGRG00000020862;ENSBGRG00000010237;ENSBGRG00000015645;ENSBGRG00000003960	ENSBGRG00000017734;ENSBGRG00000020862;ENSBGRG00000010237;ENSBGRG00000015645;ENSBGRG00000003960	0.150543	0.572065	cellular_component
GO:0010975	regulation of neuron projection development	2	713	14	14392	0.00280505	0.000972763	2.88359	ENSBGRG00000025306;ENSBGRG00000012882	ENSBGRG00000025306;ENSBGRG00000012882	0.150674	0.469363	biological_process
GO:0016024	CDP-diacylglycerol biosynthetic process	2	713	14	14392	0.00280505	0.000972763	2.88359	ENSBGRG00000018364;ENSBGRG00000020797	ENSBGRG00000018364;ENSBGRG00000020797	0.150674	0.469363	biological_process
GO:0030878	thyroid gland development	2	713	14	14392	0.00280505	0.000972763	2.88359	ENSBGRG00000023965;ENSBGRG00000020801	ENSBGRG00000023965;ENSBGRG00000020801	0.150674	0.469363	biological_process
GO:0090023	positive regulation of neutrophil chemotaxis	2	713	14	14392	0.00280505	0.000972763	2.88359	ENSBGRG00000010957;ENSBGRG00000002952	ENSBGRG00000010957;ENSBGRG00000002952	0.150674	0.469363	biological_process
GO:0031110	regulation of microtubule polymerization or depolymerization	2	713	14	14392	0.00280505	0.000972763	2.88359	ENSBGRG00000024659;ENSBGRG00000008727	ENSBGRG00000024659;ENSBGRG00000008727	0.150674	0.469363	biological_process
GO:0030206	chondroitin sulfate biosynthetic process	2	713	14	14392	0.00280505	0.000972763	2.88359	ENSBGRG00000019350;ENSBGRG00000022730	ENSBGRG00000019350;ENSBGRG00000022730	0.150674	0.469363	biological_process
GO:2000251	positive regulation of actin cytoskeleton reorganization	2	713	14	14392	0.00280505	0.000972763	2.88359	ENSBGRG00000012192;ENSBGRG00000011039	ENSBGRG00000012192;ENSBGRG00000011039	0.150674	0.469363	biological_process
GO:0000188	inactivation of MAPK activity	2	713	14	14392	0.00280505	0.000972763	2.88359	ENSBGRG00000017142;ENSBGRG00000019532	ENSBGRG00000017142;ENSBGRG00000019532	0.150674	0.469363	biological_process
GO:0007492	endoderm development	2	713	14	14392	0.00280505	0.000972763	2.88359	ENSBGRG00000023965;ENSBGRG00000022589	ENSBGRG00000023965;ENSBGRG00000022589	0.150674	0.469363	biological_process
GO:0060612	adipose tissue development	2	713	14	14392	0.00280505	0.000972763	2.88359	ENSBGRG00000002783;ENSBGRG00000007158	ENSBGRG00000002783;ENSBGRG00000007158	0.150674	0.469363	biological_process
GO:0015721	bile acid and bile salt transport	2	713	14	14392	0.00280505	0.000972763	2.88359	ENSBGRG00000018545;ENSBGRG00000026430	ENSBGRG00000018545;ENSBGRG00000026430	0.150674	0.469363	biological_process
GO:0055003	cardiac myofibril assembly	2	713	14	14392	0.00280505	0.000972763	2.88359	ENSBGRG00000024258;ENSBGRG00000022019	ENSBGRG00000024258;ENSBGRG00000022019	0.150674	0.469363	biological_process
GO:0016082	synaptic vesicle priming	2	713	14	14392	0.00280505	0.000972763	2.88359	ENSBGRG00000016886;ENSBGRG00000010735	ENSBGRG00000016886;ENSBGRG00000010735	0.150674	0.469363	biological_process
GO:0061001	regulation of dendritic spine morphogenesis	2	713	14	14392	0.00280505	0.000972763	2.88359	ENSBGRG00000017734;ENSBGRG00000015645	ENSBGRG00000017734;ENSBGRG00000015645	0.150674	0.469363	biological_process
GO:0007219	Notch signaling pathway	7	713	89	14392	0.00981767	0.00618399	1.58759	ENSBGRG00000012888;ENSBGRG00000019092;ENSBGRG00000019828;ENSBGRG00000004537;ENSBGRG00000005954;ENSBGRG00000012116;ENSBGRG00000011684	ENSBGRG00000012888;ENSBGRG00000019092;ENSBGRG00000019828;ENSBGRG00000004537;ENSBGRG00000005954;ENSBGRG00000012116;ENSBGRG00000011684	0.151772	0.471894	biological_process
GO:0070382	exocytic vesicle	3	810	27	16074	0.0037037	0.00167973	2.20494	ENSBGRG00000014844;ENSBGRG00000017308;ENSBGRG00000000290	ENSBGRG00000014844;ENSBGRG00000017308;ENSBGRG00000000290	0.152874	0.574165	cellular_component
GO:0032585	multivesicular body membrane	2	810	14	16074	0.00246914	0.000870972	2.83492	ENSBGRG00000010087;ENSBGRG00000004900	ENSBGRG00000010087;ENSBGRG00000004900	0.154863	0.57495	cellular_component
GO:0035115	embryonic forelimb morphogenesis	3	713	28	14392	0.00420757	0.00194553	2.16269	ENSBGRG00000004042;ENSBGRG00000003292;ENSBGRG00000015647	ENSBGRG00000004042;ENSBGRG00000003292;ENSBGRG00000015647	0.159393	0.49373	biological_process
GO:0030155	regulation of cell adhesion	3	713	28	14392	0.00420757	0.00194553	2.16269	ENSBGRG00000009344;ENSBGRG00000003384;ENSBGRG00000020399	ENSBGRG00000009344;ENSBGRG00000003384;ENSBGRG00000020399	0.159393	0.49373	biological_process
GO:0042995	cell projection	7	810	89	16074	0.00864197	0.00553689	1.5608	ENSBGRG00000017734;ENSBGRG00000012888;ENSBGRG00000004537;ENSBGRG00000009668;ENSBGRG00000018148;ENSBGRG00000026030;ENSBGRG00000020517	ENSBGRG00000017734;ENSBGRG00000012888;ENSBGRG00000004537;ENSBGRG00000009668;ENSBGRG00000018148;ENSBGRG00000026030;ENSBGRG00000020517	0.161391	0.59238	cellular_component
GO:0005328	neurotransmitter:sodium symporter activity	2	689	15	14058	0.00290276	0.00106701	2.72046	ENSBGRG00000007711;ENSBGRG00000003135	ENSBGRG00000007711;ENSBGRG00000003135	0.16558	0.600855	molecular_function
GO:0030414	peptidase inhibitor activity	2	689	15	14058	0.00290276	0.00106701	2.72046	ENSBGRG00000010259;ENSBGRG00000015926	ENSBGRG00000010259;ENSBGRG00000015926	0.16558	0.600855	molecular_function
GO:1990830	cellular response to leukemia inhibitory factor	6	713	75	14392	0.00841515	0.00521123	1.61481	ENSBGRG00000006977;ENSBGRG00000005035;ENSBGRG00000000254;ENSBGRG00000008928;ENSBGRG00000002743;ENSBGRG00000003960	ENSBGRG00000006977;ENSBGRG00000005035;ENSBGRG00000000254;ENSBGRG00000008928;ENSBGRG00000002743;ENSBGRG00000003960	0.166875	0.506508	biological_process
GO:0060996	dendritic spine development	2	713	15	14392	0.00280505	0.00104225	2.69135	ENSBGRG00000003473;ENSBGRG00000003058	ENSBGRG00000003473;ENSBGRG00000003058	0.168427	0.506508	biological_process
GO:2001222	regulation of neuron migration	2	713	15	14392	0.00280505	0.00104225	2.69135	ENSBGRG00000019205;ENSBGRG00000013927	ENSBGRG00000019205;ENSBGRG00000013927	0.168427	0.506508	biological_process
GO:0042744	hydrogen peroxide catabolic process	2	713	15	14392	0.00280505	0.00104225	2.69135	ENSBGRG00000017761;ENSBGRG00000018043	ENSBGRG00000017761;ENSBGRG00000018043	0.168427	0.506508	biological_process
GO:0010460	positive regulation of heart rate	2	713	15	14392	0.00280505	0.00104225	2.69135	ENSBGRG00000023243;ENSBGRG00000012783	ENSBGRG00000023243;ENSBGRG00000012783	0.168427	0.506508	biological_process
GO:0042307	positive regulation of protein import into nucleus	2	713	15	14392	0.00280505	0.00104225	2.69135	ENSBGRG00000009570;ENSBGRG00000022244	ENSBGRG00000009570;ENSBGRG00000022244	0.168427	0.506508	biological_process
GO:0045765	regulation of angiogenesis	2	713	15	14392	0.00280505	0.00104225	2.69135	ENSBGRG00000011484;ENSBGRG00000026203	ENSBGRG00000011484;ENSBGRG00000026203	0.168427	0.506508	biological_process
GO:0045598	regulation of fat cell differentiation	2	713	15	14392	0.00280505	0.00104225	2.69135	ENSBGRG00000002783;ENSBGRG00000001078	ENSBGRG00000002783;ENSBGRG00000001078	0.168427	0.506508	biological_process
GO:0030517	negative regulation of axon extension	2	713	15	14392	0.00280505	0.00104225	2.69135	ENSBGRG00000001699;ENSBGRG00000026654	ENSBGRG00000001699;ENSBGRG00000026654	0.168427	0.506508	biological_process
GO:0086002	cardiac muscle cell action potential involved in contraction	2	713	15	14392	0.00280505	0.00104225	2.69135	ENSBGRG00000007753;ENSBGRG00000022950	ENSBGRG00000007753;ENSBGRG00000022950	0.168427	0.506508	biological_process
GO:0036342	post-anal tail morphogenesis	2	713	15	14392	0.00280505	0.00104225	2.69135	ENSBGRG00000007982;ENSBGRG00000019350	ENSBGRG00000007982;ENSBGRG00000019350	0.168427	0.506508	biological_process
GO:0050930	induction of positive chemotaxis	2	713	15	14392	0.00280505	0.00104225	2.69135	ENSBGRG00000011039;ENSBGRG00000008928	ENSBGRG00000011039;ENSBGRG00000008928	0.168427	0.506508	biological_process
GO:0032148	activation of protein kinase B activity	2	713	15	14392	0.00280505	0.00104225	2.69135	ENSBGRG00000012192;ENSBGRG00000011039	ENSBGRG00000012192;ENSBGRG00000011039	0.168427	0.506508	biological_process
GO:0055007	cardiac muscle cell differentiation	2	713	15	14392	0.00280505	0.00104225	2.69135	ENSBGRG00000008760;ENSBGRG00000022589	ENSBGRG00000008760;ENSBGRG00000022589	0.168427	0.506508	biological_process
GO:0007276	gamete generation	2	713	15	14392	0.00280505	0.00104225	2.69135	ENSBGRG00000010108;ENSBGRG00000008521	ENSBGRG00000010108;ENSBGRG00000008521	0.168427	0.506508	biological_process
GO:0045664	regulation of neuron differentiation	2	713	15	14392	0.00280505	0.00104225	2.69135	ENSBGRG00000003457;ENSBGRG00000011039	ENSBGRG00000003457;ENSBGRG00000011039	0.168427	0.506508	biological_process
GO:0060291	long-term synaptic potentiation	3	713	29	14392	0.00420757	0.00201501	2.08812	ENSBGRG00000005411;ENSBGRG00000003457;ENSBGRG00000018513	ENSBGRG00000005411;ENSBGRG00000003457;ENSBGRG00000018513	0.171661	0.513428	biological_process
GO:0071363	cellular response to growth factor stimulus	3	713	29	14392	0.00420757	0.00201501	2.08812	ENSBGRG00000008993;ENSBGRG00000022806;ENSBGRG00000016857	ENSBGRG00000008993;ENSBGRG00000022806;ENSBGRG00000016857	0.171661	0.513428	biological_process
GO:0051480	regulation of cytosolic calcium ion concentration	3	713	29	14392	0.00420757	0.00201501	2.08812	ENSBGRG00000019689;ENSBGRG00000025371;ENSBGRG00000019084	ENSBGRG00000019689;ENSBGRG00000025371;ENSBGRG00000019084	0.171661	0.513428	biological_process
GO:0044798	nuclear transcription factor complex	2	810	15	16074	0.00246914	0.000933184	2.64593	ENSBGRG00000015914;ENSBGRG00000007158	ENSBGRG00000015914;ENSBGRG00000007158	0.173018	0.62792	cellular_component
GO:0007264	small GTPase mediated signal transduction	5	713	60	14392	0.00701262	0.00416898	1.68209	ENSBGRG00000017494;ENSBGRG00000016946;ENSBGRG00000009656;ENSBGRG00000012601;ENSBGRG00000015972	ENSBGRG00000017494;ENSBGRG00000016946;ENSBGRG00000009656;ENSBGRG00000012601;ENSBGRG00000015972	0.175321	0.522483	biological_process
GO:0045666	positive regulation of neuron differentiation	5	713	60	14392	0.00701262	0.00416898	1.68209	ENSBGRG00000024132;ENSBGRG00000002594;ENSBGRG00000022589;ENSBGRG00000021289;ENSBGRG00000015914	ENSBGRG00000024132;ENSBGRG00000002594;ENSBGRG00000022589;ENSBGRG00000021289;ENSBGRG00000015914	0.175321	0.522483	biological_process
GO:0030672	synaptic vesicle membrane	5	810	59	16074	0.00617284	0.00367052	1.68173	ENSBGRG00000016886;ENSBGRG00000026605;ENSBGRG00000021237;ENSBGRG00000007825;ENSBGRG00000008549	ENSBGRG00000016886;ENSBGRG00000026605;ENSBGRG00000021237;ENSBGRG00000007825;ENSBGRG00000008549	0.175395	0.629472	cellular_component
GO:0046332	SMAD binding	4	689	45	14058	0.00580551	0.00320102	1.81364	ENSBGRG00000003463;ENSBGRG00000013466;ENSBGRG00000023965;ENSBGRG00000003247	ENSBGRG00000003463;ENSBGRG00000013466;ENSBGRG00000023965;ENSBGRG00000003247	0.177431	0.614724	molecular_function
GO:0045892	negative regulation of transcription, DNA-templated	23	713	378	14392	0.0322581	0.0262646	1.2282	ENSBGRG00000013709;ENSBGRG00000012116;ENSBGRG00000008760;ENSBGRG00000022183;ENSBGRG00000021739;ENSBGRG00000009981;ENSBGRG00000015957;ENSBGRG00000007158;ENSBGRG00000012753;ENSBGRG00000022426;ENSBGRG00000026878;ENSBGRG00000009479;ENSBGRG00000022589;ENSBGRG00000009570;ENSBGRG00000001656;ENSBGRG00000002028;ENSBGRG00000024132;ENSBGRG00000014025;ENSBGRG00000020815;ENSBGRG00000009313;ENSBGRG00000026479;…	ENSBGRG00000013709;ENSBGRG00000012116;ENSBGRG00000008760;ENSBGRG00000022183;ENSBGRG00000021739;ENSBGRG00000009981;ENSBGRG00000015957;ENSBGRG00000007158;ENSBGRG00000012753;ENSBGRG00000022426;ENSBGRG00000026878;ENSBGRG00000009479;ENSBGRG00000022589;ENSBGRG00000009570;ENSBGRG00000001656;ENSBGRG00000002028;ENSBGRG00000024132;ENSBGRG00000014025;ENSBGRG00000020815;ENSBGRG00000009313;ENSBGRG00000026479;…	0.180467	0.536849	biological_process
GO:0046934	phosphatidylinositol-4,5-bisphosphate 3-kinase activity	2	689	16	14058	0.00290276	0.00113814	2.55044	ENSBGRG00000024258;ENSBGRG00000013185	ENSBGRG00000024258;ENSBGRG00000013185	0.183415	0.614724	molecular_function
GO:0005104	fibroblast growth factor receptor binding	2	689	16	14058	0.00290276	0.00113814	2.55044	ENSBGRG00000019205;ENSBGRG00000008572	ENSBGRG00000019205;ENSBGRG00000008572	0.183415	0.614724	molecular_function
GO:0008066	glutamate receptor activity	2	689	16	14058	0.00290276	0.00113814	2.55044	ENSBGRG00000012244;ENSBGRG00000026154	ENSBGRG00000012244;ENSBGRG00000026154	0.183415	0.614724	molecular_function
GO:0065003	protein-containing complex assembly	5	713	61	14392	0.00701262	0.00423847	1.65452	ENSBGRG00000015338;ENSBGRG00000026479;ENSBGRG00000007401;ENSBGRG00000017413;ENSBGRG00000003777	ENSBGRG00000015338;ENSBGRG00000026479;ENSBGRG00000007401;ENSBGRG00000017413;ENSBGRG00000003777	0.183782	0.53739	biological_process
GO:0007154	cell communication	3	713	30	14392	0.00420757	0.00208449	2.01851	ENSBGRG00000010780;ENSBGRG00000011868;ENSBGRG00000020166	ENSBGRG00000010780;ENSBGRG00000011868;ENSBGRG00000020166	0.184186	0.53739	biological_process
GO:0032526	response to retinoic acid	3	713	30	14392	0.00420757	0.00208449	2.01851	ENSBGRG00000009313;ENSBGRG00000002743;ENSBGRG00000021638	ENSBGRG00000009313;ENSBGRG00000002743;ENSBGRG00000021638	0.184186	0.53739	biological_process
GO:0008360	regulation of cell shape	8	713	111	14392	0.0112202	0.00771262	1.45478	ENSBGRG00000003480;ENSBGRG00000019447;ENSBGRG00000005972;ENSBGRG00000011750;ENSBGRG00000021386;ENSBGRG00000023842;ENSBGRG00000026582;ENSBGRG00000017028	ENSBGRG00000003480;ENSBGRG00000019447;ENSBGRG00000005972;ENSBGRG00000011750;ENSBGRG00000021386;ENSBGRG00000023842;ENSBGRG00000026582;ENSBGRG00000017028	0.184875	0.53739	biological_process
GO:0010842	retina layer formation	2	713	16	14392	0.00280505	0.00111173	2.52314	ENSBGRG00000021551;ENSBGRG00000026203	ENSBGRG00000021551;ENSBGRG00000026203	0.186508	0.53739	biological_process
GO:0014059	regulation of dopamine secretion	2	713	16	14392	0.00280505	0.00111173	2.52314	ENSBGRG00000026574;ENSBGRG00000017308	ENSBGRG00000026574;ENSBGRG00000017308	0.186508	0.53739	biological_process
GO:0045648	positive regulation of erythrocyte differentiation	2	713	16	14392	0.00280505	0.00111173	2.52314	ENSBGRG00000009678;ENSBGRG00000010422	ENSBGRG00000009678;ENSBGRG00000010422	0.186508	0.53739	biological_process
GO:0009966	regulation of signal transduction	2	713	16	14392	0.00280505	0.00111173	2.52314	ENSBGRG00000011063;ENSBGRG00000009403	ENSBGRG00000011063;ENSBGRG00000009403	0.186508	0.53739	biological_process
GO:0033993	response to lipid	2	713	16	14392	0.00280505	0.00111173	2.52314	ENSBGRG00000002743;ENSBGRG00000019844	ENSBGRG00000002743;ENSBGRG00000019844	0.186508	0.53739	biological_process
GO:0071549	cellular response to dexamethasone stimulus	2	713	16	14392	0.00280505	0.00111173	2.52314	ENSBGRG00000007753;ENSBGRG00000023604	ENSBGRG00000007753;ENSBGRG00000023604	0.186508	0.53739	biological_process
GO:0097193	intrinsic apoptotic signaling pathway	2	713	16	14392	0.00280505	0.00111173	2.52314	ENSBGRG00000018699;ENSBGRG00000001455	ENSBGRG00000018699;ENSBGRG00000001455	0.186508	0.53739	biological_process
GO:0051930	regulation of sensory perception of pain	2	713	16	14392	0.00280505	0.00111173	2.52314	ENSBGRG00000019828;ENSBGRG00000011063	ENSBGRG00000019828;ENSBGRG00000011063	0.186508	0.53739	biological_process
GO:0035904	aorta development	2	713	16	14392	0.00280505	0.00111173	2.52314	ENSBGRG00000008349;ENSBGRG00000000017	ENSBGRG00000008349;ENSBGRG00000000017	0.186508	0.53739	biological_process
GO:1903861	positive regulation of dendrite extension	2	713	16	14392	0.00280505	0.00111173	2.52314	ENSBGRG00000010533;ENSBGRG00000017308	ENSBGRG00000010533;ENSBGRG00000017308	0.186508	0.53739	biological_process
GO:0007616	long-term memory	2	713	16	14392	0.00280505	0.00111173	2.52314	ENSBGRG00000019689;ENSBGRG00000012336	ENSBGRG00000019689;ENSBGRG00000012336	0.186508	0.53739	biological_process
GO:1990138	neuron projection extension	2	713	16	14392	0.00280505	0.00111173	2.52314	ENSBGRG00000008572;ENSBGRG00000001314	ENSBGRG00000008572;ENSBGRG00000001314	0.186508	0.53739	biological_process
GO:0008306	associative learning	2	713	16	14392	0.00280505	0.00111173	2.52314	ENSBGRG00000012882;ENSBGRG00000005411	ENSBGRG00000012882;ENSBGRG00000005411	0.186508	0.53739	biological_process
GO:2000463	positive regulation of excitatory postsynaptic potential	2	713	16	14392	0.00280505	0.00111173	2.52314	ENSBGRG00000012349;ENSBGRG00000003457	ENSBGRG00000012349;ENSBGRG00000003457	0.186508	0.53739	biological_process
GO:0005768	endosome	13	810	196	16074	0.0160494	0.0121936	1.31621	ENSBGRG00000003480;ENSBGRG00000010087;ENSBGRG00000016457;ENSBGRG00000018072;ENSBGRG00000020690;ENSBGRG00000005969;ENSBGRG00000023500;ENSBGRG00000016115;ENSBGRG00000017308;ENSBGRG00000009479;ENSBGRG00000023842;ENSBGRG00000003076;ENSBGRG00000009949	ENSBGRG00000003480;ENSBGRG00000010087;ENSBGRG00000016457;ENSBGRG00000018072;ENSBGRG00000020690;ENSBGRG00000005969;ENSBGRG00000023500;ENSBGRG00000016115;ENSBGRG00000017308;ENSBGRG00000009479;ENSBGRG00000023842;ENSBGRG00000003076;ENSBGRG00000009949	0.190533	0.672303	cellular_component
GO:1903561	extracellular vesicle	2	810	16	16074	0.00246914	0.000995396	2.48056	ENSBGRG00000017439;ENSBGRG00000006189	ENSBGRG00000017439;ENSBGRG00000006189	0.191492	0.672303	cellular_component
GO:0031098	stress-activated protein kinase signaling cascade	4	713	46	14392	0.0056101	0.00319622	1.75523	ENSBGRG00000026459;ENSBGRG00000023567;ENSBGRG00000015120;ENSBGRG00000015449	ENSBGRG00000026459;ENSBGRG00000023567;ENSBGRG00000015120;ENSBGRG00000015449	0.192327	0.53835	biological_process
GO:0001085	RNA polymerase II transcription factor binding	3	689	31	14058	0.00435414	0.00220515	1.97453	ENSBGRG00000015338;ENSBGRG00000006238;ENSBGRG00000020159	ENSBGRG00000015338;ENSBGRG00000006238;ENSBGRG00000020159	0.192718	0.614724	molecular_function
GO:0051028	mRNA transport	5	713	63	14392	0.00701262	0.00437743	1.60199	ENSBGRG00000004082;ENSBGRG00000000352;ENSBGRG00000001431;ENSBGRG00000010370;ENSBGRG00000002494	ENSBGRG00000004082;ENSBGRG00000000352;ENSBGRG00000001431;ENSBGRG00000010370;ENSBGRG00000002494	0.201137	0.53835	biological_process
GO:0017022	myosin binding	2	689	17	14058	0.00290276	0.00120928	2.40041	ENSBGRG00000016486;ENSBGRG00000020862	ENSBGRG00000016486;ENSBGRG00000020862	0.201507	0.614724	molecular_function
GO:0070412	R-SMAD binding	2	689	17	14058	0.00290276	0.00120928	2.40041	ENSBGRG00000023965;ENSBGRG00000004703	ENSBGRG00000023965;ENSBGRG00000004703	0.201507	0.614724	molecular_function
GO:0042923	neuropeptide binding	2	689	17	14058	0.00290276	0.00120928	2.40041	ENSBGRG00000020949;ENSBGRG00000009343	ENSBGRG00000020949;ENSBGRG00000009343	0.201507	0.614724	molecular_function
GO:0030594	neurotransmitter receptor activity	2	689	17	14058	0.00290276	0.00120928	2.40041	ENSBGRG00000025141;ENSBGRG00000018513	ENSBGRG00000025141;ENSBGRG00000018513	0.201507	0.614724	molecular_function
GO:0008191	metalloendopeptidase inhibitor activity	2	689	17	14058	0.00290276	0.00120928	2.40041	ENSBGRG00000003292;ENSBGRG00000009054	ENSBGRG00000003292;ENSBGRG00000009054	0.201507	0.614724	molecular_function
GO:0055085	transmembrane transport	4	713	47	14392	0.0056101	0.0032657	1.71788	ENSBGRG00000014557;ENSBGRG00000003447;ENSBGRG00000003733;ENSBGRG00000010183	ENSBGRG00000014557;ENSBGRG00000003447;ENSBGRG00000003733;ENSBGRG00000010183	0.20262	0.53835	biological_process
GO:0007266	Rho protein signal transduction	4	713	47	14392	0.0056101	0.0032657	1.71788	ENSBGRG00000001407;ENSBGRG00000023500;ENSBGRG00000013466;ENSBGRG00000002316	ENSBGRG00000001407;ENSBGRG00000023500;ENSBGRG00000013466;ENSBGRG00000002316	0.20262	0.53835	biological_process
GO:0021983	pituitary gland development	2	713	17	14392	0.00280505	0.00118121	2.37472	ENSBGRG00000022589;ENSBGRG00000002594	ENSBGRG00000022589;ENSBGRG00000002594	0.20484	0.53835	biological_process
GO:1900182	positive regulation of protein localization to nucleus	2	713	17	14392	0.00280505	0.00118121	2.37472	ENSBGRG00000023500;ENSBGRG00000015957	ENSBGRG00000023500;ENSBGRG00000015957	0.20484	0.53835	biological_process
GO:0045671	negative regulation of osteoclast differentiation	2	713	17	14392	0.00280505	0.00118121	2.37472	ENSBGRG00000013432;ENSBGRG00000010422	ENSBGRG00000013432;ENSBGRG00000010422	0.20484	0.53835	biological_process
GO:2001240	negative regulation of extrinsic apoptotic signaling pathway in absence of ligand	2	713	17	14392	0.00280505	0.00118121	2.37472	ENSBGRG00000019228;ENSBGRG00000022844	ENSBGRG00000019228;ENSBGRG00000022844	0.20484	0.53835	biological_process
GO:0001656	metanephros development	2	713	17	14392	0.00280505	0.00118121	2.37472	ENSBGRG00000004042;ENSBGRG00000000017	ENSBGRG00000004042;ENSBGRG00000000017	0.20484	0.53835	biological_process
GO:0009954	proximal/distal pattern formation	2	713	17	14392	0.00280505	0.00118121	2.37472	ENSBGRG00000003864;ENSBGRG00000002594	ENSBGRG00000003864;ENSBGRG00000002594	0.20484	0.53835	biological_process
GO:0090102	cochlea development	2	713	17	14392	0.00280505	0.00118121	2.37472	ENSBGRG00000012192;ENSBGRG00000000613	ENSBGRG00000012192;ENSBGRG00000000613	0.20484	0.53835	biological_process
GO:0009880	embryonic pattern specification	2	713	17	14392	0.00280505	0.00118121	2.37472	ENSBGRG00000023965;ENSBGRG00000000478	ENSBGRG00000023965;ENSBGRG00000000478	0.20484	0.53835	biological_process
GO:0043434	response to peptide hormone	2	713	17	14392	0.00280505	0.00118121	2.37472	ENSBGRG00000017028;ENSBGRG00000013185	ENSBGRG00000017028;ENSBGRG00000013185	0.20484	0.53835	biological_process
GO:0001837	epithelial to mesenchymal transition	2	713	17	14392	0.00280505	0.00118121	2.37472	ENSBGRG00000026479;ENSBGRG00000013709	ENSBGRG00000026479;ENSBGRG00000013709	0.20484	0.53835	biological_process
GO:0043536	positive regulation of blood vessel endothelial cell migration	2	713	17	14392	0.00280505	0.00118121	2.37472	ENSBGRG00000023842;ENSBGRG00000008928	ENSBGRG00000023842;ENSBGRG00000008928	0.20484	0.53835	biological_process
GO:0001786	phosphatidylserine binding	3	689	33	14058	0.00435414	0.00234742	1.85486	ENSBGRG00000014844;ENSBGRG00000017308;ENSBGRG00000003810	ENSBGRG00000014844;ENSBGRG00000017308;ENSBGRG00000003810	0.218412	0.614724	molecular_function
GO:0000165	MAPK cascade	7	713	99	14392	0.00981767	0.00687882	1.42723	ENSBGRG00000019532;ENSBGRG00000009656;ENSBGRG00000018699;ENSBGRG00000017142;ENSBGRG00000013185;ENSBGRG00000003529;ENSBGRG00000024258	ENSBGRG00000019532;ENSBGRG00000009656;ENSBGRG00000018699;ENSBGRG00000017142;ENSBGRG00000013185;ENSBGRG00000003529;ENSBGRG00000024258	0.219361	0.53835	biological_process
GO:0015026	coreceptor activity	2	689	18	14058	0.00290276	0.00128041	2.26705	ENSBGRG00000023500;ENSBGRG00000001314	ENSBGRG00000023500;ENSBGRG00000001314	0.21979	0.614724	molecular_function
GO:0030332	cyclin binding	2	689	18	14058	0.00290276	0.00128041	2.26705	ENSBGRG00000009313;ENSBGRG00000002028	ENSBGRG00000009313;ENSBGRG00000002028	0.21979	0.614724	molecular_function
GO:0017075	syntaxin-1 binding	2	689	18	14058	0.00290276	0.00128041	2.26705	ENSBGRG00000016886;ENSBGRG00000010735	ENSBGRG00000016886;ENSBGRG00000010735	0.21979	0.614724	molecular_function
GO:0045182	translation regulator activity	2	689	18	14058	0.00290276	0.00128041	2.26705	ENSBGRG00000000352;ENSBGRG00000002494	ENSBGRG00000000352;ENSBGRG00000002494	0.21979	0.614724	molecular_function
GO:0005856	cytoskeleton	18	810	292	16074	0.0222222	0.018166	1.22329	ENSBGRG00000025306;ENSBGRG00000010402;ENSBGRG00000026459;ENSBGRG00000010422;ENSBGRG00000023567;ENSBGRG00000011750;ENSBGRG00000018148;ENSBGRG00000002494;ENSBGRG00000009881;ENSBGRG00000021386;ENSBGRG00000017922;ENSBGRG00000011167;ENSBGRG00000009334;ENSBGRG00000026582;ENSBGRG00000002316;ENSBGRG00000017413;ENSBGRG00000023448;ENSBGRG00000003176	ENSBGRG00000025306;ENSBGRG00000010402;ENSBGRG00000026459;ENSBGRG00000010422;ENSBGRG00000023567;ENSBGRG00000011750;ENSBGRG00000018148;ENSBGRG00000002494;ENSBGRG00000009881;ENSBGRG00000021386;ENSBGRG00000017922;ENSBGRG00000011167;ENSBGRG00000009334;ENSBGRG00000026582;ENSBGRG00000002316;ENSBGRG00000017413;ENSBGRG00000023448;ENSBGRG00000003176	0.220785	0.718035	cellular_component
GO:0004385	guanylate kinase activity	1	689	5	14058	0.00145138	0.000355669	4.0807	ENSBGRG00000022867	ENSBGRG00000022867	0.222212	0.614724	molecular_function
GO:0050700	CARD domain binding	1	689	5	14058	0.00145138	0.000355669	4.0807	ENSBGRG00000022867	ENSBGRG00000022867	0.222212	0.614724	molecular_function
GO:0008373	sialyltransferase activity	1	689	5	14058	0.00145138	0.000355669	4.0807	ENSBGRG00000021274	ENSBGRG00000021274	0.222212	0.614724	molecular_function
GO:0050833	pyruvate transmembrane transporter activity	1	689	5	14058	0.00145138	0.000355669	4.0807	ENSBGRG00000024648	ENSBGRG00000024648	0.222212	0.614724	molecular_function
GO:0008517	folic acid transmembrane transporter activity	1	689	5	14058	0.00145138	0.000355669	4.0807	ENSBGRG00000024828	ENSBGRG00000024828	0.222212	0.614724	molecular_function
GO:0016773	phosphotransferase activity, alcohol group as acceptor	1	689	5	14058	0.00145138	0.000355669	4.0807	ENSBGRG00000006392	ENSBGRG00000006392	0.222212	0.614724	molecular_function
GO:0004703	G protein-coupled receptor kinase activity	1	689	5	14058	0.00145138	0.000355669	4.0807	ENSBGRG00000014161	ENSBGRG00000014161	0.222212	0.614724	molecular_function
GO:0004675	transmembrane receptor protein serine/threonine kinase activity	1	689	5	14058	0.00145138	0.000355669	4.0807	ENSBGRG00000012192	ENSBGRG00000012192	0.222212	0.614724	molecular_function
GO:0030550	acetylcholine receptor inhibitor activity	1	689	5	14058	0.00145138	0.000355669	4.0807	ENSBGRG00000005614	ENSBGRG00000005614	0.222212	0.614724	molecular_function
GO:0043199	sulfate binding	1	689	5	14058	0.00145138	0.000355669	4.0807	ENSBGRG00000016612	ENSBGRG00000016612	0.222212	0.614724	molecular_function
GO:0018812	3-hydroxyacyl-CoA dehydratase activity	1	689	5	14058	0.00145138	0.000355669	4.0807	ENSBGRG00000002177	ENSBGRG00000002177	0.222212	0.614724	molecular_function
GO:0015174	basic amino acid transmembrane transporter activity	1	689	5	14058	0.00145138	0.000355669	4.0807	ENSBGRG00000003777	ENSBGRG00000003777	0.222212	0.614724	molecular_function
GO:0003847	1-alkyl-2-acetylglycerophosphocholine esterase activity	1	689	5	14058	0.00145138	0.000355669	4.0807	ENSBGRG00000004910	ENSBGRG00000004910	0.222212	0.614724	molecular_function
GO:0015220	choline transmembrane transporter activity	1	689	5	14058	0.00145138	0.000355669	4.0807	ENSBGRG00000003447	ENSBGRG00000003447	0.222212	0.614724	molecular_function
GO:0001849	complement component C1q binding	1	689	5	14058	0.00145138	0.000355669	4.0807	ENSBGRG00000016322	ENSBGRG00000016322	0.222212	0.614724	molecular_function
GO:0015333	peptide:proton symporter activity	1	689	5	14058	0.00145138	0.000355669	4.0807	ENSBGRG00000004479	ENSBGRG00000004479	0.222212	0.614724	molecular_function
GO:0004983	neuropeptide Y receptor activity	1	689	5	14058	0.00145138	0.000355669	4.0807	ENSBGRG00000003888	ENSBGRG00000003888	0.222212	0.614724	molecular_function
GO:0004065	arylsulfatase activity	1	689	5	14058	0.00145138	0.000355669	4.0807	ENSBGRG00000024353	ENSBGRG00000024353	0.222212	0.614724	molecular_function
GO:0072345	NAADP-sensitive calcium-release channel activity	1	689	5	14058	0.00145138	0.000355669	4.0807	ENSBGRG00000026765	ENSBGRG00000026765	0.222212	0.614724	molecular_function
GO:0004969	histamine receptor activity	1	689	5	14058	0.00145138	0.000355669	4.0807	ENSBGRG00000025141	ENSBGRG00000025141	0.222212	0.614724	molecular_function
GO:0070878	primary miRNA binding	1	689	5	14058	0.00145138	0.000355669	4.0807	ENSBGRG00000023965	ENSBGRG00000023965	0.222212	0.614724	molecular_function
GO:0035673	oligopeptide transmembrane transporter activity	1	689	5	14058	0.00145138	0.000355669	4.0807	ENSBGRG00000004479	ENSBGRG00000004479	0.222212	0.614724	molecular_function
GO:0070584	mitochondrion morphogenesis	2	713	18	14392	0.00280505	0.0012507	2.24279	ENSBGRG00000019447;ENSBGRG00000009672	ENSBGRG00000019447;ENSBGRG00000009672	0.223355	0.53835	biological_process
GO:0046676	negative regulation of insulin secretion	2	713	18	14392	0.00280505	0.0012507	2.24279	ENSBGRG00000020399;ENSBGRG00000013185	ENSBGRG00000020399;ENSBGRG00000013185	0.223355	0.53835	biological_process
GO:0035082	axoneme assembly	2	713	18	14392	0.00280505	0.0012507	2.24279	ENSBGRG00000005878;ENSBGRG00000023448	ENSBGRG00000005878;ENSBGRG00000023448	0.223355	0.53835	biological_process
GO:0021960	anterior commissure morphogenesis	1	713	5	14392	0.00140252	0.000347415	4.03703	ENSBGRG00000018765	ENSBGRG00000018765	0.224378	0.53835	biological_process
GO:0003203	endocardial cushion morphogenesis	1	713	5	14392	0.00140252	0.000347415	4.03703	ENSBGRG00000026479	ENSBGRG00000026479	0.224378	0.53835	biological_process
GO:0015760	glucose-6-phosphate transport	1	713	5	14392	0.00140252	0.000347415	4.03703	ENSBGRG00000006392	ENSBGRG00000006392	0.224378	0.53835	biological_process
GO:0021520	spinal cord motor neuron cell fate specification	1	713	5	14392	0.00140252	0.000347415	4.03703	ENSBGRG00000003864	ENSBGRG00000003864	0.224378	0.53835	biological_process
GO:0050999	regulation of nitric-oxide synthase activity	1	713	5	14392	0.00140252	0.000347415	4.03703	ENSBGRG00000010778	ENSBGRG00000010778	0.224378	0.53835	biological_process
GO:0032000	positive regulation of fatty acid beta-oxidation	1	713	5	14392	0.00140252	0.000347415	4.03703	ENSBGRG00000013185	ENSBGRG00000013185	0.224378	0.53835	biological_process
GO:0048066	developmental pigmentation	1	713	5	14392	0.00140252	0.000347415	4.03703	ENSBGRG00000004703	ENSBGRG00000004703	0.224378	0.53835	biological_process
GO:0060119	inner ear receptor cell development	1	713	5	14392	0.00140252	0.000347415	4.03703	ENSBGRG00000000613	ENSBGRG00000000613	0.224378	0.53835	biological_process
GO:0003143	embryonic heart tube morphogenesis	1	713	5	14392	0.00140252	0.000347415	4.03703	ENSBGRG00000015338	ENSBGRG00000015338	0.224378	0.53835	biological_process
GO:0002003	angiotensin maturation	1	713	5	14392	0.00140252	0.000347415	4.03703	ENSBGRG00000019241	ENSBGRG00000019241	0.224378	0.53835	biological_process
GO:0060385	axonogenesis involved in innervation	1	713	5	14392	0.00140252	0.000347415	4.03703	ENSBGRG00000001314	ENSBGRG00000001314	0.224378	0.53835	biological_process
GO:0060449	bud elongation involved in lung branching	1	713	5	14392	0.00140252	0.000347415	4.03703	ENSBGRG00000022589	ENSBGRG00000022589	0.224378	0.53835	biological_process
GO:0021695	cerebellar cortex development	1	713	5	14392	0.00140252	0.000347415	4.03703	ENSBGRG00000023604	ENSBGRG00000023604	0.224378	0.53835	biological_process
GO:0042271	susceptibility to natural killer cell mediated cytotoxicity	1	713	5	14392	0.00140252	0.000347415	4.03703	ENSBGRG00000004215	ENSBGRG00000004215	0.224378	0.53835	biological_process
GO:0099003	vesicle-mediated transport in synapse	1	713	5	14392	0.00140252	0.000347415	4.03703	ENSBGRG00000010087	ENSBGRG00000010087	0.224378	0.53835	biological_process
GO:0046415	urate metabolic process	1	713	5	14392	0.00140252	0.000347415	4.03703	ENSBGRG00000006392	ENSBGRG00000006392	0.224378	0.53835	biological_process
GO:0099525	presynaptic dense core vesicle exocytosis	1	713	5	14392	0.00140252	0.000347415	4.03703	ENSBGRG00000016886	ENSBGRG00000016886	0.224378	0.53835	biological_process
GO:0002074	extraocular skeletal muscle development	1	713	5	14392	0.00140252	0.000347415	4.03703	ENSBGRG00000022019	ENSBGRG00000022019	0.224378	0.53835	biological_process
GO:0021707	cerebellar granule cell differentiation	1	713	5	14392	0.00140252	0.000347415	4.03703	ENSBGRG00000007656	ENSBGRG00000007656	0.224378	0.53835	biological_process
GO:0010226	response to lithium ion	1	713	5	14392	0.00140252	0.000347415	4.03703	ENSBGRG00000020862	ENSBGRG00000020862	0.224378	0.53835	biological_process
GO:0060022	hard palate development	1	713	5	14392	0.00140252	0.000347415	4.03703	ENSBGRG00000015914	ENSBGRG00000015914	0.224378	0.53835	biological_process
GO:0046323	glucose import	1	713	5	14392	0.00140252	0.000347415	4.03703	ENSBGRG00000026430	ENSBGRG00000026430	0.224378	0.53835	biological_process
GO:0048070	regulation of developmental pigmentation	1	713	5	14392	0.00140252	0.000347415	4.03703	ENSBGRG00000018811	ENSBGRG00000018811	0.224378	0.53835	biological_process
GO:1902842	negative regulation of netrin-activated signaling pathway	1	713	5	14392	0.00140252	0.000347415	4.03703	ENSBGRG00000026654	ENSBGRG00000026654	0.224378	0.53835	biological_process
GO:0060563	neuroepithelial cell differentiation	1	713	5	14392	0.00140252	0.000347415	4.03703	ENSBGRG00000015914	ENSBGRG00000015914	0.224378	0.53835	biological_process
GO:0009913	epidermal cell differentiation	1	713	5	14392	0.00140252	0.000347415	4.03703	ENSBGRG00000002594	ENSBGRG00000002594	0.224378	0.53835	biological_process
GO:0043616	keratinocyte proliferation	1	713	5	14392	0.00140252	0.000347415	4.03703	ENSBGRG00000009313	ENSBGRG00000009313	0.224378	0.53835	biological_process
GO:0048341	paraxial mesoderm formation	1	713	5	14392	0.00140252	0.000347415	4.03703	ENSBGRG00000026430	ENSBGRG00000026430	0.224378	0.53835	biological_process
GO:0048515	spermatid differentiation	1	713	5	14392	0.00140252	0.000347415	4.03703	ENSBGRG00000010204	ENSBGRG00000010204	0.224378	0.53835	biological_process
GO:0042759	long-chain fatty acid biosynthetic process	1	713	5	14392	0.00140252	0.000347415	4.03703	ENSBGRG00000022644	ENSBGRG00000022644	0.224378	0.53835	biological_process
GO:2000664	positive regulation of interleukin-5 secretion	1	713	5	14392	0.00140252	0.000347415	4.03703	ENSBGRG00000010963	ENSBGRG00000010963	0.224378	0.53835	biological_process
GO:0050953	sensory perception of light stimulus	1	713	5	14392	0.00140252	0.000347415	4.03703	ENSBGRG00000007881	ENSBGRG00000007881	0.224378	0.53835	biological_process
GO:1902416	positive regulation of mRNA binding	1	713	5	14392	0.00140252	0.000347415	4.03703	ENSBGRG00000016486	ENSBGRG00000016486	0.224378	0.53835	biological_process
GO:0031062	positive regulation of histone methylation	1	713	5	14392	0.00140252	0.000347415	4.03703	ENSBGRG00000009961	ENSBGRG00000009961	0.224378	0.53835	biological_process
GO:0060323	head morphogenesis	1	713	5	14392	0.00140252	0.000347415	4.03703	ENSBGRG00000000478	ENSBGRG00000000478	0.224378	0.53835	biological_process
GO:2000969	positive regulation of AMPA receptor activity	1	713	5	14392	0.00140252	0.000347415	4.03703	ENSBGRG00000018056	ENSBGRG00000018056	0.224378	0.53835	biological_process
GO:0032754	positive regulation of interleukin-5 production	1	713	5	14392	0.00140252	0.000347415	4.03703	ENSBGRG00000010963	ENSBGRG00000010963	0.224378	0.53835	biological_process
GO:0042403	thyroid hormone metabolic process	1	713	5	14392	0.00140252	0.000347415	4.03703	ENSBGRG00000025793	ENSBGRG00000025793	0.224378	0.53835	biological_process
GO:0006359	regulation of transcription by RNA polymerase III	1	713	5	14392	0.00140252	0.000347415	4.03703	ENSBGRG00000009334	ENSBGRG00000009334	0.224378	0.53835	biological_process
GO:2000648	positive regulation of stem cell proliferation	1	713	5	14392	0.00140252	0.000347415	4.03703	ENSBGRG00000015914	ENSBGRG00000015914	0.224378	0.53835	biological_process
GO:0072205	metanephric collecting duct development	1	713	5	14392	0.00140252	0.000347415	4.03703	ENSBGRG00000022589	ENSBGRG00000022589	0.224378	0.53835	biological_process
GO:0045667	regulation of osteoblast differentiation	1	713	5	14392	0.00140252	0.000347415	4.03703	ENSBGRG00000007997	ENSBGRG00000007997	0.224378	0.53835	biological_process
GO:0003337	mesenchymal to epithelial transition involved in metanephros morphogenesis	1	713	5	14392	0.00140252	0.000347415	4.03703	ENSBGRG00000022589	ENSBGRG00000022589	0.224378	0.53835	biological_process
GO:1903589	positive regulation of blood vessel endothelial cell proliferation involved in sprouting angiogenesis	1	713	5	14392	0.00140252	0.000347415	4.03703	ENSBGRG00000004725	ENSBGRG00000004725	0.224378	0.53835	biological_process
GO:0007530	sex determination	1	713	5	14392	0.00140252	0.000347415	4.03703	ENSBGRG00000019152	ENSBGRG00000019152	0.224378	0.53835	biological_process
GO:0023041	neuronal signal transduction	1	713	5	14392	0.00140252	0.000347415	4.03703	ENSBGRG00000003457	ENSBGRG00000003457	0.224378	0.53835	biological_process
GO:0050427	3'-phosphoadenosine 5'-phosphosulfate metabolic process	1	713	5	14392	0.00140252	0.000347415	4.03703	ENSBGRG00000015511	ENSBGRG00000015511	0.224378	0.53835	biological_process
GO:0015884	folic acid transport	1	713	5	14392	0.00140252	0.000347415	4.03703	ENSBGRG00000024828	ENSBGRG00000024828	0.224378	0.53835	biological_process
GO:0045820	negative regulation of glycolytic process	1	713	5	14392	0.00140252	0.000347415	4.03703	ENSBGRG00000026878	ENSBGRG00000026878	0.224378	0.53835	biological_process
GO:0072673	lamellipodium morphogenesis	1	713	5	14392	0.00140252	0.000347415	4.03703	ENSBGRG00000009881	ENSBGRG00000009881	0.224378	0.53835	biological_process
GO:0051388	positive regulation of neurotrophin TRK receptor signaling pathway	1	713	5	14392	0.00140252	0.000347415	4.03703	ENSBGRG00000009881	ENSBGRG00000009881	0.224378	0.53835	biological_process
GO:0071578	zinc ion import across plasma membrane	1	713	5	14392	0.00140252	0.000347415	4.03703	ENSBGRG00000001456	ENSBGRG00000001456	0.224378	0.53835	biological_process
GO:0048205	COPI coating of Golgi vesicle	1	713	5	14392	0.00140252	0.000347415	4.03703	ENSBGRG00000010266	ENSBGRG00000010266	0.224378	0.53835	biological_process
GO:0048743	positive regulation of skeletal muscle fiber development	1	713	5	14392	0.00140252	0.000347415	4.03703	ENSBGRG00000015647	ENSBGRG00000015647	0.224378	0.53835	biological_process
GO:0032023	trypsinogen activation	1	713	5	14392	0.00140252	0.000347415	4.03703	ENSBGRG00000016612	ENSBGRG00000016612	0.224378	0.53835	biological_process
GO:2000601	positive regulation of Arp2/3 complex-mediated actin nucleation	1	713	5	14392	0.00140252	0.000347415	4.03703	ENSBGRG00000009881	ENSBGRG00000009881	0.224378	0.53835	biological_process
GO:0033085	negative regulation of T cell differentiation in thymus	1	713	5	14392	0.00140252	0.000347415	4.03703	ENSBGRG00000000478	ENSBGRG00000000478	0.224378	0.53835	biological_process
GO:0002903	negative regulation of B cell apoptotic process	1	713	5	14392	0.00140252	0.000347415	4.03703	ENSBGRG00000001456	ENSBGRG00000001456	0.224378	0.53835	biological_process
GO:0030072	peptide hormone secretion	1	713	5	14392	0.00140252	0.000347415	4.03703	ENSBGRG00000012783	ENSBGRG00000012783	0.224378	0.53835	biological_process
GO:0045627	positive regulation of T-helper 1 cell differentiation	1	713	5	14392	0.00140252	0.000347415	4.03703	ENSBGRG00000017028	ENSBGRG00000017028	0.224378	0.53835	biological_process
GO:0010669	epithelial structure maintenance	1	713	5	14392	0.00140252	0.000347415	4.03703	ENSBGRG00000022183	ENSBGRG00000022183	0.224378	0.53835	biological_process
GO:0014839	myoblast migration involved in skeletal muscle regeneration	1	713	5	14392	0.00140252	0.000347415	4.03703	ENSBGRG00000017028	ENSBGRG00000017028	0.224378	0.53835	biological_process
GO:0071476	cellular hypotonic response	1	713	5	14392	0.00140252	0.000347415	4.03703	ENSBGRG00000023567	ENSBGRG00000023567	0.224378	0.53835	biological_process
GO:0010739	positive regulation of protein kinase A signaling	1	713	5	14392	0.00140252	0.000347415	4.03703	ENSBGRG00000012349	ENSBGRG00000012349	0.224378	0.53835	biological_process
GO:0050915	sensory perception of sour taste	1	713	5	14392	0.00140252	0.000347415	4.03703	ENSBGRG00000019964	ENSBGRG00000019964	0.224378	0.53835	biological_process
GO:0032835	glomerulus development	1	713	5	14392	0.00140252	0.000347415	4.03703	ENSBGRG00000019152	ENSBGRG00000019152	0.224378	0.53835	biological_process
GO:0006590	thyroid hormone generation	1	713	5	14392	0.00140252	0.000347415	4.03703	ENSBGRG00000018043	ENSBGRG00000018043	0.224378	0.53835	biological_process
GO:0060371	regulation of atrial cardiac muscle cell membrane depolarization	1	713	5	14392	0.00140252	0.000347415	4.03703	ENSBGRG00000022950	ENSBGRG00000022950	0.224378	0.53835	biological_process
GO:0050702	interleukin-1 beta secretion	1	713	5	14392	0.00140252	0.000347415	4.03703	ENSBGRG00000019844	ENSBGRG00000019844	0.224378	0.53835	biological_process
GO:0071374	cellular response to parathyroid hormone stimulus	1	713	5	14392	0.00140252	0.000347415	4.03703	ENSBGRG00000001078	ENSBGRG00000001078	0.224378	0.53835	biological_process
GO:0060850	regulation of transcription involved in cell fate commitment	1	713	5	14392	0.00140252	0.000347415	4.03703	ENSBGRG00000002783	ENSBGRG00000002783	0.224378	0.53835	biological_process
GO:0045779	negative regulation of bone resorption	1	713	5	14392	0.00140252	0.000347415	4.03703	ENSBGRG00000010422	ENSBGRG00000010422	0.224378	0.53835	biological_process
GO:0090074	negative regulation of protein homodimerization activity	1	713	5	14392	0.00140252	0.000347415	4.03703	ENSBGRG00000001314	ENSBGRG00000001314	0.224378	0.53835	biological_process
GO:0030857	negative regulation of epithelial cell differentiation	1	713	5	14392	0.00140252	0.000347415	4.03703	ENSBGRG00000009570	ENSBGRG00000009570	0.224378	0.53835	biological_process
GO:0060666	dichotomous subdivision of terminal units involved in salivary gland branching	1	713	5	14392	0.00140252	0.000347415	4.03703	ENSBGRG00000020231	ENSBGRG00000020231	0.224378	0.53835	biological_process
GO:0051668	localization within membrane	1	713	5	14392	0.00140252	0.000347415	4.03703	ENSBGRG00000011424	ENSBGRG00000011424	0.224378	0.53835	biological_process
GO:0050801	ion homeostasis	1	713	5	14392	0.00140252	0.000347415	4.03703	ENSBGRG00000023567	ENSBGRG00000023567	0.224378	0.53835	biological_process
GO:0072075	metanephric mesenchyme development	1	713	5	14392	0.00140252	0.000347415	4.03703	ENSBGRG00000021840	ENSBGRG00000021840	0.224378	0.53835	biological_process
GO:0061038	uterus morphogenesis	1	713	5	14392	0.00140252	0.000347415	4.03703	ENSBGRG00000021638	ENSBGRG00000021638	0.224378	0.53835	biological_process
GO:0002043	blood vessel endothelial cell proliferation involved in sprouting angiogenesis	1	713	5	14392	0.00140252	0.000347415	4.03703	ENSBGRG00000022589	ENSBGRG00000022589	0.224378	0.53835	biological_process
GO:0010972	negative regulation of G2/M transition of mitotic cell cycle	1	713	5	14392	0.00140252	0.000347415	4.03703	ENSBGRG00000020043	ENSBGRG00000020043	0.224378	0.53835	biological_process
GO:2001022	positive regulation of response to DNA damage stimulus	1	713	5	14392	0.00140252	0.000347415	4.03703	ENSBGRG00000018699	ENSBGRG00000018699	0.224378	0.53835	biological_process
GO:0060429	epithelium development	1	713	5	14392	0.00140252	0.000347415	4.03703	ENSBGRG00000002743	ENSBGRG00000002743	0.224378	0.53835	biological_process
GO:0061626	pharyngeal arch artery morphogenesis	1	713	5	14392	0.00140252	0.000347415	4.03703	ENSBGRG00000022589	ENSBGRG00000022589	0.224378	0.53835	biological_process
GO:0071372	cellular response to follicle-stimulating hormone stimulus	1	713	5	14392	0.00140252	0.000347415	4.03703	ENSBGRG00000003384	ENSBGRG00000003384	0.224378	0.53835	biological_process
GO:2001171	positive regulation of ATP biosynthetic process	1	713	5	14392	0.00140252	0.000347415	4.03703	ENSBGRG00000009672	ENSBGRG00000009672	0.224378	0.53835	biological_process
GO:0061312	BMP signaling pathway involved in heart development	1	713	5	14392	0.00140252	0.000347415	4.03703	ENSBGRG00000022589	ENSBGRG00000022589	0.224378	0.53835	biological_process
GO:0003198	epithelial to mesenchymal transition involved in endocardial cushion formation	1	713	5	14392	0.00140252	0.000347415	4.03703	ENSBGRG00000019828	ENSBGRG00000019828	0.224378	0.53835	biological_process
GO:0043114	regulation of vascular permeability	1	713	5	14392	0.00140252	0.000347415	4.03703	ENSBGRG00000025141	ENSBGRG00000025141	0.224378	0.53835	biological_process
GO:1901380	negative regulation of potassium ion transmembrane transport	1	713	5	14392	0.00140252	0.000347415	4.03703	ENSBGRG00000023567	ENSBGRG00000023567	0.224378	0.53835	biological_process
GO:0097264	self proteolysis	1	713	5	14392	0.00140252	0.000347415	4.03703	ENSBGRG00000007837	ENSBGRG00000007837	0.224378	0.53835	biological_process
GO:0044320	cellular response to leptin stimulus	1	713	5	14392	0.00140252	0.000347415	4.03703	ENSBGRG00000009672	ENSBGRG00000009672	0.224378	0.53835	biological_process
GO:0008328	ionotropic glutamate receptor complex	1	810	5	16074	0.00123457	0.000311061	3.96889	ENSBGRG00000020983	ENSBGRG00000020983	0.227839	0.718035	cellular_component
GO:0022626	cytosolic ribosome	1	810	5	16074	0.00123457	0.000311061	3.96889	ENSBGRG00000022918	ENSBGRG00000022918	0.227839	0.718035	cellular_component
GO:0098797	plasma membrane protein complex	1	810	5	16074	0.00123457	0.000311061	3.96889	ENSBGRG00000011517	ENSBGRG00000011517	0.227839	0.718035	cellular_component
GO:0005853	eukaryotic translation elongation factor 1 complex	1	810	5	16074	0.00123457	0.000311061	3.96889	ENSBGRG00000009445	ENSBGRG00000009445	0.227839	0.718035	cellular_component
GO:0005579	membrane attack complex	1	810	5	16074	0.00123457	0.000311061	3.96889	ENSBGRG00000024642	ENSBGRG00000024642	0.227839	0.718035	cellular_component
GO:0097386	glial cell projection	1	810	5	16074	0.00123457	0.000311061	3.96889	ENSBGRG00000023014	ENSBGRG00000023014	0.227839	0.718035	cellular_component
GO:0035264	multicellular organism growth	5	713	66	14392	0.00701262	0.00458588	1.52918	ENSBGRG00000006392;ENSBGRG00000000478;ENSBGRG00000008541;ENSBGRG00000002743;ENSBGRG00000009570	ENSBGRG00000006392;ENSBGRG00000000478;ENSBGRG00000008541;ENSBGRG00000002743;ENSBGRG00000009570	0.228135	0.53835	biological_process
GO:0038023	signaling receptor activity	8	689	119	14058	0.011611	0.00846493	1.37166	ENSBGRG00000024932;ENSBGRG00000014060;ENSBGRG00000003457;ENSBGRG00000023500;ENSBGRG00000017805;ENSBGRG00000002743;ENSBGRG00000004809;ENSBGRG00000015376	ENSBGRG00000024932;ENSBGRG00000014060;ENSBGRG00000003457;ENSBGRG00000023500;ENSBGRG00000017805;ENSBGRG00000002743;ENSBGRG00000004809;ENSBGRG00000015376	0.228583	0.614724	molecular_function
GO:0031490	chromatin DNA binding	4	689	50	14058	0.00580551	0.00355669	1.63228	ENSBGRG00000025171;ENSBGRG00000023965;ENSBGRG00000021658;ENSBGRG00000009981	ENSBGRG00000025171;ENSBGRG00000023965;ENSBGRG00000021658;ENSBGRG00000009981	0.22867	0.614724	molecular_function
GO:0005865	striated muscle thin filament	2	810	18	16074	0.00246914	0.00111982	2.20494	ENSBGRG00000022019;ENSBGRG00000020862	ENSBGRG00000022019;ENSBGRG00000020862	0.229088	0.718035	cellular_component
GO:0046777	protein autophosphorylation	8	713	118	14392	0.0112202	0.008199	1.36848	ENSBGRG00000017734;ENSBGRG00000016457;ENSBGRG00000023567;ENSBGRG00000024258;ENSBGRG00000006805;ENSBGRG00000023842;ENSBGRG00000003058;ENSBGRG00000003384	ENSBGRG00000017734;ENSBGRG00000016457;ENSBGRG00000023567;ENSBGRG00000024258;ENSBGRG00000006805;ENSBGRG00000023842;ENSBGRG00000003058;ENSBGRG00000003384	0.230412	0.53835	biological_process
GO:0097110	scaffold protein binding	3	689	34	14058	0.00435414	0.00241855	1.80031	ENSBGRG00000017805;ENSBGRG00000003457;ENSBGRG00000007401	ENSBGRG00000017805;ENSBGRG00000003457;ENSBGRG00000007401	0.231513	0.614724	molecular_function
GO:0015485	cholesterol binding	3	689	34	14058	0.00435414	0.00241855	1.80031	ENSBGRG00000009313;ENSBGRG00000022918;ENSBGRG00000003668	ENSBGRG00000009313;ENSBGRG00000022918;ENSBGRG00000003668	0.231513	0.614724	molecular_function
GO:0098793	presynapse	6	810	82	16074	0.00740741	0.00510141	1.45203	ENSBGRG00000010196;ENSBGRG00000003457;ENSBGRG00000010735;ENSBGRG00000017805;ENSBGRG00000017308;ENSBGRG00000025371	ENSBGRG00000010196;ENSBGRG00000003457;ENSBGRG00000010735;ENSBGRG00000017805;ENSBGRG00000017308;ENSBGRG00000025371	0.231763	0.718035	cellular_component
GO:0044297	cell body	4	810	49	16074	0.00493827	0.0030484	1.61995	ENSBGRG00000007753;ENSBGRG00000017734;ENSBGRG00000018056;ENSBGRG00000020862	ENSBGRG00000007753;ENSBGRG00000017734;ENSBGRG00000018056;ENSBGRG00000020862	0.232661	0.718035	cellular_component
GO:0033138	positive regulation of peptidyl-serine phosphorylation	4	713	50	14392	0.0056101	0.00347415	1.61481	ENSBGRG00000012349;ENSBGRG00000012192;ENSBGRG00000011039;ENSBGRG00000009334	ENSBGRG00000012349;ENSBGRG00000012192;ENSBGRG00000011039;ENSBGRG00000009334	0.234401	0.53835	biological_process
GO:0004252	serine-type endopeptidase activity	10	689	156	14058	0.0145138	0.0110969	1.30792	ENSBGRG00000016859;ENSBGRG00000026590;ENSBGRG00000004493;ENSBGRG00000015612;ENSBGRG00000020040;ENSBGRG00000026570;ENSBGRG00000001749;ENSBGRG00000002897;ENSBGRG00000020646;ENSBGRG00000001280	ENSBGRG00000016859;ENSBGRG00000026590;ENSBGRG00000004493;ENSBGRG00000015612;ENSBGRG00000020040;ENSBGRG00000026570;ENSBGRG00000001749;ENSBGRG00000002897;ENSBGRG00000020646;ENSBGRG00000001280	0.235498	0.614724	molecular_function
GO:0006633	fatty acid biosynthetic process	3	713	34	14392	0.00420757	0.00236242	1.78104	ENSBGRG00000016982;ENSBGRG00000011063;ENSBGRG00000026430	ENSBGRG00000016982;ENSBGRG00000011063;ENSBGRG00000026430	0.236345	0.53835	biological_process
GO:0005667	transcription factor complex	10	810	152	16074	0.0123457	0.00945627	1.30556	ENSBGRG00000006205;ENSBGRG00000015338;ENSBGRG00000014025;ENSBGRG00000023965;ENSBGRG00000020815;ENSBGRG00000012753;ENSBGRG00000002743;ENSBGRG00000022183;ENSBGRG00000026430;ENSBGRG00000001126	ENSBGRG00000006205;ENSBGRG00000015338;ENSBGRG00000014025;ENSBGRG00000023965;ENSBGRG00000020815;ENSBGRG00000012753;ENSBGRG00000002743;ENSBGRG00000022183;ENSBGRG00000026430;ENSBGRG00000001126	0.237182	0.718035	cellular_component
GO:0030659	cytoplasmic vesicle membrane	8	810	117	16074	0.00987654	0.00727883	1.35689	ENSBGRG00000001680;ENSBGRG00000010087;ENSBGRG00000011750;ENSBGRG00000000742;ENSBGRG00000011610;ENSBGRG00000022667;ENSBGRG00000017028;ENSBGRG00000000613	ENSBGRG00000001680;ENSBGRG00000010087;ENSBGRG00000011750;ENSBGRG00000000742;ENSBGRG00000011610;ENSBGRG00000022667;ENSBGRG00000017028;ENSBGRG00000000613	0.237294	0.718035	cellular_component
GO:0004683	calmodulin-dependent protein kinase activity	2	689	19	14058	0.00290276	0.00135154	2.14774	ENSBGRG00000010957;ENSBGRG00000022667	ENSBGRG00000010957;ENSBGRG00000022667	0.238201	0.614724	molecular_function
GO:0009897	external side of plasma membrane	12	810	188	16074	0.0148148	0.0116959	1.26667	ENSBGRG00000004323;ENSBGRG00000007089;ENSBGRG00000014060;ENSBGRG00000006183;ENSBGRG00000003457;ENSBGRG00000008087;ENSBGRG00000003529;ENSBGRG00000024258;ENSBGRG00000022738;ENSBGRG00000001345;ENSBGRG00000017039;ENSBGRG00000004369	ENSBGRG00000004323;ENSBGRG00000007089;ENSBGRG00000014060;ENSBGRG00000006183;ENSBGRG00000003457;ENSBGRG00000008087;ENSBGRG00000003529;ENSBGRG00000024258;ENSBGRG00000022738;ENSBGRG00000001345;ENSBGRG00000017039;ENSBGRG00000004369	0.239943	0.718035	cellular_component
GO:2000352	negative regulation of endothelial cell apoptotic process	2	713	19	14392	0.00280505	0.00132018	2.12475	ENSBGRG00000023842;ENSBGRG00000005750	ENSBGRG00000023842;ENSBGRG00000005750	0.241989	0.53835	biological_process
GO:0006910	phagocytosis, recognition	2	713	19	14392	0.00280505	0.00132018	2.12475	ENSBGRG00000003810;ENSBGRG00000019242	ENSBGRG00000003810;ENSBGRG00000019242	0.241989	0.53835	biological_process
GO:0006893	Golgi to plasma membrane transport	2	713	19	14392	0.00280505	0.00132018	2.12475	ENSBGRG00000005667;ENSBGRG00000017413	ENSBGRG00000005667;ENSBGRG00000017413	0.241989	0.53835	biological_process
GO:0043085	positive regulation of catalytic activity	2	713	19	14392	0.00280505	0.00132018	2.12475	ENSBGRG00000016457;ENSBGRG00000021638	ENSBGRG00000016457;ENSBGRG00000021638	0.241989	0.53835	biological_process
GO:0010906	regulation of glucose metabolic process	2	713	19	14392	0.00280505	0.00132018	2.12475	ENSBGRG00000002783;ENSBGRG00000020066	ENSBGRG00000002783;ENSBGRG00000020066	0.241989	0.53835	biological_process
GO:0050909	sensory perception of taste	2	713	19	14392	0.00280505	0.00132018	2.12475	ENSBGRG00000001078;ENSBGRG00000019844	ENSBGRG00000001078;ENSBGRG00000019844	0.241989	0.53835	biological_process
GO:0019933	cAMP-mediated signaling	2	713	19	14392	0.00280505	0.00132018	2.12475	ENSBGRG00000020763;ENSBGRG00000026479	ENSBGRG00000020763;ENSBGRG00000026479	0.241989	0.53835	biological_process
GO:0006094	gluconeogenesis	2	713	19	14392	0.00280505	0.00132018	2.12475	ENSBGRG00000021376;ENSBGRG00000006392	ENSBGRG00000021376;ENSBGRG00000006392	0.241989	0.53835	biological_process
GO:0046326	positive regulation of glucose import	2	713	19	14392	0.00280505	0.00132018	2.12475	ENSBGRG00000000290;ENSBGRG00000013185	ENSBGRG00000000290;ENSBGRG00000013185	0.241989	0.53835	biological_process
GO:0071773	cellular response to BMP stimulus	2	713	19	14392	0.00280505	0.00132018	2.12475	ENSBGRG00000026479;ENSBGRG00000009514	ENSBGRG00000026479;ENSBGRG00000009514	0.241989	0.53835	biological_process
GO:0050821	protein stabilization	8	713	120	14392	0.0112202	0.00833797	1.34568	ENSBGRG00000017734;ENSBGRG00000003668;ENSBGRG00000023965;ENSBGRG00000001078;ENSBGRG00000002304;ENSBGRG00000011023;ENSBGRG00000001455;ENSBGRG00000009570	ENSBGRG00000017734;ENSBGRG00000003668;ENSBGRG00000023965;ENSBGRG00000001078;ENSBGRG00000002304;ENSBGRG00000011023;ENSBGRG00000001455;ENSBGRG00000009570	0.244106	0.53835	biological_process
GO:0051959	dynein light intermediate chain binding	3	689	35	14058	0.00435414	0.00248969	1.74887	ENSBGRG00000015120;ENSBGRG00000015449;ENSBGRG00000018062	ENSBGRG00000015120;ENSBGRG00000015449;ENSBGRG00000018062	0.244751	0.614724	molecular_function
GO:0000226	microtubule cytoskeleton organization	6	713	85	14392	0.00841515	0.00590606	1.42483	ENSBGRG00000012288;ENSBGRG00000015920;ENSBGRG00000008397;ENSBGRG00000020032;ENSBGRG00000015850;ENSBGRG00000026030	ENSBGRG00000012288;ENSBGRG00000015920;ENSBGRG00000008397;ENSBGRG00000020032;ENSBGRG00000015850;ENSBGRG00000026030	0.244884	0.53835	biological_process
GO:0060326	cell chemotaxis	4	713	51	14392	0.0056101	0.00354363	1.58315	ENSBGRG00000017039;ENSBGRG00000007089;ENSBGRG00000001345;ENSBGRG00000024258	ENSBGRG00000017039;ENSBGRG00000007089;ENSBGRG00000001345;ENSBGRG00000024258	0.245252	0.53835	biological_process
GO:0002244	hematopoietic progenitor cell differentiation	4	713	51	14392	0.0056101	0.00354363	1.58315	ENSBGRG00000023461;ENSBGRG00000009678;ENSBGRG00000024258;ENSBGRG00000022589	ENSBGRG00000023461;ENSBGRG00000009678;ENSBGRG00000024258;ENSBGRG00000022589	0.245252	0.53835	biological_process
GO:0005516	calmodulin binding	11	689	176	14058	0.0159652	0.0125196	1.27522	ENSBGRG00000013546;ENSBGRG00000019447;ENSBGRG00000016886;ENSBGRG00000010957;ENSBGRG00000020599;ENSBGRG00000018545;ENSBGRG00000008575;ENSBGRG00000019084;ENSBGRG00000023500;ENSBGRG00000022667;ENSBGRG00000025371	ENSBGRG00000013546;ENSBGRG00000019447;ENSBGRG00000016886;ENSBGRG00000010957;ENSBGRG00000020599;ENSBGRG00000018545;ENSBGRG00000008575;ENSBGRG00000019084;ENSBGRG00000023500;ENSBGRG00000022667;ENSBGRG00000025371	0.245704	0.614724	molecular_function
GO:0048786	presynaptic active zone	2	810	19	16074	0.00246914	0.00118203	2.08889	ENSBGRG00000016886;ENSBGRG00000012882	ENSBGRG00000016886;ENSBGRG00000012882	0.248075	0.718035	cellular_component
GO:0005875	microtubule associated complex	2	810	19	16074	0.00246914	0.00118203	2.08889	ENSBGRG00000008397;ENSBGRG00000023448	ENSBGRG00000008397;ENSBGRG00000023448	0.248075	0.718035	cellular_component
GO:0001938	positive regulation of endothelial cell proliferation	3	713	35	14392	0.00420757	0.00243191	1.73015	ENSBGRG00000023842;ENSBGRG00000022589;ENSBGRG00000008928	ENSBGRG00000023842;ENSBGRG00000022589;ENSBGRG00000008928	0.249777	0.53835	biological_process
GO:0035914	skeletal muscle cell differentiation	3	713	35	14392	0.00420757	0.00243191	1.73015	ENSBGRG00000012753;ENSBGRG00000015914;ENSBGRG00000007158	ENSBGRG00000012753;ENSBGRG00000015914;ENSBGRG00000007158	0.249777	0.53835	biological_process
GO:0009306	protein secretion	3	713	35	14392	0.00420757	0.00243191	1.73015	ENSBGRG00000026574;ENSBGRG00000024220;ENSBGRG00000001600	ENSBGRG00000026574;ENSBGRG00000024220;ENSBGRG00000001600	0.249777	0.53835	biological_process
GO:0051017	actin filament bundle assembly	3	713	35	14392	0.00420757	0.00243191	1.73015	ENSBGRG00000013546;ENSBGRG00000009668;ENSBGRG00000026582	ENSBGRG00000013546;ENSBGRG00000009668;ENSBGRG00000026582	0.249777	0.53835	biological_process
GO:0008013	beta-catenin binding	4	689	52	14058	0.00580551	0.00369896	1.5695	ENSBGRG00000016883;ENSBGRG00000023965;ENSBGRG00000006205;ENSBGRG00000001126	ENSBGRG00000016883;ENSBGRG00000023965;ENSBGRG00000006205;ENSBGRG00000001126	0.250123	0.614724	molecular_function
GO:0005769	early endosome	13	810	208	16074	0.0160494	0.0129402	1.24028	ENSBGRG00000026395;ENSBGRG00000012133;ENSBGRG00000010087;ENSBGRG00000010652;ENSBGRG00000007089;ENSBGRG00000005969;ENSBGRG00000020544;ENSBGRG00000001345;ENSBGRG00000009479;ENSBGRG00000023842;ENSBGRG00000021386;ENSBGRG00000003733;ENSBGRG00000000197	ENSBGRG00000026395;ENSBGRG00000012133;ENSBGRG00000010087;ENSBGRG00000010652;ENSBGRG00000007089;ENSBGRG00000005969;ENSBGRG00000020544;ENSBGRG00000001345;ENSBGRG00000009479;ENSBGRG00000023842;ENSBGRG00000021386;ENSBGRG00000003733;ENSBGRG00000000197	0.250946	0.718035	cellular_component
GO:0031901	early endosome membrane	7	810	102	16074	0.00864197	0.00634565	1.36187	ENSBGRG00000017734;ENSBGRG00000010087;ENSBGRG00000017028;ENSBGRG00000000610;ENSBGRG00000003384;ENSBGRG00000003733;ENSBGRG00000017413	ENSBGRG00000017734;ENSBGRG00000010087;ENSBGRG00000017028;ENSBGRG00000000610;ENSBGRG00000003384;ENSBGRG00000003733;ENSBGRG00000017413	0.2547	0.718035	cellular_component
GO:0007596	blood coagulation	5	713	69	14392	0.00701262	0.00479433	1.46269	ENSBGRG00000022987;ENSBGRG00000017494;ENSBGRG00000015612;ENSBGRG00000020646;ENSBGRG00000006238	ENSBGRG00000022987;ENSBGRG00000017494;ENSBGRG00000015612;ENSBGRG00000020646;ENSBGRG00000006238	0.256111	0.53835	biological_process
GO:0007229	integrin-mediated signaling pathway	4	713	52	14392	0.0056101	0.00361312	1.5527	ENSBGRG00000014060;ENSBGRG00000003247;ENSBGRG00000001314;ENSBGRG00000003668	ENSBGRG00000014060;ENSBGRG00000003247;ENSBGRG00000001314;ENSBGRG00000003668	0.256212	0.53835	biological_process
GO:0043433	negative regulation of DNA-binding transcription factor activity	4	713	52	14392	0.0056101	0.00361312	1.5527	ENSBGRG00000006011;ENSBGRG00000009313;ENSBGRG00000015957;ENSBGRG00000019974	ENSBGRG00000006011;ENSBGRG00000009313;ENSBGRG00000015957;ENSBGRG00000019974	0.256212	0.53835	biological_process
GO:0031526	brush border membrane	3	810	35	16074	0.0037037	0.00217743	1.70095	ENSBGRG00000007711;ENSBGRG00000009455;ENSBGRG00000019844	ENSBGRG00000007711;ENSBGRG00000009455;ENSBGRG00000019844	0.257881	0.718035	cellular_component
GO:0030291	protein serine/threonine kinase inhibitor activity	1	689	6	14058	0.00145138	0.000426803	3.40058	ENSBGRG00000022230	ENSBGRG00000022230	0.260346	0.614724	molecular_function
GO:0042975	peroxisome proliferator activated receptor binding	1	689	6	14058	0.00145138	0.000426803	3.40058	ENSBGRG00000021578	ENSBGRG00000021578	0.260346	0.614724	molecular_function
GO:0019869	chloride channel inhibitor activity	1	689	6	14058	0.00145138	0.000426803	3.40058	ENSBGRG00000003733	ENSBGRG00000003733	0.260346	0.614724	molecular_function
GO:0032051	clathrin light chain binding	1	689	6	14058	0.00145138	0.000426803	3.40058	ENSBGRG00000010087	ENSBGRG00000010087	0.260346	0.614724	molecular_function
GO:0005337	nucleoside transmembrane transporter activity	1	689	6	14058	0.00145138	0.000426803	3.40058	ENSBGRG00000019655	ENSBGRG00000019655	0.260346	0.614724	molecular_function
GO:0005351	carbohydrate:proton symporter activity	1	689	6	14058	0.00145138	0.000426803	3.40058	ENSBGRG00000022283	ENSBGRG00000022283	0.260346	0.614724	molecular_function
GO:1904680	peptide transmembrane transporter activity	1	689	6	14058	0.00145138	0.000426803	3.40058	ENSBGRG00000004479	ENSBGRG00000004479	0.260346	0.614724	molecular_function
GO:0005092	GDP-dissociation inhibitor activity	1	689	6	14058	0.00145138	0.000426803	3.40058	ENSBGRG00000024972	ENSBGRG00000024972	0.260346	0.614724	molecular_function
GO:0015020	glucuronosyltransferase activity	1	689	6	14058	0.00145138	0.000426803	3.40058	ENSBGRG00000010849	ENSBGRG00000010849	0.260346	0.614724	molecular_function
GO:0043560	insulin receptor substrate binding	1	689	6	14058	0.00145138	0.000426803	3.40058	ENSBGRG00000006805	ENSBGRG00000006805	0.260346	0.614724	molecular_function
GO:0015125	bile acid transmembrane transporter activity	1	689	6	14058	0.00145138	0.000426803	3.40058	ENSBGRG00000018545	ENSBGRG00000018545	0.260346	0.614724	molecular_function
GO:0017151	DEAD/H-box RNA helicase binding	1	689	6	14058	0.00145138	0.000426803	3.40058	ENSBGRG00000023965	ENSBGRG00000023965	0.260346	0.614724	molecular_function
GO:0015280	ligand-gated sodium channel activity	1	689	6	14058	0.00145138	0.000426803	3.40058	ENSBGRG00000019964	ENSBGRG00000019964	0.260346	0.614724	molecular_function
GO:0042379	chemokine receptor binding	1	689	6	14058	0.00145138	0.000426803	3.40058	ENSBGRG00000002952	ENSBGRG00000002952	0.260346	0.614724	molecular_function
GO:0015232	heme transporter activity	1	689	6	14058	0.00145138	0.000426803	3.40058	ENSBGRG00000024828	ENSBGRG00000024828	0.260346	0.614724	molecular_function
GO:0016308	1-phosphatidylinositol-4-phosphate 5-kinase activity	1	689	6	14058	0.00145138	0.000426803	3.40058	ENSBGRG00000002519	ENSBGRG00000002519	0.260346	0.614724	molecular_function
GO:0035591	signaling adaptor activity	1	689	6	14058	0.00145138	0.000426803	3.40058	ENSBGRG00000010898	ENSBGRG00000010898	0.260346	0.614724	molecular_function
GO:0016504	peptidase activator activity	1	689	6	14058	0.00145138	0.000426803	3.40058	ENSBGRG00000000254	ENSBGRG00000000254	0.260346	0.614724	molecular_function
GO:0070324	thyroid hormone binding	1	689	6	14058	0.00145138	0.000426803	3.40058	ENSBGRG00000025793	ENSBGRG00000025793	0.260346	0.614724	molecular_function
GO:0019208	phosphatase regulator activity	1	689	6	14058	0.00145138	0.000426803	3.40058	ENSBGRG00000004703	ENSBGRG00000004703	0.260346	0.614724	molecular_function
GO:0042562	hormone binding	1	689	6	14058	0.00145138	0.000426803	3.40058	ENSBGRG00000025793	ENSBGRG00000025793	0.260346	0.614724	molecular_function
GO:0004653	polypeptide N-acetylgalactosaminyltransferase activity	1	689	6	14058	0.00145138	0.000426803	3.40058	ENSBGRG00000005345	ENSBGRG00000005345	0.260346	0.614724	molecular_function
GO:0034584	piRNA binding	1	689	6	14058	0.00145138	0.000426803	3.40058	ENSBGRG00000010031	ENSBGRG00000010031	0.260346	0.614724	molecular_function
GO:0019215	intermediate filament binding	1	689	6	14058	0.00145138	0.000426803	3.40058	ENSBGRG00000023453	ENSBGRG00000023453	0.260346	0.614724	molecular_function
GO:0042803	protein homodimerization activity	35	689	636	14058	0.0507983	0.0452411	1.12283	ENSBGRG00000023986;ENSBGRG00000020004;ENSBGRG00000007837;ENSBGRG00000008572;ENSBGRG00000019186;ENSBGRG00000002168;ENSBGRG00000009334;ENSBGRG00000025793;ENSBGRG00000009981;ENSBGRG00000023137;ENSBGRG00000020121;ENSBGRG00000020801;ENSBGRG00000008397;ENSBGRG00000018545;ENSBGRG00000017805;ENSBGRG00000004215;ENSBGRG00000011140;ENSBGRG00000020108;ENSBGRG00000014008;ENSBGRG00000024258;ENSBGRG00000011195;…	ENSBGRG00000023986;ENSBGRG00000020004;ENSBGRG00000007837;ENSBGRG00000008572;ENSBGRG00000019186;ENSBGRG00000002168;ENSBGRG00000009334;ENSBGRG00000025793;ENSBGRG00000009981;ENSBGRG00000023137;ENSBGRG00000020121;ENSBGRG00000020801;ENSBGRG00000008397;ENSBGRG00000018545;ENSBGRG00000017805;ENSBGRG00000004215;ENSBGRG00000011140;ENSBGRG00000020108;ENSBGRG00000014008;ENSBGRG00000024258;ENSBGRG00000011195;…	0.260645	0.614724	molecular_function
GO:0048814	regulation of dendrite morphogenesis	2	713	20	14392	0.00280505	0.00138966	2.01851	ENSBGRG00000022596;ENSBGRG00000010898	ENSBGRG00000022596;ENSBGRG00000010898	0.260685	0.53835	biological_process
GO:0032212	positive regulation of telomere maintenance via telomerase	2	713	20	14392	0.00280505	0.00138966	2.01851	ENSBGRG00000004082;ENSBGRG00000010069	ENSBGRG00000004082;ENSBGRG00000010069	0.260685	0.53835	biological_process
GO:0030866	cortical actin cytoskeleton organization	2	713	20	14392	0.00280505	0.00138966	2.01851	ENSBGRG00000022788;ENSBGRG00000017413	ENSBGRG00000022788;ENSBGRG00000017413	0.260685	0.53835	biological_process
GO:0006812	cation transport	2	713	20	14392	0.00280505	0.00138966	2.01851	ENSBGRG00000026016;ENSBGRG00000019964	ENSBGRG00000026016;ENSBGRG00000019964	0.260685	0.53835	biological_process
GO:0030879	mammary gland development	2	713	20	14392	0.00280505	0.00138966	2.01851	ENSBGRG00000009313;ENSBGRG00000002594	ENSBGRG00000009313;ENSBGRG00000002594	0.260685	0.53835	biological_process
GO:0061098	positive regulation of protein tyrosine kinase activity	2	713	20	14392	0.00280505	0.00138966	2.01851	ENSBGRG00000017734;ENSBGRG00000015645	ENSBGRG00000017734;ENSBGRG00000015645	0.260685	0.53835	biological_process
GO:0008589	regulation of smoothened signaling pathway	2	713	20	14392	0.00280505	0.00138966	2.01851	ENSBGRG00000009313;ENSBGRG00000002594	ENSBGRG00000009313;ENSBGRG00000002594	0.260685	0.53835	biological_process
GO:0046856	phosphatidylinositol dephosphorylation	2	713	20	14392	0.00280505	0.00138966	2.01851	ENSBGRG00000010422;ENSBGRG00000025069	ENSBGRG00000010422;ENSBGRG00000025069	0.260685	0.53835	biological_process
GO:0006493	protein O-linked glycosylation	2	713	20	14392	0.00280505	0.00138966	2.01851	ENSBGRG00000005345;ENSBGRG00000009961	ENSBGRG00000005345;ENSBGRG00000009961	0.260685	0.53835	biological_process
GO:0019432	triglyceride biosynthetic process	2	713	20	14392	0.00280505	0.00138966	2.01851	ENSBGRG00000018364;ENSBGRG00000020797	ENSBGRG00000018364;ENSBGRG00000020797	0.260685	0.53835	biological_process
GO:0018230	peptidyl-L-cysteine S-palmitoylation	2	713	20	14392	0.00280505	0.00138966	2.01851	ENSBGRG00000020042;ENSBGRG00000007591	ENSBGRG00000020042;ENSBGRG00000007591	0.260685	0.53835	biological_process
GO:0000186	activation of MAPKK activity	2	713	20	14392	0.00280505	0.00138966	2.01851	ENSBGRG00000012957;ENSBGRG00000022589	ENSBGRG00000012957;ENSBGRG00000022589	0.260685	0.53835	biological_process
GO:0030426	growth cone	7	810	103	16074	0.00864197	0.00640786	1.34865	ENSBGRG00000025306;ENSBGRG00000019447;ENSBGRG00000007881;ENSBGRG00000020032;ENSBGRG00000025069;ENSBGRG00000001314;ENSBGRG00000010052	ENSBGRG00000025306;ENSBGRG00000019447;ENSBGRG00000007881;ENSBGRG00000020032;ENSBGRG00000025069;ENSBGRG00000001314;ENSBGRG00000010052	0.262479	0.718035	cellular_component
GO:0032330	regulation of chondrocyte differentiation	1	713	6	14392	0.00140252	0.000416898	3.36419	ENSBGRG00000015647	ENSBGRG00000015647	0.262817	0.53835	biological_process
GO:0060081	membrane hyperpolarization	1	713	6	14392	0.00140252	0.000416898	3.36419	ENSBGRG00000003733	ENSBGRG00000003733	0.262817	0.53835	biological_process
GO:0046135	pyrimidine nucleoside catabolic process	1	713	6	14392	0.00140252	0.000416898	3.36419	ENSBGRG00000006417	ENSBGRG00000006417	0.262817	0.53835	biological_process
GO:0032736	positive regulation of interleukin-13 production	1	713	6	14392	0.00140252	0.000416898	3.36419	ENSBGRG00000010963	ENSBGRG00000010963	0.262817	0.53835	biological_process
GO:0048771	tissue remodeling	1	713	6	14392	0.00140252	0.000416898	3.36419	ENSBGRG00000020646	ENSBGRG00000020646	0.262817	0.53835	biological_process
GO:1904447	folate import across plasma membrane	1	713	6	14392	0.00140252	0.000416898	3.36419	ENSBGRG00000024828	ENSBGRG00000024828	0.262817	0.53835	biological_process
GO:1900227	positive regulation of NLRP3 inflammasome complex assembly	1	713	6	14392	0.00140252	0.000416898	3.36419	ENSBGRG00000019844	ENSBGRG00000019844	0.262817	0.53835	biological_process
GO:0000302	response to reactive oxygen species	1	713	6	14392	0.00140252	0.000416898	3.36419	ENSBGRG00000022918	ENSBGRG00000022918	0.262817	0.53835	biological_process
GO:0001961	positive regulation of cytokine-mediated signaling pathway	1	713	6	14392	0.00140252	0.000416898	3.36419	ENSBGRG00000010963	ENSBGRG00000010963	0.262817	0.53835	biological_process
GO:0000729	DNA double-strand break processing	1	713	6	14392	0.00140252	0.000416898	3.36419	ENSBGRG00000007112	ENSBGRG00000007112	0.262817	0.53835	biological_process
GO:2000045	regulation of G1/S transition of mitotic cell cycle	1	713	6	14392	0.00140252	0.000416898	3.36419	ENSBGRG00000016857	ENSBGRG00000016857	0.262817	0.53835	biological_process
GO:0035988	chondrocyte proliferation	1	713	6	14392	0.00140252	0.000416898	3.36419	ENSBGRG00000000478	ENSBGRG00000000478	0.262817	0.53835	biological_process
GO:0015886	heme transport	1	713	6	14392	0.00140252	0.000416898	3.36419	ENSBGRG00000024828	ENSBGRG00000024828	0.262817	0.53835	biological_process
GO:0048846	axon extension involved in axon guidance	1	713	6	14392	0.00140252	0.000416898	3.36419	ENSBGRG00000009570	ENSBGRG00000009570	0.262817	0.53835	biological_process
GO:0071897	DNA biosynthetic process	1	713	6	14392	0.00140252	0.000416898	3.36419	ENSBGRG00000005002	ENSBGRG00000005002	0.262817	0.53835	biological_process
GO:0033189	response to vitamin A	1	713	6	14392	0.00140252	0.000416898	3.36419	ENSBGRG00000020517	ENSBGRG00000020517	0.262817	0.53835	biological_process
GO:0050803	regulation of synapse structure or activity	1	713	6	14392	0.00140252	0.000416898	3.36419	ENSBGRG00000020983	ENSBGRG00000020983	0.262817	0.53835	biological_process
GO:0048012	hepatocyte growth factor receptor signaling pathway	1	713	6	14392	0.00140252	0.000416898	3.36419	ENSBGRG00000008727	ENSBGRG00000008727	0.262817	0.53835	biological_process
GO:0060992	response to fungicide	1	713	6	14392	0.00140252	0.000416898	3.36419	ENSBGRG00000020983	ENSBGRG00000020983	0.262817	0.53835	biological_process
GO:0043652	engulfment of apoptotic cell	1	713	6	14392	0.00140252	0.000416898	3.36419	ENSBGRG00000003810	ENSBGRG00000003810	0.262817	0.53835	biological_process
GO:0006930	substrate-dependent cell migration, cell extension	1	713	6	14392	0.00140252	0.000416898	3.36419	ENSBGRG00000026654	ENSBGRG00000026654	0.262817	0.53835	biological_process
GO:0043534	blood vessel endothelial cell migration	1	713	6	14392	0.00140252	0.000416898	3.36419	ENSBGRG00000003668	ENSBGRG00000003668	0.262817	0.53835	biological_process
GO:0086012	membrane depolarization during cardiac muscle cell action potential	1	713	6	14392	0.00140252	0.000416898	3.36419	ENSBGRG00000022950	ENSBGRG00000022950	0.262817	0.53835	biological_process
GO:0036150	phosphatidylserine acyl-chain remodeling	1	713	6	14392	0.00140252	0.000416898	3.36419	ENSBGRG00000007151	ENSBGRG00000007151	0.262817	0.53835	biological_process
GO:0097091	synaptic vesicle clustering	1	713	6	14392	0.00140252	0.000416898	3.36419	ENSBGRG00000003457	ENSBGRG00000003457	0.262817	0.53835	biological_process
GO:0008210	estrogen metabolic process	1	713	6	14392	0.00140252	0.000416898	3.36419	ENSBGRG00000024258	ENSBGRG00000024258	0.262817	0.53835	biological_process
GO:2000727	positive regulation of cardiac muscle cell differentiation	1	713	6	14392	0.00140252	0.000416898	3.36419	ENSBGRG00000004087	ENSBGRG00000004087	0.262817	0.53835	biological_process
GO:0048853	forebrain morphogenesis	1	713	6	14392	0.00140252	0.000416898	3.36419	ENSBGRG00000009570	ENSBGRG00000009570	0.262817	0.53835	biological_process
GO:0044342	type B pancreatic cell proliferation	1	713	6	14392	0.00140252	0.000416898	3.36419	ENSBGRG00000020066	ENSBGRG00000020066	0.262817	0.53835	biological_process
GO:0090394	negative regulation of excitatory postsynaptic potential	1	713	6	14392	0.00140252	0.000416898	3.36419	ENSBGRG00000017805	ENSBGRG00000017805	0.262817	0.53835	biological_process
GO:0032873	negative regulation of stress-activated MAPK cascade	1	713	6	14392	0.00140252	0.000416898	3.36419	ENSBGRG00000018699	ENSBGRG00000018699	0.262817	0.53835	biological_process
GO:0006081	cellular aldehyde metabolic process	1	713	6	14392	0.00140252	0.000416898	3.36419	ENSBGRG00000023680	ENSBGRG00000023680	0.262817	0.53835	biological_process
GO:0021532	neural tube patterning	1	713	6	14392	0.00140252	0.000416898	3.36419	ENSBGRG00000009313	ENSBGRG00000009313	0.262817	0.53835	biological_process
GO:0042551	neuron maturation	1	713	6	14392	0.00140252	0.000416898	3.36419	ENSBGRG00000016918	ENSBGRG00000016918	0.262817	0.53835	biological_process
GO:0045792	negative regulation of cell size	1	713	6	14392	0.00140252	0.000416898	3.36419	ENSBGRG00000015859	ENSBGRG00000015859	0.262817	0.53835	biological_process
GO:0038092	nodal signaling pathway	1	713	6	14392	0.00140252	0.000416898	3.36419	ENSBGRG00000023965	ENSBGRG00000023965	0.262817	0.53835	biological_process
GO:0034375	high-density lipoprotein particle remodeling	1	713	6	14392	0.00140252	0.000416898	3.36419	ENSBGRG00000003668	ENSBGRG00000003668	0.262817	0.53835	biological_process
GO:0099590	neurotransmitter receptor internalization	1	713	6	14392	0.00140252	0.000416898	3.36419	ENSBGRG00000018056	ENSBGRG00000018056	0.262817	0.53835	biological_process
GO:0006809	nitric oxide biosynthetic process	1	713	6	14392	0.00140252	0.000416898	3.36419	ENSBGRG00000000347	ENSBGRG00000000347	0.262817	0.53835	biological_process
GO:1903351	cellular response to dopamine	1	713	6	14392	0.00140252	0.000416898	3.36419	ENSBGRG00000019871	ENSBGRG00000019871	0.262817	0.53835	biological_process
GO:0010764	negative regulation of fibroblast migration	1	713	6	14392	0.00140252	0.000416898	3.36419	ENSBGRG00000010778	ENSBGRG00000010778	0.262817	0.53835	biological_process
GO:0051156	glucose 6-phosphate metabolic process	1	713	6	14392	0.00140252	0.000416898	3.36419	ENSBGRG00000006392	ENSBGRG00000006392	0.262817	0.53835	biological_process
GO:2001028	positive regulation of endothelial cell chemotaxis	1	713	6	14392	0.00140252	0.000416898	3.36419	ENSBGRG00000008750	ENSBGRG00000008750	0.262817	0.53835	biological_process
GO:0034109	homotypic cell-cell adhesion	1	713	6	14392	0.00140252	0.000416898	3.36419	ENSBGRG00000014008	ENSBGRG00000014008	0.262817	0.53835	biological_process
GO:0051151	negative regulation of smooth muscle cell differentiation	1	713	6	14392	0.00140252	0.000416898	3.36419	ENSBGRG00000009981	ENSBGRG00000009981	0.262817	0.53835	biological_process
GO:0015824	proline transport	1	713	6	14392	0.00140252	0.000416898	3.36419	ENSBGRG00000003135	ENSBGRG00000003135	0.262817	0.53835	biological_process
GO:0030853	negative regulation of granulocyte differentiation	1	713	6	14392	0.00140252	0.000416898	3.36419	ENSBGRG00000018545	ENSBGRG00000018545	0.262817	0.53835	biological_process
GO:0030225	macrophage differentiation	1	713	6	14392	0.00140252	0.000416898	3.36419	ENSBGRG00000022589	ENSBGRG00000022589	0.262817	0.53835	biological_process
GO:0060009	Sertoli cell development	1	713	6	14392	0.00140252	0.000416898	3.36419	ENSBGRG00000007158	ENSBGRG00000007158	0.262817	0.53835	biological_process
GO:0043068	positive regulation of programmed cell death	1	713	6	14392	0.00140252	0.000416898	3.36419	ENSBGRG00000002743	ENSBGRG00000002743	0.262817	0.53835	biological_process
GO:1904948	midbrain dopaminergic neuron differentiation	1	713	6	14392	0.00140252	0.000416898	3.36419	ENSBGRG00000021638	ENSBGRG00000021638	0.262817	0.53835	biological_process
GO:0032463	negative regulation of protein homooligomerization	1	713	6	14392	0.00140252	0.000416898	3.36419	ENSBGRG00000001455	ENSBGRG00000001455	0.262817	0.53835	biological_process
GO:0042417	dopamine metabolic process	1	713	6	14392	0.00140252	0.000416898	3.36419	ENSBGRG00000010838	ENSBGRG00000010838	0.262817	0.53835	biological_process
GO:0048668	collateral sprouting	1	713	6	14392	0.00140252	0.000416898	3.36419	ENSBGRG00000004703	ENSBGRG00000004703	0.262817	0.53835	biological_process
GO:1900271	regulation of long-term synaptic potentiation	1	713	6	14392	0.00140252	0.000416898	3.36419	ENSBGRG00000010087	ENSBGRG00000010087	0.262817	0.53835	biological_process
GO:0048016	inositol phosphate-mediated signaling	1	713	6	14392	0.00140252	0.000416898	3.36419	ENSBGRG00000012783	ENSBGRG00000012783	0.262817	0.53835	biological_process
GO:0002115	store-operated calcium entry	1	713	6	14392	0.00140252	0.000416898	3.36419	ENSBGRG00000022819	ENSBGRG00000022819	0.262817	0.53835	biological_process
GO:0016576	histone dephosphorylation	1	713	6	14392	0.00140252	0.000416898	3.36419	ENSBGRG00000019228	ENSBGRG00000019228	0.262817	0.53835	biological_process
GO:0015893	drug transport	1	713	6	14392	0.00140252	0.000416898	3.36419	ENSBGRG00000004479	ENSBGRG00000004479	0.262817	0.53835	biological_process
GO:0036152	phosphatidylethanolamine acyl-chain remodeling	1	713	6	14392	0.00140252	0.000416898	3.36419	ENSBGRG00000007151	ENSBGRG00000007151	0.262817	0.53835	biological_process
GO:0021762	substantia nigra development	1	713	6	14392	0.00140252	0.000416898	3.36419	ENSBGRG00000003113	ENSBGRG00000003113	0.262817	0.53835	biological_process
GO:0001946	lymphangiogenesis	1	713	6	14392	0.00140252	0.000416898	3.36419	ENSBGRG00000015792	ENSBGRG00000015792	0.262817	0.53835	biological_process
GO:0019227	neuronal action potential propagation	1	713	6	14392	0.00140252	0.000416898	3.36419	ENSBGRG00000012192	ENSBGRG00000012192	0.262817	0.53835	biological_process
GO:0061045	negative regulation of wound healing	1	713	6	14392	0.00140252	0.000416898	3.36419	ENSBGRG00000023965	ENSBGRG00000023965	0.262817	0.53835	biological_process
GO:0099173	postsynapse organization	1	713	6	14392	0.00140252	0.000416898	3.36419	ENSBGRG00000009403	ENSBGRG00000009403	0.262817	0.53835	biological_process
GO:1903671	negative regulation of sprouting angiogenesis	1	713	6	14392	0.00140252	0.000416898	3.36419	ENSBGRG00000013772	ENSBGRG00000013772	0.262817	0.53835	biological_process
GO:0032414	positive regulation of ion transmembrane transporter activity	1	713	6	14392	0.00140252	0.000416898	3.36419	ENSBGRG00000023567	ENSBGRG00000023567	0.262817	0.53835	biological_process
GO:0098693	regulation of synaptic vesicle cycle	1	713	6	14392	0.00140252	0.000416898	3.36419	ENSBGRG00000012349	ENSBGRG00000012349	0.262817	0.53835	biological_process
GO:0030889	negative regulation of B cell proliferation	1	713	6	14392	0.00140252	0.000416898	3.36419	ENSBGRG00000010422	ENSBGRG00000010422	0.262817	0.53835	biological_process
GO:0042473	outer ear morphogenesis	1	713	6	14392	0.00140252	0.000416898	3.36419	ENSBGRG00000020801	ENSBGRG00000020801	0.262817	0.53835	biological_process
GO:0048644	muscle organ morphogenesis	1	713	6	14392	0.00140252	0.000416898	3.36419	ENSBGRG00000020801	ENSBGRG00000020801	0.262817	0.53835	biological_process
GO:0045743	positive regulation of fibroblast growth factor receptor signaling pathway	1	713	6	14392	0.00140252	0.000416898	3.36419	ENSBGRG00000012349	ENSBGRG00000012349	0.262817	0.53835	biological_process
GO:1900119	positive regulation of execution phase of apoptosis	1	713	6	14392	0.00140252	0.000416898	3.36419	ENSBGRG00000016859	ENSBGRG00000016859	0.262817	0.53835	biological_process
GO:0060998	regulation of dendritic spine development	1	713	6	14392	0.00140252	0.000416898	3.36419	ENSBGRG00000021551	ENSBGRG00000021551	0.262817	0.53835	biological_process
GO:1904659	glucose transmembrane transport	1	713	6	14392	0.00140252	0.000416898	3.36419	ENSBGRG00000022283	ENSBGRG00000022283	0.262817	0.53835	biological_process
GO:0042753	positive regulation of circadian rhythm	1	713	6	14392	0.00140252	0.000416898	3.36419	ENSBGRG00000002783	ENSBGRG00000002783	0.262817	0.53835	biological_process
GO:0060982	coronary artery morphogenesis	1	713	6	14392	0.00140252	0.000416898	3.36419	ENSBGRG00000020801	ENSBGRG00000020801	0.262817	0.53835	biological_process
GO:0048598	embryonic morphogenesis	1	713	6	14392	0.00140252	0.000416898	3.36419	ENSBGRG00000008572	ENSBGRG00000008572	0.262817	0.53835	biological_process
GO:0006937	regulation of muscle contraction	1	713	6	14392	0.00140252	0.000416898	3.36419	ENSBGRG00000009727	ENSBGRG00000009727	0.262817	0.53835	biological_process
GO:0030643	cellular phosphate ion homeostasis	1	713	6	14392	0.00140252	0.000416898	3.36419	ENSBGRG00000012616	ENSBGRG00000012616	0.262817	0.53835	biological_process
GO:0021517	ventral spinal cord development	1	713	6	14392	0.00140252	0.000416898	3.36419	ENSBGRG00000002594	ENSBGRG00000002594	0.262817	0.53835	biological_process
GO:2000480	negative regulation of cAMP-dependent protein kinase activity	1	713	6	14392	0.00140252	0.000416898	3.36419	ENSBGRG00000010069	ENSBGRG00000010069	0.262817	0.53835	biological_process
GO:0055062	phosphate ion homeostasis	1	713	6	14392	0.00140252	0.000416898	3.36419	ENSBGRG00000016457	ENSBGRG00000016457	0.262817	0.53835	biological_process
GO:0033280	response to vitamin D	1	713	6	14392	0.00140252	0.000416898	3.36419	ENSBGRG00000026765	ENSBGRG00000026765	0.262817	0.53835	biological_process
GO:0086045	membrane depolarization during AV node cell action potential	1	713	6	14392	0.00140252	0.000416898	3.36419	ENSBGRG00000007753	ENSBGRG00000007753	0.262817	0.53835	biological_process
GO:0001889	liver development	3	713	36	14392	0.00420757	0.00250139	1.68209	ENSBGRG00000004215;ENSBGRG00000023965;ENSBGRG00000026430	ENSBGRG00000004215;ENSBGRG00000023965;ENSBGRG00000026430	0.263317	0.538707	biological_process
GO:0071546	pi-body	1	810	6	16074	0.00123457	0.000373274	3.30741	ENSBGRG00000010031	ENSBGRG00000010031	0.266762	0.718035	cellular_component
GO:0042585	germinal vesicle	1	810	6	16074	0.00123457	0.000373274	3.30741	ENSBGRG00000013546	ENSBGRG00000013546	0.266762	0.718035	cellular_component
GO:0034705	potassium channel complex	1	810	6	16074	0.00123457	0.000373274	3.30741	ENSBGRG00000018093	ENSBGRG00000018093	0.266762	0.718035	cellular_component
GO:0099738	cell cortex region	1	810	6	16074	0.00123457	0.000373274	3.30741	ENSBGRG00000022788	ENSBGRG00000022788	0.266762	0.718035	cellular_component
GO:0008091	spectrin	1	810	6	16074	0.00123457	0.000373274	3.30741	ENSBGRG00000022788	ENSBGRG00000022788	0.266762	0.718035	cellular_component
GO:0031092	platelet alpha granule membrane	1	810	6	16074	0.00123457	0.000373274	3.30741	ENSBGRG00000008993	ENSBGRG00000008993	0.266762	0.718035	cellular_component
GO:0045178	basal part of cell	1	810	6	16074	0.00123457	0.000373274	3.30741	ENSBGRG00000016859	ENSBGRG00000016859	0.266762	0.718035	cellular_component
GO:0097729	9+2 motile cilium	1	810	6	16074	0.00123457	0.000373274	3.30741	ENSBGRG00000018062	ENSBGRG00000018062	0.266762	0.718035	cellular_component
GO:0000791	euchromatin	1	810	6	16074	0.00123457	0.000373274	3.30741	ENSBGRG00000020214	ENSBGRG00000020214	0.266762	0.718035	cellular_component
GO:0007179	transforming growth factor beta receptor signaling pathway	4	713	53	14392	0.0056101	0.0036826	1.52341	ENSBGRG00000013466;ENSBGRG00000016717;ENSBGRG00000023965;ENSBGRG00000003247	ENSBGRG00000013466;ENSBGRG00000016717;ENSBGRG00000023965;ENSBGRG00000003247	0.267268	0.541921	biological_process
GO:0005543	phospholipid binding	5	689	71	14058	0.00725689	0.00505051	1.43687	ENSBGRG00000016886;ENSBGRG00000015612;ENSBGRG00000003668;ENSBGRG00000007825;ENSBGRG00000023137	ENSBGRG00000016886;ENSBGRG00000015612;ENSBGRG00000003668;ENSBGRG00000007825;ENSBGRG00000023137	0.267932	0.614724	molecular_function
GO:0008285	negative regulation of cell proliferation	14	713	234	14392	0.0196353	0.016259	1.20766	ENSBGRG00000000817;ENSBGRG00000000347;ENSBGRG00000009313;ENSBGRG00000023965;ENSBGRG00000019974;ENSBGRG00000005394;ENSBGRG00000026878;ENSBGRG00000014147;ENSBGRG00000012496;ENSBGRG00000002743;ENSBGRG00000009334;ENSBGRG00000009678;ENSBGRG00000016857;ENSBGRG00000021884	ENSBGRG00000000817;ENSBGRG00000000347;ENSBGRG00000009313;ENSBGRG00000023965;ENSBGRG00000019974;ENSBGRG00000005394;ENSBGRG00000026878;ENSBGRG00000014147;ENSBGRG00000012496;ENSBGRG00000002743;ENSBGRG00000009334;ENSBGRG00000009678;ENSBGRG00000016857;ENSBGRG00000021884	0.27137	0.541921	biological_process
GO:0016791	phosphatase activity	3	689	37	14058	0.00435414	0.00263195	1.65434	ENSBGRG00000007167;ENSBGRG00000017142;ENSBGRG00000006168	ENSBGRG00000007167;ENSBGRG00000017142;ENSBGRG00000006168	0.271553	0.614724	molecular_function
GO:0035198	miRNA binding	3	689	37	14058	0.00435414	0.00263195	1.65434	ENSBGRG00000001431;ENSBGRG00000004082;ENSBGRG00000010370	ENSBGRG00000001431;ENSBGRG00000004082;ENSBGRG00000010370	0.271553	0.614724	molecular_function
GO:0030658	transport vesicle membrane	3	810	36	16074	0.0037037	0.00223964	1.6537	ENSBGRG00000017308;ENSBGRG00000020399;ENSBGRG00000014299	ENSBGRG00000017308;ENSBGRG00000020399;ENSBGRG00000014299	0.271715	0.722617	cellular_component
GO:0005911	cell-cell junction	8	810	122	16074	0.00987654	0.0075899	1.30128	ENSBGRG00000016883;ENSBGRG00000004622;ENSBGRG00000007643;ENSBGRG00000018545;ENSBGRG00000008572;ENSBGRG00000004215;ENSBGRG00000025686;ENSBGRG00000019205	ENSBGRG00000016883;ENSBGRG00000004622;ENSBGRG00000007643;ENSBGRG00000018545;ENSBGRG00000008572;ENSBGRG00000004215;ENSBGRG00000025686;ENSBGRG00000019205	0.272939	0.722617	cellular_component
GO:0048008	platelet-derived growth factor receptor signaling pathway	2	713	21	14392	0.00280505	0.00145914	1.92239	ENSBGRG00000024258;ENSBGRG00000004629	ENSBGRG00000024258;ENSBGRG00000004629	0.279392	0.541921	biological_process
GO:0014065	phosphatidylinositol 3-kinase signaling	2	713	21	14392	0.00280505	0.00145914	1.92239	ENSBGRG00000013185;ENSBGRG00000012783	ENSBGRG00000013185;ENSBGRG00000012783	0.279392	0.541921	biological_process
GO:0030177	positive regulation of Wnt signaling pathway	2	713	21	14392	0.00280505	0.00145914	1.92239	ENSBGRG00000024353;ENSBGRG00000004703	ENSBGRG00000024353;ENSBGRG00000004703	0.279392	0.541921	biological_process
GO:0030890	positive regulation of B cell proliferation	2	713	21	14392	0.00280505	0.00145914	1.92239	ENSBGRG00000022867;ENSBGRG00000001456	ENSBGRG00000022867;ENSBGRG00000001456	0.279392	0.541921	biological_process
GO:0043647	inositol phosphate metabolic process	2	713	21	14392	0.00280505	0.00145914	1.92239	ENSBGRG00000010422;ENSBGRG00000025069	ENSBGRG00000010422;ENSBGRG00000025069	0.279392	0.541921	biological_process
GO:0097191	extrinsic apoptotic signaling pathway	2	713	21	14392	0.00280505	0.00145914	1.92239	ENSBGRG00000009678;ENSBGRG00000023965	ENSBGRG00000009678;ENSBGRG00000023965	0.279392	0.541921	biological_process
GO:0006654	phosphatidic acid biosynthetic process	2	713	21	14392	0.00280505	0.00145914	1.92239	ENSBGRG00000008483;ENSBGRG00000020797	ENSBGRG00000008483;ENSBGRG00000020797	0.279392	0.541921	biological_process
GO:0045089	positive regulation of innate immune response	2	713	21	14392	0.00280505	0.00145914	1.92239	ENSBGRG00000023671;ENSBGRG00000016132	ENSBGRG00000023671;ENSBGRG00000016132	0.279392	0.541921	biological_process
GO:0043113	receptor clustering	2	713	21	14392	0.00280505	0.00145914	1.92239	ENSBGRG00000007643;ENSBGRG00000001314	ENSBGRG00000007643;ENSBGRG00000001314	0.279392	0.541921	biological_process
GO:0001662	behavioral fear response	2	713	21	14392	0.00280505	0.00145914	1.92239	ENSBGRG00000012888;ENSBGRG00000004537	ENSBGRG00000012888;ENSBGRG00000004537	0.279392	0.541921	biological_process
GO:0051384	response to glucocorticoid	2	713	21	14392	0.00280505	0.00145914	1.92239	ENSBGRG00000012888;ENSBGRG00000004537	ENSBGRG00000012888;ENSBGRG00000004537	0.279392	0.541921	biological_process
GO:0008233	peptidase activity	4	689	55	14058	0.00580551	0.00391236	1.48389	ENSBGRG00000001481;ENSBGRG00000009629;ENSBGRG00000020040;ENSBGRG00000000478	ENSBGRG00000001481;ENSBGRG00000009629;ENSBGRG00000020040;ENSBGRG00000000478	0.283027	0.614724	molecular_function
GO:0060170	ciliary membrane	3	810	37	16074	0.0037037	0.00230185	1.60901	ENSBGRG00000011517;ENSBGRG00000009570;ENSBGRG00000011167	ENSBGRG00000011517;ENSBGRG00000009570;ENSBGRG00000011167	0.285626	0.735448	cellular_component
GO:0030139	endocytic vesicle	3	810	37	16074	0.0037037	0.00230185	1.60901	ENSBGRG00000012349;ENSBGRG00000011750;ENSBGRG00000003668	ENSBGRG00000012349;ENSBGRG00000011750;ENSBGRG00000003668	0.285626	0.735448	cellular_component
GO:0003690	double-stranded DNA binding	5	689	73	14058	0.00725689	0.00519277	1.3975	ENSBGRG00000024132;ENSBGRG00000023965;ENSBGRG00000016132;ENSBGRG00000026430;ENSBGRG00000023671	ENSBGRG00000024132;ENSBGRG00000023965;ENSBGRG00000016132;ENSBGRG00000026430;ENSBGRG00000023671	0.286992	0.614724	molecular_function
GO:0008584	male gonad development	4	713	55	14392	0.0056101	0.00382157	1.46801	ENSBGRG00000009678;ENSBGRG00000020604;ENSBGRG00000005038;ENSBGRG00000007158	ENSBGRG00000009678;ENSBGRG00000020604;ENSBGRG00000005038;ENSBGRG00000007158	0.289619	0.541921	biological_process
GO:0050829	defense response to Gram-negative bacterium	4	713	55	14392	0.0056101	0.00382157	1.46801	ENSBGRG00000010963;ENSBGRG00000003810;ENSBGRG00000022738;ENSBGRG00000020399	ENSBGRG00000010963;ENSBGRG00000003810;ENSBGRG00000022738;ENSBGRG00000020399	0.289619	0.541921	biological_process
GO:0006661	phosphatidylinositol biosynthetic process	3	713	38	14392	0.00420757	0.00264036	1.59356	ENSBGRG00000010422;ENSBGRG00000002519;ENSBGRG00000025069	ENSBGRG00000010422;ENSBGRG00000002519;ENSBGRG00000025069	0.290639	0.541921	biological_process
GO:0035255	ionotropic glutamate receptor binding	2	689	22	14058	0.00290276	0.00156495	1.85486	ENSBGRG00000007643;ENSBGRG00000018056	ENSBGRG00000007643;ENSBGRG00000018056	0.293666	0.614724	molecular_function
GO:0005216	ion channel activity	2	689	22	14058	0.00290276	0.00156495	1.85486	ENSBGRG00000017097;ENSBGRG00000019964	ENSBGRG00000017097;ENSBGRG00000019964	0.293666	0.614724	molecular_function
GO:0005089	Rho guanyl-nucleotide exchange factor activity	4	689	56	14058	0.00580551	0.0039835	1.45739	ENSBGRG00000017494;ENSBGRG00000021386;ENSBGRG00000004759;ENSBGRG00000010052	ENSBGRG00000017494;ENSBGRG00000021386;ENSBGRG00000004759;ENSBGRG00000010052	0.294142	0.614724	molecular_function
GO:0006954	inflammatory response	13	713	220	14392	0.0182328	0.0152863	1.19276	ENSBGRG00000020972;ENSBGRG00000019092;ENSBGRG00000010957;ENSBGRG00000014060;ENSBGRG00000021276;ENSBGRG00000000899;ENSBGRG00000017039;ENSBGRG00000023604;ENSBGRG00000002952;ENSBGRG00000017028;ENSBGRG00000020517;ENSBGRG00000011063;ENSBGRG00000022644	ENSBGRG00000020972;ENSBGRG00000019092;ENSBGRG00000010957;ENSBGRG00000014060;ENSBGRG00000021276;ENSBGRG00000000899;ENSBGRG00000017039;ENSBGRG00000023604;ENSBGRG00000002952;ENSBGRG00000017028;ENSBGRG00000020517;ENSBGRG00000011063;ENSBGRG00000022644	0.296238	0.541921	biological_process
GO:0015467	G-protein activated inward rectifier potassium channel activity	1	689	7	14058	0.00145138	0.000497937	2.91478	ENSBGRG00000003394	ENSBGRG00000003394	0.296613	0.614724	molecular_function
GO:0051428	peptide hormone receptor binding	1	689	7	14058	0.00145138	0.000497937	2.91478	ENSBGRG00000020763	ENSBGRG00000020763	0.296613	0.614724	molecular_function
GO:0004862	cAMP-dependent protein kinase inhibitor activity	1	689	7	14058	0.00145138	0.000497937	2.91478	ENSBGRG00000010069	ENSBGRG00000010069	0.296613	0.614724	molecular_function
GO:0005068	transmembrane receptor protein tyrosine kinase adaptor activity	1	689	7	14058	0.00145138	0.000497937	2.91478	ENSBGRG00000013185	ENSBGRG00000013185	0.296613	0.614724	molecular_function
GO:0030957	Tat protein binding	1	689	7	14058	0.00145138	0.000497937	2.91478	ENSBGRG00000002028	ENSBGRG00000002028	0.296613	0.614724	molecular_function
GO:0031995	insulin-like growth factor II binding	1	689	7	14058	0.00145138	0.000497937	2.91478	ENSBGRG00000020066	ENSBGRG00000020066	0.296613	0.614724	molecular_function
GO:0031994	insulin-like growth factor I binding	1	689	7	14058	0.00145138	0.000497937	2.91478	ENSBGRG00000020066	ENSBGRG00000020066	0.296613	0.614724	molecular_function
GO:0008081	phosphoric diester hydrolase activity	1	689	7	14058	0.00145138	0.000497937	2.91478	ENSBGRG00000025032	ENSBGRG00000025032	0.296613	0.614724	molecular_function
GO:0046965	retinoid X receptor binding	1	689	7	14058	0.00145138	0.000497937	2.91478	ENSBGRG00000002743	ENSBGRG00000002743	0.296613	0.614724	molecular_function
GO:0015347	sodium-independent organic anion transmembrane transporter activity	1	689	7	14058	0.00145138	0.000497937	2.91478	ENSBGRG00000011011	ENSBGRG00000011011	0.296613	0.614724	molecular_function
GO:0036312	phosphatidylinositol 3-kinase regulatory subunit binding	1	689	7	14058	0.00145138	0.000497937	2.91478	ENSBGRG00000024257	ENSBGRG00000024257	0.296613	0.614724	molecular_function
GO:0030898	actin-dependent ATPase activity	1	689	7	14058	0.00145138	0.000497937	2.91478	ENSBGRG00000019447	ENSBGRG00000019447	0.296613	0.614724	molecular_function
GO:0050832	defense response to fungus	2	713	22	14392	0.00280505	0.00152863	1.83501	ENSBGRG00000010963;ENSBGRG00000020399	ENSBGRG00000010963;ENSBGRG00000020399	0.298062	0.541921	biological_process
GO:0050766	positive regulation of phagocytosis	2	713	22	14392	0.00280505	0.00152863	1.83501	ENSBGRG00000015184;ENSBGRG00000010957	ENSBGRG00000015184;ENSBGRG00000010957	0.298062	0.541921	biological_process
GO:0008202	steroid metabolic process	2	713	22	14392	0.00280505	0.00152863	1.83501	ENSBGRG00000015511;ENSBGRG00000006392	ENSBGRG00000015511;ENSBGRG00000006392	0.298062	0.541921	biological_process
GO:0010634	positive regulation of epithelial cell migration	2	713	22	14392	0.00280505	0.00152863	1.83501	ENSBGRG00000026479;ENSBGRG00000015972	ENSBGRG00000026479;ENSBGRG00000015972	0.298062	0.541921	biological_process
GO:0086091	regulation of heart rate by cardiac conduction	2	713	22	14392	0.00280505	0.00152863	1.83501	ENSBGRG00000007753;ENSBGRG00000022950	ENSBGRG00000007753;ENSBGRG00000022950	0.298062	0.541921	biological_process
GO:0060337	type I interferon signaling pathway	2	713	22	14392	0.00280505	0.00152863	1.83501	ENSBGRG00000014578;ENSBGRG00000014797	ENSBGRG00000014578;ENSBGRG00000014797	0.298062	0.541921	biological_process
GO:0005244	voltage-gated ion channel activity	3	689	39	14058	0.00435414	0.00277422	1.5695	ENSBGRG00000022950;ENSBGRG00000023014;ENSBGRG00000018093	ENSBGRG00000022950;ENSBGRG00000023014;ENSBGRG00000018093	0.298647	0.614724	molecular_function
GO:0032963	collagen metabolic process	1	713	7	14392	0.00140252	0.000486381	2.88359	ENSBGRG00000000817	ENSBGRG00000000817	0.299353	0.541921	biological_process
GO:0006198	cAMP catabolic process	1	713	7	14392	0.00140252	0.000486381	2.88359	ENSBGRG00000016432	ENSBGRG00000016432	0.299353	0.541921	biological_process
GO:1903818	positive regulation of voltage-gated potassium channel activity	1	713	7	14392	0.00140252	0.000486381	2.88359	ENSBGRG00000004683	ENSBGRG00000004683	0.299353	0.541921	biological_process
GO:1905564	positive regulation of vascular endothelial cell proliferation	1	713	7	14392	0.00140252	0.000486381	2.88359	ENSBGRG00000001314	ENSBGRG00000001314	0.299353	0.541921	biological_process
GO:0003197	endocardial cushion development	1	713	7	14392	0.00140252	0.000486381	2.88359	ENSBGRG00000022589	ENSBGRG00000022589	0.299353	0.541921	biological_process
GO:0050918	positive chemotaxis	1	713	7	14392	0.00140252	0.000486381	2.88359	ENSBGRG00000022589	ENSBGRG00000022589	0.299353	0.541921	biological_process
GO:0044849	estrous cycle	1	713	7	14392	0.00140252	0.000486381	2.88359	ENSBGRG00000017028	ENSBGRG00000017028	0.299353	0.541921	biological_process
GO:2000353	positive regulation of endothelial cell apoptotic process	1	713	7	14392	0.00140252	0.000486381	2.88359	ENSBGRG00000001314	ENSBGRG00000001314	0.299353	0.541921	biological_process
GO:0090150	establishment of protein localization to membrane	1	713	7	14392	0.00140252	0.000486381	2.88359	ENSBGRG00000004392	ENSBGRG00000004392	0.299353	0.541921	biological_process
GO:0072015	glomerular visceral epithelial cell development	1	713	7	14392	0.00140252	0.000486381	2.88359	ENSBGRG00000022589	ENSBGRG00000022589	0.299353	0.541921	biological_process
GO:0045839	negative regulation of mitotic nuclear division	1	713	7	14392	0.00140252	0.000486381	2.88359	ENSBGRG00000022589	ENSBGRG00000022589	0.299353	0.541921	biological_process
GO:0031638	zymogen activation	1	713	7	14392	0.00140252	0.000486381	2.88359	ENSBGRG00000004493	ENSBGRG00000004493	0.299353	0.541921	biological_process
GO:0030510	regulation of BMP signaling pathway	1	713	7	14392	0.00140252	0.000486381	2.88359	ENSBGRG00000019974	ENSBGRG00000019974	0.299353	0.541921	biological_process
GO:1903800	positive regulation of production of miRNAs involved in gene silencing by miRNA	1	713	7	14392	0.00140252	0.000486381	2.88359	ENSBGRG00000022589	ENSBGRG00000022589	0.299353	0.541921	biological_process
GO:0002315	marginal zone B cell differentiation	1	713	7	14392	0.00140252	0.000486381	2.88359	ENSBGRG00000017494	ENSBGRG00000017494	0.299353	0.541921	biological_process
GO:1990869	cellular response to chemokine	1	713	7	14392	0.00140252	0.000486381	2.88359	ENSBGRG00000023567	ENSBGRG00000023567	0.299353	0.541921	biological_process
GO:0006689	ganglioside catabolic process	1	713	7	14392	0.00140252	0.000486381	2.88359	ENSBGRG00000007196	ENSBGRG00000007196	0.299353	0.541921	biological_process
GO:0030518	intracellular steroid hormone receptor signaling pathway	1	713	7	14392	0.00140252	0.000486381	2.88359	ENSBGRG00000006011	ENSBGRG00000006011	0.299353	0.541921	biological_process
GO:0046325	negative regulation of glucose import	1	713	7	14392	0.00140252	0.000486381	2.88359	ENSBGRG00000009672	ENSBGRG00000009672	0.299353	0.541921	biological_process
GO:0010831	positive regulation of myotube differentiation	1	713	7	14392	0.00140252	0.000486381	2.88359	ENSBGRG00000020159	ENSBGRG00000020159	0.299353	0.541921	biological_process
GO:0016458	gene silencing	1	713	7	14392	0.00140252	0.000486381	2.88359	ENSBGRG00000008760	ENSBGRG00000008760	0.299353	0.541921	biological_process
GO:0050870	positive regulation of T cell activation	1	713	7	14392	0.00140252	0.000486381	2.88359	ENSBGRG00000005035	ENSBGRG00000005035	0.299353	0.541921	biological_process
GO:0021953	central nervous system neuron differentiation	1	713	7	14392	0.00140252	0.000486381	2.88359	ENSBGRG00000009570	ENSBGRG00000009570	0.299353	0.541921	biological_process
GO:0042471	ear morphogenesis	1	713	7	14392	0.00140252	0.000486381	2.88359	ENSBGRG00000020801	ENSBGRG00000020801	0.299353	0.541921	biological_process
GO:0030851	granulocyte differentiation	1	713	7	14392	0.00140252	0.000486381	2.88359	ENSBGRG00000026878	ENSBGRG00000026878	0.299353	0.541921	biological_process
GO:0010447	response to acidic pH	1	713	7	14392	0.00140252	0.000486381	2.88359	ENSBGRG00000019964	ENSBGRG00000019964	0.299353	0.541921	biological_process
GO:0050848	regulation of calcium-mediated signaling	1	713	7	14392	0.00140252	0.000486381	2.88359	ENSBGRG00000019828	ENSBGRG00000019828	0.299353	0.541921	biological_process
GO:1901387	positive regulation of voltage-gated calcium channel activity	1	713	7	14392	0.00140252	0.000486381	2.88359	ENSBGRG00000017416	ENSBGRG00000017416	0.299353	0.541921	biological_process
GO:0030212	hyaluronan metabolic process	1	713	7	14392	0.00140252	0.000486381	2.88359	ENSBGRG00000017598	ENSBGRG00000017598	0.299353	0.541921	biological_process
GO:0005513	detection of calcium ion	1	713	7	14392	0.00140252	0.000486381	2.88359	ENSBGRG00000009357	ENSBGRG00000009357	0.299353	0.541921	biological_process
GO:0031274	positive regulation of pseudopodium assembly	1	713	7	14392	0.00140252	0.000486381	2.88359	ENSBGRG00000002952	ENSBGRG00000002952	0.299353	0.541921	biological_process
GO:0010564	regulation of cell cycle process	1	713	7	14392	0.00140252	0.000486381	2.88359	ENSBGRG00000026479	ENSBGRG00000026479	0.299353	0.541921	biological_process
GO:0048339	paraxial mesoderm development	1	713	7	14392	0.00140252	0.000486381	2.88359	ENSBGRG00000015338	ENSBGRG00000015338	0.299353	0.541921	biological_process
GO:0051896	regulation of protein kinase B signaling	1	713	7	14392	0.00140252	0.000486381	2.88359	ENSBGRG00000024220	ENSBGRG00000024220	0.299353	0.541921	biological_process
GO:0055078	sodium ion homeostasis	1	713	7	14392	0.00140252	0.000486381	2.88359	ENSBGRG00000023014	ENSBGRG00000023014	0.299353	0.541921	biological_process
GO:0021675	nerve development	1	713	7	14392	0.00140252	0.000486381	2.88359	ENSBGRG00000011039	ENSBGRG00000011039	0.299353	0.541921	biological_process
GO:0001775	cell activation	1	713	7	14392	0.00140252	0.000486381	2.88359	ENSBGRG00000024258	ENSBGRG00000024258	0.299353	0.541921	biological_process
GO:0033327	Leydig cell differentiation	1	713	7	14392	0.00140252	0.000486381	2.88359	ENSBGRG00000024258	ENSBGRG00000024258	0.299353	0.541921	biological_process
GO:0001553	luteinization	1	713	7	14392	0.00140252	0.000486381	2.88359	ENSBGRG00000024258	ENSBGRG00000024258	0.299353	0.541921	biological_process
GO:1900004	negative regulation of serine-type endopeptidase activity	1	713	7	14392	0.00140252	0.000486381	2.88359	ENSBGRG00000016612	ENSBGRG00000016612	0.299353	0.541921	biological_process
GO:0051601	exocyst localization	1	713	7	14392	0.00140252	0.000486381	2.88359	ENSBGRG00000005667	ENSBGRG00000005667	0.299353	0.541921	biological_process
GO:0010832	negative regulation of myotube differentiation	1	713	7	14392	0.00140252	0.000486381	2.88359	ENSBGRG00000014008	ENSBGRG00000014008	0.299353	0.541921	biological_process
GO:0050732	negative regulation of peptidyl-tyrosine phosphorylation	1	713	7	14392	0.00140252	0.000486381	2.88359	ENSBGRG00000011039	ENSBGRG00000011039	0.299353	0.541921	biological_process
GO:0001867	complement activation, lectin pathway	1	713	7	14392	0.00140252	0.000486381	2.88359	ENSBGRG00000018634	ENSBGRG00000018634	0.299353	0.541921	biological_process
GO:1900016	negative regulation of cytokine production involved in inflammatory response	1	713	7	14392	0.00140252	0.000486381	2.88359	ENSBGRG00000022918	ENSBGRG00000022918	0.299353	0.541921	biological_process
GO:1990416	cellular response to brain-derived neurotrophic factor stimulus	1	713	7	14392	0.00140252	0.000486381	2.88359	ENSBGRG00000009881	ENSBGRG00000009881	0.299353	0.541921	biological_process
GO:1900454	positive regulation of long-term synaptic depression	1	713	7	14392	0.00140252	0.000486381	2.88359	ENSBGRG00000019689	ENSBGRG00000019689	0.299353	0.541921	biological_process
GO:0022010	central nervous system myelination	1	713	7	14392	0.00140252	0.000486381	2.88359	ENSBGRG00000022644	ENSBGRG00000022644	0.299353	0.541921	biological_process
GO:0060017	parathyroid gland development	1	713	7	14392	0.00140252	0.000486381	2.88359	ENSBGRG00000020801	ENSBGRG00000020801	0.299353	0.541921	biological_process
GO:0002407	dendritic cell chemotaxis	1	713	7	14392	0.00140252	0.000486381	2.88359	ENSBGRG00000002952	ENSBGRG00000002952	0.299353	0.541921	biological_process
GO:0060539	diaphragm development	1	713	7	14392	0.00140252	0.000486381	2.88359	ENSBGRG00000019152	ENSBGRG00000019152	0.299353	0.541921	biological_process
GO:0010875	positive regulation of cholesterol efflux	1	713	7	14392	0.00140252	0.000486381	2.88359	ENSBGRG00000009313	ENSBGRG00000009313	0.299353	0.541921	biological_process
GO:0045899	positive regulation of RNA polymerase II transcriptional preinitiation complex assembly	1	713	7	14392	0.00140252	0.000486381	2.88359	ENSBGRG00000001078	ENSBGRG00000001078	0.299353	0.541921	biological_process
GO:0061049	cell growth involved in cardiac muscle cell development	1	713	7	14392	0.00140252	0.000486381	2.88359	ENSBGRG00000023604	ENSBGRG00000023604	0.299353	0.541921	biological_process
GO:0010459	negative regulation of heart rate	1	713	7	14392	0.00140252	0.000486381	2.88359	ENSBGRG00000023604	ENSBGRG00000023604	0.299353	0.541921	biological_process
GO:0009950	dorsal/ventral axis specification	1	713	7	14392	0.00140252	0.000486381	2.88359	ENSBGRG00000022743	ENSBGRG00000022743	0.299353	0.541921	biological_process
GO:0036148	phosphatidylglycerol acyl-chain remodeling	1	713	7	14392	0.00140252	0.000486381	2.88359	ENSBGRG00000008483	ENSBGRG00000008483	0.299353	0.541921	biological_process
GO:0030252	growth hormone secretion	1	713	7	14392	0.00140252	0.000486381	2.88359	ENSBGRG00000016717	ENSBGRG00000016717	0.299353	0.541921	biological_process
GO:0098943	neurotransmitter receptor transport, postsynaptic endosome to lysosome	1	713	7	14392	0.00140252	0.000486381	2.88359	ENSBGRG00000018056	ENSBGRG00000018056	0.299353	0.541921	biological_process
GO:0038202	TORC1 signaling	1	713	7	14392	0.00140252	0.000486381	2.88359	ENSBGRG00000022867	ENSBGRG00000022867	0.299353	0.541921	biological_process
GO:0055117	regulation of cardiac muscle contraction	1	713	7	14392	0.00140252	0.000486381	2.88359	ENSBGRG00000000703	ENSBGRG00000000703	0.299353	0.541921	biological_process
GO:0016051	carbohydrate biosynthetic process	1	713	7	14392	0.00140252	0.000486381	2.88359	ENSBGRG00000019350	ENSBGRG00000019350	0.299353	0.541921	biological_process
GO:0060134	prepulse inhibition	1	713	7	14392	0.00140252	0.000486381	2.88359	ENSBGRG00000012349	ENSBGRG00000012349	0.299353	0.541921	biological_process
GO:0032204	regulation of telomere maintenance	1	713	7	14392	0.00140252	0.000486381	2.88359	ENSBGRG00000018699	ENSBGRG00000018699	0.299353	0.541921	biological_process
GO:0048681	negative regulation of axon regeneration	1	713	7	14392	0.00140252	0.000486381	2.88359	ENSBGRG00000017734	ENSBGRG00000017734	0.299353	0.541921	biological_process
GO:1902004	positive regulation of amyloid-beta formation	1	713	7	14392	0.00140252	0.000486381	2.88359	ENSBGRG00000017734	ENSBGRG00000017734	0.299353	0.541921	biological_process
GO:0099072	regulation of postsynaptic membrane neurotransmitter receptor levels	1	713	7	14392	0.00140252	0.000486381	2.88359	ENSBGRG00000004087	ENSBGRG00000004087	0.299353	0.541921	biological_process
GO:1900244	positive regulation of synaptic vesicle endocytosis	1	713	7	14392	0.00140252	0.000486381	2.88359	ENSBGRG00000003457	ENSBGRG00000003457	0.299353	0.541921	biological_process
GO:1903428	positive regulation of reactive oxygen species biosynthetic process	1	713	7	14392	0.00140252	0.000486381	2.88359	ENSBGRG00000003810	ENSBGRG00000003810	0.299353	0.541921	biological_process
GO:0009311	oligosaccharide metabolic process	1	713	7	14392	0.00140252	0.000486381	2.88359	ENSBGRG00000012204	ENSBGRG00000012204	0.299353	0.541921	biological_process
GO:0023052	signaling	1	713	7	14392	0.00140252	0.000486381	2.88359	ENSBGRG00000007401	ENSBGRG00000007401	0.299353	0.541921	biological_process
GO:0002089	lens morphogenesis in camera-type eye	1	713	7	14392	0.00140252	0.000486381	2.88359	ENSBGRG00000015914	ENSBGRG00000015914	0.299353	0.541921	biological_process
GO:0010642	negative regulation of platelet-derived growth factor receptor signaling pathway	1	713	7	14392	0.00140252	0.000486381	2.88359	ENSBGRG00000022918	ENSBGRG00000022918	0.299353	0.541921	biological_process
GO:0061037	negative regulation of cartilage development	1	713	7	14392	0.00140252	0.000486381	2.88359	ENSBGRG00000002743	ENSBGRG00000002743	0.299353	0.541921	biological_process
GO:0090051	negative regulation of cell migration involved in sprouting angiogenesis	1	713	7	14392	0.00140252	0.000486381	2.88359	ENSBGRG00000020972	ENSBGRG00000020972	0.299353	0.541921	biological_process
GO:2001054	negative regulation of mesenchymal cell apoptotic process	1	713	7	14392	0.00140252	0.000486381	2.88359	ENSBGRG00000020801	ENSBGRG00000020801	0.299353	0.541921	biological_process
GO:0045843	negative regulation of striated muscle tissue development	1	713	7	14392	0.00140252	0.000486381	2.88359	ENSBGRG00000022589	ENSBGRG00000022589	0.299353	0.541921	biological_process
GO:2000650	negative regulation of sodium ion transmembrane transporter activity	1	713	7	14392	0.00140252	0.000486381	2.88359	ENSBGRG00000023567	ENSBGRG00000023567	0.299353	0.541921	biological_process
GO:0050891	multicellular organismal water homeostasis	1	713	7	14392	0.00140252	0.000486381	2.88359	ENSBGRG00000003733	ENSBGRG00000003733	0.299353	0.541921	biological_process
GO:0038084	vascular endothelial growth factor signaling pathway	1	713	7	14392	0.00140252	0.000486381	2.88359	ENSBGRG00000008928	ENSBGRG00000008928	0.299353	0.541921	biological_process
GO:0003417	growth plate cartilage development	1	713	7	14392	0.00140252	0.000486381	2.88359	ENSBGRG00000002743	ENSBGRG00000002743	0.299353	0.541921	biological_process
GO:0030238	male sex determination	1	713	7	14392	0.00140252	0.000486381	2.88359	ENSBGRG00000006805	ENSBGRG00000006805	0.299353	0.541921	biological_process
GO:0006936	muscle contraction	4	713	56	14392	0.0056101	0.00389105	1.4418	ENSBGRG00000022019;ENSBGRG00000023014;ENSBGRG00000009727;ENSBGRG00000020862	ENSBGRG00000022019;ENSBGRG00000023014;ENSBGRG00000009727;ENSBGRG00000020862	0.300891	0.544108	biological_process
GO:0031301	integral component of organelle membrane	1	810	7	16074	0.00123457	0.000435486	2.83492	ENSBGRG00000000715	ENSBGRG00000000715	0.303725	0.735448	cellular_component
GO:0033180	proton-transporting V-type ATPase, V1 domain	1	810	7	16074	0.00123457	0.000435486	2.83492	ENSBGRG00000005559	ENSBGRG00000005559	0.303725	0.735448	cellular_component
GO:0005861	troponin complex	1	810	7	16074	0.00123457	0.000435486	2.83492	ENSBGRG00000009727	ENSBGRG00000009727	0.303725	0.735448	cellular_component
GO:1990907	beta-catenin-TCF complex	1	810	7	16074	0.00123457	0.000435486	2.83492	ENSBGRG00000014025	ENSBGRG00000014025	0.303725	0.735448	cellular_component
GO:0001931	uropod	1	810	7	16074	0.00123457	0.000435486	2.83492	ENSBGRG00000002519	ENSBGRG00000002519	0.303725	0.735448	cellular_component
GO:0044300	cerebellar mossy fiber	1	810	7	16074	0.00123457	0.000435486	2.83492	ENSBGRG00000017403	ENSBGRG00000017403	0.303725	0.735448	cellular_component
GO:0005859	muscle myosin complex	1	810	7	16074	0.00123457	0.000435486	2.83492	ENSBGRG00000020599	ENSBGRG00000020599	0.303725	0.735448	cellular_component
GO:0097433	dense body	1	810	7	16074	0.00123457	0.000435486	2.83492	ENSBGRG00000010031	ENSBGRG00000010031	0.303725	0.735448	cellular_component
GO:0032355	response to estradiol	3	713	39	14392	0.00420757	0.00270984	1.5527	ENSBGRG00000017028;ENSBGRG00000009313;ENSBGRG00000000478	ENSBGRG00000017028;ENSBGRG00000009313;ENSBGRG00000000478	0.304379	0.549814	biological_process
GO:0031430	M band	2	810	22	16074	0.00246914	0.00136867	1.80404	ENSBGRG00000009309;ENSBGRG00000022019	ENSBGRG00000009309;ENSBGRG00000022019	0.305109	0.735448	cellular_component
GO:0001891	phagocytic cup	2	810	22	16074	0.00246914	0.00136867	1.80404	ENSBGRG00000017028;ENSBGRG00000003810	ENSBGRG00000017028;ENSBGRG00000003810	0.305109	0.735448	cellular_component
GO:0005200	structural constituent of cytoskeleton	4	689	57	14058	0.00580551	0.00405463	1.43182	ENSBGRG00000026030;ENSBGRG00000015920;ENSBGRG00000015850;ENSBGRG00000020862	ENSBGRG00000026030;ENSBGRG00000015920;ENSBGRG00000015850;ENSBGRG00000020862	0.305311	0.614724	molecular_function
GO:0001158	enhancer sequence-specific DNA binding	2	689	23	14058	0.00290276	0.00163608	1.77422	ENSBGRG00000026479;ENSBGRG00000015914	ENSBGRG00000026479;ENSBGRG00000015914	0.312076	0.614724	molecular_function
GO:0015078	proton transmembrane transporter activity	2	689	23	14058	0.00290276	0.00163608	1.77422	ENSBGRG00000005559;ENSBGRG00000024828	ENSBGRG00000005559;ENSBGRG00000024828	0.312076	0.614724	molecular_function
GO:0001784	phosphotyrosine residue binding	2	689	23	14058	0.00290276	0.00163608	1.77422	ENSBGRG00000001539;ENSBGRG00000013185	ENSBGRG00000001539;ENSBGRG00000013185	0.312076	0.614724	molecular_function
GO:0004869	cysteine-type endopeptidase inhibitor activity	2	689	23	14058	0.00290276	0.00163608	1.77422	ENSBGRG00000007655;ENSBGRG00000007612	ENSBGRG00000007655;ENSBGRG00000007612	0.312076	0.614724	molecular_function
GO:0031032	actomyosin structure organization	2	713	23	14392	0.00280505	0.00159811	1.75523	ENSBGRG00000022788;ENSBGRG00000019447	ENSBGRG00000022788;ENSBGRG00000019447	0.316653	0.55385	biological_process
GO:0002576	platelet degranulation	2	713	23	14392	0.00280505	0.00159811	1.75523	ENSBGRG00000022987;ENSBGRG00000008928	ENSBGRG00000022987;ENSBGRG00000008928	0.316653	0.55385	biological_process
GO:0051290	protein heterotetramerization	2	713	23	14392	0.00280505	0.00159811	1.75523	ENSBGRG00000012349;ENSBGRG00000003457	ENSBGRG00000012349;ENSBGRG00000003457	0.316653	0.55385	biological_process
GO:0048286	lung alveolus development	2	713	23	14392	0.00280505	0.00159811	1.75523	ENSBGRG00000022589;ENSBGRG00000019152	ENSBGRG00000022589;ENSBGRG00000019152	0.316653	0.55385	biological_process
GO:0045807	positive regulation of endocytosis	2	713	23	14392	0.00280505	0.00159811	1.75523	ENSBGRG00000002304;ENSBGRG00000024802	ENSBGRG00000002304;ENSBGRG00000024802	0.316653	0.55385	biological_process
GO:0031214	biomineral tissue development	2	713	23	14392	0.00280505	0.00159811	1.75523	ENSBGRG00000010204;ENSBGRG00000020407	ENSBGRG00000010204;ENSBGRG00000020407	0.316653	0.55385	biological_process
GO:0046627	negative regulation of insulin receptor signaling pathway	2	713	23	14392	0.00280505	0.00159811	1.75523	ENSBGRG00000013185;ENSBGRG00000009672	ENSBGRG00000013185;ENSBGRG00000009672	0.316653	0.55385	biological_process
GO:1900087	positive regulation of G1/S transition of mitotic cell cycle	2	713	23	14392	0.00280505	0.00159811	1.75523	ENSBGRG00000017028;ENSBGRG00000012336	ENSBGRG00000017028;ENSBGRG00000012336	0.316653	0.55385	biological_process
GO:0051603	proteolysis involved in cellular protein catabolic process	2	713	23	14392	0.00280505	0.00159811	1.75523	ENSBGRG00000016859;ENSBGRG00000009514	ENSBGRG00000016859;ENSBGRG00000009514	0.316653	0.55385	biological_process
GO:0007346	regulation of mitotic cell cycle	2	713	23	14392	0.00280505	0.00159811	1.75523	ENSBGRG00000009313;ENSBGRG00000007262	ENSBGRG00000009313;ENSBGRG00000007262	0.316653	0.55385	biological_process
GO:0003341	cilium movement	2	713	23	14392	0.00280505	0.00159811	1.75523	ENSBGRG00000005878;ENSBGRG00000018062	ENSBGRG00000005878;ENSBGRG00000018062	0.316653	0.55385	biological_process
GO:0043408	regulation of MAPK cascade	3	713	40	14392	0.00420757	0.00277932	1.51388	ENSBGRG00000009678;ENSBGRG00000008437;ENSBGRG00000022589	ENSBGRG00000009678;ENSBGRG00000008437;ENSBGRG00000022589	0.318146	0.55385	biological_process
GO:0001947	heart looping	3	713	40	14392	0.00420757	0.00277932	1.51388	ENSBGRG00000009570;ENSBGRG00000023965;ENSBGRG00000000478	ENSBGRG00000009570;ENSBGRG00000023965;ENSBGRG00000000478	0.318146	0.55385	biological_process
GO:0040008	regulation of growth	4	713	58	14392	0.0056101	0.00403002	1.39208	ENSBGRG00000009313;ENSBGRG00000020357;ENSBGRG00000005504;ENSBGRG00000000478	ENSBGRG00000009313;ENSBGRG00000020357;ENSBGRG00000005504;ENSBGRG00000000478	0.323571	0.55385	biological_process
GO:0030666	endocytic vesicle membrane	2	810	23	16074	0.00246914	0.00143088	1.7256	ENSBGRG00000004369;ENSBGRG00000009570	ENSBGRG00000004369;ENSBGRG00000009570	0.323984	0.760008	cellular_component
GO:0003755	peptidyl-prolyl cis-trans isomerase activity	3	689	41	14058	0.00435414	0.00291649	1.49294	ENSBGRG00000000806;ENSBGRG00000010077;ENSBGRG00000010797	ENSBGRG00000000806;ENSBGRG00000010077;ENSBGRG00000010797	0.325877	0.614724	molecular_function
GO:0005215	transporter activity	2	689	24	14058	0.00290276	0.00170721	1.70029	ENSBGRG00000003076;ENSBGRG00000024018	ENSBGRG00000003076;ENSBGRG00000024018	0.330381	0.614724	molecular_function
GO:0004693	cyclin-dependent protein serine/threonine kinase activity	2	689	24	14058	0.00290276	0.00170721	1.70029	ENSBGRG00000011978;ENSBGRG00000019992	ENSBGRG00000011978;ENSBGRG00000019992	0.330381	0.614724	molecular_function
GO:0004004	ATP-dependent RNA helicase activity	2	689	24	14058	0.00290276	0.00170721	1.70029	ENSBGRG00000006977;ENSBGRG00000025147	ENSBGRG00000006977;ENSBGRG00000025147	0.330381	0.614724	molecular_function
GO:0005246	calcium channel regulator activity	2	689	24	14058	0.00290276	0.00170721	1.70029	ENSBGRG00000012349;ENSBGRG00000018056	ENSBGRG00000012349;ENSBGRG00000018056	0.330381	0.614724	molecular_function
GO:0016538	cyclin-dependent protein serine/threonine kinase regulator activity	2	689	24	14058	0.00290276	0.00170721	1.70029	ENSBGRG00000002530;ENSBGRG00000012336	ENSBGRG00000002530;ENSBGRG00000012336	0.330381	0.614724	molecular_function
GO:0005080	protein kinase C binding	2	689	24	14058	0.00290276	0.00170721	1.70029	ENSBGRG00000013546;ENSBGRG00000013185	ENSBGRG00000013546;ENSBGRG00000013185	0.330381	0.614724	molecular_function
GO:0005154	epidermal growth factor receptor binding	2	689	24	14058	0.00290276	0.00170721	1.70029	ENSBGRG00000020517;ENSBGRG00000024257	ENSBGRG00000020517;ENSBGRG00000024257	0.330381	0.614724	molecular_function
GO:0008143	poly(A) binding	2	689	24	14058	0.00290276	0.00170721	1.70029	ENSBGRG00000024702;ENSBGRG00000004569	ENSBGRG00000024702;ENSBGRG00000004569	0.330381	0.614724	molecular_function
GO:0004439	phosphatidylinositol-4,5-bisphosphate 5-phosphatase activity	1	689	8	14058	0.00145138	0.000569071	2.55044	ENSBGRG00000025069	ENSBGRG00000025069	0.331104	0.614724	molecular_function
GO:0038036	sphingosine-1-phosphate receptor activity	1	689	8	14058	0.00145138	0.000569071	2.55044	ENSBGRG00000019092	ENSBGRG00000019092	0.331104	0.614724	molecular_function
GO:0033130	acetylcholine receptor binding	1	689	8	14058	0.00145138	0.000569071	2.55044	ENSBGRG00000012349	ENSBGRG00000012349	0.331104	0.614724	molecular_function
GO:0035375	zymogen binding	1	689	8	14058	0.00145138	0.000569071	2.55044	ENSBGRG00000016612	ENSBGRG00000016612	0.331104	0.614724	molecular_function
GO:0008035	high-density lipoprotein particle binding	1	689	8	14058	0.00145138	0.000569071	2.55044	ENSBGRG00000003668	ENSBGRG00000003668	0.331104	0.614724	molecular_function
GO:0004571	mannosyl-oligosaccharide 1,2-alpha-mannosidase activity	1	689	8	14058	0.00145138	0.000569071	2.55044	ENSBGRG00000008298	ENSBGRG00000008298	0.331104	0.614724	molecular_function
GO:0005542	folic acid binding	1	689	8	14058	0.00145138	0.000569071	2.55044	ENSBGRG00000024828	ENSBGRG00000024828	0.331104	0.614724	molecular_function
GO:0036002	pre-mRNA binding	1	689	8	14058	0.00145138	0.000569071	2.55044	ENSBGRG00000004082	ENSBGRG00000004082	0.331104	0.614724	molecular_function
GO:0008329	signaling pattern recognition receptor activity	1	689	8	14058	0.00145138	0.000569071	2.55044	ENSBGRG00000019242	ENSBGRG00000019242	0.331104	0.614724	molecular_function
GO:0000983	transcription factor activity, RNA polymerase II core promoter sequence-specific DNA binding	1	689	8	14058	0.00145138	0.000569071	2.55044	ENSBGRG00000023965	ENSBGRG00000023965	0.331104	0.614724	molecular_function
GO:0008381	mechanosensitive ion channel activity	1	689	8	14058	0.00145138	0.000569071	2.55044	ENSBGRG00000026016	ENSBGRG00000026016	0.331104	0.614724	molecular_function
GO:0030955	potassium ion binding	1	689	8	14058	0.00145138	0.000569071	2.55044	ENSBGRG00000014422	ENSBGRG00000014422	0.331104	0.614724	molecular_function
GO:0005391	sodium:potassium-exchanging ATPase activity	1	689	8	14058	0.00145138	0.000569071	2.55044	ENSBGRG00000014422	ENSBGRG00000014422	0.331104	0.614724	molecular_function
GO:0004559	alpha-mannosidase activity	1	689	8	14058	0.00145138	0.000569071	2.55044	ENSBGRG00000005948	ENSBGRG00000005948	0.331104	0.614724	molecular_function
GO:0071933	Arp2/3 complex binding	1	689	8	14058	0.00145138	0.000569071	2.55044	ENSBGRG00000009881	ENSBGRG00000009881	0.331104	0.614724	molecular_function
GO:0005522	profilin binding	1	689	8	14058	0.00145138	0.000569071	2.55044	ENSBGRG00000003960	ENSBGRG00000003960	0.331104	0.614724	molecular_function
GO:0035326	enhancer binding	1	689	8	14058	0.00145138	0.000569071	2.55044	ENSBGRG00000026479	ENSBGRG00000026479	0.331104	0.614724	molecular_function
GO:0047372	acylglycerol lipase activity	1	689	8	14058	0.00145138	0.000569071	2.55044	ENSBGRG00000011063	ENSBGRG00000011063	0.331104	0.614724	molecular_function
GO:1905538	polysome binding	1	689	8	14058	0.00145138	0.000569071	2.55044	ENSBGRG00000010031	ENSBGRG00000010031	0.331104	0.614724	molecular_function
GO:0004115	3',5'-cyclic-AMP phosphodiesterase activity	1	689	8	14058	0.00145138	0.000569071	2.55044	ENSBGRG00000016432	ENSBGRG00000016432	0.331104	0.614724	molecular_function
GO:0007623	circadian rhythm	3	713	41	14392	0.00420757	0.0028488	1.47696	ENSBGRG00000012192;ENSBGRG00000018513;ENSBGRG00000003888	ENSBGRG00000012192;ENSBGRG00000018513;ENSBGRG00000003888	0.33192	0.55385	biological_process
GO:0030512	negative regulation of transforming growth factor beta receptor signaling pathway	3	713	41	14392	0.00420757	0.0028488	1.47696	ENSBGRG00000013260;ENSBGRG00000019350;ENSBGRG00000009054	ENSBGRG00000013260;ENSBGRG00000019350;ENSBGRG00000009054	0.33192	0.55385	biological_process
GO:0045296	cadherin binding	7	689	115	14058	0.0101597	0.0081804	1.24195	ENSBGRG00000023453;ENSBGRG00000016883;ENSBGRG00000011140;ENSBGRG00000020108;ENSBGRG00000020004;ENSBGRG00000011195;ENSBGRG00000002316	ENSBGRG00000023453;ENSBGRG00000016883;ENSBGRG00000011140;ENSBGRG00000020108;ENSBGRG00000020004;ENSBGRG00000011195;ENSBGRG00000002316	0.333716	0.617182	molecular_function
GO:0006338	chromatin remodeling	5	713	77	14392	0.00701262	0.0053502	1.31072	ENSBGRG00000018699;ENSBGRG00000026479;ENSBGRG00000016132;ENSBGRG00000026430;ENSBGRG00000023671	ENSBGRG00000018699;ENSBGRG00000026479;ENSBGRG00000016132;ENSBGRG00000026430;ENSBGRG00000023671	0.333915	0.55385	biological_process
GO:0010820	positive regulation of T cell chemotaxis	1	713	8	14392	0.00140252	0.000555864	2.52314	ENSBGRG00000023567	ENSBGRG00000023567	0.334081	0.55385	biological_process
GO:0045618	positive regulation of keratinocyte differentiation	1	713	8	14392	0.00140252	0.000555864	2.52314	ENSBGRG00000021658	ENSBGRG00000021658	0.334081	0.55385	biological_process
GO:0035235	ionotropic glutamate receptor signaling pathway	1	713	8	14392	0.00140252	0.000555864	2.52314	ENSBGRG00000004369	ENSBGRG00000004369	0.334081	0.55385	biological_process
GO:0090129	positive regulation of synapse maturation	1	713	8	14392	0.00140252	0.000555864	2.52314	ENSBGRG00000012349	ENSBGRG00000012349	0.334081	0.55385	biological_process
GO:0042994	cytoplasmic sequestering of transcription factor	1	713	8	14392	0.00140252	0.000555864	2.52314	ENSBGRG00000022743	ENSBGRG00000022743	0.334081	0.55385	biological_process
GO:0035265	organ growth	1	713	8	14392	0.00140252	0.000555864	2.52314	ENSBGRG00000017805	ENSBGRG00000017805	0.334081	0.55385	biological_process
GO:0010470	regulation of gastrulation	1	713	8	14392	0.00140252	0.000555864	2.52314	ENSBGRG00000016962	ENSBGRG00000016962	0.334081	0.55385	biological_process
GO:0048148	behavioral response to cocaine	1	713	8	14392	0.00140252	0.000555864	2.52314	ENSBGRG00000021551	ENSBGRG00000021551	0.334081	0.55385	biological_process
GO:0045580	regulation of T cell differentiation	1	713	8	14392	0.00140252	0.000555864	2.52314	ENSBGRG00000022867	ENSBGRG00000022867	0.334081	0.55385	biological_process
GO:0060766	negative regulation of androgen receptor signaling pathway	1	713	8	14392	0.00140252	0.000555864	2.52314	ENSBGRG00000019152	ENSBGRG00000019152	0.334081	0.55385	biological_process
GO:0045176	apical protein localization	1	713	8	14392	0.00140252	0.000555864	2.52314	ENSBGRG00000001407	ENSBGRG00000001407	0.334081	0.55385	biological_process
GO:0099645	neurotransmitter receptor localization to postsynaptic specialization membrane	1	713	8	14392	0.00140252	0.000555864	2.52314	ENSBGRG00000011424	ENSBGRG00000011424	0.334081	0.55385	biological_process
GO:0008340	determination of adult lifespan	1	713	8	14392	0.00140252	0.000555864	2.52314	ENSBGRG00000010422	ENSBGRG00000010422	0.334081	0.55385	biological_process
GO:0050966	detection of mechanical stimulus involved in sensory perception of pain	1	713	8	14392	0.00140252	0.000555864	2.52314	ENSBGRG00000018513	ENSBGRG00000018513	0.334081	0.55385	biological_process
GO:0010039	response to iron ion	1	713	8	14392	0.00140252	0.000555864	2.52314	ENSBGRG00000009455	ENSBGRG00000009455	0.334081	0.55385	biological_process
GO:0019236	response to pheromone	1	713	8	14392	0.00140252	0.000555864	2.52314	ENSBGRG00000018156	ENSBGRG00000018156	0.334081	0.55385	biological_process
GO:0050678	regulation of epithelial cell proliferation	1	713	8	14392	0.00140252	0.000555864	2.52314	ENSBGRG00000023965	ENSBGRG00000023965	0.334081	0.55385	biological_process
GO:0031293	membrane protein intracellular domain proteolysis	1	713	8	14392	0.00140252	0.000555864	2.52314	ENSBGRG00000023500	ENSBGRG00000023500	0.334081	0.55385	biological_process
GO:0006491	N-glycan processing	1	713	8	14392	0.00140252	0.000555864	2.52314	ENSBGRG00000008298	ENSBGRG00000008298	0.334081	0.55385	biological_process
GO:0003094	glomerular filtration	1	713	8	14392	0.00140252	0.000555864	2.52314	ENSBGRG00000024353	ENSBGRG00000024353	0.334081	0.55385	biological_process
GO:0051451	myoblast migration	1	713	8	14392	0.00140252	0.000555864	2.52314	ENSBGRG00000009570	ENSBGRG00000009570	0.334081	0.55385	biological_process
GO:0005980	glycogen catabolic process	1	713	8	14392	0.00140252	0.000555864	2.52314	ENSBGRG00000006392	ENSBGRG00000006392	0.334081	0.55385	biological_process
GO:0001759	organ induction	1	713	8	14392	0.00140252	0.000555864	2.52314	ENSBGRG00000016457	ENSBGRG00000016457	0.334081	0.55385	biological_process
GO:0030224	monocyte differentiation	1	713	8	14392	0.00140252	0.000555864	2.52314	ENSBGRG00000022589	ENSBGRG00000022589	0.334081	0.55385	biological_process
GO:0071340	skeletal muscle acetylcholine-gated channel clustering	1	713	8	14392	0.00140252	0.000555864	2.52314	ENSBGRG00000004392	ENSBGRG00000004392	0.334081	0.55385	biological_process
GO:0014912	negative regulation of smooth muscle cell migration	1	713	8	14392	0.00140252	0.000555864	2.52314	ENSBGRG00000020066	ENSBGRG00000020066	0.334081	0.55385	biological_process
GO:0040015	negative regulation of multicellular organism growth	1	713	8	14392	0.00140252	0.000555864	2.52314	ENSBGRG00000009313	ENSBGRG00000009313	0.334081	0.55385	biological_process
GO:0060391	positive regulation of SMAD protein signal transduction	1	713	8	14392	0.00140252	0.000555864	2.52314	ENSBGRG00000022589	ENSBGRG00000022589	0.334081	0.55385	biological_process
GO:0003149	membranous septum morphogenesis	1	713	8	14392	0.00140252	0.000555864	2.52314	ENSBGRG00000022589	ENSBGRG00000022589	0.334081	0.55385	biological_process
GO:0035137	hindlimb morphogenesis	1	713	8	14392	0.00140252	0.000555864	2.52314	ENSBGRG00000009313	ENSBGRG00000009313	0.334081	0.55385	biological_process
GO:0050713	negative regulation of interleukin-1 beta secretion	1	713	8	14392	0.00140252	0.000555864	2.52314	ENSBGRG00000003668	ENSBGRG00000003668	0.334081	0.55385	biological_process
GO:1903077	negative regulation of protein localization to plasma membrane	1	713	8	14392	0.00140252	0.000555864	2.52314	ENSBGRG00000009672	ENSBGRG00000009672	0.334081	0.55385	biological_process
GO:0007212	dopamine receptor signaling pathway	1	713	8	14392	0.00140252	0.000555864	2.52314	ENSBGRG00000010087	ENSBGRG00000010087	0.334081	0.55385	biological_process
GO:0043568	positive regulation of insulin-like growth factor receptor signaling pathway	1	713	8	14392	0.00140252	0.000555864	2.52314	ENSBGRG00000020066	ENSBGRG00000020066	0.334081	0.55385	biological_process
GO:0043586	tongue development	1	713	8	14392	0.00140252	0.000555864	2.52314	ENSBGRG00000001132	ENSBGRG00000001132	0.334081	0.55385	biological_process
GO:0043403	skeletal muscle tissue regeneration	1	713	8	14392	0.00140252	0.000555864	2.52314	ENSBGRG00000001078	ENSBGRG00000001078	0.334081	0.55385	biological_process
GO:0032688	negative regulation of interferon-beta production	1	713	8	14392	0.00140252	0.000555864	2.52314	ENSBGRG00000022453	ENSBGRG00000022453	0.334081	0.55385	biological_process
GO:0050910	detection of mechanical stimulus involved in sensory perception of sound	1	713	8	14392	0.00140252	0.000555864	2.52314	ENSBGRG00000009561	ENSBGRG00000009561	0.334081	0.55385	biological_process
GO:0060413	atrial septum morphogenesis	1	713	8	14392	0.00140252	0.000555864	2.52314	ENSBGRG00000009570	ENSBGRG00000009570	0.334081	0.55385	biological_process
GO:0043951	negative regulation of cAMP-mediated signaling	1	713	8	14392	0.00140252	0.000555864	2.52314	ENSBGRG00000004725	ENSBGRG00000004725	0.334081	0.55385	biological_process
GO:0043277	apoptotic cell clearance	1	713	8	14392	0.00140252	0.000555864	2.52314	ENSBGRG00000003810	ENSBGRG00000003810	0.334081	0.55385	biological_process
GO:0007292	female gamete generation	1	713	8	14392	0.00140252	0.000555864	2.52314	ENSBGRG00000026395	ENSBGRG00000026395	0.334081	0.55385	biological_process
GO:0001678	cellular glucose homeostasis	1	713	8	14392	0.00140252	0.000555864	2.52314	ENSBGRG00000023500	ENSBGRG00000023500	0.334081	0.55385	biological_process
GO:0097484	dendrite extension	1	713	8	14392	0.00140252	0.000555864	2.52314	ENSBGRG00000009881	ENSBGRG00000009881	0.334081	0.55385	biological_process
GO:0042416	dopamine biosynthetic process	1	713	8	14392	0.00140252	0.000555864	2.52314	ENSBGRG00000023604	ENSBGRG00000023604	0.334081	0.55385	biological_process
GO:0033628	regulation of cell adhesion mediated by integrin	1	713	8	14392	0.00140252	0.000555864	2.52314	ENSBGRG00000003384	ENSBGRG00000003384	0.334081	0.55385	biological_process
GO:1902667	regulation of axon guidance	1	713	8	14392	0.00140252	0.000555864	2.52314	ENSBGRG00000003153	ENSBGRG00000003153	0.334081	0.55385	biological_process
GO:0003215	cardiac right ventricle morphogenesis	1	713	8	14392	0.00140252	0.000555864	2.52314	ENSBGRG00000020231	ENSBGRG00000020231	0.334081	0.55385	biological_process
GO:0035909	aorta morphogenesis	1	713	8	14392	0.00140252	0.000555864	2.52314	ENSBGRG00000020801	ENSBGRG00000020801	0.334081	0.55385	biological_process
GO:0022414	reproductive process	1	713	8	14392	0.00140252	0.000555864	2.52314	ENSBGRG00000004323	ENSBGRG00000004323	0.334081	0.55385	biological_process
GO:0042311	vasodilation	1	713	8	14392	0.00140252	0.000555864	2.52314	ENSBGRG00000023604	ENSBGRG00000023604	0.334081	0.55385	biological_process
GO:0022407	regulation of cell-cell adhesion	1	713	8	14392	0.00140252	0.000555864	2.52314	ENSBGRG00000003058	ENSBGRG00000003058	0.334081	0.55385	biological_process
GO:1990000	amyloid fibril formation	1	713	8	14392	0.00140252	0.000555864	2.52314	ENSBGRG00000019844	ENSBGRG00000019844	0.334081	0.55385	biological_process
GO:0070365	hepatocyte differentiation	1	713	8	14392	0.00140252	0.000555864	2.52314	ENSBGRG00000017028	ENSBGRG00000017028	0.334081	0.55385	biological_process
GO:0006139	nucleobase-containing compound metabolic process	1	713	8	14392	0.00140252	0.000555864	2.52314	ENSBGRG00000012288	ENSBGRG00000012288	0.334081	0.55385	biological_process
GO:2001223	negative regulation of neuron migration	1	713	8	14392	0.00140252	0.000555864	2.52314	ENSBGRG00000003247	ENSBGRG00000003247	0.334081	0.55385	biological_process
GO:2000147	positive regulation of cell motility	1	713	8	14392	0.00140252	0.000555864	2.52314	ENSBGRG00000026654	ENSBGRG00000026654	0.334081	0.55385	biological_process
GO:0010165	response to X-ray	1	713	8	14392	0.00140252	0.000555864	2.52314	ENSBGRG00000017028	ENSBGRG00000017028	0.334081	0.55385	biological_process
GO:0071377	cellular response to glucagon stimulus	1	713	8	14392	0.00140252	0.000555864	2.52314	ENSBGRG00000019689	ENSBGRG00000019689	0.334081	0.55385	biological_process
GO:0030259	lipid glycosylation	1	713	8	14392	0.00140252	0.000555864	2.52314	ENSBGRG00000025935	ENSBGRG00000025935	0.334081	0.55385	biological_process
GO:0060039	pericardium development	1	713	8	14392	0.00140252	0.000555864	2.52314	ENSBGRG00000023965	ENSBGRG00000023965	0.334081	0.55385	biological_process
GO:0070166	enamel mineralization	1	713	8	14392	0.00140252	0.000555864	2.52314	ENSBGRG00000020801	ENSBGRG00000020801	0.334081	0.55385	biological_process
GO:0007369	gastrulation	2	713	24	14392	0.00280505	0.00166759	1.68209	ENSBGRG00000004725;ENSBGRG00000023965	ENSBGRG00000004725;ENSBGRG00000023965	0.335128	0.55385	biological_process
GO:0000079	regulation of cyclin-dependent protein serine/threonine kinase activity	2	713	24	14392	0.00280505	0.00166759	1.68209	ENSBGRG00000002530;ENSBGRG00000012336	ENSBGRG00000002530;ENSBGRG00000012336	0.335128	0.55385	biological_process
GO:0032007	negative regulation of TOR signaling	2	713	24	14392	0.00280505	0.00166759	1.68209	ENSBGRG00000015859;ENSBGRG00000021884	ENSBGRG00000015859;ENSBGRG00000021884	0.335128	0.55385	biological_process
GO:0051482	positive regulation of cytosolic calcium ion concentration involved in phospholipase C-activating G protein-coupled signaling pathway	2	713	24	14392	0.00280505	0.00166759	1.68209	ENSBGRG00000014316;ENSBGRG00000012783	ENSBGRG00000014316;ENSBGRG00000012783	0.335128	0.55385	biological_process
GO:0048015	phosphatidylinositol-mediated signaling	2	713	24	14392	0.00280505	0.00166759	1.68209	ENSBGRG00000024258;ENSBGRG00000013185	ENSBGRG00000024258;ENSBGRG00000013185	0.335128	0.55385	biological_process
GO:0007528	neuromuscular junction development	2	713	24	14392	0.00280505	0.00166759	1.68209	ENSBGRG00000004437;ENSBGRG00000016886	ENSBGRG00000004437;ENSBGRG00000016886	0.335128	0.55385	biological_process
GO:0044212	transcription regulatory region DNA binding	9	689	153	14058	0.0130624	0.0108835	1.2002	ENSBGRG00000006205;ENSBGRG00000021658;ENSBGRG00000015957;ENSBGRG00000004985;ENSBGRG00000015338;ENSBGRG00000023965;ENSBGRG00000016680;ENSBGRG00000026430;ENSBGRG00000001126	ENSBGRG00000006205;ENSBGRG00000021658;ENSBGRG00000015957;ENSBGRG00000004985;ENSBGRG00000015338;ENSBGRG00000023965;ENSBGRG00000016680;ENSBGRG00000026430;ENSBGRG00000001126	0.33565	0.61837	molecular_function
GO:0042383	sarcolemma	5	810	76	16074	0.00617284	0.00472813	1.30556	ENSBGRG00000010402;ENSBGRG00000017439;ENSBGRG00000000813;ENSBGRG00000000485;ENSBGRG00000017416	ENSBGRG00000010402;ENSBGRG00000017439;ENSBGRG00000000813;ENSBGRG00000000485;ENSBGRG00000017416	0.336932	0.760008	cellular_component
GO:0071437	invadopodium	1	810	8	16074	0.00123457	0.000497698	2.48056	ENSBGRG00000018883	ENSBGRG00000018883	0.338827	0.760008	cellular_component
GO:0031256	leading edge membrane	1	810	8	16074	0.00123457	0.000497698	2.48056	ENSBGRG00000007825	ENSBGRG00000007825	0.338827	0.760008	cellular_component
GO:0005890	sodium:potassium-exchanging ATPase complex	1	810	8	16074	0.00123457	0.000497698	2.48056	ENSBGRG00000014422	ENSBGRG00000014422	0.338827	0.760008	cellular_component
GO:0001740	Barr body	1	810	8	16074	0.00123457	0.000497698	2.48056	ENSBGRG00000021658	ENSBGRG00000021658	0.338827	0.760008	cellular_component
GO:0002079	inner acrosomal membrane	1	810	8	16074	0.00123457	0.000497698	2.48056	ENSBGRG00000023461	ENSBGRG00000023461	0.338827	0.760008	cellular_component
GO:0016327	apicolateral plasma membrane	1	810	8	16074	0.00123457	0.000497698	2.48056	ENSBGRG00000005972	ENSBGRG00000005972	0.338827	0.760008	cellular_component
GO:0036157	outer dynein arm	1	810	8	16074	0.00123457	0.000497698	2.48056	ENSBGRG00000018062	ENSBGRG00000018062	0.338827	0.760008	cellular_component
GO:0031209	SCAR complex	1	810	8	16074	0.00123457	0.000497698	2.48056	ENSBGRG00000009881	ENSBGRG00000009881	0.338827	0.760008	cellular_component
GO:0003705	transcription factor activity, RNA polymerase II distal enhancer sequence-specific binding	3	689	42	14058	0.00435414	0.00298762	1.45739	ENSBGRG00000026479;ENSBGRG00000015338;ENSBGRG00000015914	ENSBGRG00000026479;ENSBGRG00000015338;ENSBGRG00000015914	0.339497	0.620608	molecular_function
GO:0019901	protein kinase binding	17	689	308	14058	0.0246734	0.0219092	1.12617	ENSBGRG00000026459;ENSBGRG00000012882;ENSBGRG00000012336;ENSBGRG00000003344;ENSBGRG00000024257;ENSBGRG00000023567;ENSBGRG00000018545;ENSBGRG00000023965;ENSBGRG00000005394;ENSBGRG00000002530;ENSBGRG00000017413;ENSBGRG00000026765;ENSBGRG00000015645;ENSBGRG00000020517;ENSBGRG00000022230;ENSBGRG00000011534;ENSBGRG00000023448	ENSBGRG00000026459;ENSBGRG00000012882;ENSBGRG00000012336;ENSBGRG00000003344;ENSBGRG00000024257;ENSBGRG00000023567;ENSBGRG00000018545;ENSBGRG00000023965;ENSBGRG00000005394;ENSBGRG00000002530;ENSBGRG00000017413;ENSBGRG00000026765;ENSBGRG00000015645;ENSBGRG00000020517;ENSBGRG00000022230;ENSBGRG00000011534;ENSBGRG00000023448	0.341776	0.620608	molecular_function
GO:0098839	postsynaptic density membrane	2	810	24	16074	0.00246914	0.00149309	1.6537	ENSBGRG00000018056;ENSBGRG00000025371	ENSBGRG00000018056;ENSBGRG00000025371	0.342724	0.763448	cellular_component
GO:0031532	actin cytoskeleton reorganization	3	713	42	14392	0.00420757	0.00291829	1.4418	ENSBGRG00000017028;ENSBGRG00000004323;ENSBGRG00000006805	ENSBGRG00000017028;ENSBGRG00000004323;ENSBGRG00000006805	0.345684	0.568009	biological_process
GO:0044267	cellular protein metabolic process	3	713	42	14392	0.00420757	0.00291829	1.4418	ENSBGRG00000008349;ENSBGRG00000022668;ENSBGRG00000014228	ENSBGRG00000008349;ENSBGRG00000022668;ENSBGRG00000014228	0.345684	0.568009	biological_process
GO:0051015	actin filament binding	10	689	174	14058	0.0145138	0.0123773	1.17261	ENSBGRG00000013546;ENSBGRG00000004323;ENSBGRG00000019447;ENSBGRG00000020599;ENSBGRG00000009668;ENSBGRG00000026582;ENSBGRG00000002316;ENSBGRG00000021171;ENSBGRG00000025403;ENSBGRG00000022019	ENSBGRG00000013546;ENSBGRG00000004323;ENSBGRG00000019447;ENSBGRG00000020599;ENSBGRG00000009668;ENSBGRG00000026582;ENSBGRG00000002316;ENSBGRG00000021171;ENSBGRG00000025403;ENSBGRG00000022019	0.348634	0.620608	molecular_function
GO:0050769	positive regulation of neurogenesis	2	713	25	14392	0.00280505	0.00173708	1.61481	ENSBGRG00000006408;ENSBGRG00000015914	ENSBGRG00000006408;ENSBGRG00000015914	0.353452	0.568009	biological_process
GO:0030282	bone mineralization	2	713	25	14392	0.00280505	0.00173708	1.61481	ENSBGRG00000013260;ENSBGRG00000003344	ENSBGRG00000013260;ENSBGRG00000003344	0.353452	0.568009	biological_process
GO:2000179	positive regulation of neural precursor cell proliferation	2	713	25	14392	0.00280505	0.00173708	1.61481	ENSBGRG00000009570;ENSBGRG00000006408	ENSBGRG00000009570;ENSBGRG00000006408	0.353452	0.568009	biological_process
GO:0034341	response to interferon-gamma	2	713	25	14392	0.00280505	0.00173708	1.61481	ENSBGRG00000014578;ENSBGRG00000014797	ENSBGRG00000014578;ENSBGRG00000014797	0.353452	0.568009	biological_process
GO:0010468	regulation of gene expression	6	713	98	14392	0.00841515	0.00680934	1.23582	ENSBGRG00000008031;ENSBGRG00000006392;ENSBGRG00000002743;ENSBGRG00000001958;ENSBGRG00000009570;ENSBGRG00000018765	ENSBGRG00000008031;ENSBGRG00000006392;ENSBGRG00000002743;ENSBGRG00000001958;ENSBGRG00000009570;ENSBGRG00000018765	0.357813	0.568009	biological_process
GO:0098505	G-rich strand telomeric DNA binding	1	689	9	14058	0.00145138	0.000640205	2.26705	ENSBGRG00000004082	ENSBGRG00000004082	0.363906	0.620608	molecular_function
GO:0070492	oligosaccharide binding	1	689	9	14058	0.00145138	0.000640205	2.26705	ENSBGRG00000013709	ENSBGRG00000013709	0.363906	0.620608	molecular_function
GO:0017127	cholesterol transporter activity	1	689	9	14058	0.00145138	0.000640205	2.26705	ENSBGRG00000003668	ENSBGRG00000003668	0.363906	0.620608	molecular_function
GO:0035374	chondroitin sulfate binding	1	689	9	14058	0.00145138	0.000640205	2.26705	ENSBGRG00000003344	ENSBGRG00000003344	0.363906	0.620608	molecular_function
GO:0004383	guanylate cyclase activity	1	689	9	14058	0.00145138	0.000640205	2.26705	ENSBGRG00000005090	ENSBGRG00000005090	0.363906	0.620608	molecular_function
GO:0016805	dipeptidase activity	1	689	9	14058	0.00145138	0.000640205	2.26705	ENSBGRG00000023359	ENSBGRG00000023359	0.363906	0.620608	molecular_function
GO:0005344	oxygen carrier activity	1	689	9	14058	0.00145138	0.000640205	2.26705	ENSBGRG00000010778	ENSBGRG00000010778	0.363906	0.620608	molecular_function
GO:0061608	nuclear import signal receptor activity	1	689	9	14058	0.00145138	0.000640205	2.26705	ENSBGRG00000006026	ENSBGRG00000006026	0.363906	0.620608	molecular_function
GO:0035259	glucocorticoid receptor binding	1	689	9	14058	0.00145138	0.000640205	2.26705	ENSBGRG00000023965	ENSBGRG00000023965	0.363906	0.620608	molecular_function
GO:0001162	RNA polymerase II intronic transcription regulatory region sequence-specific DNA binding	1	689	9	14058	0.00145138	0.000640205	2.26705	ENSBGRG00000020801	ENSBGRG00000020801	0.363906	0.620608	molecular_function
GO:0005001	transmembrane receptor protein tyrosine phosphatase activity	1	689	9	14058	0.00145138	0.000640205	2.26705	ENSBGRG00000011534	ENSBGRG00000011534	0.363906	0.620608	molecular_function
GO:0005520	insulin-like growth factor binding	1	689	9	14058	0.00145138	0.000640205	2.26705	ENSBGRG00000021214	ENSBGRG00000021214	0.363906	0.620608	molecular_function
GO:0008061	chitin binding	1	689	9	14058	0.00145138	0.000640205	2.26705	ENSBGRG00000009501	ENSBGRG00000009501	0.363906	0.620608	molecular_function
GO:0030169	low-density lipoprotein particle binding	1	689	9	14058	0.00145138	0.000640205	2.26705	ENSBGRG00000019242	ENSBGRG00000019242	0.363906	0.620608	molecular_function
GO:0032794	GTPase activating protein binding	1	689	9	14058	0.00145138	0.000640205	2.26705	ENSBGRG00000015184	ENSBGRG00000015184	0.363906	0.620608	molecular_function
GO:0019870	potassium channel inhibitor activity	1	689	9	14058	0.00145138	0.000640205	2.26705	ENSBGRG00000016612	ENSBGRG00000016612	0.363906	0.620608	molecular_function
GO:0017137	Rab GTPase binding	7	689	119	14058	0.0101597	0.00846493	1.2002	ENSBGRG00000018269;ENSBGRG00000014299;ENSBGRG00000023500;ENSBGRG00000020544;ENSBGRG00000011610;ENSBGRG00000005066;ENSBGRG00000017413	ENSBGRG00000018269;ENSBGRG00000014299;ENSBGRG00000023500;ENSBGRG00000020544;ENSBGRG00000011610;ENSBGRG00000005066;ENSBGRG00000017413	0.365917	0.620608	molecular_function
GO:0004879	nuclear receptor activity	2	689	26	14058	0.00290276	0.00184948	1.5695	ENSBGRG00000021739;ENSBGRG00000002783	ENSBGRG00000021739;ENSBGRG00000002783	0.366543	0.620608	molecular_function
GO:0005546	phosphatidylinositol-4,5-bisphosphate binding	3	689	44	14058	0.00435414	0.00312989	1.39115	ENSBGRG00000005667;ENSBGRG00000024284;ENSBGRG00000017308	ENSBGRG00000005667;ENSBGRG00000024284;ENSBGRG00000017308	0.366664	0.620608	molecular_function
GO:0019905	syntaxin binding	3	689	44	14058	0.00435414	0.00312989	1.39115	ENSBGRG00000017308;ENSBGRG00000010735;ENSBGRG00000010266	ENSBGRG00000017308;ENSBGRG00000010735;ENSBGRG00000010266	0.366664	0.620608	molecular_function
GO:0048596	embryonic camera-type eye morphogenesis	1	713	9	14392	0.00140252	0.000625347	2.24279	ENSBGRG00000000478	ENSBGRG00000000478	0.36709	0.568009	biological_process
GO:0010812	negative regulation of cell-substrate adhesion	1	713	9	14392	0.00140252	0.000625347	2.24279	ENSBGRG00000005548	ENSBGRG00000005548	0.36709	0.568009	biological_process
GO:0042058	regulation of epidermal growth factor receptor signaling pathway	1	713	9	14392	0.00140252	0.000625347	2.24279	ENSBGRG00000018545	ENSBGRG00000018545	0.36709	0.568009	biological_process
GO:0046622	positive regulation of organ growth	1	713	9	14392	0.00140252	0.000625347	2.24279	ENSBGRG00000009570	ENSBGRG00000009570	0.36709	0.568009	biological_process
GO:0051764	actin crosslink formation	1	713	9	14392	0.00140252	0.000625347	2.24279	ENSBGRG00000013546	ENSBGRG00000013546	0.36709	0.568009	biological_process
GO:0060707	trophoblast giant cell differentiation	1	713	9	14392	0.00140252	0.000625347	2.24279	ENSBGRG00000022743	ENSBGRG00000022743	0.36709	0.568009	biological_process
GO:0019058	viral life cycle	1	713	9	14392	0.00140252	0.000625347	2.24279	ENSBGRG00000020040	ENSBGRG00000020040	0.36709	0.568009	biological_process
GO:0014066	regulation of phosphatidylinositol 3-kinase signaling	1	713	9	14392	0.00140252	0.000625347	2.24279	ENSBGRG00000018545	ENSBGRG00000018545	0.36709	0.568009	biological_process
GO:0045717	negative regulation of fatty acid biosynthetic process	1	713	9	14392	0.00140252	0.000625347	2.24279	ENSBGRG00000018545	ENSBGRG00000018545	0.36709	0.568009	biological_process
GO:0019395	fatty acid oxidation	1	713	9	14392	0.00140252	0.000625347	2.24279	ENSBGRG00000010778	ENSBGRG00000010778	0.36709	0.568009	biological_process
GO:0051298	centrosome duplication	1	713	9	14392	0.00140252	0.000625347	2.24279	ENSBGRG00000012882	ENSBGRG00000012882	0.36709	0.568009	biological_process
GO:0071850	mitotic cell cycle arrest	1	713	9	14392	0.00140252	0.000625347	2.24279	ENSBGRG00000016859	ENSBGRG00000016859	0.36709	0.568009	biological_process
GO:0071468	cellular response to acidic pH	1	713	9	14392	0.00140252	0.000625347	2.24279	ENSBGRG00000019964	ENSBGRG00000019964	0.36709	0.568009	biological_process
GO:1903352	L-ornithine transmembrane transport	1	713	9	14392	0.00140252	0.000625347	2.24279	ENSBGRG00000007140	ENSBGRG00000007140	0.36709	0.568009	biological_process
GO:0060088	auditory receptor cell stereocilium organization	1	713	9	14392	0.00140252	0.000625347	2.24279	ENSBGRG00000007881	ENSBGRG00000007881	0.36709	0.568009	biological_process
GO:0071383	cellular response to steroid hormone stimulus	1	713	9	14392	0.00140252	0.000625347	2.24279	ENSBGRG00000014422	ENSBGRG00000014422	0.36709	0.568009	biological_process
GO:0006111	regulation of gluconeogenesis	1	713	9	14392	0.00140252	0.000625347	2.24279	ENSBGRG00000004432	ENSBGRG00000004432	0.36709	0.568009	biological_process
GO:0070986	left/right axis specification	1	713	9	14392	0.00140252	0.000625347	2.24279	ENSBGRG00000009570	ENSBGRG00000009570	0.36709	0.568009	biological_process
GO:0007159	leukocyte cell-cell adhesion	1	713	9	14392	0.00140252	0.000625347	2.24279	ENSBGRG00000001314	ENSBGRG00000001314	0.36709	0.568009	biological_process
GO:0090303	positive regulation of wound healing	1	713	9	14392	0.00140252	0.000625347	2.24279	ENSBGRG00000017028	ENSBGRG00000017028	0.36709	0.568009	biological_process
GO:0042326	negative regulation of phosphorylation	1	713	9	14392	0.00140252	0.000625347	2.24279	ENSBGRG00000022589	ENSBGRG00000022589	0.36709	0.568009	biological_process
GO:0070886	positive regulation of calcineurin-NFAT signaling cascade	1	713	9	14392	0.00140252	0.000625347	2.24279	ENSBGRG00000022244	ENSBGRG00000022244	0.36709	0.568009	biological_process
GO:0016081	synaptic vesicle docking	1	713	9	14392	0.00140252	0.000625347	2.24279	ENSBGRG00000016886	ENSBGRG00000016886	0.36709	0.568009	biological_process
GO:0021516	dorsal spinal cord development	1	713	9	14392	0.00140252	0.000625347	2.24279	ENSBGRG00000023662	ENSBGRG00000023662	0.36709	0.568009	biological_process
GO:0016188	synaptic vesicle maturation	1	713	9	14392	0.00140252	0.000625347	2.24279	ENSBGRG00000016886	ENSBGRG00000016886	0.36709	0.568009	biological_process
GO:0080111	DNA demethylation	1	713	9	14392	0.00140252	0.000625347	2.24279	ENSBGRG00000009961	ENSBGRG00000009961	0.36709	0.568009	biological_process
GO:0048872	homeostasis of number of cells	1	713	9	14392	0.00140252	0.000625347	2.24279	ENSBGRG00000022867	ENSBGRG00000022867	0.36709	0.568009	biological_process
GO:0048246	macrophage chemotaxis	1	713	9	14392	0.00140252	0.000625347	2.24279	ENSBGRG00000020314	ENSBGRG00000020314	0.36709	0.568009	biological_process
GO:0045577	regulation of B cell differentiation	1	713	9	14392	0.00140252	0.000625347	2.24279	ENSBGRG00000022867	ENSBGRG00000022867	0.36709	0.568009	biological_process
GO:0060124	positive regulation of growth hormone secretion	1	713	9	14392	0.00140252	0.000625347	2.24279	ENSBGRG00000020763	ENSBGRG00000020763	0.36709	0.568009	biological_process
GO:0071621	granulocyte chemotaxis	1	713	9	14392	0.00140252	0.000625347	2.24279	ENSBGRG00000017028	ENSBGRG00000017028	0.36709	0.568009	biological_process
GO:2000377	regulation of reactive oxygen species metabolic process	1	713	9	14392	0.00140252	0.000625347	2.24279	ENSBGRG00000009672	ENSBGRG00000009672	0.36709	0.568009	biological_process
GO:0002223	stimulatory C-type lectin receptor signaling pathway	1	713	9	14392	0.00140252	0.000625347	2.24279	ENSBGRG00000022867	ENSBGRG00000022867	0.36709	0.568009	biological_process
GO:0003139	secondary heart field specification	1	713	9	14392	0.00140252	0.000625347	2.24279	ENSBGRG00000022589	ENSBGRG00000022589	0.36709	0.568009	biological_process
GO:0097638	L-arginine import across plasma membrane	1	713	9	14392	0.00140252	0.000625347	2.24279	ENSBGRG00000007140	ENSBGRG00000007140	0.36709	0.568009	biological_process
GO:0045861	negative regulation of proteolysis	1	713	9	14392	0.00140252	0.000625347	2.24279	ENSBGRG00000005394	ENSBGRG00000005394	0.36709	0.568009	biological_process
GO:0045086	positive regulation of interleukin-2 biosynthetic process	1	713	9	14392	0.00140252	0.000625347	2.24279	ENSBGRG00000022867	ENSBGRG00000022867	0.36709	0.568009	biological_process
GO:0006939	smooth muscle contraction	1	713	9	14392	0.00140252	0.000625347	2.24279	ENSBGRG00000026765	ENSBGRG00000026765	0.36709	0.568009	biological_process
GO:0036503	ERAD pathway	1	713	9	14392	0.00140252	0.000625347	2.24279	ENSBGRG00000024220	ENSBGRG00000024220	0.36709	0.568009	biological_process
GO:0044539	long-chain fatty acid import	1	713	9	14392	0.00140252	0.000625347	2.24279	ENSBGRG00000019844	ENSBGRG00000019844	0.36709	0.568009	biological_process
GO:0008045	motor neuron axon guidance	1	713	9	14392	0.00140252	0.000625347	2.24279	ENSBGRG00000017734	ENSBGRG00000017734	0.36709	0.568009	biological_process
GO:0002476	antigen processing and presentation of endogenous peptide antigen via MHC class Ib	1	713	9	14392	0.00140252	0.000625347	2.24279	ENSBGRG00000011902	ENSBGRG00000011902	0.36709	0.568009	biological_process
GO:0051895	negative regulation of focal adhesion assembly	1	713	9	14392	0.00140252	0.000625347	2.24279	ENSBGRG00000022918	ENSBGRG00000022918	0.36709	0.568009	biological_process
GO:0097178	ruffle assembly	1	713	9	14392	0.00140252	0.000625347	2.24279	ENSBGRG00000009668	ENSBGRG00000009668	0.36709	0.568009	biological_process
GO:0061564	axon development	1	713	9	14392	0.00140252	0.000625347	2.24279	ENSBGRG00000022644	ENSBGRG00000022644	0.36709	0.568009	biological_process
GO:0001921	positive regulation of receptor recycling	1	713	9	14392	0.00140252	0.000625347	2.24279	ENSBGRG00000010087	ENSBGRG00000010087	0.36709	0.568009	biological_process
GO:0043303	mast cell degranulation	1	713	9	14392	0.00140252	0.000625347	2.24279	ENSBGRG00000020399	ENSBGRG00000020399	0.36709	0.568009	biological_process
GO:0016331	morphogenesis of embryonic epithelium	1	713	9	14392	0.00140252	0.000625347	2.24279	ENSBGRG00000008928	ENSBGRG00000008928	0.36709	0.568009	biological_process
GO:0098970	postsynaptic neurotransmitter receptor diffusion trapping	1	713	9	14392	0.00140252	0.000625347	2.24279	ENSBGRG00000018056	ENSBGRG00000018056	0.36709	0.568009	biological_process
GO:0015908	fatty acid transport	1	713	9	14392	0.00140252	0.000625347	2.24279	ENSBGRG00000026430	ENSBGRG00000026430	0.36709	0.568009	biological_process
GO:0006796	phosphate-containing compound metabolic process	1	713	9	14392	0.00140252	0.000625347	2.24279	ENSBGRG00000010422	ENSBGRG00000010422	0.36709	0.568009	biological_process
GO:0042982	amyloid precursor protein metabolic process	1	713	9	14392	0.00140252	0.000625347	2.24279	ENSBGRG00000010087	ENSBGRG00000010087	0.36709	0.568009	biological_process
GO:0048715	negative regulation of oligodendrocyte differentiation	1	713	9	14392	0.00140252	0.000625347	2.24279	ENSBGRG00000023662	ENSBGRG00000023662	0.36709	0.568009	biological_process
GO:0090179	planar cell polarity pathway involved in neural tube closure	1	713	9	14392	0.00140252	0.000625347	2.24279	ENSBGRG00000001407	ENSBGRG00000001407	0.36709	0.568009	biological_process
GO:0032461	positive regulation of protein oligomerization	1	713	9	14392	0.00140252	0.000625347	2.24279	ENSBGRG00000000715	ENSBGRG00000000715	0.36709	0.568009	biological_process
GO:0071404	cellular response to low-density lipoprotein particle stimulus	1	713	9	14392	0.00140252	0.000625347	2.24279	ENSBGRG00000019844	ENSBGRG00000019844	0.36709	0.568009	biological_process
GO:2000310	regulation of NMDA receptor activity	1	713	9	14392	0.00140252	0.000625347	2.24279	ENSBGRG00000003457	ENSBGRG00000003457	0.36709	0.568009	biological_process
GO:1904355	positive regulation of telomere capping	1	713	9	14392	0.00140252	0.000625347	2.24279	ENSBGRG00000010069	ENSBGRG00000010069	0.36709	0.568009	biological_process
GO:0035162	embryonic hemopoiesis	1	713	9	14392	0.00140252	0.000625347	2.24279	ENSBGRG00000023842	ENSBGRG00000023842	0.36709	0.568009	biological_process
GO:0042462	eye photoreceptor cell development	1	713	9	14392	0.00140252	0.000625347	2.24279	ENSBGRG00000021739	ENSBGRG00000021739	0.36709	0.568009	biological_process
[truncated: 959 more rows]

## Sheet: Down
Supplementary Table S6：GO enrichment analysis of down-regulated differential genes
[truncated: 1,222 more rows]
