# Supplementary material for: Comparative Analysis of Epididymis Cauda of Yak before and after Sexual Maturity
Source: Animals (Basel). 2023 Apr 15;13(8):1355. doi: 10.3390/ani13081355 (PMC10135020; doi:10.3390/ani13081355)
Supplement: Supplementary file 1 [file animals-13-01355-s001.zip › Supplementary Table S7.xlsx]

## Sheet: UP
Supplementary Table S6：GO enrichment analysis of up-regulated and down-regulated differential genes
Term_ID	Term_description	ListHit	ListTotal	PopHit	PopTotal	GeneRatio	BgRatio	Enrichment_score	GeneIds	GeneSymbols	p-value	FDR_bh	Classification_level1
bom04974	Protein digestion and absorption	26	385	113	8253	0.0675325	0.013692	4.93226	ENSBGRG00000003463;ENSBGRG00000017439;ENSBGRG00000005255;ENSBGRG00000012460;ENSBGRG00000020604;ENSBGRG00000004437;ENSBGRG00000006189;ENSBGRG00000003247;ENSBGRG00000019241;ENSBGRG00000014422;ENSBGRG00000003777;ENSBGRG00000016867;ENSBGRG00000018634;ENSBGRG00000016164;ENSBGRG00000020183;ENSBGRG00000013466;ENSBGRG00000005548;ENSBGRG00000001716;ENSBGRG00000024606;ENSBGRG00000009561;ENSBGRG00000025649;…	ENSBGRG00000003463;ENSBGRG00000017439;ENSBGRG00000005255;ENSBGRG00000012460;ENSBGRG00000020604;ENSBGRG00000004437;ENSBGRG00000006189;ENSBGRG00000003247;ENSBGRG00000019241;ENSBGRG00000014422;ENSBGRG00000003777;ENSBGRG00000016867;ENSBGRG00000018634;ENSBGRG00000016164;ENSBGRG00000020183;ENSBGRG00000013466;ENSBGRG00000005548;ENSBGRG00000001716;ENSBGRG00000024606;ENSBGRG00000009561;ENSBGRG00000025649;…	6.69376e-12	1.80732e-09
bom04360	Axon guidance	32	385	174	8253	0.0831169	0.0210832	3.94232	ENSBGRG00000019557;ENSBGRG00000023653;ENSBGRG00000007491;ENSBGRG00000000763;ENSBGRG00000010052;ENSBGRG00000025403;ENSBGRG00000022844;ENSBGRG00000013255;ENSBGRG00000013772;ENSBGRG00000020231;ENSBGRG00000016154;ENSBGRG00000007052;ENSBGRG00000000017;ENSBGRG00000001699;ENSBGRG00000009570;ENSBGRG00000003384;ENSBGRG00000023742;ENSBGRG00000000014;ENSBGRG00000001345;ENSBGRG00000016692;ENSBGRG00000003960;…	ENSBGRG00000019557;ENSBGRG00000023653;ENSBGRG00000007491;ENSBGRG00000000763;ENSBGRG00000010052;ENSBGRG00000025403;ENSBGRG00000022844;ENSBGRG00000013255;ENSBGRG00000013772;ENSBGRG00000020231;ENSBGRG00000016154;ENSBGRG00000007052;ENSBGRG00000000017;ENSBGRG00000001699;ENSBGRG00000009570;ENSBGRG00000003384;ENSBGRG00000023742;ENSBGRG00000000014;ENSBGRG00000001345;ENSBGRG00000016692;ENSBGRG00000003960;…	1.49449e-11	2.01757e-09
bom04512	ECM-receptor interaction	19	385	83	8253	0.0493506	0.0100569	4.90712	ENSBGRG00000017439;ENSBGRG00000012460;ENSBGRG00000020604;ENSBGRG00000004437;ENSBGRG00000005411;ENSBGRG00000011868;ENSBGRG00000000792;ENSBGRG00000009814;ENSBGRG00000020517;ENSBGRG00000014060;ENSBGRG00000010780;ENSBGRG00000013466;ENSBGRG00000005548;ENSBGRG00000020407;ENSBGRG00000005082;ENSBGRG00000019844;ENSBGRG00000005449;ENSBGRG00000000813;ENSBGRG00000001314	ENSBGRG00000017439;ENSBGRG00000012460;ENSBGRG00000020604;ENSBGRG00000004437;ENSBGRG00000005411;ENSBGRG00000011868;ENSBGRG00000000792;ENSBGRG00000009814;ENSBGRG00000020517;ENSBGRG00000014060;ENSBGRG00000010780;ENSBGRG00000013466;ENSBGRG00000005548;ENSBGRG00000020407;ENSBGRG00000005082;ENSBGRG00000019844;ENSBGRG00000005449;ENSBGRG00000000813;ENSBGRG00000001314	5.36638e-09	4.82974e-07
bom04080	Neuroactive ligand-receptor interaction	36	385	339	8253	0.0935065	0.041076	2.27643	ENSBGRG00000020972;ENSBGRG00000020763;ENSBGRG00000019592;ENSBGRG00000000703;ENSBGRG00000000742;ENSBGRG00000009303;ENSBGRG00000004369;ENSBGRG00000018331;ENSBGRG00000001566;ENSBGRG00000012244;ENSBGRG00000001712;ENSBGRG00000000613;ENSBGRG00000012783;ENSBGRG00000003480;ENSBGRG00000001680;ENSBGRG00000019092;ENSBGRG00000024625;ENSBGRG00000018513;ENSBGRG00000018072;ENSBGRG00000020314;ENSBGRG00000000899;…	ENSBGRG00000020972;ENSBGRG00000020763;ENSBGRG00000019592;ENSBGRG00000000703;ENSBGRG00000000742;ENSBGRG00000009303;ENSBGRG00000004369;ENSBGRG00000018331;ENSBGRG00000001566;ENSBGRG00000012244;ENSBGRG00000001712;ENSBGRG00000000613;ENSBGRG00000012783;ENSBGRG00000003480;ENSBGRG00000001680;ENSBGRG00000019092;ENSBGRG00000024625;ENSBGRG00000018513;ENSBGRG00000018072;ENSBGRG00000020314;ENSBGRG00000000899;…	2.7417e-06	0.000185065
bom05033	Nicotine addiction	10	385	39	8253	0.025974	0.00472555	5.4965	ENSBGRG00000001680;ENSBGRG00000001620;ENSBGRG00000001566;ENSBGRG00000000742;ENSBGRG00000001712;ENSBGRG00000023286;ENSBGRG00000020983;ENSBGRG00000004369;ENSBGRG00000000613;ENSBGRG00000023421	ENSBGRG00000001680;ENSBGRG00000001620;ENSBGRG00000001566;ENSBGRG00000000742;ENSBGRG00000001712;ENSBGRG00000023286;ENSBGRG00000020983;ENSBGRG00000004369;ENSBGRG00000000613;ENSBGRG00000023421	8.18582e-06	0.000442034
bom04310	Wnt signaling pathway	21	385	160	8253	0.0545455	0.0193869	2.81352	ENSBGRG00000016686;ENSBGRG00000016996;ENSBGRG00000023662;ENSBGRG00000019557;ENSBGRG00000006342;ENSBGRG00000019974;ENSBGRG00000022540;ENSBGRG00000012336;ENSBGRG00000011484;ENSBGRG00000016883;ENSBGRG00000017698;ENSBGRG00000018699;ENSBGRG00000001078;ENSBGRG00000005038;ENSBGRG00000004201;ENSBGRG00000006499;ENSBGRG00000017757;ENSBGRG00000006205;ENSBGRG00000021638;ENSBGRG00000023965;ENSBGRG00000001126	ENSBGRG00000016686;ENSBGRG00000016996;ENSBGRG00000023662;ENSBGRG00000019557;ENSBGRG00000006342;ENSBGRG00000019974;ENSBGRG00000022540;ENSBGRG00000012336;ENSBGRG00000011484;ENSBGRG00000016883;ENSBGRG00000017698;ENSBGRG00000018699;ENSBGRG00000001078;ENSBGRG00000005038;ENSBGRG00000004201;ENSBGRG00000006499;ENSBGRG00000017757;ENSBGRG00000006205;ENSBGRG00000021638;ENSBGRG00000023965;ENSBGRG00000001126	1.56177e-05	0.000702797
bom05217	Basal cell carcinoma	12	385	61	8253	0.0311688	0.00739125	4.21699	ENSBGRG00000006205;ENSBGRG00000002594;ENSBGRG00000021638;ENSBGRG00000009313;ENSBGRG00000001078;ENSBGRG00000005038;ENSBGRG00000019557;ENSBGRG00000007486;ENSBGRG00000022589;ENSBGRG00000006415;ENSBGRG00000009570;ENSBGRG00000001126	ENSBGRG00000006205;ENSBGRG00000002594;ENSBGRG00000021638;ENSBGRG00000009313;ENSBGRG00000001078;ENSBGRG00000005038;ENSBGRG00000019557;ENSBGRG00000007486;ENSBGRG00000022589;ENSBGRG00000006415;ENSBGRG00000009570;ENSBGRG00000001126	1.95513e-05	0.000754123
bom05032	Morphine addiction	14	385	93	8253	0.0363636	0.0112686	3.22698	ENSBGRG00000019689;ENSBGRG00000001680;ENSBGRG00000001620;ENSBGRG00000016432;ENSBGRG00000001566;ENSBGRG00000003113;ENSBGRG00000003042;ENSBGRG00000000742;ENSBGRG00000001712;ENSBGRG00000023286;ENSBGRG00000022348;ENSBGRG00000000613;ENSBGRG00000014161;ENSBGRG00000023421	ENSBGRG00000019689;ENSBGRG00000001680;ENSBGRG00000001620;ENSBGRG00000016432;ENSBGRG00000001566;ENSBGRG00000003113;ENSBGRG00000003042;ENSBGRG00000000742;ENSBGRG00000001712;ENSBGRG00000023286;ENSBGRG00000022348;ENSBGRG00000000613;ENSBGRG00000014161;ENSBGRG00000023421	9.32205e-05	0.00314619
bom04510	Focal adhesion	22	385	200	8253	0.0571429	0.0242336	2.358	ENSBGRG00000017439;ENSBGRG00000000290;ENSBGRG00000012460;ENSBGRG00000020604;ENSBGRG00000006109;ENSBGRG00000004437;ENSBGRG00000005411;ENSBGRG00000012336;ENSBGRG00000009814;ENSBGRG00000014060;ENSBGRG00000008928;ENSBGRG00000024258;ENSBGRG00000013466;ENSBGRG00000005548;ENSBGRG00000020407;ENSBGRG00000004629;ENSBGRG00000002519;ENSBGRG00000011683;ENSBGRG00000005449;ENSBGRG00000000813;ENSBGRG00000023842;…	ENSBGRG00000017439;ENSBGRG00000000290;ENSBGRG00000012460;ENSBGRG00000020604;ENSBGRG00000006109;ENSBGRG00000004437;ENSBGRG00000005411;ENSBGRG00000012336;ENSBGRG00000009814;ENSBGRG00000014060;ENSBGRG00000008928;ENSBGRG00000024258;ENSBGRG00000013466;ENSBGRG00000005548;ENSBGRG00000020407;ENSBGRG00000004629;ENSBGRG00000002519;ENSBGRG00000011683;ENSBGRG00000005449;ENSBGRG00000000813;ENSBGRG00000023842;…	0.000150659	0.00440092
bom04151	PI3K-Akt signaling pathway	34	385	378	8253	0.0883117	0.0458015	1.92814	ENSBGRG00000017439;ENSBGRG00000003113;ENSBGRG00000006392;ENSBGRG00000000290;ENSBGRG00000012460;ENSBGRG00000020604;ENSBGRG00000012136;ENSBGRG00000004437;ENSBGRG00000006109;ENSBGRG00000005411;ENSBGRG00000012336;ENSBGRG00000009814;ENSBGRG00000013185;ENSBGRG00000017903;ENSBGRG00000003480;ENSBGRG00000018699;ENSBGRG00000014060;ENSBGRG00000008928;ENSBGRG00000014316;ENSBGRG00000024258;ENSBGRG00000022348;…	ENSBGRG00000017439;ENSBGRG00000003113;ENSBGRG00000006392;ENSBGRG00000000290;ENSBGRG00000012460;ENSBGRG00000020604;ENSBGRG00000012136;ENSBGRG00000004437;ENSBGRG00000006109;ENSBGRG00000005411;ENSBGRG00000012336;ENSBGRG00000009814;ENSBGRG00000013185;ENSBGRG00000017903;ENSBGRG00000003480;ENSBGRG00000018699;ENSBGRG00000014060;ENSBGRG00000008928;ENSBGRG00000014316;ENSBGRG00000024258;ENSBGRG00000022348;…	0.000162997	0.00440092
bom05200	Pathways in cancer	44	385	550	8253	0.114286	0.0666424	1.71491	ENSBGRG00000003237;ENSBGRG00000002594;ENSBGRG00000019592;ENSBGRG00000003113;ENSBGRG00000000290;ENSBGRG00000012460;ENSBGRG00000019557;ENSBGRG00000009303;ENSBGRG00000004437;ENSBGRG00000006415;ENSBGRG00000006109;ENSBGRG00000016946;ENSBGRG00000012336;ENSBGRG00000007486;ENSBGRG00000022589;ENSBGRG00000009570;ENSBGRG00000017903;ENSBGRG00000012783;ENSBGRG00000003480;ENSBGRG00000006011;ENSBGRG00000018699;…	ENSBGRG00000003237;ENSBGRG00000002594;ENSBGRG00000019592;ENSBGRG00000003113;ENSBGRG00000000290;ENSBGRG00000012460;ENSBGRG00000019557;ENSBGRG00000009303;ENSBGRG00000004437;ENSBGRG00000006415;ENSBGRG00000006109;ENSBGRG00000016946;ENSBGRG00000012336;ENSBGRG00000007486;ENSBGRG00000022589;ENSBGRG00000009570;ENSBGRG00000017903;ENSBGRG00000012783;ENSBGRG00000003480;ENSBGRG00000006011;ENSBGRG00000018699;…	0.000270182	0.00663174
bom05205	Proteoglycans in cancer	21	385	200	8253	0.0545455	0.0242336	2.25082	ENSBGRG00000000290;ENSBGRG00000019557;ENSBGRG00000002168;ENSBGRG00000022426;ENSBGRG00000009570;ENSBGRG00000020517;ENSBGRG00000001656;ENSBGRG00000024802;ENSBGRG00000006011;ENSBGRG00000018699;ENSBGRG00000005038;ENSBGRG00000023889;ENSBGRG00000001078;ENSBGRG00000020450;ENSBGRG00000013466;ENSBGRG00000005548;ENSBGRG00000002309;ENSBGRG00000021638;ENSBGRG00000009313;ENSBGRG00000000478;ENSBGRG00000023842	ENSBGRG00000000290;ENSBGRG00000019557;ENSBGRG00000002168;ENSBGRG00000022426;ENSBGRG00000009570;ENSBGRG00000020517;ENSBGRG00000001656;ENSBGRG00000024802;ENSBGRG00000006011;ENSBGRG00000018699;ENSBGRG00000005038;ENSBGRG00000023889;ENSBGRG00000001078;ENSBGRG00000020450;ENSBGRG00000013466;ENSBGRG00000005548;ENSBGRG00000002309;ENSBGRG00000021638;ENSBGRG00000009313;ENSBGRG00000000478;ENSBGRG00000023842	0.00040261	0.00905872
bom05206	MicroRNAs in cancer	17	385	162	8253	0.0441558	0.0196292	2.24949	ENSBGRG00000013546;ENSBGRG00000012532;ENSBGRG00000024659;ENSBGRG00000004703;ENSBGRG00000018376;ENSBGRG00000008727;ENSBGRG00000018699;ENSBGRG00000012336;ENSBGRG00000003292;ENSBGRG00000013185;ENSBGRG00000024258;ENSBGRG00000012849;ENSBGRG00000020450;ENSBGRG00000020517;ENSBGRG00000006238;ENSBGRG00000005411;ENSBGRG00000014254	ENSBGRG00000013546;ENSBGRG00000012532;ENSBGRG00000024659;ENSBGRG00000004703;ENSBGRG00000018376;ENSBGRG00000008727;ENSBGRG00000018699;ENSBGRG00000012336;ENSBGRG00000003292;ENSBGRG00000013185;ENSBGRG00000024258;ENSBGRG00000012849;ENSBGRG00000020450;ENSBGRG00000020517;ENSBGRG00000006238;ENSBGRG00000005411;ENSBGRG00000014254	0.00141836	0.0294583
bom04978	Mineral absorption	9	385	61	8253	0.0233766	0.00739125	3.16274	ENSBGRG00000020690;ENSBGRG00000009455;ENSBGRG00000019084;ENSBGRG00000020627;ENSBGRG00000012616;ENSBGRG00000024828;ENSBGRG00000014422;ENSBGRG00000007606;ENSBGRG00000025371	ENSBGRG00000020690;ENSBGRG00000009455;ENSBGRG00000019084;ENSBGRG00000020627;ENSBGRG00000012616;ENSBGRG00000024828;ENSBGRG00000014422;ENSBGRG00000007606;ENSBGRG00000025371	0.00191623	0.0369559
bom00604	Glycosphingolipid biosynthesis - ganglio series	4	385	13	8253	0.0103896	0.00157518	6.5958	ENSBGRG00000021274;ENSBGRG00000003196;ENSBGRG00000018188;ENSBGRG00000022921	ENSBGRG00000021274;ENSBGRG00000003196;ENSBGRG00000018188;ENSBGRG00000022921	0.00238225	0.0405488
bom04340	Hedgehog signaling pathway	8	385	52	8253	0.0207792	0.00630074	3.2979	ENSBGRG00000012336;ENSBGRG00000002594;ENSBGRG00000011517;ENSBGRG00000009313;ENSBGRG00000000478;ENSBGRG00000006415;ENSBGRG00000009570;ENSBGRG00000014161	ENSBGRG00000012336;ENSBGRG00000002594;ENSBGRG00000011517;ENSBGRG00000009313;ENSBGRG00000000478;ENSBGRG00000006415;ENSBGRG00000009570;ENSBGRG00000014161	0.00258494	0.0405488
bom04390	Hippo signaling pathway	16	385	157	8253	0.0415584	0.0190234	2.1846	ENSBGRG00000006205;ENSBGRG00000015338;ENSBGRG00000012336;ENSBGRG00000002594;ENSBGRG00000021638;ENSBGRG00000018699;ENSBGRG00000023965;ENSBGRG00000001078;ENSBGRG00000005038;ENSBGRG00000019557;ENSBGRG00000007486;ENSBGRG00000016962;ENSBGRG00000022589;ENSBGRG00000023864;ENSBGRG00000017413;ENSBGRG00000001126	ENSBGRG00000006205;ENSBGRG00000015338;ENSBGRG00000012336;ENSBGRG00000002594;ENSBGRG00000021638;ENSBGRG00000018699;ENSBGRG00000023965;ENSBGRG00000001078;ENSBGRG00000005038;ENSBGRG00000019557;ENSBGRG00000007486;ENSBGRG00000016962;ENSBGRG00000022589;ENSBGRG00000023864;ENSBGRG00000017413;ENSBGRG00000001126	0.00262171	0.0405488
bom00512	Mucin type O-glycan biosynthesis	6	385	31	8253	0.0155844	0.00375621	4.14897	ENSBGRG00000006651;ENSBGRG00000022921;ENSBGRG00000018188;ENSBGRG00000011247;ENSBGRG00000005345;ENSBGRG00000007349	ENSBGRG00000006651;ENSBGRG00000022921;ENSBGRG00000018188;ENSBGRG00000011247;ENSBGRG00000005345;ENSBGRG00000007349	0.00270325	0.0405488
bom04727	GABAergic synapse	11	385	94	8253	0.0285714	0.0113898	2.50851	ENSBGRG00000019689;ENSBGRG00000001680;ENSBGRG00000001620;ENSBGRG00000001566;ENSBGRG00000003113;ENSBGRG00000000742;ENSBGRG00000001712;ENSBGRG00000023286;ENSBGRG00000022348;ENSBGRG00000000613;ENSBGRG00000023421	ENSBGRG00000019689;ENSBGRG00000001680;ENSBGRG00000001620;ENSBGRG00000001566;ENSBGRG00000003113;ENSBGRG00000000742;ENSBGRG00000001712;ENSBGRG00000023286;ENSBGRG00000022348;ENSBGRG00000000613;ENSBGRG00000023421	0.00418178	0.0594253
bom04020	Calcium signaling pathway	24	385	297	8253	0.0623377	0.0359869	1.73223	ENSBGRG00000020972;ENSBGRG00000010957;ENSBGRG00000019592;ENSBGRG00000000703;ENSBGRG00000009303;ENSBGRG00000006109;ENSBGRG00000025371;ENSBGRG00000022803;ENSBGRG00000017903;ENSBGRG00000018513;ENSBGRG00000018072;ENSBGRG00000012192;ENSBGRG00000020314;ENSBGRG00000000899;ENSBGRG00000019084;ENSBGRG00000007753;ENSBGRG00000008928;ENSBGRG00000024258;ENSBGRG00000001345;ENSBGRG00000019689;ENSBGRG00000004629;…	ENSBGRG00000020972;ENSBGRG00000010957;ENSBGRG00000019592;ENSBGRG00000000703;ENSBGRG00000009303;ENSBGRG00000006109;ENSBGRG00000025371;ENSBGRG00000022803;ENSBGRG00000017903;ENSBGRG00000018513;ENSBGRG00000018072;ENSBGRG00000012192;ENSBGRG00000020314;ENSBGRG00000000899;ENSBGRG00000019084;ENSBGRG00000007753;ENSBGRG00000008928;ENSBGRG00000024258;ENSBGRG00000001345;ENSBGRG00000019689;ENSBGRG00000004629;…	0.00598242	0.0807627
bom04933	AGE-RAGE signaling pathway in diabetic complications	11	385	100	8253	0.0285714	0.0121168	2.358	ENSBGRG00000003247;ENSBGRG00000008431;ENSBGRG00000019592;ENSBGRG00000013466;ENSBGRG00000023965;ENSBGRG00000023889;ENSBGRG00000008928;ENSBGRG00000012460;ENSBGRG00000004437;ENSBGRG00000005548;ENSBGRG00000012783	ENSBGRG00000003247;ENSBGRG00000008431;ENSBGRG00000019592;ENSBGRG00000013466;ENSBGRG00000023965;ENSBGRG00000023889;ENSBGRG00000008928;ENSBGRG00000012460;ENSBGRG00000004437;ENSBGRG00000005548;ENSBGRG00000012783	0.00669106	0.086028
bom04926	Relaxin signaling pathway	13	385	129	8253	0.0337662	0.0156307	2.16025	ENSBGRG00000019689;ENSBGRG00000003247;ENSBGRG00000022348;ENSBGRG00000013466;ENSBGRG00000020314;ENSBGRG00000003113;ENSBGRG00000023889;ENSBGRG00000008928;ENSBGRG00000012460;ENSBGRG00000020450;ENSBGRG00000004437;ENSBGRG00000005548;ENSBGRG00000012783	ENSBGRG00000019689;ENSBGRG00000003247;ENSBGRG00000022348;ENSBGRG00000013466;ENSBGRG00000020314;ENSBGRG00000003113;ENSBGRG00000023889;ENSBGRG00000008928;ENSBGRG00000012460;ENSBGRG00000020450;ENSBGRG00000004437;ENSBGRG00000005548;ENSBGRG00000012783	0.00701706	0.0861184
bom04514	Cell adhesion molecules	17	385	202	8253	0.0441558	0.0244759	1.80405	ENSBGRG00000007730;ENSBGRG00000010358;ENSBGRG00000010278;ENSBGRG00000008431;ENSBGRG00000011902;ENSBGRG00000017403;ENSBGRG00000003457;ENSBGRG00000001470;ENSBGRG00000012349;ENSBGRG00000017805;ENSBGRG00000023653;ENSBGRG00000001314;ENSBGRG00000006946;ENSBGRG00000004215;ENSBGRG00000023742;ENSBGRG00000005218;ENSBGRG00000002717	ENSBGRG00000007730;ENSBGRG00000010358;ENSBGRG00000010278;ENSBGRG00000008431;ENSBGRG00000011902;ENSBGRG00000017403;ENSBGRG00000003457;ENSBGRG00000001470;ENSBGRG00000012349;ENSBGRG00000017805;ENSBGRG00000023653;ENSBGRG00000001314;ENSBGRG00000006946;ENSBGRG00000004215;ENSBGRG00000023742;ENSBGRG00000005218;ENSBGRG00000002717	0.0132172	0.155159
bom04723	Retrograde endocannabinoid signaling	14	385	156	8253	0.0363636	0.0189022	1.92378	ENSBGRG00000019689;ENSBGRG00000001680;ENSBGRG00000001620;ENSBGRG00000011063;ENSBGRG00000001566;ENSBGRG00000003113;ENSBGRG00000000742;ENSBGRG00000001712;ENSBGRG00000023286;ENSBGRG00000020983;ENSBGRG00000004369;ENSBGRG00000022348;ENSBGRG00000000613;ENSBGRG00000023421	ENSBGRG00000019689;ENSBGRG00000001680;ENSBGRG00000001620;ENSBGRG00000011063;ENSBGRG00000001566;ENSBGRG00000003113;ENSBGRG00000000742;ENSBGRG00000001712;ENSBGRG00000023286;ENSBGRG00000020983;ENSBGRG00000004369;ENSBGRG00000022348;ENSBGRG00000000613;ENSBGRG00000023421	0.0140246	0.157777
bom04010	MAPK signaling pathway	22	385	291	8253	0.0571429	0.0352599	1.62062	ENSBGRG00000000290;ENSBGRG00000006109;ENSBGRG00000024659;ENSBGRG00000008727;ENSBGRG00000018056;ENSBGRG00000017903;ENSBGRG00000011534;ENSBGRG00000018699;ENSBGRG00000008928;ENSBGRG00000007753;ENSBGRG00000024258;ENSBGRG00000026459;ENSBGRG00000019532;ENSBGRG00000009656;ENSBGRG00000011039;ENSBGRG00000016457;ENSBGRG00000004629;ENSBGRG00000017142;ENSBGRG00000020032;ENSBGRG00000005369;ENSBGRG00000023500;…	ENSBGRG00000000290;ENSBGRG00000006109;ENSBGRG00000024659;ENSBGRG00000008727;ENSBGRG00000018056;ENSBGRG00000017903;ENSBGRG00000011534;ENSBGRG00000018699;ENSBGRG00000008928;ENSBGRG00000007753;ENSBGRG00000024258;ENSBGRG00000026459;ENSBGRG00000019532;ENSBGRG00000009656;ENSBGRG00000011039;ENSBGRG00000016457;ENSBGRG00000004629;ENSBGRG00000017142;ENSBGRG00000020032;ENSBGRG00000005369;ENSBGRG00000023500;…	0.0171306	0.179707
bom00514	Other types of O-glycan biosynthesis	6	385	45	8253	0.0155844	0.00545256	2.85818	ENSBGRG00000006651;ENSBGRG00000021905;ENSBGRG00000025384;ENSBGRG00000012204;ENSBGRG00000005345;ENSBGRG00000007349	ENSBGRG00000006651;ENSBGRG00000021905;ENSBGRG00000025384;ENSBGRG00000012204;ENSBGRG00000005345;ENSBGRG00000007349	0.0173051	0.179707
bom04924	Renin secretion	8	385	72	8253	0.0207792	0.0087241	2.38182	ENSBGRG00000020763;ENSBGRG00000005090;ENSBGRG00000004275;ENSBGRG00000024625;ENSBGRG00000019592;ENSBGRG00000003042;ENSBGRG00000009303;ENSBGRG00000012783	ENSBGRG00000020763;ENSBGRG00000005090;ENSBGRG00000004275;ENSBGRG00000024625;ENSBGRG00000019592;ENSBGRG00000003042;ENSBGRG00000009303;ENSBGRG00000012783	0.0183725	0.183725
bom04742	Taste transduction	9	385	91	8253	0.0233766	0.0110263	2.12008	ENSBGRG00000019689;ENSBGRG00000001680;ENSBGRG00000001620;ENSBGRG00000008432;ENSBGRG00000000742;ENSBGRG00000020107;ENSBGRG00000023286;ENSBGRG00000022348;ENSBGRG00000019964	ENSBGRG00000019689;ENSBGRG00000001680;ENSBGRG00000001620;ENSBGRG00000008432;ENSBGRG00000000742;ENSBGRG00000020107;ENSBGRG00000023286;ENSBGRG00000022348;ENSBGRG00000019964	0.025573	0.241706
bom05165	Human papillomavirus infection	24	385	338	8253	0.0623377	0.0409548	1.52211	ENSBGRG00000017439;ENSBGRG00000012460;ENSBGRG00000016311;ENSBGRG00000019557;ENSBGRG00000020604;ENSBGRG00000004437;ENSBGRG00000005411;ENSBGRG00000012336;ENSBGRG00000005559;ENSBGRG00000009814;ENSBGRG00000014060;ENSBGRG00000005038;ENSBGRG00000001078;ENSBGRG00000013466;ENSBGRG00000005548;ENSBGRG00000020407;ENSBGRG00000017413;ENSBGRG00000006205;ENSBGRG00000021638;ENSBGRG00000011902;ENSBGRG00000005449;…	ENSBGRG00000017439;ENSBGRG00000012460;ENSBGRG00000016311;ENSBGRG00000019557;ENSBGRG00000020604;ENSBGRG00000004437;ENSBGRG00000005411;ENSBGRG00000012336;ENSBGRG00000005559;ENSBGRG00000009814;ENSBGRG00000014060;ENSBGRG00000005038;ENSBGRG00000001078;ENSBGRG00000013466;ENSBGRG00000005548;ENSBGRG00000020407;ENSBGRG00000017413;ENSBGRG00000006205;ENSBGRG00000021638;ENSBGRG00000011902;ENSBGRG00000005449;…	0.025961	0.241706
bom04614	Renin-angiotensin system	4	385	25	8253	0.0103896	0.0030292	3.42982	ENSBGRG00000019592;ENSBGRG00000023604;ENSBGRG00000006001;ENSBGRG00000019241	ENSBGRG00000019592;ENSBGRG00000023604;ENSBGRG00000006001;ENSBGRG00000019241	0.0271139	0.243947
bom04024	cAMP signaling pathway	17	385	220	8253	0.0441558	0.026657	1.65645	ENSBGRG00000019689;ENSBGRG00000006415;ENSBGRG00000015840;ENSBGRG00000020763;ENSBGRG00000004275;ENSBGRG00000024625;ENSBGRG00000018072;ENSBGRG00000009313;ENSBGRG00000003042;ENSBGRG00000019084;ENSBGRG00000020983;ENSBGRG00000009303;ENSBGRG00000004369;ENSBGRG00000003733;ENSBGRG00000014422;ENSBGRG00000025371;ENSBGRG00000012783	ENSBGRG00000019689;ENSBGRG00000006415;ENSBGRG00000015840;ENSBGRG00000020763;ENSBGRG00000004275;ENSBGRG00000024625;ENSBGRG00000018072;ENSBGRG00000009313;ENSBGRG00000003042;ENSBGRG00000019084;ENSBGRG00000020983;ENSBGRG00000009303;ENSBGRG00000004369;ENSBGRG00000003733;ENSBGRG00000014422;ENSBGRG00000025371;ENSBGRG00000012783	0.0280087	0.243947
bom04960	Aldosterone-regulated sodium reabsorption	5	385	39	8253	0.012987	0.00472555	2.74825	ENSBGRG00000000290;ENSBGRG00000013185;ENSBGRG00000026764;ENSBGRG00000024284;ENSBGRG00000014422	ENSBGRG00000000290;ENSBGRG00000013185;ENSBGRG00000026764;ENSBGRG00000024284;ENSBGRG00000014422	0.0336311	0.283762
bom04550	Signaling pathways regulating pluripotency of stem cells	12	385	145	8253	0.0311688	0.0175694	1.77404	ENSBGRG00000019532;ENSBGRG00000016457;ENSBGRG00000021638;ENSBGRG00000018699;ENSBGRG00000023965;ENSBGRG00000001078;ENSBGRG00000005038;ENSBGRG00000000290;ENSBGRG00000019557;ENSBGRG00000022589;ENSBGRG00000009678;ENSBGRG00000001126	ENSBGRG00000019532;ENSBGRG00000016457;ENSBGRG00000021638;ENSBGRG00000018699;ENSBGRG00000023965;ENSBGRG00000001078;ENSBGRG00000005038;ENSBGRG00000000290;ENSBGRG00000019557;ENSBGRG00000022589;ENSBGRG00000009678;ENSBGRG00000001126	0.0380981	0.307202
bom04350	TGF-beta signaling pathway	9	385	98	8253	0.0233766	0.0118745	1.96865	ENSBGRG00000008349;ENSBGRG00000018699;ENSBGRG00000026323;ENSBGRG00000023965;ENSBGRG00000002168;ENSBGRG00000007486;ENSBGRG00000022589;ENSBGRG00000009678;ENSBGRG00000022806	ENSBGRG00000008349;ENSBGRG00000018699;ENSBGRG00000026323;ENSBGRG00000023965;ENSBGRG00000002168;ENSBGRG00000007486;ENSBGRG00000022589;ENSBGRG00000009678;ENSBGRG00000022806	0.0387586	0.307202
bom05224	Breast cancer	12	385	146	8253	0.0311688	0.0176905	1.76189	ENSBGRG00000005035;ENSBGRG00000006205;ENSBGRG00000021638;ENSBGRG00000006011;ENSBGRG00000018699;ENSBGRG00000001078;ENSBGRG00000005038;ENSBGRG00000000290;ENSBGRG00000019557;ENSBGRG00000006109;ENSBGRG00000017903;ENSBGRG00000001126	ENSBGRG00000005035;ENSBGRG00000006205;ENSBGRG00000021638;ENSBGRG00000006011;ENSBGRG00000018699;ENSBGRG00000001078;ENSBGRG00000005038;ENSBGRG00000000290;ENSBGRG00000019557;ENSBGRG00000006109;ENSBGRG00000017903;ENSBGRG00000001126	0.0398419	0.307202
bom04713	Circadian entrainment	9	385	99	8253	0.0233766	0.0119956	1.94876	ENSBGRG00000019689;ENSBGRG00000020763;ENSBGRG00000005090;ENSBGRG00000004275;ENSBGRG00000003113;ENSBGRG00000007753;ENSBGRG00000020983;ENSBGRG00000004369;ENSBGRG00000022348	ENSBGRG00000019689;ENSBGRG00000020763;ENSBGRG00000005090;ENSBGRG00000004275;ENSBGRG00000003113;ENSBGRG00000007753;ENSBGRG00000020983;ENSBGRG00000004369;ENSBGRG00000022348	0.0409602	0.307202
bom00532	Glycosaminoglycan biosynthesis - chondroitin sulfate / dermatan sulfate	3	385	17	8253	0.00779221	0.00205986	3.78289	ENSBGRG00000019350;ENSBGRG00000022730;ENSBGRG00000013600	ENSBGRG00000019350;ENSBGRG00000022730;ENSBGRG00000013600	0.0421026	0.307235
bom04810	Regulation of actin cytoskeleton	16	385	215	8253	0.0415584	0.0260511	1.59526	ENSBGRG00000003480;ENSBGRG00000019447;ENSBGRG00000004629;ENSBGRG00000026395;ENSBGRG00000016457;ENSBGRG00000002519;ENSBGRG00000014060;ENSBGRG00000011683;ENSBGRG00000014316;ENSBGRG00000009881;ENSBGRG00000006805;ENSBGRG00000001345;ENSBGRG00000024258;ENSBGRG00000001314;ENSBGRG00000003960;ENSBGRG00000017903	ENSBGRG00000003480;ENSBGRG00000019447;ENSBGRG00000004629;ENSBGRG00000026395;ENSBGRG00000016457;ENSBGRG00000002519;ENSBGRG00000014060;ENSBGRG00000011683;ENSBGRG00000014316;ENSBGRG00000009881;ENSBGRG00000006805;ENSBGRG00000001345;ENSBGRG00000024258;ENSBGRG00000001314;ENSBGRG00000003960;ENSBGRG00000017903	0.0434507	0.308728
bom04916	Melanogenesis	9	385	101	8253	0.0233766	0.012238	1.91017	ENSBGRG00000019689;ENSBGRG00000006205;ENSBGRG00000021638;ENSBGRG00000020314;ENSBGRG00000001078;ENSBGRG00000005038;ENSBGRG00000019557;ENSBGRG00000001126;ENSBGRG00000012783	ENSBGRG00000019689;ENSBGRG00000006205;ENSBGRG00000021638;ENSBGRG00000020314;ENSBGRG00000001078;ENSBGRG00000005038;ENSBGRG00000019557;ENSBGRG00000001126;ENSBGRG00000012783	0.0456139	0.315788
bom04022	cGMP-PKG signaling pathway	13	385	168	8253	0.0337662	0.0203562	1.65877	ENSBGRG00000019689;ENSBGRG00000005090;ENSBGRG00000019592;ENSBGRG00000000703;ENSBGRG00000020314;ENSBGRG00000003042;ENSBGRG00000019084;ENSBGRG00000013185;ENSBGRG00000009357;ENSBGRG00000009303;ENSBGRG00000014422;ENSBGRG00000018331;ENSBGRG00000025371	ENSBGRG00000019689;ENSBGRG00000005090;ENSBGRG00000019592;ENSBGRG00000000703;ENSBGRG00000020314;ENSBGRG00000003042;ENSBGRG00000019084;ENSBGRG00000013185;ENSBGRG00000009357;ENSBGRG00000009303;ENSBGRG00000014422;ENSBGRG00000018331;ENSBGRG00000025371	0.0500962	0.338149
bom04724	Glutamatergic synapse	9	385	107	8253	0.0233766	0.012965	1.80306	ENSBGRG00000019689;ENSBGRG00000012244;ENSBGRG00000003113;ENSBGRG00000020983;ENSBGRG00000026154;ENSBGRG00000004369;ENSBGRG00000022348;ENSBGRG00000014161;ENSBGRG00000006888	ENSBGRG00000019689;ENSBGRG00000012244;ENSBGRG00000003113;ENSBGRG00000020983;ENSBGRG00000026154;ENSBGRG00000004369;ENSBGRG00000022348;ENSBGRG00000014161;ENSBGRG00000006888	0.0616438	0.405947
bom04976	Bile secretion	7	385	78	8253	0.0181818	0.00945111	1.92378	ENSBGRG00000019689;ENSBGRG00000014049;ENSBGRG00000010849;ENSBGRG00000013091;ENSBGRG00000004302;ENSBGRG00000003733;ENSBGRG00000014422	ENSBGRG00000019689;ENSBGRG00000014049;ENSBGRG00000010849;ENSBGRG00000013091;ENSBGRG00000004302;ENSBGRG00000003733;ENSBGRG00000014422	0.0707838	0.449001
bom00980	Metabolism of xenobiotics by cytochrome P450	5	385	48	8253	0.012987	0.00581607	2.23295	ENSBGRG00000023680;ENSBGRG00000010849;ENSBGRG00000013091;ENSBGRG00000004302;ENSBGRG00000014254	ENSBGRG00000023680;ENSBGRG00000010849;ENSBGRG00000013091;ENSBGRG00000004302;ENSBGRG00000014254	0.0715076	0.449001
bom05215	Prostate cancer	8	385	95	8253	0.0207792	0.011511	1.80517	ENSBGRG00000004629;ENSBGRG00000006205;ENSBGRG00000007091;ENSBGRG00000000290;ENSBGRG00000024258;ENSBGRG00000006805;ENSBGRG00000020450;ENSBGRG00000001126	ENSBGRG00000004629;ENSBGRG00000006205;ENSBGRG00000007091;ENSBGRG00000000290;ENSBGRG00000024258;ENSBGRG00000006805;ENSBGRG00000020450;ENSBGRG00000001126	0.0750375	0.460457
bom00510	N-Glycan biosynthesis	5	385	50	8253	0.012987	0.0060584	2.14364	ENSBGRG00000012204;ENSBGRG00000008990;ENSBGRG00000008298;ENSBGRG00000003310;ENSBGRG00000023625	ENSBGRG00000012204;ENSBGRG00000008990;ENSBGRG00000008298;ENSBGRG00000003310;ENSBGRG00000023625	0.0821766	0.49306
bom00603	Glycosphingolipid biosynthesis - globo and isoglobo series	2	385	12	8253	0.00519481	0.00145402	3.57273	ENSBGRG00000022921;ENSBGRG00000018188	ENSBGRG00000022921;ENSBGRG00000018188	0.105226	0.604103
bom04961	Endocrine and other factor-regulated calcium reabsorption	5	385	54	8253	0.012987	0.00654308	1.98485	ENSBGRG00000006011;ENSBGRG00000008575;ENSBGRG00000019084;ENSBGRG00000014422;ENSBGRG00000025371	ENSBGRG00000006011;ENSBGRG00000008575;ENSBGRG00000019084;ENSBGRG00000014422;ENSBGRG00000025371	0.105878	0.604103
bom04972	Pancreatic secretion	8	385	103	8253	0.0207792	0.0124803	1.66496	ENSBGRG00000019689;ENSBGRG00000014049;ENSBGRG00000019241;ENSBGRG00000002897;ENSBGRG00000019084;ENSBGRG00000003733;ENSBGRG00000014422;ENSBGRG00000025371	ENSBGRG00000019689;ENSBGRG00000014049;ENSBGRG00000019241;ENSBGRG00000002897;ENSBGRG00000019084;ENSBGRG00000003733;ENSBGRG00000014422;ENSBGRG00000025371	0.107396	0.604103
bom04928	Parathyroid hormone synthesis, secretion and action	8	385	107	8253	0.0207792	0.012965	1.60272	ENSBGRG00000019689;ENSBGRG00000012532;ENSBGRG00000005035;ENSBGRG00000014725;ENSBGRG00000003237;ENSBGRG00000008575;ENSBGRG00000012616;ENSBGRG00000008006	ENSBGRG00000019689;ENSBGRG00000012532;ENSBGRG00000005035;ENSBGRG00000014725;ENSBGRG00000003237;ENSBGRG00000008575;ENSBGRG00000012616;ENSBGRG00000008006	0.126057	0.665523
bom05226	Gastric cancer	10	385	142	8253	0.025974	0.0172059	1.5096	ENSBGRG00000006205;ENSBGRG00000003237;ENSBGRG00000021638;ENSBGRG00000018699;ENSBGRG00000023965;ENSBGRG00000001078;ENSBGRG00000005038;ENSBGRG00000019557;ENSBGRG00000017903;ENSBGRG00000001126	ENSBGRG00000006205;ENSBGRG00000003237;ENSBGRG00000021638;ENSBGRG00000018699;ENSBGRG00000023965;ENSBGRG00000001078;ENSBGRG00000005038;ENSBGRG00000019557;ENSBGRG00000017903;ENSBGRG00000001126	0.126511	0.665523
bom04015	Rap1 signaling pathway	17	385	270	8253	0.0441558	0.0327154	1.3497	ENSBGRG00000019689;ENSBGRG00000003480;ENSBGRG00000004629;ENSBGRG00000009656;ENSBGRG00000016946;ENSBGRG00000016457;ENSBGRG00000026459;ENSBGRG00000004622;ENSBGRG00000003960;ENSBGRG00000000290;ENSBGRG00000008928;ENSBGRG00000014316;ENSBGRG00000024258;ENSBGRG00000023500;ENSBGRG00000023842;ENSBGRG00000006109;ENSBGRG00000017903	ENSBGRG00000019689;ENSBGRG00000003480;ENSBGRG00000004629;ENSBGRG00000009656;ENSBGRG00000016946;ENSBGRG00000016457;ENSBGRG00000026459;ENSBGRG00000004622;ENSBGRG00000003960;ENSBGRG00000000290;ENSBGRG00000008928;ENSBGRG00000014316;ENSBGRG00000024258;ENSBGRG00000023500;ENSBGRG00000023842;ENSBGRG00000006109;ENSBGRG00000017903	0.127784	0.665523
bom04977	Vitamin digestion and absorption	3	385	27	8253	0.00779221	0.00327154	2.38182	ENSBGRG00000024828;ENSBGRG00000010183;ENSBGRG00000003668	ENSBGRG00000024828;ENSBGRG00000010183;ENSBGRG00000003668	0.129298	0.665523
bom05216	Thyroid cancer	4	385	42	8253	0.0103896	0.00508906	2.04156	ENSBGRG00000018699;ENSBGRG00000006205;ENSBGRG00000003237;ENSBGRG00000001126	ENSBGRG00000018699;ENSBGRG00000006205;ENSBGRG00000003237;ENSBGRG00000001126	0.13064	0.665523
bom04970	Salivary secretion	7	385	92	8253	0.0181818	0.0111475	1.63103	ENSBGRG00000019689;ENSBGRG00000005090;ENSBGRG00000000703;ENSBGRG00000019084;ENSBGRG00000014422;ENSBGRG00000007606;ENSBGRG00000025371	ENSBGRG00000019689;ENSBGRG00000005090;ENSBGRG00000000703;ENSBGRG00000019084;ENSBGRG00000014422;ENSBGRG00000007606;ENSBGRG00000025371	0.137162	0.673312
bom04610	Complement and coagulation cascades	7	385	92	8253	0.0181818	0.0111475	1.63103	ENSBGRG00000015612;ENSBGRG00000024642;ENSBGRG00000021276;ENSBGRG00000001749;ENSBGRG00000020646;ENSBGRG00000001455;ENSBGRG00000020308	ENSBGRG00000015612;ENSBGRG00000024642;ENSBGRG00000021276;ENSBGRG00000001749;ENSBGRG00000020646;ENSBGRG00000001455;ENSBGRG00000020308	0.137162	0.673312
bom05204	Chemical carcinogenesis	5	385	59	8253	0.012987	0.00714892	1.81664	ENSBGRG00000023680;ENSBGRG00000010849;ENSBGRG00000013091;ENSBGRG00000004302;ENSBGRG00000014254	ENSBGRG00000023680;ENSBGRG00000010849;ENSBGRG00000013091;ENSBGRG00000004302;ENSBGRG00000014254	0.13965	0.673312
bom00533	Glycosaminoglycan biosynthesis - keratan sulfate	2	385	15	8253	0.00519481	0.00181752	2.85818	ENSBGRG00000022921;ENSBGRG00000018188	ENSBGRG00000022921;ENSBGRG00000018188	0.152987	0.724676
bom04925	Aldosterone synthesis and secretion	7	385	96	8253	0.0181818	0.0116321	1.56307	ENSBGRG00000019689;ENSBGRG00000010957;ENSBGRG00000019592;ENSBGRG00000019084;ENSBGRG00000007753;ENSBGRG00000014422;ENSBGRG00000025371	ENSBGRG00000019689;ENSBGRG00000010957;ENSBGRG00000019592;ENSBGRG00000019084;ENSBGRG00000007753;ENSBGRG00000014422;ENSBGRG00000025371	0.160327	0.746349
bom04726	Serotonergic synapse	8	385	115	8253	0.0207792	0.0139343	1.49123	ENSBGRG00000018513;ENSBGRG00000018072;ENSBGRG00000001566;ENSBGRG00000003113;ENSBGRG00000011814;ENSBGRG00000023881;ENSBGRG00000022348;ENSBGRG00000000613	ENSBGRG00000018513;ENSBGRG00000018072;ENSBGRG00000001566;ENSBGRG00000003113;ENSBGRG00000011814;ENSBGRG00000023881;ENSBGRG00000022348;ENSBGRG00000000613	0.168018	0.761065
bom04971	Gastric acid secretion	6	385	80	8253	0.0155844	0.00969344	1.60773	ENSBGRG00000019689;ENSBGRG00000014049;ENSBGRG00000003733;ENSBGRG00000024284;ENSBGRG00000014422;ENSBGRG00000003394	ENSBGRG00000019689;ENSBGRG00000014049;ENSBGRG00000003733;ENSBGRG00000024284;ENSBGRG00000014422;ENSBGRG00000003394	0.169126	0.761065
bom04072	Phospholipase D signaling pathway	10	385	152	8253	0.025974	0.0184175	1.41029	ENSBGRG00000003480;ENSBGRG00000019689;ENSBGRG00000004629;ENSBGRG00000016946;ENSBGRG00000002519;ENSBGRG00000019592;ENSBGRG00000012407;ENSBGRG00000014316;ENSBGRG00000024258;ENSBGRG00000026154	ENSBGRG00000003480;ENSBGRG00000019689;ENSBGRG00000004629;ENSBGRG00000016946;ENSBGRG00000002519;ENSBGRG00000019592;ENSBGRG00000012407;ENSBGRG00000014316;ENSBGRG00000024258;ENSBGRG00000026154	0.172118	0.761834
bom04919	Thyroid hormone signaling pathway	8	385	118	8253	0.0207792	0.0142978	1.45331	ENSBGRG00000003237;ENSBGRG00000006011;ENSBGRG00000018699;ENSBGRG00000024018;ENSBGRG00000025293;ENSBGRG00000005066;ENSBGRG00000022589;ENSBGRG00000014422	ENSBGRG00000003237;ENSBGRG00000006011;ENSBGRG00000018699;ENSBGRG00000024018;ENSBGRG00000025293;ENSBGRG00000005066;ENSBGRG00000022589;ENSBGRG00000014422	0.185222	0.796887
bom04966	Collecting duct acid secretion	3	385	32	8253	0.00779221	0.00387738	2.00966	ENSBGRG00000016311;ENSBGRG00000005559;ENSBGRG00000014049	ENSBGRG00000016311;ENSBGRG00000005559;ENSBGRG00000014049	0.18594	0.796887
bom05230	Central carbon metabolism in cancer	5	385	66	8253	0.012987	0.00799709	1.62397	ENSBGRG00000016867;ENSBGRG00000018699;ENSBGRG00000012192;ENSBGRG00000005369;ENSBGRG00000024258	ENSBGRG00000016867;ENSBGRG00000018699;ENSBGRG00000012192;ENSBGRG00000005369;ENSBGRG00000024258	0.193612	0.816802
bom04270	Vascular smooth muscle contraction	9	385	139	8253	0.0233766	0.0168424	1.38797	ENSBGRG00000019689;ENSBGRG00000019447;ENSBGRG00000005090;ENSBGRG00000024625;ENSBGRG00000019592;ENSBGRG00000000703;ENSBGRG00000009357;ENSBGRG00000009303;ENSBGRG00000012783	ENSBGRG00000019689;ENSBGRG00000019447;ENSBGRG00000005090;ENSBGRG00000024625;ENSBGRG00000019592;ENSBGRG00000000703;ENSBGRG00000009357;ENSBGRG00000009303;ENSBGRG00000012783	0.200622	0.833352
bom00053	Ascorbate and aldarate metabolism	2	385	18	8253	0.00519481	0.00218103	2.38182	ENSBGRG00000010849;ENSBGRG00000013091	ENSBGRG00000010849;ENSBGRG00000013091	0.20397	0.834423
bom00290	Valine, leucine and isoleucine biosynthesis	1	385	5	8253	0.0025974	0.00060584	4.28727	ENSBGRG00000001086	ENSBGRG00000001086	0.212525	0.856444
bom05221	Acute myeloid leukemia	5	385	69	8253	0.012987	0.0083606	1.55336	ENSBGRG00000006205;ENSBGRG00000018699;ENSBGRG00000005369;ENSBGRG00000010331;ENSBGRG00000001126	ENSBGRG00000006205;ENSBGRG00000018699;ENSBGRG00000005369;ENSBGRG00000010331;ENSBGRG00000001126	0.2187	0.868367
bom04911	Insulin secretion	6	385	88	8253	0.0155844	0.0106628	1.46157	ENSBGRG00000019689;ENSBGRG00000020763;ENSBGRG00000004275;ENSBGRG00000010735;ENSBGRG00000009357;ENSBGRG00000014422	ENSBGRG00000019689;ENSBGRG00000020763;ENSBGRG00000004275;ENSBGRG00000010735;ENSBGRG00000009357;ENSBGRG00000014422	0.227196	0.875207
bom04540	Gap junction	6	385	88	8253	0.0155844	0.0106628	1.46157	ENSBGRG00000003480;ENSBGRG00000019689;ENSBGRG00000005090;ENSBGRG00000004629;ENSBGRG00000026030;ENSBGRG00000024258	ENSBGRG00000003480;ENSBGRG00000019689;ENSBGRG00000005090;ENSBGRG00000004629;ENSBGRG00000026030;ENSBGRG00000024258	0.227196	0.875207
bom00140	Steroid hormone biosynthesis	4	385	53	8253	0.0103896	0.00642191	1.61784	ENSBGRG00000010849;ENSBGRG00000013091;ENSBGRG00000026764;ENSBGRG00000014254	ENSBGRG00000010849;ENSBGRG00000013091;ENSBGRG00000026764;ENSBGRG00000014254	0.233389	0.875207
bom04913	Ovarian steroidogenesis	4	385	53	8253	0.0103896	0.00642191	1.61784	ENSBGRG00000019689;ENSBGRG00000023881;ENSBGRG00000000290;ENSBGRG00000014254	ENSBGRG00000019689;ENSBGRG00000023881;ENSBGRG00000000290;ENSBGRG00000014254	0.233389	0.875207
bom00360	Phenylalanine metabolism	2	385	20	8253	0.00519481	0.00242336	2.14364	ENSBGRG00000023680;ENSBGRG00000021190	ENSBGRG00000023680;ENSBGRG00000021190	0.238889	0.883561
bom00040	Pentose and glucuronate interconversions	2	385	21	8253	0.00519481	0.00254453	2.04156	ENSBGRG00000010849;ENSBGRG00000013091	ENSBGRG00000010849;ENSBGRG00000013091	0.256468	0.930154
bom05231	Choline metabolism in cancer	6	385	92	8253	0.0155844	0.0111475	1.39802	ENSBGRG00000016946;ENSBGRG00000004629;ENSBGRG00000002519;ENSBGRG00000009881;ENSBGRG00000003447;ENSBGRG00000024258	ENSBGRG00000016946;ENSBGRG00000004629;ENSBGRG00000002519;ENSBGRG00000009881;ENSBGRG00000003447;ENSBGRG00000024258	0.258376	0.930154
bom04014	Ras signaling pathway	16	385	288	8253	0.0415584	0.0348964	1.19091	ENSBGRG00000016946;ENSBGRG00000004629;ENSBGRG00000009656;ENSBGRG00000011039;ENSBGRG00000016457;ENSBGRG00000018513;ENSBGRG00000003113;ENSBGRG00000000290;ENSBGRG00000008928;ENSBGRG00000005369;ENSBGRG00000024258;ENSBGRG00000023500;ENSBGRG00000023842;ENSBGRG00000006109;ENSBGRG00000022348;ENSBGRG00000017903	ENSBGRG00000016946;ENSBGRG00000004629;ENSBGRG00000009656;ENSBGRG00000011039;ENSBGRG00000016457;ENSBGRG00000018513;ENSBGRG00000003113;ENSBGRG00000000290;ENSBGRG00000008928;ENSBGRG00000005369;ENSBGRG00000024258;ENSBGRG00000023500;ENSBGRG00000023842;ENSBGRG00000006109;ENSBGRG00000022348;ENSBGRG00000017903	0.269773	0.936688
bom00513	Various types of N-glycan biosynthesis	3	385	39	8253	0.00779221	0.00472555	1.64895	ENSBGRG00000023625;ENSBGRG00000008298;ENSBGRG00000008990	ENSBGRG00000023625;ENSBGRG00000008298;ENSBGRG00000008990	0.273186	0.936688
bom00534	Glycosaminoglycan biosynthesis - heparan sulfate / heparin	2	385	22	8253	0.00519481	0.0026657	1.94876	ENSBGRG00000024922;ENSBGRG00000022730	ENSBGRG00000024922;ENSBGRG00000022730	0.274068	0.936688
bom04964	Proximal tubule bicarbonate reclamation	2	385	22	8253	0.00519481	0.0026657	1.94876	ENSBGRG00000014422;ENSBGRG00000014049	ENSBGRG00000014422;ENSBGRG00000014049	0.274068	0.936688
bom05219	Bladder cancer	3	385	40	8253	0.00779221	0.00484672	1.60773	ENSBGRG00000020450;ENSBGRG00000018699;ENSBGRG00000023889	ENSBGRG00000020450;ENSBGRG00000018699;ENSBGRG00000023889	0.286057	0.958168
bom05412	Arrhythmogenic right ventricular cardiomyopathy	5	385	77	8253	0.012987	0.00932994	1.39197	ENSBGRG00000006205;ENSBGRG00000018056;ENSBGRG00000014060;ENSBGRG00000001314;ENSBGRG00000001126	ENSBGRG00000006205;ENSBGRG00000018056;ENSBGRG00000014060;ENSBGRG00000001314;ENSBGRG00000001126	0.289695	0.958168
bom00770	Pantothenate and CoA biosynthesis	2	385	23	8253	0.00519481	0.00278687	1.86403	ENSBGRG00000006417;ENSBGRG00000001086	ENSBGRG00000006417;ENSBGRG00000001086	0.291648	0.958168
bom05418	Fluid shear stress and atherosclerosis	8	385	135	8253	0.0207792	0.0163577	1.2703	ENSBGRG00000026459;ENSBGRG00000008431;ENSBGRG00000007091;ENSBGRG00000023889;ENSBGRG00000023842;ENSBGRG00000022589;ENSBGRG00000020450;ENSBGRG00000012783	ENSBGRG00000026459;ENSBGRG00000008431;ENSBGRG00000007091;ENSBGRG00000023889;ENSBGRG00000023842;ENSBGRG00000022589;ENSBGRG00000020450;ENSBGRG00000012783	0.294548	0.958168
bom05202	Transcriptional misregulation in cancer	14	385	256	8253	0.0363636	0.031019	1.1723	ENSBGRG00000002074;ENSBGRG00000003237;ENSBGRG00000012336;ENSBGRG00000018376;ENSBGRG00000018699;ENSBGRG00000020066;ENSBGRG00000000290;ENSBGRG00000022487;ENSBGRG00000005369;ENSBGRG00000023500;ENSBGRG00000010331;ENSBGRG00000012849;ENSBGRG00000019992;ENSBGRG00000020450	ENSBGRG00000002074;ENSBGRG00000003237;ENSBGRG00000012336;ENSBGRG00000018376;ENSBGRG00000018699;ENSBGRG00000020066;ENSBGRG00000000290;ENSBGRG00000022487;ENSBGRG00000005369;ENSBGRG00000023500;ENSBGRG00000010331;ENSBGRG00000012849;ENSBGRG00000019992;ENSBGRG00000020450	0.307799	0.974894
bom00515	Mannose type O-glycan biosynthesis	2	385	24	8253	0.00519481	0.00290803	1.78636	ENSBGRG00000021318;ENSBGRG00000016722	ENSBGRG00000021318;ENSBGRG00000016722	0.309172	0.974894
bom04261	Adrenergic signaling in cardiomyocytes	9	385	158	8253	0.0233766	0.0191446	1.22106	ENSBGRG00000019689;ENSBGRG00000018056;ENSBGRG00000019592;ENSBGRG00000000703;ENSBGRG00000019084;ENSBGRG00000023014;ENSBGRG00000023604;ENSBGRG00000014422;ENSBGRG00000025371	ENSBGRG00000019689;ENSBGRG00000018056;ENSBGRG00000019592;ENSBGRG00000000703;ENSBGRG00000019084;ENSBGRG00000023014;ENSBGRG00000023604;ENSBGRG00000014422;ENSBGRG00000025371	0.317342	0.974894
bom04520	Adherens junction	5	385	80	8253	0.012987	0.00969344	1.33977	ENSBGRG00000007730;ENSBGRG00000006205;ENSBGRG00000023965;ENSBGRG00000009881;ENSBGRG00000001126	ENSBGRG00000007730;ENSBGRG00000006205;ENSBGRG00000023965;ENSBGRG00000009881;ENSBGRG00000001126	0.317363	0.974894
bom00400	Phenylalanine, tyrosine and tryptophan biosynthesis	1	385	8	8253	0.0025974	0.000969344	2.67955	ENSBGRG00000021190	ENSBGRG00000021190	0.317743	0.974894
bom04934	Cushing syndrome	9	385	159	8253	0.0233766	0.0192657	1.21338	ENSBGRG00000019689;ENSBGRG00000006205;ENSBGRG00000021638;ENSBGRG00000019592;ENSBGRG00000001078;ENSBGRG00000005038;ENSBGRG00000007753;ENSBGRG00000019557;ENSBGRG00000001126	ENSBGRG00000019689;ENSBGRG00000006205;ENSBGRG00000021638;ENSBGRG00000019592;ENSBGRG00000001078;ENSBGRG00000005038;ENSBGRG00000007753;ENSBGRG00000019557;ENSBGRG00000001126	0.323897	0.981936
bom04670	Leukocyte transendothelial migration	7	385	120	8253	0.0181818	0.0145402	1.25045	ENSBGRG00000014203;ENSBGRG00000008431;ENSBGRG00000011683;ENSBGRG00000023889;ENSBGRG00000001345;ENSBGRG00000001314;ENSBGRG00000020450	ENSBGRG00000014203;ENSBGRG00000008431;ENSBGRG00000011683;ENSBGRG00000023889;ENSBGRG00000001345;ENSBGRG00000001314;ENSBGRG00000020450	0.327312	0.981936
bom00982	Drug metabolism - cytochrome P450	3	385	44	8253	0.00779221	0.00533139	1.46157	ENSBGRG00000010849;ENSBGRG00000013091;ENSBGRG00000023680	ENSBGRG00000010849;ENSBGRG00000013091;ENSBGRG00000023680	0.337852	0.993774
bom00310	Lysine degradation	4	385	63	8253	0.0103896	0.00763359	1.36104	ENSBGRG00000025384;ENSBGRG00000009981;ENSBGRG00000022048;ENSBGRG00000020444	ENSBGRG00000025384;ENSBGRG00000009981;ENSBGRG00000022048;ENSBGRG00000020444	0.338619	0.993774
bom00920	Sulfur metabolism	1	385	9	8253	0.0025974	0.00109051	2.38182	ENSBGRG00000001985	ENSBGRG00000001985	0.349601	1
bom04061	Viral protein interaction with cytokine and cytokine receptor	5	385	84	8253	0.012987	0.0101781	1.27597	ENSBGRG00000016094;ENSBGRG00000007089;ENSBGRG00000001345;ENSBGRG00000002952;ENSBGRG00000017039	ENSBGRG00000016094;ENSBGRG00000007089;ENSBGRG00000001345;ENSBGRG00000002952;ENSBGRG00000017039	0.354705	1
bom05210	Colorectal cancer	5	385	86	8253	0.012987	0.0104205	1.2463	ENSBGRG00000016946;ENSBGRG00000006205;ENSBGRG00000018699;ENSBGRG00000023965;ENSBGRG00000001126	ENSBGRG00000016946;ENSBGRG00000006205;ENSBGRG00000018699;ENSBGRG00000023965;ENSBGRG00000001126	0.373464	1
bom04150	mTOR signaling pathway	9	385	167	8253	0.0233766	0.0202351	1.15525	ENSBGRG00000021638;ENSBGRG00000005559;ENSBGRG00000001078;ENSBGRG00000005038;ENSBGRG00000013185;ENSBGRG00000000290;ENSBGRG00000016311;ENSBGRG00000019557;ENSBGRG00000015859	ENSBGRG00000021638;ENSBGRG00000005559;ENSBGRG00000001078;ENSBGRG00000005038;ENSBGRG00000013185;ENSBGRG00000000290;ENSBGRG00000016311;ENSBGRG00000019557;ENSBGRG00000015859	0.377125	1
bom00601	Glycosphingolipid biosynthesis - lacto and neolacto series	2	385	28	8253	0.00519481	0.00339271	1.53117	ENSBGRG00000025935;ENSBGRG00000004165	ENSBGRG00000025935;ENSBGRG00000004165	0.378092	1
bom04920	Adipocytokine signaling pathway	4	385	67	8253	0.0103896	0.00811826	1.27978	ENSBGRG00000019844;ENSBGRG00000006392;ENSBGRG00000003237;ENSBGRG00000013185	ENSBGRG00000019844;ENSBGRG00000006392;ENSBGRG00000003237;ENSBGRG00000013185	0.381578	1
bom04750	Inflammatory mediator regulation of TRP channels	6	385	107	8253	0.0155844	0.012965	1.20204	ENSBGRG00000019689;ENSBGRG00000026459;ENSBGRG00000025141;ENSBGRG00000000290;ENSBGRG00000023881;ENSBGRG00000019964	ENSBGRG00000019689;ENSBGRG00000026459;ENSBGRG00000025141;ENSBGRG00000000290;ENSBGRG00000023881;ENSBGRG00000019964	0.382415	1
bom04060	Cytokine-cytokine receptor interaction	15	385	293	8253	0.038961	0.0355022	1.09742	ENSBGRG00000005035;ENSBGRG00000016094;ENSBGRG00000008437;ENSBGRG00000006647;ENSBGRG00000007089;ENSBGRG00000009725;ENSBGRG00000026276;ENSBGRG00000023500;ENSBGRG00000001345;ENSBGRG00000007486;ENSBGRG00000022589;ENSBGRG00000002952;ENSBGRG00000017039;ENSBGRG00000009678;ENSBGRG00000019180	ENSBGRG00000005035;ENSBGRG00000016094;ENSBGRG00000008437;ENSBGRG00000006647;ENSBGRG00000007089;ENSBGRG00000009725;ENSBGRG00000026276;ENSBGRG00000023500;ENSBGRG00000001345;ENSBGRG00000007486;ENSBGRG00000022589;ENSBGRG00000002952;ENSBGRG00000017039;ENSBGRG00000009678;ENSBGRG00000019180	0.392837	1
bom04979	Cholesterol metabolism	3	385	49	8253	0.00779221	0.00593723	1.31243	ENSBGRG00000003668;ENSBGRG00000019844;ENSBGRG00000018325	ENSBGRG00000003668;ENSBGRG00000019844;ENSBGRG00000018325	0.402185	1
bom00561	Glycerolipid metabolism	4	385	69	8253	0.0103896	0.0083606	1.24269	ENSBGRG00000018364;ENSBGRG00000007151;ENSBGRG00000011063;ENSBGRG00000020797	ENSBGRG00000018364;ENSBGRG00000007151;ENSBGRG00000011063;ENSBGRG00000020797	0.40297	1
bom00860	Porphyrin and chlorophyll metabolism	2	385	30	8253	0.00519481	0.00363504	1.42909	ENSBGRG00000010849;ENSBGRG00000013091	ENSBGRG00000010849;ENSBGRG00000013091	0.411499	1
bom05146	Amoebiasis	6	385	111	8253	0.0155844	0.0134497	1.15872	ENSBGRG00000003247;ENSBGRG00000013466;ENSBGRG00000012460;ENSBGRG00000005449;ENSBGRG00000004437;ENSBGRG00000005548	ENSBGRG00000003247;ENSBGRG00000013466;ENSBGRG00000012460;ENSBGRG00000005449;ENSBGRG00000004437;ENSBGRG00000005548	0.416139	1
bom04611	Platelet activation	6	385	112	8253	0.0155844	0.0135708	1.14838	ENSBGRG00000019689;ENSBGRG00000020972;ENSBGRG00000005090;ENSBGRG00000003247;ENSBGRG00000013466;ENSBGRG00000005548	ENSBGRG00000019689;ENSBGRG00000020972;ENSBGRG00000005090;ENSBGRG00000003247;ENSBGRG00000013466;ENSBGRG00000005548	0.424547	1
bom00600	Sphingolipid metabolism	3	385	51	8253	0.00779221	0.00617957	1.26096	ENSBGRG00000021104;ENSBGRG00000022553;ENSBGRG00000004157	ENSBGRG00000021104;ENSBGRG00000022553;ENSBGRG00000004157	0.427465	1
bom00410	beta-Alanine metabolism	2	385	31	8253	0.00519481	0.00375621	1.38299	ENSBGRG00000023680;ENSBGRG00000006417	ENSBGRG00000023680;ENSBGRG00000006417	0.42787	1
bom05218	Melanoma	4	385	72	8253	0.0103896	0.0087241	1.19091	ENSBGRG00000024258;ENSBGRG00000004629;ENSBGRG00000017903;ENSBGRG00000000290	ENSBGRG00000024258;ENSBGRG00000004629;ENSBGRG00000017903;ENSBGRG00000000290	0.434784	1
bom00790	Folate biosynthesis	2	385	32	8253	0.00519481	0.00387738	1.33977	ENSBGRG00000021190;ENSBGRG00000011814	ENSBGRG00000021190;ENSBGRG00000011814	0.443999	1
bom01522	Endocrine resistance	5	385	95	8253	0.012987	0.011511	1.12823	ENSBGRG00000019689;ENSBGRG00000006011;ENSBGRG00000023889;ENSBGRG00000000290;ENSBGRG00000020450	ENSBGRG00000019689;ENSBGRG00000006011;ENSBGRG00000023889;ENSBGRG00000000290;ENSBGRG00000020450	0.457286	1
bom04730	Long-term depression	3	385	54	8253	0.00779221	0.00654308	1.19091	ENSBGRG00000004369;ENSBGRG00000005090;ENSBGRG00000000290	ENSBGRG00000004369;ENSBGRG00000005090;ENSBGRG00000000290	0.464641	1
bom04917	Prolactin signaling pathway	4	385	75	8253	0.0103896	0.0090876	1.14327	ENSBGRG00000006011;ENSBGRG00000005035;ENSBGRG00000019841;ENSBGRG00000012336	ENSBGRG00000006011;ENSBGRG00000005035;ENSBGRG00000019841;ENSBGRG00000012336	0.466113	1
bom04371	Apelin signaling pathway	7	385	139	8253	0.0181818	0.0168424	1.07953	ENSBGRG00000019689;ENSBGRG00000019592;ENSBGRG00000023965;ENSBGRG00000003113;ENSBGRG00000004725;ENSBGRG00000022348;ENSBGRG00000020407	ENSBGRG00000019689;ENSBGRG00000019592;ENSBGRG00000023965;ENSBGRG00000003113;ENSBGRG00000004725;ENSBGRG00000022348;ENSBGRG00000020407	0.473421	1
bom05222	Small cell lung cancer	5	385	98	8253	0.012987	0.0118745	1.09369	ENSBGRG00000003237;ENSBGRG00000018699;ENSBGRG00000012460;ENSBGRG00000005449;ENSBGRG00000004437	ENSBGRG00000003237;ENSBGRG00000018699;ENSBGRG00000012460;ENSBGRG00000005449;ENSBGRG00000004437	0.484615	1
bom05213	Endometrial cancer	3	385	56	8253	0.00779221	0.00678541	1.14838	ENSBGRG00000018699;ENSBGRG00000006205;ENSBGRG00000001126	ENSBGRG00000018699;ENSBGRG00000006205;ENSBGRG00000001126	0.488829	1
bom04152	AMPK signaling pathway	6	385	120	8253	0.0155844	0.0145402	1.07182	ENSBGRG00000019844;ENSBGRG00000000703;ENSBGRG00000013185;ENSBGRG00000006392;ENSBGRG00000000290;ENSBGRG00000003733	ENSBGRG00000019844;ENSBGRG00000000703;ENSBGRG00000013185;ENSBGRG00000006392;ENSBGRG00000000290;ENSBGRG00000003733	0.490918	1
bom05410	Hypertrophic cardiomyopathy	5	385	100	8253	0.012987	0.0121168	1.07182	ENSBGRG00000018056;ENSBGRG00000014060;ENSBGRG00000000290;ENSBGRG00000001314;ENSBGRG00000012783	ENSBGRG00000018056;ENSBGRG00000014060;ENSBGRG00000000290;ENSBGRG00000001314;ENSBGRG00000012783	0.502568	1
bom00910	Nitrogen metabolism	1	385	15	8253	0.0025974	0.00181752	1.42909	ENSBGRG00000014049	ENSBGRG00000014049	0.511891	1
bom04115	p53 signaling pathway	4	385	80	8253	0.0103896	0.00969344	1.07182	ENSBGRG00000007262;ENSBGRG00000020066;ENSBGRG00000012336;ENSBGRG00000000290	ENSBGRG00000007262;ENSBGRG00000020066;ENSBGRG00000012336;ENSBGRG00000000290	0.51684	1
bom04721	Synaptic vesicle cycle	4	385	80	8253	0.0103896	0.00969344	1.07182	ENSBGRG00000016311;ENSBGRG00000005559;ENSBGRG00000016886;ENSBGRG00000010735	ENSBGRG00000016311;ENSBGRG00000005559;ENSBGRG00000016886;ENSBGRG00000010735	0.51684	1
bom04918	Thyroid hormone synthesis	4	385	80	8253	0.0103896	0.00969344	1.07182	ENSBGRG00000019689;ENSBGRG00000003388;ENSBGRG00000014422;ENSBGRG00000018043	ENSBGRG00000019689;ENSBGRG00000003388;ENSBGRG00000014422;ENSBGRG00000018043	0.51684	1
bom04640	Hematopoietic cell lineage	5	385	102	8253	0.012987	0.0123591	1.0508	ENSBGRG00000019844;ENSBGRG00000005369;ENSBGRG00000001314;ENSBGRG00000020517;ENSBGRG00000006001	ENSBGRG00000019844;ENSBGRG00000005369;ENSBGRG00000001314;ENSBGRG00000020517;ENSBGRG00000006001	0.520274	1
bom00350	Tyrosine metabolism	2	385	37	8253	0.00519481	0.00448322	1.15872	ENSBGRG00000023680;ENSBGRG00000018043	ENSBGRG00000023680;ENSBGRG00000018043	0.520609	1
bom05225	Hepatocellular carcinoma	8	385	167	8253	0.0207792	0.0202351	1.02689	ENSBGRG00000006205;ENSBGRG00000021638;ENSBGRG00000018699;ENSBGRG00000023965;ENSBGRG00000001078;ENSBGRG00000005038;ENSBGRG00000019557;ENSBGRG00000001126	ENSBGRG00000006205;ENSBGRG00000021638;ENSBGRG00000018699;ENSBGRG00000023965;ENSBGRG00000001078;ENSBGRG00000005038;ENSBGRG00000019557;ENSBGRG00000001126	0.521252	1
bom04666	Fc gamma R-mediated phagocytosis	5	385	103	8253	0.012987	0.0124803	1.0406	ENSBGRG00000013546;ENSBGRG00000010422;ENSBGRG00000002519;ENSBGRG00000009881;ENSBGRG00000007825	ENSBGRG00000013546;ENSBGRG00000010422;ENSBGRG00000002519;ENSBGRG00000009881;ENSBGRG00000007825	0.529027	1
bom04710	Circadian rhythm	2	385	38	8253	0.00519481	0.00460439	1.12823	ENSBGRG00000021739;ENSBGRG00000002783	ENSBGRG00000021739;ENSBGRG00000002783	0.535066	1
bom00564	Glycerophospholipid metabolism	5	385	104	8253	0.012987	0.0126015	1.03059	ENSBGRG00000008483;ENSBGRG00000008541;ENSBGRG00000018364;ENSBGRG00000007151;ENSBGRG00000020797	ENSBGRG00000008483;ENSBGRG00000008541;ENSBGRG00000018364;ENSBGRG00000007151;ENSBGRG00000020797	0.537708	1
bom04068	FoxO signaling pathway	6	385	126	8253	0.0155844	0.0152672	1.02078	ENSBGRG00000012336;ENSBGRG00000023965;ENSBGRG00000006392;ENSBGRG00000000290;ENSBGRG00000013185;ENSBGRG00000012136	ENSBGRG00000012336;ENSBGRG00000023965;ENSBGRG00000006392;ENSBGRG00000000290;ENSBGRG00000013185;ENSBGRG00000012136	0.539023	1
bom04213	Longevity regulating pathway - multiple species	3	385	61	8253	0.00779221	0.00739125	1.05425	ENSBGRG00000019689;ENSBGRG00000000290;ENSBGRG00000013185	ENSBGRG00000019689;ENSBGRG00000000290;ENSBGRG00000013185	0.546824	1
bom04923	Regulation of lipolysis in adipocytes	3	385	61	8253	0.00779221	0.00739125	1.05425	ENSBGRG00000019689;ENSBGRG00000011063;ENSBGRG00000013185	ENSBGRG00000019689;ENSBGRG00000011063;ENSBGRG00000013185	0.546824	1
bom00983	Drug metabolism - other enzymes	3	385	61	8253	0.00779221	0.00739125	1.05425	ENSBGRG00000010849;ENSBGRG00000013091;ENSBGRG00000006417	ENSBGRG00000010849;ENSBGRG00000013091;ENSBGRG00000006417	0.546824	1
bom04931	Insulin resistance	5	385	108	8253	0.012987	0.0130862	0.992424	ENSBGRG00000007730;ENSBGRG00000019844;ENSBGRG00000006392;ENSBGRG00000013185;ENSBGRG00000005066	ENSBGRG00000007730;ENSBGRG00000019844;ENSBGRG00000006392;ENSBGRG00000013185;ENSBGRG00000005066	0.571672	1
bom04929	GnRH secretion	3	385	64	8253	0.00779221	0.00775476	1.00483	ENSBGRG00000007753;ENSBGRG00000019871;ENSBGRG00000020407	ENSBGRG00000007753;ENSBGRG00000019871;ENSBGRG00000020407	0.579722	1
bom00010	Glycolysis / Gluconeogenesis	3	385	64	8253	0.00779221	0.00775476	1.00483	ENSBGRG00000021376;ENSBGRG00000023680;ENSBGRG00000006392	ENSBGRG00000021376;ENSBGRG00000023680;ENSBGRG00000006392	0.579722	1
bom01521	EGFR tyrosine kinase inhibitor resistance	4	385	87	8253	0.0103896	0.0105416	0.98558	ENSBGRG00000024258;ENSBGRG00000004629;ENSBGRG00000023842;ENSBGRG00000000290	ENSBGRG00000024258;ENSBGRG00000004629;ENSBGRG00000023842;ENSBGRG00000000290	0.583813	1
bom04973	Carbohydrate digestion and absorption	2	385	42	8253	0.00519481	0.00508906	1.02078	ENSBGRG00000014422;ENSBGRG00000006392	ENSBGRG00000014422;ENSBGRG00000006392	0.58985	1
bom04668	TNF signaling pathway	5	385	111	8253	0.012987	0.0134497	0.965602	ENSBGRG00000026459;ENSBGRG00000008431;ENSBGRG00000008928;ENSBGRG00000020450;ENSBGRG00000012783	ENSBGRG00000026459;ENSBGRG00000008431;ENSBGRG00000008928;ENSBGRG00000020450;ENSBGRG00000012783	0.596276	1
bom04218	Cellular senescence	7	385	156	8253	0.0181818	0.0189022	0.961888	ENSBGRG00000026459;ENSBGRG00000012336;ENSBGRG00000018699;ENSBGRG00000011902;ENSBGRG00000023965;ENSBGRG00000020066;ENSBGRG00000005002	ENSBGRG00000026459;ENSBGRG00000012336;ENSBGRG00000018699;ENSBGRG00000011902;ENSBGRG00000023965;ENSBGRG00000020066;ENSBGRG00000005002	0.596825	1
bom00670	One carbon pool by folate	1	385	19	8253	0.0025974	0.00230219	1.12823	ENSBGRG00000023010	ENSBGRG00000023010	0.596952	1
bom04664	Fc epsilon RI signaling pathway	3	385	67	8253	0.00779221	0.00811826	0.959837	ENSBGRG00000026459;ENSBGRG00000012407;ENSBGRG00000010422	ENSBGRG00000026459;ENSBGRG00000012407;ENSBGRG00000010422	0.611076	1
bom05143	African trypanosomiasis	2	385	44	8253	0.00519481	0.00533139	0.97438	ENSBGRG00000008431;ENSBGRG00000003668	ENSBGRG00000008431;ENSBGRG00000003668	0.615391	1
bom00340	Histidine metabolism	1	385	20	8253	0.0025974	0.00242336	1.07182	ENSBGRG00000023680	ENSBGRG00000023680	0.615798	1
bom04062	Chemokine signaling pathway	8	385	182	8253	0.0207792	0.0220526	0.942258	ENSBGRG00000019689;ENSBGRG00000016094;ENSBGRG00000003113;ENSBGRG00000001345;ENSBGRG00000002952;ENSBGRG00000017039;ENSBGRG00000022348;ENSBGRG00000014161	ENSBGRG00000019689;ENSBGRG00000016094;ENSBGRG00000003113;ENSBGRG00000001345;ENSBGRG00000002952;ENSBGRG00000017039;ENSBGRG00000022348;ENSBGRG00000014161	0.619908	1
bom04927	Cortisol synthesis and secretion	3	385	68	8253	0.00779221	0.00823943	0.945722	ENSBGRG00000007753;ENSBGRG00000019592;ENSBGRG00000019689	ENSBGRG00000007753;ENSBGRG00000019592;ENSBGRG00000019689	0.621174	1
bom00562	Inositol phosphate metabolism	3	385	68	8253	0.00779221	0.00823943	0.945722	ENSBGRG00000010422;ENSBGRG00000002519;ENSBGRG00000025069	ENSBGRG00000010422;ENSBGRG00000002519;ENSBGRG00000025069	0.621174	1
bom05414	Dilated cardiomyopathy	5	385	116	8253	0.012987	0.0140555	0.923981	ENSBGRG00000019689;ENSBGRG00000018056;ENSBGRG00000014060;ENSBGRG00000000290;ENSBGRG00000001314	ENSBGRG00000019689;ENSBGRG00000018056;ENSBGRG00000014060;ENSBGRG00000000290;ENSBGRG00000001314	0.635472	1
bom04930	Type II diabetes mellitus	2	385	47	8253	0.00519481	0.0056949	0.912186	ENSBGRG00000007753;ENSBGRG00000013185	ENSBGRG00000007753;ENSBGRG00000013185	0.65139	1
bom05214	Glioma	3	385	72	8253	0.00779221	0.0087241	0.893182	ENSBGRG00000024258;ENSBGRG00000010957;ENSBGRG00000000290	ENSBGRG00000024258;ENSBGRG00000010957;ENSBGRG00000000290	0.659761	1
bom02010	ABC transporters	2	385	48	8253	0.00519481	0.00581607	0.893182	ENSBGRG00000003733;ENSBGRG00000020727	ENSBGRG00000003733;ENSBGRG00000020727	0.662779	1
bom04935	Growth hormone synthesis, secretion and action	5	385	120	8253	0.012987	0.0145402	0.893182	ENSBGRG00000019689;ENSBGRG00000026459;ENSBGRG00000020066;ENSBGRG00000000290;ENSBGRG00000013185	ENSBGRG00000019689;ENSBGRG00000026459;ENSBGRG00000020066;ENSBGRG00000000290;ENSBGRG00000013185	0.665097	1
bom01040	Biosynthesis of unsaturated fatty acids	1	385	23	8253	0.0025974	0.00278687	0.932016	ENSBGRG00000002177	ENSBGRG00000002177	0.667222	1
bom04145	Phagosome	7	385	167	8253	0.0181818	0.0202351	0.89853	ENSBGRG00000019844;ENSBGRG00000011902;ENSBGRG00000005559;ENSBGRG00000019242;ENSBGRG00000016311;ENSBGRG00000026030;ENSBGRG00000017414	ENSBGRG00000019844;ENSBGRG00000011902;ENSBGRG00000005559;ENSBGRG00000019242;ENSBGRG00000016311;ENSBGRG00000026030;ENSBGRG00000017414	0.668219	1
bom00260	Glycine, serine and threonine metabolism	2	385	51	8253	0.00519481	0.00617957	0.840642	ENSBGRG00000005663;ENSBGRG00000019341	ENSBGRG00000005663;ENSBGRG00000019341	0.695158	1
bom00565	Ether lipid metabolism	2	385	51	8253	0.00519481	0.00617957	0.840642	ENSBGRG00000008483;ENSBGRG00000004157	ENSBGRG00000008483;ENSBGRG00000004157	0.695158	1
bom05030	Cocaine addiction	2	385	51	8253	0.00519481	0.00617957	0.840642	ENSBGRG00000004369;ENSBGRG00000024972	ENSBGRG00000004369;ENSBGRG00000024972	0.695158	1
bom04662	B cell receptor signaling pathway	3	385	77	8253	0.00779221	0.00932994	0.835183	ENSBGRG00000022867;ENSBGRG00000010422;ENSBGRG00000009656	ENSBGRG00000022867;ENSBGRG00000010422;ENSBGRG00000009656	0.703898	1
bom03320	PPAR signaling pathway	3	385	77	8253	0.00779221	0.00932994	0.835183	ENSBGRG00000003237;ENSBGRG00000019844;ENSBGRG00000003668	ENSBGRG00000003237;ENSBGRG00000019844;ENSBGRG00000003668	0.703898	1
bom00380	Tryptophan metabolism	2	385	53	8253	0.00519481	0.00642191	0.808919	ENSBGRG00000011814;ENSBGRG00000014254	ENSBGRG00000011814;ENSBGRG00000014254	0.715287	1
bom04392	Hippo signaling pathway - multiple species	1	385	27	8253	0.0025974	0.00327154	0.793939	ENSBGRG00000015338	ENSBGRG00000015338	0.725266	1
bom00062	Fatty acid elongation	1	385	27	8253	0.0025974	0.00327154	0.793939	ENSBGRG00000002177	ENSBGRG00000002177	0.725266	1
bom04144	Endocytosis	10	385	249	8253	0.025974	0.0301708	0.860898	ENSBGRG00000016457;ENSBGRG00000004626;ENSBGRG00000002519;ENSBGRG00000011902;ENSBGRG00000023965;ENSBGRG00000011750;ENSBGRG00000024258;ENSBGRG00000001345;ENSBGRG00000007825;ENSBGRG00000014161	ENSBGRG00000016457;ENSBGRG00000004626;ENSBGRG00000002519;ENSBGRG00000011902;ENSBGRG00000023965;ENSBGRG00000011750;ENSBGRG00000024258;ENSBGRG00000001345;ENSBGRG00000007825;ENSBGRG00000014161	0.73225	1
bom04975	Fat digestion and absorption	2	385	56	8253	0.00519481	0.00678541	0.765584	ENSBGRG00000019844;ENSBGRG00000003668	ENSBGRG00000019844;ENSBGRG00000003668	0.743382	1
bom00480	Glutathione metabolism	2	385	56	8253	0.00519481	0.00678541	0.765584	ENSBGRG00000003388;ENSBGRG00000006001	ENSBGRG00000003388;ENSBGRG00000006001	0.743382	1
bom05163	Human cytomegalovirus infection	9	385	228	8253	0.0233766	0.0276263	0.846172	ENSBGRG00000019689;ENSBGRG00000026459;ENSBGRG00000018699;ENSBGRG00000011902;ENSBGRG00000003113;ENSBGRG00000000899;ENSBGRG00000024258;ENSBGRG00000001345;ENSBGRG00000022348	ENSBGRG00000019689;ENSBGRG00000026459;ENSBGRG00000018699;ENSBGRG00000011902;ENSBGRG00000003113;ENSBGRG00000000899;ENSBGRG00000024258;ENSBGRG00000001345;ENSBGRG00000022348	0.743844	1
bom04672	Intestinal immune network for IgA production	4	385	108	8253	0.0103896	0.0130862	0.793939	ENSBGRG00000017974;ENSBGRG00000016094;ENSBGRG00000001345;ENSBGRG00000001314	ENSBGRG00000017974;ENSBGRG00000016094;ENSBGRG00000001345;ENSBGRG00000001314	0.748845	1
bom04950	Maturity onset diabetes of the young	1	385	29	8253	0.0025974	0.00351387	0.739185	ENSBGRG00000026430	ENSBGRG00000026430	0.750383	1
bom00650	Butanoate metabolism	1	385	29	8253	0.0025974	0.00351387	0.739185	ENSBGRG00000016982	ENSBGRG00000016982	0.750383	1
bom04657	IL-17 signaling pathway	3	385	83	8253	0.00779221	0.0100569	0.774808	ENSBGRG00000020450;ENSBGRG00000007091;ENSBGRG00000019180	ENSBGRG00000020450;ENSBGRG00000007091;ENSBGRG00000019180	0.750938	1
bom00500	Starch and sucrose metabolism	1	385	30	8253	0.0025974	0.00363504	0.714545	ENSBGRG00000006392	ENSBGRG00000006392	0.762068	1
bom00052	Galactose metabolism	1	385	31	8253	0.0025974	0.00375621	0.691496	ENSBGRG00000006392	ENSBGRG00000006392	0.773208	1
bom04211	Longevity regulating pathway	3	385	88	8253	0.00779221	0.0106628	0.730785	ENSBGRG00000019689;ENSBGRG00000000290;ENSBGRG00000013185	ENSBGRG00000019689;ENSBGRG00000000290;ENSBGRG00000013185	0.785404	1
bom04725	Cholinergic synapse	4	385	114	8253	0.0103896	0.0138132	0.752153	ENSBGRG00000019689;ENSBGRG00000022348;ENSBGRG00000003113;ENSBGRG00000010579	ENSBGRG00000019689;ENSBGRG00000022348;ENSBGRG00000003113;ENSBGRG00000010579	0.785555	1
bom04915	Estrogen signaling pathway	5	385	140	8253	0.012987	0.0169635	0.765584	ENSBGRG00000019689;ENSBGRG00000006011;ENSBGRG00000007091;ENSBGRG00000023889;ENSBGRG00000020450	ENSBGRG00000019689;ENSBGRG00000006011;ENSBGRG00000007091;ENSBGRG00000023889;ENSBGRG00000020450	0.788795	1
bom01523	Antifolate resistance	1	385	33	8253	0.0025974	0.00399855	0.649587	ENSBGRG00000024828	ENSBGRG00000024828	0.793951	1
bom05167	Kaposi sarcoma-associated herpesvirus infection	7	385	191	8253	0.0181818	0.0231431	0.785626	ENSBGRG00000026459;ENSBGRG00000006205;ENSBGRG00000018699;ENSBGRG00000011902;ENSBGRG00000003113;ENSBGRG00000022348;ENSBGRG00000001126	ENSBGRG00000026459;ENSBGRG00000006205;ENSBGRG00000018699;ENSBGRG00000011902;ENSBGRG00000003113;ENSBGRG00000022348;ENSBGRG00000001126	0.79458	1
bom04914	Progesterone-mediated oocyte maturation	3	385	90	8253	0.00779221	0.0109051	0.714545	ENSBGRG00000019689;ENSBGRG00000007091;ENSBGRG00000000290	ENSBGRG00000019689;ENSBGRG00000007091;ENSBGRG00000000290	0.798044	1
bom00760	Nicotinate and nicotinamide metabolism	1	385	34	8253	0.0025974	0.00411971	0.630481	ENSBGRG00000005281	ENSBGRG00000005281	0.803602	1
bom04912	GnRH signaling pathway	3	385	92	8253	0.00779221	0.0111475	0.699012	ENSBGRG00000019689;ENSBGRG00000026459;ENSBGRG00000023889	ENSBGRG00000019689;ENSBGRG00000026459;ENSBGRG00000023889	0.810058	1
bom04921	Oxytocin signaling pathway	5	385	145	8253	0.012987	0.0175694	0.739185	ENSBGRG00000019689;ENSBGRG00000005090;ENSBGRG00000010957;ENSBGRG00000018056;ENSBGRG00000010579	ENSBGRG00000019689;ENSBGRG00000005090;ENSBGRG00000010957;ENSBGRG00000018056;ENSBGRG00000010579	0.813443	1
bom00830	Retinol metabolism	2	385	66	8253	0.00519481	0.00799709	0.649587	ENSBGRG00000010849;ENSBGRG00000013091	ENSBGRG00000010849;ENSBGRG00000013091	0.820461	1
bom04720	Long-term potentiation	2	385	67	8253	0.00519481	0.00811826	0.639891	ENSBGRG00000019689;ENSBGRG00000004369	ENSBGRG00000019689;ENSBGRG00000004369	0.826904	1
bom04722	Neurotrophin signaling pathway	4	385	123	8253	0.0103896	0.0149037	0.697118	ENSBGRG00000012192;ENSBGRG00000011039;ENSBGRG00000023500;ENSBGRG00000013185	ENSBGRG00000012192;ENSBGRG00000011039;ENSBGRG00000023500;ENSBGRG00000013185	0.83247	1
bom05031	Amphetamine addiction	2	385	68	8253	0.00519481	0.00823943	0.630481	ENSBGRG00000004369;ENSBGRG00000020983	ENSBGRG00000004369;ENSBGRG00000020983	0.833138	1
bom00591	Linoleic acid metabolism	1	385	39	8253	0.0025974	0.00472555	0.54965	ENSBGRG00000023881	ENSBGRG00000023881	0.845498	1
bom04215	Apoptosis - multiple species	1	385	40	8253	0.0025974	0.00484672	0.535909	ENSBGRG00000023500	ENSBGRG00000023500	0.85274	1
bom04728	Dopaminergic synapse	4	385	132	8253	0.0103896	0.0159942	0.649587	ENSBGRG00000004369;ENSBGRG00000022348;ENSBGRG00000003113;ENSBGRG00000020983	ENSBGRG00000004369;ENSBGRG00000022348;ENSBGRG00000003113;ENSBGRG00000020983	0.870528	1
bom00590	Arachidonic acid metabolism	2	385	75	8253	0.00519481	0.0090876	0.571636	ENSBGRG00000023881;ENSBGRG00000003388	ENSBGRG00000023881;ENSBGRG00000003388	0.871386	1
bom00230	Purine metabolism	4	385	134	8253	0.0103896	0.0162365	0.639891	ENSBGRG00000019689;ENSBGRG00000005090;ENSBGRG00000003042;ENSBGRG00000016432	ENSBGRG00000019689;ENSBGRG00000005090;ENSBGRG00000003042;ENSBGRG00000016432	0.8779	1
bom05100	Bacterial invasion of epithelial cells	2	385	78	8253	0.00519481	0.00945111	0.54965	ENSBGRG00000010196;ENSBGRG00000009881	ENSBGRG00000010196;ENSBGRG00000009881	0.885171	1
bom05212	Pancreatic cancer	2	385	79	8253	0.00519481	0.00957228	0.542693	ENSBGRG00000016946;ENSBGRG00000023965	ENSBGRG00000016946;ENSBGRG00000023965	0.889453	1
bom03018	RNA degradation	2	385	83	8253	0.00519481	0.0100569	0.516539	ENSBGRG00000021376;ENSBGRG00000004569	ENSBGRG00000021376;ENSBGRG00000004569	0.905145	1
bom04910	Insulin signaling pathway	4	385	143	8253	0.0103896	0.017327	0.599619	ENSBGRG00000007730;ENSBGRG00000006392;ENSBGRG00000013185;ENSBGRG00000004626	ENSBGRG00000007730;ENSBGRG00000006392;ENSBGRG00000013185;ENSBGRG00000004626	0.906747	1
bom04370	VEGF signaling pathway	1	385	50	8253	0.0025974	0.0060584	0.428727	ENSBGRG00000023842	ENSBGRG00000023842	0.908913	1
bom05164	Influenza A	5	385	172	8253	0.012987	0.0208409	0.62315	ENSBGRG00000026590;ENSBGRG00000006647;ENSBGRG00000002897;ENSBGRG00000020646;ENSBGRG00000006026	ENSBGRG00000026590;ENSBGRG00000006647;ENSBGRG00000002897;ENSBGRG00000020646;ENSBGRG00000006026	0.909397	1
bom04012	ErbB signaling pathway	2	385	85	8253	0.00519481	0.0102993	0.504385	ENSBGRG00000018699;ENSBGRG00000004626	ENSBGRG00000018699;ENSBGRG00000004626	0.912188	1
bom04071	Sphingolipid signaling pathway	3	385	116	8253	0.00779221	0.0140555	0.554389	ENSBGRG00000012407;ENSBGRG00000021104;ENSBGRG00000019092	ENSBGRG00000012407;ENSBGRG00000021104;ENSBGRG00000019092	0.912753	1
bom05220	Chronic myeloid leukemia	2	385	86	8253	0.00519481	0.0104205	0.49852	ENSBGRG00000018699;ENSBGRG00000023965	ENSBGRG00000018699;ENSBGRG00000023965	0.915523	1
bom04066	HIF-1 signaling pathway	3	385	118	8253	0.00779221	0.0142978	0.544992	ENSBGRG00000021376;ENSBGRG00000000290;ENSBGRG00000012783	ENSBGRG00000021376;ENSBGRG00000000290;ENSBGRG00000012783	0.918481	1
bom05168	Herpes simplex virus 1 infection	14	385	411	8253	0.0363636	0.0498001	0.730192	ENSBGRG00000016683;ENSBGRG00000014663;ENSBGRG00000015348;ENSBGRG00000011902;ENSBGRG00000023845;ENSBGRG00000006686;ENSBGRG00000016550;ENSBGRG00000015760;ENSBGRG00000024073;ENSBGRG00000020154;ENSBGRG00000018337;ENSBGRG00000005347;ENSBGRG00000005390;ENSBGRG00000017080	ENSBGRG00000016683;ENSBGRG00000014663;ENSBGRG00000015348;ENSBGRG00000011902;ENSBGRG00000023845;ENSBGRG00000006686;ENSBGRG00000016550;ENSBGRG00000015760;ENSBGRG00000024073;ENSBGRG00000020154;ENSBGRG00000018337;ENSBGRG00000005347;ENSBGRG00000005390;ENSBGRG00000017080	0.918599	1
bom05150	Staphylococcus aureus infection	4	385	148	8253	0.0103896	0.0179329	0.579361	ENSBGRG00000001749;ENSBGRG00000021276;ENSBGRG00000020646;ENSBGRG00000020308	ENSBGRG00000001749;ENSBGRG00000021276;ENSBGRG00000020646;ENSBGRG00000020308	0.92002	1
bom00330	Arginine and proline metabolism	1	385	54	8253	0.0025974	0.00654308	0.39697	ENSBGRG00000019341	ENSBGRG00000019341	0.924849	1
bom00270	Cysteine and methionine metabolism	1	385	54	8253	0.0025974	0.00654308	0.39697	ENSBGRG00000001086	ENSBGRG00000001086	0.924849	1
bom00280	Valine, leucine and isoleucine degradation	1	385	54	8253	0.0025974	0.00654308	0.39697	ENSBGRG00000001086	ENSBGRG00000001086	0.924849	1
bom00240	Pyrimidine metabolism	1	385	56	8253	0.0025974	0.00678541	0.382792	ENSBGRG00000006417	ENSBGRG00000006417	0.931742	1
bom04330	Notch signaling pathway	1	385	56	8253	0.0025974	0.00678541	0.382792	ENSBGRG00000011684	ENSBGRG00000011684	0.931742	1
bom04070	Phosphatidylinositol signaling system	2	385	92	8253	0.00519481	0.0111475	0.466008	ENSBGRG00000010422;ENSBGRG00000002519	ENSBGRG00000010422;ENSBGRG00000002519	0.933164	1
bom04623	Cytosolic DNA-sensing pathway	1	385	57	8253	0.0025974	0.00690658	0.376077	ENSBGRG00000006647	ENSBGRG00000006647	0.934948	1
bom04659	Th17 cell differentiation	4	385	159	8253	0.0103896	0.0192657	0.53928	ENSBGRG00000002783;ENSBGRG00000007091;ENSBGRG00000003237;ENSBGRG00000023965	ENSBGRG00000002783;ENSBGRG00000007091;ENSBGRG00000003237;ENSBGRG00000023965	0.943449	1
bom04620	Toll-like receptor signaling pathway	2	385	97	8253	0.00519481	0.0117533	0.441987	ENSBGRG00000026459;ENSBGRG00000020407	ENSBGRG00000026459;ENSBGRG00000020407	0.945145	1
bom05144	Malaria	2	385	97	8253	0.00519481	0.0117533	0.441987	ENSBGRG00000008431;ENSBGRG00000019844	ENSBGRG00000008431;ENSBGRG00000019844	0.945145	1
bom05022	Pathways of neurodegeneration - multiple diseases	17	385	507	8253	0.0441558	0.0614322	0.718774	ENSBGRG00000026459;ENSBGRG00000003388;ENSBGRG00000017698;ENSBGRG00000015920;ENSBGRG00000001572;ENSBGRG00000021638;ENSBGRG00000018062;ENSBGRG00000010838;ENSBGRG00000005038;ENSBGRG00000001078;ENSBGRG00000015850;ENSBGRG00000020032;ENSBGRG00000026030;ENSBGRG00000019557;ENSBGRG00000020983;ENSBGRG00000004369;ENSBGRG00000006499	ENSBGRG00000026459;ENSBGRG00000003388;ENSBGRG00000017698;ENSBGRG00000015920;ENSBGRG00000001572;ENSBGRG00000021638;ENSBGRG00000018062;ENSBGRG00000010838;ENSBGRG00000005038;ENSBGRG00000001078;ENSBGRG00000015850;ENSBGRG00000020032;ENSBGRG00000026030;ENSBGRG00000019557;ENSBGRG00000020983;ENSBGRG00000004369;ENSBGRG00000006499	0.945638	1
bom04064	NF-kappa B signaling pathway	4	385	162	8253	0.0103896	0.0196292	0.529293	ENSBGRG00000008431;ENSBGRG00000005035;ENSBGRG00000022867;ENSBGRG00000002952	ENSBGRG00000008431;ENSBGRG00000005035;ENSBGRG00000022867;ENSBGRG00000002952	0.948652	1
bom05161	Hepatitis B	4	385	163	8253	0.0103896	0.0197504	0.526046	ENSBGRG00000020450;ENSBGRG00000023965;ENSBGRG00000018699;ENSBGRG00000026459	ENSBGRG00000020450;ENSBGRG00000023965;ENSBGRG00000018699;ENSBGRG00000026459	0.950286	1
bom04110	Cell cycle	3	385	133	8253	0.00779221	0.0161154	0.483527	ENSBGRG00000018699;ENSBGRG00000023965;ENSBGRG00000012336	ENSBGRG00000018699;ENSBGRG00000023965;ENSBGRG00000012336	0.951626	1
bom03040	Spliceosome	4	385	165	8253	0.0103896	0.0199927	0.519669	ENSBGRG00000001431;ENSBGRG00000020890;ENSBGRG00000004082;ENSBGRG00000010370	ENSBGRG00000001431;ENSBGRG00000020890;ENSBGRG00000004082;ENSBGRG00000010370	0.953413	1
bom05132	Salmonella infection	7	385	254	8253	0.0181818	0.0307767	0.590766	ENSBGRG00000026459;ENSBGRG00000006205;ENSBGRG00000018699;ENSBGRG00000007091;ENSBGRG00000011683;ENSBGRG00000026030;ENSBGRG00000001126	ENSBGRG00000026459;ENSBGRG00000006205;ENSBGRG00000018699;ENSBGRG00000007091;ENSBGRG00000011683;ENSBGRG00000026030;ENSBGRG00000001126	0.956289	1
bom04530	Tight junction	4	385	172	8253	0.0103896	0.0208409	0.49852	ENSBGRG00000019447;ENSBGRG00000003733;ENSBGRG00000023864;ENSBGRG00000017413	ENSBGRG00000019447;ENSBGRG00000003733;ENSBGRG00000023864;ENSBGRG00000017413	0.962988	1
bom05223	Non-small cell lung cancer	1	385	71	8253	0.0025974	0.00860293	0.301921	ENSBGRG00000003237	ENSBGRG00000003237	0.966849	1
bom05133	Pertussis	1	385	72	8253	0.0025974	0.0087241	0.297727	ENSBGRG00000021276	ENSBGRG00000021276	0.968409	1
bom04260	Cardiac muscle contraction	2	385	111	8253	0.00519481	0.0134497	0.386241	ENSBGRG00000014422;ENSBGRG00000018056	ENSBGRG00000014422;ENSBGRG00000018056	0.968765	1
bom05145	Toxoplasmosis	2	385	114	8253	0.00519481	0.0138132	0.376077	ENSBGRG00000005449;ENSBGRG00000026459	ENSBGRG00000005449;ENSBGRG00000026459	0.972363	1
bom05320	Autoimmune thyroid disease	2	385	115	8253	0.00519481	0.0139343	0.372806	ENSBGRG00000011902;ENSBGRG00000018043	ENSBGRG00000011902;ENSBGRG00000018043	0.973471	1
bom04380	Osteoclast differentiation	2	385	115	8253	0.00519481	0.0139343	0.372806	ENSBGRG00000026459;ENSBGRG00000005035	ENSBGRG00000026459;ENSBGRG00000005035	0.973471	1
bom05321	Inflammatory bowel disease	2	385	118	8253	0.00519481	0.0142978	0.363328	ENSBGRG00000002783;ENSBGRG00000023965	ENSBGRG00000002783;ENSBGRG00000023965	0.976544	1
bom05323	Rheumatoid arthritis	3	385	158	8253	0.00779221	0.0191446	0.40702	ENSBGRG00000016311;ENSBGRG00000005559;ENSBGRG00000005035	ENSBGRG00000016311;ENSBGRG00000005559;ENSBGRG00000005035	0.980565	1
bom03008	Ribosome biogenesis in eukaryotes	1	385	85	8253	0.0025974	0.0102993	0.252193	ENSBGRG00000007171	ENSBGRG00000007171	0.983126	1
bom04114	Oocyte meiosis	2	385	128	8253	0.00519481	0.0155095	0.334943	ENSBGRG00000019689;ENSBGRG00000000290	ENSBGRG00000019689;ENSBGRG00000000290	0.984497	1
bom05310	Asthma	1	385	87	8253	0.0025974	0.0105416	0.246395	ENSBGRG00000012407	ENSBGRG00000012407	0.98468	1
bom04217	Necroptosis	3	385	165	8253	0.00779221	0.0199927	0.389752	ENSBGRG00000021658;ENSBGRG00000007091;ENSBGRG00000006647	ENSBGRG00000021658;ENSBGRG00000007091;ENSBGRG00000006647	0.985064	1
bom04612	Antigen processing and presentation	2	385	130	8253	0.00519481	0.0157518	0.32979	ENSBGRG00000011902;ENSBGRG00000007091	ENSBGRG00000011902;ENSBGRG00000007091	0.985739	1
bom05140	Leishmaniasis	1	385	89	8253	0.0025974	0.010784	0.240858	ENSBGRG00000001314	ENSBGRG00000001314	0.98609	1
bom04120	Ubiquitin mediated proteolysis	3	385	170	8253	0.00779221	0.0205986	0.378289	ENSBGRG00000022733;ENSBGRG00000004626;ENSBGRG00000008397	ENSBGRG00000022733;ENSBGRG00000004626;ENSBGRG00000008397	0.987648	1
bom05014	Amyotrophic lateral sclerosis	11	385	416	8253	0.0285714	0.0504059	0.566827	ENSBGRG00000026459;ENSBGRG00000003388;ENSBGRG00000004082;ENSBGRG00000015920;ENSBGRG00000001572;ENSBGRG00000018062;ENSBGRG00000015850;ENSBGRG00000026030;ENSBGRG00000004369;ENSBGRG00000001431;ENSBGRG00000010370	ENSBGRG00000026459;ENSBGRG00000003388;ENSBGRG00000004082;ENSBGRG00000015920;ENSBGRG00000001572;ENSBGRG00000018062;ENSBGRG00000015850;ENSBGRG00000026030;ENSBGRG00000004369;ENSBGRG00000001431;ENSBGRG00000010370	0.98851	1
bom04625	C-type lectin receptor signaling pathway	1	385	96	8253	0.0025974	0.0116321	0.223295	ENSBGRG00000004626	ENSBGRG00000004626	0.990082	1
bom04922	Glucagon signaling pathway	1	385	100	8253	0.0025974	0.0121168	0.214364	ENSBGRG00000006392	ENSBGRG00000006392	0.991827	1
bom04630	JAK-STAT signaling pathway	3	385	181	8253	0.00779221	0.0219314	0.355299	ENSBGRG00000018699;ENSBGRG00000024258;ENSBGRG00000012336	ENSBGRG00000018699;ENSBGRG00000024258;ENSBGRG00000012336	0.991909	1
bom04140	Autophagy - animal	2	385	144	8253	0.00519481	0.0174482	0.297727	ENSBGRG00000015859;ENSBGRG00000013185	ENSBGRG00000015859;ENSBGRG00000013185	0.992091	1
bom04141	Protein processing in endoplasmic reticulum	3	385	183	8253	0.00779221	0.0221738	0.351416	ENSBGRG00000007091;ENSBGRG00000008298;ENSBGRG00000008990	ENSBGRG00000007091;ENSBGRG00000008298;ENSBGRG00000008990	0.992513	1
bom04940	Type I diabetes mellitus	1	385	103	8253	0.0025974	0.0124803	0.20812	ENSBGRG00000011902	ENSBGRG00000011902	0.992931	1
bom04660	T cell receptor signaling pathway	2	385	148	8253	0.00519481	0.0179329	0.289681	ENSBGRG00000022867;ENSBGRG00000004626	ENSBGRG00000022867;ENSBGRG00000004626	0.993328	1
bom05330	Allograft rejection	1	385	105	8253	0.0025974	0.0127226	0.204156	ENSBGRG00000011902	ENSBGRG00000011902	0.993583	1
bom05017	Spinocerebellar ataxia	2	385	152	8253	0.00519481	0.0184175	0.282057	ENSBGRG00000004369;ENSBGRG00000009814	ENSBGRG00000004369;ENSBGRG00000009814	0.994375	1
bom05332	Graft-versus-host disease	1	385	108	8253	0.0025974	0.0130862	0.198485	ENSBGRG00000011902	ENSBGRG00000011902	0.99445	1
bom05010	Alzheimer disease	9	385	392	8253	0.0233766	0.0474979	0.492161	ENSBGRG00000017698;ENSBGRG00000021638;ENSBGRG00000001078;ENSBGRG00000005038;ENSBGRG00000013185;ENSBGRG00000020032;ENSBGRG00000026030;ENSBGRG00000019557;ENSBGRG00000006499	ENSBGRG00000017698;ENSBGRG00000021638;ENSBGRG00000001078;ENSBGRG00000005038;ENSBGRG00000013185;ENSBGRG00000020032;ENSBGRG00000026030;ENSBGRG00000019557;ENSBGRG00000006499	0.995616	1
bom05135	Yersinia infection	3	385	200	8253	0.00779221	0.0242336	0.321545	ENSBGRG00000026459;ENSBGRG00000002519;ENSBGRG00000001314	ENSBGRG00000026459;ENSBGRG00000002519;ENSBGRG00000001314	0.996162	1
bom05034	Alcoholism	3	385	200	8253	0.00779221	0.0242336	0.321545	ENSBGRG00000022348;ENSBGRG00000021658;ENSBGRG00000003113	ENSBGRG00000022348;ENSBGRG00000021658;ENSBGRG00000003113	0.996162	1
bom03013	RNA transport	3	385	200	8253	0.00779221	0.0242336	0.321545	ENSBGRG00000006977;ENSBGRG00000025147;ENSBGRG00000004569	ENSBGRG00000006977;ENSBGRG00000025147;ENSBGRG00000004569	0.996162	1
bom05169	Epstein-Barr virus infection	5	385	273	8253	0.012987	0.0330789	0.392607	ENSBGRG00000026459;ENSBGRG00000012336;ENSBGRG00000018699;ENSBGRG00000011902;ENSBGRG00000020517	ENSBGRG00000026459;ENSBGRG00000012336;ENSBGRG00000018699;ENSBGRG00000011902;ENSBGRG00000020517	0.996517	1
bom03015	mRNA surveillance pathway	1	385	118	8253	0.0025974	0.0142978	0.181664	ENSBGRG00000004569	ENSBGRG00000004569	0.996581	1
bom03010	Ribosome	5	385	276	8253	0.012987	0.0334424	0.38834	ENSBGRG00000004758;ENSBGRG00000016831;ENSBGRG00000007513;ENSBGRG00000026001;ENSBGRG00000002223	ENSBGRG00000004758;ENSBGRG00000016831;ENSBGRG00000007513;ENSBGRG00000026001;ENSBGRG00000002223	0.996869	1
bom04621	NOD-like receptor signaling pathway	2	385	168	8253	0.00519481	0.0203562	0.255195	ENSBGRG00000004323;ENSBGRG00000007091	ENSBGRG00000004323;ENSBGRG00000007091	0.997176	1
bom05170	Human immunodeficiency virus 1 infection	5	385	280	8253	0.012987	0.0339271	0.382792	ENSBGRG00000026459;ENSBGRG00000011902;ENSBGRG00000003113;ENSBGRG00000001345;ENSBGRG00000022348	ENSBGRG00000026459;ENSBGRG00000011902;ENSBGRG00000003113;ENSBGRG00000001345;ENSBGRG00000022348	0.997286	1
bom05171	Coronavirus disease - COVID-19	8	385	378	8253	0.0207792	0.0458015	0.45368	ENSBGRG00000024642;ENSBGRG00000019592;ENSBGRG00000021276;ENSBGRG00000004758;ENSBGRG00000016831;ENSBGRG00000007513;ENSBGRG00000026001;ENSBGRG00000002223	ENSBGRG00000024642;ENSBGRG00000019592;ENSBGRG00000021276;ENSBGRG00000004758;ENSBGRG00000016831;ENSBGRG00000007513;ENSBGRG00000026001;ENSBGRG00000002223	0.997372	1
bom05322	Systemic lupus erythematosus	3	385	211	8253	0.00779221	0.0255665	0.304782	ENSBGRG00000021276;ENSBGRG00000021658;ENSBGRG00000024642	ENSBGRG00000021276;ENSBGRG00000021658;ENSBGRG00000024642	0.997527	1
bom05166	Human T-cell leukemia virus 1 infection	5	385	285	8253	0.012987	0.0345329	0.376077	ENSBGRG00000019689;ENSBGRG00000012336;ENSBGRG00000018699;ENSBGRG00000011902;ENSBGRG00000023965	ENSBGRG00000019689;ENSBGRG00000012336;ENSBGRG00000018699;ENSBGRG00000011902;ENSBGRG00000023965	0.997732	1
bom05416	Viral myocarditis	1	385	127	8253	0.0025974	0.0153883	0.16879	ENSBGRG00000011902	ENSBGRG00000011902	0.997791	1
bom00190	Oxidative phosphorylation	2	385	174	8253	0.00519481	0.0210832	0.246395	ENSBGRG00000016311;ENSBGRG00000005559	ENSBGRG00000016311;ENSBGRG00000005559	0.997824	1
bom04142	Lysosome	1	385	131	8253	0.0025974	0.015873	0.163636	ENSBGRG00000007196	ENSBGRG00000007196	0.998181	1
bom05235	PD-L1 expression and PD-1 checkpoint pathway in cancer	1	385	134	8253	0.0025974	0.0162365	0.159973	ENSBGRG00000026459	ENSBGRG00000026459	0.998427	1
bom04650	Natural killer cell mediated cytotoxicity	1	385	137	8253	0.0025974	0.0166	0.15647	ENSBGRG00000011902	ENSBGRG00000011902	0.998641	1
bom05162	Measles	2	385	197	8253	0.00519481	0.0238701	0.217628	ENSBGRG00000012336;ENSBGRG00000004626	ENSBGRG00000012336;ENSBGRG00000004626	0.999207	1
bom05160	Hepatitis C	1	385	156	8253	0.0025974	0.0189022	0.137413	ENSBGRG00000018699	ENSBGRG00000018699	0.999461	1
bom05016	Huntington disease	5	385	337	8253	0.012987	0.0408336	0.318047	ENSBGRG00000003388;ENSBGRG00000018062;ENSBGRG00000026030;ENSBGRG00000020983;ENSBGRG00000004369	ENSBGRG00000003388;ENSBGRG00000018062;ENSBGRG00000026030;ENSBGRG00000020983;ENSBGRG00000004369	0.999672	1
bom05203	Viral carcinogenesis	2	385	221	8253	0.00519481	0.0267781	0.193994	ENSBGRG00000011902;ENSBGRG00000012336	ENSBGRG00000011902;ENSBGRG00000012336	0.999728	1
bom04714	Thermogenesis	3	385	270	8253	0.00779221	0.0327154	0.238182	ENSBGRG00000019689;ENSBGRG00000011063;ENSBGRG00000022048	ENSBGRG00000019689;ENSBGRG00000011063;ENSBGRG00000022048	0.999784	1
bom05152	Tuberculosis	1	385	183	8253	0.0025974	0.0221738	0.117139	ENSBGRG00000017414	ENSBGRG00000017414	0.999856	1
bom04932	Non-alcoholic fatty liver disease	1	385	187	8253	0.0025974	0.0226584	0.114633	ENSBGRG00000013185	ENSBGRG00000013185	0.999881	1
bom05012	Parkinson disease	3	385	293	8253	0.00779221	0.0355022	0.219485	ENSBGRG00000026030;ENSBGRG00000010838;ENSBGRG00000020032	ENSBGRG00000026030;ENSBGRG00000010838;ENSBGRG00000020032	0.999919	1
bom05020	Prion disease	3	385	305	8253	0.00779221	0.0369563	0.210849	ENSBGRG00000026030;ENSBGRG00000006946;ENSBGRG00000024642	ENSBGRG00000026030;ENSBGRG00000006946;ENSBGRG00000024642	0.999952	1
bom04740	Olfactory transduction	2	385	665	8253	0.00519481	0.0805768	0.0644703	ENSBGRG00000011420;ENSBGRG00000014161	ENSBGRG00000011420;ENSBGRG00000014161	1	1

## Sheet: Down
Supplementary Table S7：KEGG enrichment analysis of down-regulated differential genes
Term_ID	Term_description	ListHit	ListTotal	PopHit	PopTotal	GeneRatio	BgRatio	Enrichment_score	GeneIds	GeneSymbols	p-value	FDR_bh	Classification_level1
bom04142	Lysosome	21	416	131	8253	0.0504808	0.015873	3.18029	ENSBGRG00000017545;ENSBGRG00000026483;ENSBGRG00000006618;ENSBGRG00000010420;ENSBGRG00000018563;ENSBGRG00000024290;ENSBGRG00000003695;ENSBGRG00000024374;ENSBGRG00000023769;ENSBGRG00000005440;ENSBGRG00000013885;ENSBGRG00000001439;ENSBGRG00000008882;ENSBGRG00000015552;ENSBGRG00000017601;ENSBGRG00000003214;ENSBGRG00000026477;ENSBGRG00000024860;ENSBGRG00000004205;ENSBGRG00000019162;ENSBGRG00000012003	ENSBGRG00000017545;ENSBGRG00000026483;ENSBGRG00000006618;ENSBGRG00000010420;ENSBGRG00000018563;ENSBGRG00000024290;ENSBGRG00000003695;ENSBGRG00000024374;ENSBGRG00000023769;ENSBGRG00000005440;ENSBGRG00000013885;ENSBGRG00000001439;ENSBGRG00000008882;ENSBGRG00000015552;ENSBGRG00000017601;ENSBGRG00000003214;ENSBGRG00000026477;ENSBGRG00000024860;ENSBGRG00000004205;ENSBGRG00000019162;ENSBGRG00000012003	2.09e-06	0.000634159
bom00590	Arachidonic acid metabolism	13	416	75	8253	0.03125	0.00908761	3.43875	ENSBGRG00000025211;ENSBGRG00000025402;ENSBGRG00000026743;ENSBGRG00000006662;ENSBGRG00000025429;ENSBGRG00000024812;ENSBGRG00000001023;ENSBGRG00000004937;ENSBGRG00000004998;ENSBGRG00000025285;ENSBGRG00000000995;ENSBGRG00000006702;ENSBGRG00000026299	ENSBGRG00000025211;ENSBGRG00000025402;ENSBGRG00000026743;ENSBGRG00000006662;ENSBGRG00000025429;ENSBGRG00000024812;ENSBGRG00000001023;ENSBGRG00000004937;ENSBGRG00000004998;ENSBGRG00000025285;ENSBGRG00000000995;ENSBGRG00000006702;ENSBGRG00000026299	8.16e-05	0.012397
bom02010	ABC transporters	9	416	48	8253	0.0216346	0.00581607	3.7198	ENSBGRG00000000369;ENSBGRG00000023632;ENSBGRG00000001233;ENSBGRG00000017210;ENSBGRG00000009791;ENSBGRG00000014865;ENSBGRG00000025186;ENSBGRG00000018075;ENSBGRG00000019899	ENSBGRG00000000369;ENSBGRG00000023632;ENSBGRG00000001233;ENSBGRG00000017210;ENSBGRG00000009791;ENSBGRG00000014865;ENSBGRG00000025186;ENSBGRG00000018075;ENSBGRG00000019899	0.000558757	0.0566207
bom00600	Sphingolipid metabolism	9	416	51	8253	0.0216346	0.00617957	3.50099	ENSBGRG00000024900;ENSBGRG00000006674;ENSBGRG00000003695;ENSBGRG00000017601;ENSBGRG00000025062;ENSBGRG00000018776;ENSBGRG00000004872;ENSBGRG00000023769;ENSBGRG00000005440	ENSBGRG00000024900;ENSBGRG00000006674;ENSBGRG00000003695;ENSBGRG00000017601;ENSBGRG00000025062;ENSBGRG00000018776;ENSBGRG00000004872;ENSBGRG00000023769;ENSBGRG00000005440	0.000886555	0.0673782
bom00830	Retinol metabolism	10	416	66	8253	0.0240385	0.00799709	3.0059	ENSBGRG00000018841;ENSBGRG00000000995;ENSBGRG00000023761;ENSBGRG00000025145;ENSBGRG00000003564;ENSBGRG00000025429;ENSBGRG00000022004;ENSBGRG00000014376;ENSBGRG00000025285;ENSBGRG00000001847	ENSBGRG00000018841;ENSBGRG00000000995;ENSBGRG00000023761;ENSBGRG00000025145;ENSBGRG00000003564;ENSBGRG00000025429;ENSBGRG00000022004;ENSBGRG00000014376;ENSBGRG00000025285;ENSBGRG00000001847	0.00158663	0.0964669
bom00350	Tyrosine metabolism	7	416	37	8253	0.0168269	0.00448322	3.75331	ENSBGRG00000023761;ENSBGRG00000009185;ENSBGRG00000013459;ENSBGRG00000001847;ENSBGRG00000019057;ENSBGRG00000010816;ENSBGRG00000007867	ENSBGRG00000023761;ENSBGRG00000009185;ENSBGRG00000013459;ENSBGRG00000001847;ENSBGRG00000019057;ENSBGRG00000010816;ENSBGRG00000007867	0.00217147	0.110021
bom00591	Linoleic acid metabolism	7	416	39	8253	0.0168269	0.00472555	3.56084	ENSBGRG00000025211;ENSBGRG00000025402;ENSBGRG00000006662;ENSBGRG00000025429;ENSBGRG00000022004;ENSBGRG00000025285;ENSBGRG00000026299	ENSBGRG00000025211;ENSBGRG00000025402;ENSBGRG00000006662;ENSBGRG00000025429;ENSBGRG00000022004;ENSBGRG00000025285;ENSBGRG00000026299	0.00297443	0.129175
bom00565	Ether lipid metabolism	8	416	51	8253	0.0192308	0.00617957	3.11199	ENSBGRG00000025211;ENSBGRG00000006662;ENSBGRG00000023829;ENSBGRG00000025010;ENSBGRG00000004872;ENSBGRG00000020412;ENSBGRG00000026299;ENSBGRG00000001849	ENSBGRG00000025211;ENSBGRG00000006662;ENSBGRG00000023829;ENSBGRG00000025010;ENSBGRG00000004872;ENSBGRG00000020412;ENSBGRG00000026299;ENSBGRG00000001849	0.00367688	0.139722
bom00140	Steroid hormone biosynthesis	8	416	53	8253	0.0192308	0.00642191	2.99456	ENSBGRG00000012402;ENSBGRG00000009185;ENSBGRG00000003564;ENSBGRG00000025429;ENSBGRG00000022004;ENSBGRG00000009686;ENSBGRG00000025285;ENSBGRG00000021082	ENSBGRG00000012402;ENSBGRG00000009185;ENSBGRG00000003564;ENSBGRG00000025429;ENSBGRG00000022004;ENSBGRG00000009686;ENSBGRG00000025285;ENSBGRG00000021082	0.00468835	0.158362
bom00564	Glycerophospholipid metabolism	12	416	104	8253	0.0288462	0.0126015	2.28911	ENSBGRG00000025211;ENSBGRG00000013295;ENSBGRG00000006662;ENSBGRG00000001984;ENSBGRG00000023829;ENSBGRG00000026780;ENSBGRG00000004872;ENSBGRG00000020412;ENSBGRG00000020472;ENSBGRG00000014034;ENSBGRG00000026299;ENSBGRG00000001849	ENSBGRG00000025211;ENSBGRG00000013295;ENSBGRG00000006662;ENSBGRG00000001984;ENSBGRG00000023829;ENSBGRG00000026780;ENSBGRG00000004872;ENSBGRG00000020412;ENSBGRG00000020472;ENSBGRG00000014034;ENSBGRG00000026299;ENSBGRG00000001849	0.00590632	0.176651
bom00760	Nicotinate and nicotinamide metabolism	6	416	34	8253	0.0144231	0.00411971	3.50099	ENSBGRG00000023761;ENSBGRG00000023091;ENSBGRG00000022071;ENSBGRG00000007410;ENSBGRG00000008985;ENSBGRG00000021877	ENSBGRG00000023761;ENSBGRG00000023091;ENSBGRG00000022071;ENSBGRG00000007410;ENSBGRG00000008985;ENSBGRG00000021877	0.00639197	0.176651
bom00230	Purine metabolism	14	416	134	8253	0.0336538	0.0162365	2.07273	ENSBGRG00000013195;ENSBGRG00000015381;ENSBGRG00000022071;ENSBGRG00000026745;ENSBGRG00000006749;ENSBGRG00000004237;ENSBGRG00000019146;ENSBGRG00000008985;ENSBGRG00000012013;ENSBGRG00000008803;ENSBGRG00000002154;ENSBGRG00000014116;ENSBGRG00000022841;ENSBGRG00000021877	ENSBGRG00000013195;ENSBGRG00000015381;ENSBGRG00000022071;ENSBGRG00000026745;ENSBGRG00000006749;ENSBGRG00000004237;ENSBGRG00000019146;ENSBGRG00000008985;ENSBGRG00000012013;ENSBGRG00000008803;ENSBGRG00000002154;ENSBGRG00000014116;ENSBGRG00000022841;ENSBGRG00000021877	0.00744357	0.18857
bom00740	Riboflavin metabolism	3	416	9	8253	0.00721154	0.00109051	6.61298	ENSBGRG00000022071;ENSBGRG00000019943;ENSBGRG00000013885	ENSBGRG00000022071;ENSBGRG00000019943;ENSBGRG00000013885	0.0085049	0.198884
bom04978	Mineral absorption	8	416	61	8253	0.0192308	0.00739125	2.60183	ENSBGRG00000022584;ENSBGRG00000002049;ENSBGRG00000005777;ENSBGRG00000003949;ENSBGRG00000019426;ENSBGRG00000012580;ENSBGRG00000017508;ENSBGRG00000014914	ENSBGRG00000022584;ENSBGRG00000002049;ENSBGRG00000005777;ENSBGRG00000003949;ENSBGRG00000019426;ENSBGRG00000012580;ENSBGRG00000017508;ENSBGRG00000014914	0.0109841	0.238513
bom00511	Other glycan degradation	4	416	19	8253	0.00961539	0.00230219	4.17662	ENSBGRG00000013725;ENSBGRG00000017601;ENSBGRG00000003214;ENSBGRG00000006130	ENSBGRG00000013725;ENSBGRG00000017601;ENSBGRG00000003214;ENSBGRG00000006130	0.0134879	0.273354
bom03320	PPAR signaling pathway	9	416	77	8253	0.0216346	0.00932994	2.31884	ENSBGRG00000000844;ENSBGRG00000017725;ENSBGRG00000001565;ENSBGRG00000015788;ENSBGRG00000007849;ENSBGRG00000011003;ENSBGRG00000017031;ENSBGRG00000000995;ENSBGRG00000021984	ENSBGRG00000000844;ENSBGRG00000017725;ENSBGRG00000001565;ENSBGRG00000015788;ENSBGRG00000007849;ENSBGRG00000011003;ENSBGRG00000017031;ENSBGRG00000000995;ENSBGRG00000021984	0.0148752	0.277092
bom00120	Primary bile acid biosynthesis	3	416	11	8253	0.00721154	0.00133285	5.41062	ENSBGRG00000000554;ENSBGRG00000018891;ENSBGRG00000017491	ENSBGRG00000000554;ENSBGRG00000018891;ENSBGRG00000017491	0.0154953	0.277092
bom04216	Ferroptosis	7	416	54	8253	0.0168269	0.00654307	2.57171	ENSBGRG00000002049;ENSBGRG00000011952;ENSBGRG00000003949;ENSBGRG00000025402;ENSBGRG00000020472;ENSBGRG00000017508;ENSBGRG00000013408	ENSBGRG00000002049;ENSBGRG00000011952;ENSBGRG00000003949;ENSBGRG00000025402;ENSBGRG00000020472;ENSBGRG00000017508;ENSBGRG00000013408	0.0179526	0.297959
bom04750	Inflammatory mediator regulation of TRP channels	11	416	107	8253	0.0264423	0.012965	2.03952	ENSBGRG00000002322;ENSBGRG00000010059;ENSBGRG00000002768;ENSBGRG00000007822;ENSBGRG00000017007;ENSBGRG00000025429;ENSBGRG00000024812;ENSBGRG00000005367;ENSBGRG00000004014;ENSBGRG00000000995;ENSBGRG00000025285	ENSBGRG00000002322;ENSBGRG00000010059;ENSBGRG00000002768;ENSBGRG00000007822;ENSBGRG00000017007;ENSBGRG00000025429;ENSBGRG00000024812;ENSBGRG00000005367;ENSBGRG00000004014;ENSBGRG00000000995;ENSBGRG00000025285	0.0186224	0.297959
bom04145	Phagosome	15	416	167	8253	0.0360577	0.0202351	1.78194	ENSBGRG00000008636;ENSBGRG00000021502;ENSBGRG00000024443;ENSBGRG00000026148;ENSBGRG00000026156;ENSBGRG00000007445;ENSBGRG00000013042;ENSBGRG00000022347;ENSBGRG00000018741;ENSBGRG00000015945;ENSBGRG00000000772;ENSBGRG00000018040;ENSBGRG00000024848;ENSBGRG00000022452;ENSBGRG00000012003	ENSBGRG00000008636;ENSBGRG00000021502;ENSBGRG00000024443;ENSBGRG00000026148;ENSBGRG00000026156;ENSBGRG00000007445;ENSBGRG00000013042;ENSBGRG00000022347;ENSBGRG00000018741;ENSBGRG00000015945;ENSBGRG00000000772;ENSBGRG00000018040;ENSBGRG00000024848;ENSBGRG00000022452;ENSBGRG00000012003	0.0211448	0.321401
bom04640	Hematopoietic cell lineage	10	416	102	8253	0.0240385	0.0123591	1.94499	ENSBGRG00000017442;ENSBGRG00000007226;ENSBGRG00000019361;ENSBGRG00000026209;ENSBGRG00000022347;ENSBGRG00000015945;ENSBGRG00000009643;ENSBGRG00000019079;ENSBGRG00000018040;ENSBGRG00000022452	ENSBGRG00000017442;ENSBGRG00000007226;ENSBGRG00000019361;ENSBGRG00000026209;ENSBGRG00000022347;ENSBGRG00000015945;ENSBGRG00000009643;ENSBGRG00000019079;ENSBGRG00000018040;ENSBGRG00000022452	0.0323758	0.468679
bom04614	Renin-angiotensin system	4	416	25	8253	0.00961539	0.0030292	3.17423	ENSBGRG00000015697;ENSBGRG00000019162;ENSBGRG00000009643;ENSBGRG00000019268	ENSBGRG00000015697;ENSBGRG00000019162;ENSBGRG00000009643;ENSBGRG00000019268	0.0347342	0.479963
bom00910	Nitrogen metabolism	3	416	15	8253	0.00721154	0.00181752	3.96779	ENSBGRG00000012055;ENSBGRG00000011828;ENSBGRG00000011715	ENSBGRG00000012055;ENSBGRG00000011828;ENSBGRG00000011715	0.0368065	0.486486
bom04217	Necroptosis	14	416	165	8253	0.0336538	0.0199927	1.6833	ENSBGRG00000022166;ENSBGRG00000002049;ENSBGRG00000015427;ENSBGRG00000025402;ENSBGRG00000021101;ENSBGRG00000017007;ENSBGRG00000017283;ENSBGRG00000016006;ENSBGRG00000016148;ENSBGRG00000018680;ENSBGRG00000001762;ENSBGRG00000019981;ENSBGRG00000018420;ENSBGRG00000017508	ENSBGRG00000022166;ENSBGRG00000002049;ENSBGRG00000015427;ENSBGRG00000025402;ENSBGRG00000021101;ENSBGRG00000017007;ENSBGRG00000017283;ENSBGRG00000016006;ENSBGRG00000016148;ENSBGRG00000018680;ENSBGRG00000001762;ENSBGRG00000019981;ENSBGRG00000018420;ENSBGRG00000017508	0.0386717	0.489842
bom00010	Glycolysis / Gluconeogenesis	7	416	64	8253	0.0168269	0.00775476	2.16988	ENSBGRG00000000876;ENSBGRG00000026260;ENSBGRG00000008277;ENSBGRG00000023754;ENSBGRG00000001847;ENSBGRG00000006169;ENSBGRG00000025264	ENSBGRG00000000876;ENSBGRG00000026260;ENSBGRG00000008277;ENSBGRG00000023754;ENSBGRG00000001847;ENSBGRG00000006169;ENSBGRG00000025264	0.0411557	0.500453
bom04977	Vitamin digestion and absorption	4	416	27	8253	0.00961539	0.00327154	2.9391	ENSBGRG00000018841;ENSBGRG00000003731;ENSBGRG00000011488;ENSBGRG00000006662	ENSBGRG00000018841;ENSBGRG00000003731;ENSBGRG00000011488;ENSBGRG00000006662	0.0445582	0.520988
bom04974	Protein digestion and absorption	10	416	113	8253	0.0240385	0.013692	1.75566	ENSBGRG00000014821;ENSBGRG00000005476;ENSBGRG00000020441;ENSBGRG00000022615;ENSBGRG00000009643;ENSBGRG00000013497;ENSBGRG00000016318;ENSBGRG00000010498;ENSBGRG00000024422;ENSBGRG00000014914	ENSBGRG00000014821;ENSBGRG00000005476;ENSBGRG00000020441;ENSBGRG00000022615;ENSBGRG00000009643;ENSBGRG00000013497;ENSBGRG00000016318;ENSBGRG00000010498;ENSBGRG00000024422;ENSBGRG00000014914	0.0583191	0.619393
bom04973	Carbohydrate digestion and absorption	5	416	42	8253	0.0120192	0.00508906	2.36178	ENSBGRG00000011535;ENSBGRG00000002322;ENSBGRG00000019426;ENSBGRG00000006169;ENSBGRG00000014914	ENSBGRG00000011535;ENSBGRG00000002322;ENSBGRG00000019426;ENSBGRG00000006169;ENSBGRG00000014914	0.0584331	0.619393
bom00053	Ascorbate and aldarate metabolism	3	416	18	8253	0.00721154	0.00218103	3.30649	ENSBGRG00000024374;ENSBGRG00000001069;ENSBGRG00000024290	ENSBGRG00000024374;ENSBGRG00000001069;ENSBGRG00000024290	0.0590869	0.619393
bom00480	Glutathione metabolism	6	416	56	8253	0.0144231	0.00678541	2.1256	ENSBGRG00000008436;ENSBGRG00000002333;ENSBGRG00000025167;ENSBGRG00000020093;ENSBGRG00000006702;ENSBGRG00000013408	ENSBGRG00000008436;ENSBGRG00000002333;ENSBGRG00000025167;ENSBGRG00000020093;ENSBGRG00000006702;ENSBGRG00000013408	0.0614609	0.619804
bom04612	Antigen processing and presentation	11	416	130	8253	0.0264423	0.0157518	1.67868	ENSBGRG00000026165;ENSBGRG00000017307;ENSBGRG00000009951;ENSBGRG00000020643;ENSBGRG00000007361;ENSBGRG00000002706;ENSBGRG00000022347;ENSBGRG00000002729;ENSBGRG00000013924;ENSBGRG00000022452;ENSBGRG00000012003	ENSBGRG00000026165;ENSBGRG00000017307;ENSBGRG00000009951;ENSBGRG00000020643;ENSBGRG00000007361;ENSBGRG00000002706;ENSBGRG00000022347;ENSBGRG00000002729;ENSBGRG00000013924;ENSBGRG00000022452;ENSBGRG00000012003	0.0632037	0.619804
bom00512	Mucin type O-glycan biosynthesis	4	416	31	8253	0.00961539	0.00375621	2.55986	ENSBGRG00000022266;ENSBGRG00000008625;ENSBGRG00000008195;ENSBGRG00000021944	ENSBGRG00000022266;ENSBGRG00000008625;ENSBGRG00000008195;ENSBGRG00000021944	0.0683726	0.624853
bom05133	Pertussis	7	416	72	8253	0.0168269	0.0087241	1.92879	ENSBGRG00000013000;ENSBGRG00000013321;ENSBGRG00000026156;ENSBGRG00000017007;ENSBGRG00000002614;ENSBGRG00000010037;ENSBGRG00000018040	ENSBGRG00000013000;ENSBGRG00000013321;ENSBGRG00000026156;ENSBGRG00000017007;ENSBGRG00000002614;ENSBGRG00000010037;ENSBGRG00000018040	0.0696778	0.624853
bom05150	Staphylococcus aureus infection	12	416	148	8253	0.0288462	0.0179329	1.60856	ENSBGRG00000011737;ENSBGRG00000011563;ENSBGRG00000026148;ENSBGRG00000012171;ENSBGRG00000003978;ENSBGRG00000007361;ENSBGRG00000016783;ENSBGRG00000002706;ENSBGRG00000022347;ENSBGRG00000002729;ENSBGRG00000015945;ENSBGRG00000022452	ENSBGRG00000011737;ENSBGRG00000011563;ENSBGRG00000026148;ENSBGRG00000012171;ENSBGRG00000003978;ENSBGRG00000007361;ENSBGRG00000016783;ENSBGRG00000002706;ENSBGRG00000022347;ENSBGRG00000002729;ENSBGRG00000015945;ENSBGRG00000022452	0.0698849	0.624853
bom05204	Chemical carcinogenesis	6	416	59	8253	0.0144231	0.00714892	2.01752	ENSBGRG00000002333;ENSBGRG00000025429;ENSBGRG00000022004;ENSBGRG00000025285;ENSBGRG00000020093;ENSBGRG00000001847	ENSBGRG00000002333;ENSBGRG00000025429;ENSBGRG00000022004;ENSBGRG00000025285;ENSBGRG00000020093;ENSBGRG00000001847	0.0753829	0.654754
bom00983	Drug metabolism - other enzymes	6	416	61	8253	0.0144231	0.00739125	1.95137	ENSBGRG00000024374;ENSBGRG00000002333;ENSBGRG00000000172;ENSBGRG00000020093;ENSBGRG00000024290;ENSBGRG00000022841	ENSBGRG00000024374;ENSBGRG00000002333;ENSBGRG00000000172;ENSBGRG00000020093;ENSBGRG00000024290;ENSBGRG00000022841	0.0855798	0.708994
bom00220	Arginine biosynthesis	3	416	21	8253	0.00721154	0.00254453	2.83413	ENSBGRG00000023875;ENSBGRG00000025966;ENSBGRG00000013000	ENSBGRG00000023875;ENSBGRG00000025966;ENSBGRG00000013000	0.086292	0.708994
bom00051	Fructose and mannose metabolism	4	416	34	8253	0.00961539	0.00411971	2.33399	ENSBGRG00000006169;ENSBGRG00000018175;ENSBGRG00000012269;ENSBGRG00000021259	ENSBGRG00000006169;ENSBGRG00000018175;ENSBGRG00000012269;ENSBGRG00000021259	0.0897517	0.718013
bom00980	Metabolism of xenobiotics by cytochrome P450	5	416	48	8253	0.0120192	0.00581607	2.06656	ENSBGRG00000002333;ENSBGRG00000004937;ENSBGRG00000004998;ENSBGRG00000020093;ENSBGRG00000001847	ENSBGRG00000002333;ENSBGRG00000004937;ENSBGRG00000004998;ENSBGRG00000020093;ENSBGRG00000001847	0.0924849	0.720908
bom04979	Cholesterol metabolism	5	416	49	8253	0.0120192	0.00593723	2.02438	ENSBGRG00000017545;ENSBGRG00000003731;ENSBGRG00000006618;ENSBGRG00000005655;ENSBGRG00000023098	ENSBGRG00000017545;ENSBGRG00000003731;ENSBGRG00000006618;ENSBGRG00000005655;ENSBGRG00000023098	0.0989741	0.743566
bom05323	Rheumatoid arthritis	12	416	158	8253	0.0288462	0.0191446	1.50676	ENSBGRG00000024443;ENSBGRG00000007361;ENSBGRG00000007445;ENSBGRG00000024848;ENSBGRG00000023713;ENSBGRG00000002706;ENSBGRG00000022347;ENSBGRG00000002729;ENSBGRG00000013885;ENSBGRG00000002614;ENSBGRG00000022452;ENSBGRG00000012003	ENSBGRG00000024443;ENSBGRG00000007361;ENSBGRG00000007445;ENSBGRG00000024848;ENSBGRG00000023713;ENSBGRG00000002706;ENSBGRG00000022347;ENSBGRG00000002729;ENSBGRG00000013885;ENSBGRG00000002614;ENSBGRG00000022452;ENSBGRG00000012003	0.10165	0.743566
bom00130	Ubiquinone and other terpenoid-quinone biosynthesis	2	416	11	8253	0.00480769	0.00133285	3.60708	ENSBGRG00000019057;ENSBGRG00000007867	ENSBGRG00000019057;ENSBGRG00000007867	0.1032	0.743566
bom01040	Biosynthesis of unsaturated fatty acids	3	416	23	8253	0.00721154	0.00278686	2.58769	ENSBGRG00000016851;ENSBGRG00000000554;ENSBGRG00000013611	ENSBGRG00000016851;ENSBGRG00000000554;ENSBGRG00000013611	0.106855	0.743566
bom04115	p53 signaling pathway	7	416	80	8253	0.0168269	0.00969345	1.73591	ENSBGRG00000001310;ENSBGRG00000017283;ENSBGRG00000017498;ENSBGRG00000020691;ENSBGRG00000014011;ENSBGRG00000018680;ENSBGRG00000017848	ENSBGRG00000001310;ENSBGRG00000017283;ENSBGRG00000017498;ENSBGRG00000020691;ENSBGRG00000014011;ENSBGRG00000018680;ENSBGRG00000017848	0.107621	0.743566
bom00260	Glycine, serine and threonine metabolism	5	416	51	8253	0.0120192	0.00617957	1.94499	ENSBGRG00000023192;ENSBGRG00000001562;ENSBGRG00000017360;ENSBGRG00000005578;ENSBGRG00000006945	ENSBGRG00000023192;ENSBGRG00000001562;ENSBGRG00000017360;ENSBGRG00000005578;ENSBGRG00000006945	0.112616	0.743619
bom04620	Toll-like receptor signaling pathway	8	416	97	8253	0.0192308	0.0117533	1.6362	ENSBGRG00000002322;ENSBGRG00000017007;ENSBGRG00000006192;ENSBGRG00000019181;ENSBGRG00000010037;ENSBGRG00000018040;ENSBGRG00000023713;ENSBGRG00000010195	ENSBGRG00000002322;ENSBGRG00000017007;ENSBGRG00000006192;ENSBGRG00000019181;ENSBGRG00000010037;ENSBGRG00000018040;ENSBGRG00000023713;ENSBGRG00000010195	0.115321	0.743619
bom00603	Glycosphingolipid biosynthesis - globo and isoglobo series	2	416	12	8253	0.00480769	0.00145402	3.30649	ENSBGRG00000011481;ENSBGRG00000010420	ENSBGRG00000011481;ENSBGRG00000010420	0.11986	0.743619
bom00430	Taurine and hypotaurine metabolism	2	416	12	8253	0.00480769	0.00145402	3.30649	ENSBGRG00000008436;ENSBGRG00000000554	ENSBGRG00000008436;ENSBGRG00000000554	0.11986	0.743619
bom00072	Synthesis and degradation of ketone bodies	2	416	12	8253	0.00480769	0.00145402	3.30649	ENSBGRG00000000695;ENSBGRG00000022869	ENSBGRG00000000695;ENSBGRG00000022869	0.11986	0.743619
bom04146	Peroxisome	7	416	83	8253	0.0168269	0.0100569	1.67316	ENSBGRG00000026182;ENSBGRG00000013000;ENSBGRG00000025579;ENSBGRG00000000554;ENSBGRG00000018891;ENSBGRG00000019899;ENSBGRG00000015627	ENSBGRG00000026182;ENSBGRG00000013000;ENSBGRG00000025579;ENSBGRG00000000554;ENSBGRG00000018891;ENSBGRG00000019899;ENSBGRG00000015627	0.124221	0.744311
bom05016	Huntington disease	22	416	337	8253	0.0528846	0.0408336	1.29512	ENSBGRG00000003785;ENSBGRG00000012730;ENSBGRG00000009451;ENSBGRG00000003740;ENSBGRG00000002423;ENSBGRG00000013042;ENSBGRG00000020577;ENSBGRG00000018741;ENSBGRG00000006436;ENSBGRG00000021839;ENSBGRG00000017007;ENSBGRG00000024498;ENSBGRG00000006702;ENSBGRG00000009802;ENSBGRG00000007250;ENSBGRG00000021101;ENSBGRG00000001660;ENSBGRG00000012006;ENSBGRG00000018680;ENSBGRG00000004293;ENSBGRG00000021984;…	ENSBGRG00000003785;ENSBGRG00000012730;ENSBGRG00000009451;ENSBGRG00000003740;ENSBGRG00000002423;ENSBGRG00000013042;ENSBGRG00000020577;ENSBGRG00000018741;ENSBGRG00000006436;ENSBGRG00000021839;ENSBGRG00000017007;ENSBGRG00000024498;ENSBGRG00000006702;ENSBGRG00000009802;ENSBGRG00000007250;ENSBGRG00000021101;ENSBGRG00000001660;ENSBGRG00000012006;ENSBGRG00000018680;ENSBGRG00000004293;ENSBGRG00000021984;…	0.127268	0.744311
bom00630	Glyoxylate and dicarboxylate metabolism	4	416	39	8253	0.00961539	0.00472555	2.03476	ENSBGRG00000008277;ENSBGRG00000023192;ENSBGRG00000020745;ENSBGRG00000006945	ENSBGRG00000008277;ENSBGRG00000023192;ENSBGRG00000020745;ENSBGRG00000006945	0.131468	0.744311
bom00513	Various types of N-glycan biosynthesis	4	416	39	8253	0.00961539	0.00472555	2.03476	ENSBGRG00000004870;ENSBGRG00000017160;ENSBGRG00000008221;ENSBGRG00000009709	ENSBGRG00000004870;ENSBGRG00000017160;ENSBGRG00000008221;ENSBGRG00000009709	0.131468	0.744311
bom00561	Glycerolipid metabolism	6	416	69	8253	0.0144231	0.0083606	1.72513	ENSBGRG00000001984;ENSBGRG00000026780;ENSBGRG00000004872;ENSBGRG00000011003;ENSBGRG00000017031;ENSBGRG00000023098	ENSBGRG00000001984;ENSBGRG00000026780;ENSBGRG00000004872;ENSBGRG00000011003;ENSBGRG00000017031;ENSBGRG00000023098	0.133405	0.744311
bom00330	Arginine and proline metabolism	5	416	54	8253	0.0120192	0.00654307	1.83694	ENSBGRG00000025665;ENSBGRG00000013000;ENSBGRG00000023329;ENSBGRG00000007857;ENSBGRG00000011804	ENSBGRG00000025665;ENSBGRG00000013000;ENSBGRG00000023329;ENSBGRG00000007857;ENSBGRG00000011804	0.134662	0.744311
bom00604	Glycosphingolipid biosynthesis - ganglio series	2	416	13	8253	0.00480769	0.00157518	3.05214	ENSBGRG00000007556;ENSBGRG00000007710	ENSBGRG00000007556;ENSBGRG00000007710	0.137121	0.744371
bom05321	Inflammatory bowel disease	9	416	118	8253	0.0216346	0.0142978	1.51314	ENSBGRG00000007990;ENSBGRG00000025258;ENSBGRG00000007361;ENSBGRG00000002706;ENSBGRG00000022347;ENSBGRG00000002729;ENSBGRG00000001762;ENSBGRG00000002614;ENSBGRG00000022452	ENSBGRG00000007990;ENSBGRG00000025258;ENSBGRG00000007361;ENSBGRG00000002706;ENSBGRG00000022347;ENSBGRG00000002729;ENSBGRG00000001762;ENSBGRG00000002614;ENSBGRG00000022452	0.140452	0.749077
bom04210	Apoptosis	10	416	135	8253	0.0240385	0.0163577	1.46955	ENSBGRG00000002322;ENSBGRG00000024860;ENSBGRG00000007226;ENSBGRG00000017007;ENSBGRG00000017283;ENSBGRG00000013042;ENSBGRG00000010893;ENSBGRG00000018680;ENSBGRG00000018563;ENSBGRG00000012003	ENSBGRG00000002322;ENSBGRG00000024860;ENSBGRG00000007226;ENSBGRG00000017007;ENSBGRG00000017283;ENSBGRG00000013042;ENSBGRG00000010893;ENSBGRG00000018680;ENSBGRG00000018563;ENSBGRG00000012003	0.143022	0.749634
bom04972	Pancreatic secretion	8	416	103	8253	0.0192308	0.0124803	1.54089	ENSBGRG00000014821;ENSBGRG00000005777;ENSBGRG00000023091;ENSBGRG00000009846;ENSBGRG00000025211;ENSBGRG00000013497;ENSBGRG00000026299;ENSBGRG00000014914	ENSBGRG00000014821;ENSBGRG00000005777;ENSBGRG00000023091;ENSBGRG00000009846;ENSBGRG00000025211;ENSBGRG00000013497;ENSBGRG00000026299;ENSBGRG00000014914	0.147533	0.760168
bom00240	Pyrimidine metabolism	5	416	56	8253	0.0120192	0.00678541	1.77133	ENSBGRG00000022071;ENSBGRG00000000172;ENSBGRG00000008985;ENSBGRG00000012013;ENSBGRG00000021877	ENSBGRG00000022071;ENSBGRG00000000172;ENSBGRG00000008985;ENSBGRG00000012013;ENSBGRG00000021877	0.150345	0.761656
bom00592	alpha-Linolenic acid metabolism	3	416	27	8253	0.00721154	0.00327154	2.20433	ENSBGRG00000026299;ENSBGRG00000006662;ENSBGRG00000025211	ENSBGRG00000026299;ENSBGRG00000006662;ENSBGRG00000025211	0.152832	0.761656
bom00982	Drug metabolism - cytochrome P450	4	416	44	8253	0.00961539	0.0053314	1.80354	ENSBGRG00000001847;ENSBGRG00000023761;ENSBGRG00000002333;ENSBGRG00000020093	ENSBGRG00000001847;ENSBGRG00000023761;ENSBGRG00000002333;ENSBGRG00000020093	0.179619	0.860098
bom04610	Complement and coagulation cascades	7	416	92	8253	0.0168269	0.0111475	1.50948	ENSBGRG00000019361;ENSBGRG00000026148;ENSBGRG00000023994;ENSBGRG00000019079;ENSBGRG00000014752;ENSBGRG00000001185;ENSBGRG00000018916	ENSBGRG00000019361;ENSBGRG00000026148;ENSBGRG00000023994;ENSBGRG00000019079;ENSBGRG00000014752;ENSBGRG00000001185;ENSBGRG00000018916	0.181073	0.860098
bom04070	Phosphatidylinositol signaling system	7	416	92	8253	0.0168269	0.0111475	1.50948	ENSBGRG00000002322;ENSBGRG00000002779;ENSBGRG00000001984;ENSBGRG00000011183;ENSBGRG00000010551;ENSBGRG00000007993;ENSBGRG00000021534	ENSBGRG00000002322;ENSBGRG00000002779;ENSBGRG00000001984;ENSBGRG00000011183;ENSBGRG00000010551;ENSBGRG00000007993;ENSBGRG00000021534	0.181073	0.860098
bom00514	Other types of O-glycan biosynthesis	4	416	45	8253	0.00961539	0.00545256	1.76346	ENSBGRG00000022266;ENSBGRG00000008625;ENSBGRG00000008195;ENSBGRG00000021944	ENSBGRG00000022266;ENSBGRG00000008625;ENSBGRG00000008195;ENSBGRG00000021944	0.189885	0.888077
bom05162	Measles	13	416	197	8253	0.03125	0.0238701	1.30917	ENSBGRG00000002322;ENSBGRG00000017307;ENSBGRG00000007361;ENSBGRG00000010037;ENSBGRG00000002706;ENSBGRG00000017283;ENSBGRG00000002729;ENSBGRG00000013924;ENSBGRG00000019181;ENSBGRG00000020691;ENSBGRG00000017007;ENSBGRG00000018680;ENSBGRG00000017848	ENSBGRG00000002322;ENSBGRG00000017307;ENSBGRG00000007361;ENSBGRG00000010037;ENSBGRG00000002706;ENSBGRG00000017283;ENSBGRG00000002729;ENSBGRG00000013924;ENSBGRG00000019181;ENSBGRG00000020691;ENSBGRG00000017007;ENSBGRG00000018680;ENSBGRG00000017848	0.194357	0.895219
bom05014	Amyotrophic lateral sclerosis	25	416	416	8253	0.0600962	0.0504059	1.19224	ENSBGRG00000003785;ENSBGRG00000012730;ENSBGRG00000013000;ENSBGRG00000003740;ENSBGRG00000002423;ENSBGRG00000013042;ENSBGRG00000020540;ENSBGRG00000020577;ENSBGRG00000017719;ENSBGRG00000018741;ENSBGRG00000011922;ENSBGRG00000006436;ENSBGRG00000018030;ENSBGRG00000015642;ENSBGRG00000021839;ENSBGRG00000018300;ENSBGRG00000006702;ENSBGRG00000009802;ENSBGRG00000007250;ENSBGRG00000001660;ENSBGRG00000012006;…	ENSBGRG00000003785;ENSBGRG00000012730;ENSBGRG00000013000;ENSBGRG00000003740;ENSBGRG00000002423;ENSBGRG00000013042;ENSBGRG00000020540;ENSBGRG00000020577;ENSBGRG00000017719;ENSBGRG00000018741;ENSBGRG00000011922;ENSBGRG00000006436;ENSBGRG00000018030;ENSBGRG00000015642;ENSBGRG00000021839;ENSBGRG00000018300;ENSBGRG00000006702;ENSBGRG00000009802;ENSBGRG00000007250;ENSBGRG00000001660;ENSBGRG00000012006;…	0.205219	0.916556
bom04930	Type II diabetes mellitus	4	416	47	8253	0.00961539	0.0056949	1.68842	ENSBGRG00000006169;ENSBGRG00000002322;ENSBGRG00000009791;ENSBGRG00000017007	ENSBGRG00000006169;ENSBGRG00000002322;ENSBGRG00000009791;ENSBGRG00000017007	0.210947	0.916556
bom04141	Protein processing in endoplasmic reticulum	12	416	183	8253	0.0288462	0.0221738	1.30091	ENSBGRG00000011922;ENSBGRG00000020313;ENSBGRG00000017307;ENSBGRG00000009709;ENSBGRG00000008607;ENSBGRG00000009049;ENSBGRG00000015642;ENSBGRG00000010350;ENSBGRG00000017007;ENSBGRG00000013924;ENSBGRG00000007048;ENSBGRG00000018680	ENSBGRG00000011922;ENSBGRG00000020313;ENSBGRG00000017307;ENSBGRG00000009709;ENSBGRG00000008607;ENSBGRG00000009049;ENSBGRG00000015642;ENSBGRG00000010350;ENSBGRG00000017007;ENSBGRG00000013924;ENSBGRG00000007048;ENSBGRG00000018680	0.212422	0.916556
bom05152	Tuberculosis	12	416	183	8253	0.0288462	0.0221738	1.30091	ENSBGRG00000013000;ENSBGRG00000025062;ENSBGRG00000010037;ENSBGRG00000022347;ENSBGRG00000006192;ENSBGRG00000017007;ENSBGRG00000015945;ENSBGRG00000018680;ENSBGRG00000023432;ENSBGRG00000018040;ENSBGRG00000002614;ENSBGRG00000022452	ENSBGRG00000013000;ENSBGRG00000025062;ENSBGRG00000010037;ENSBGRG00000022347;ENSBGRG00000006192;ENSBGRG00000017007;ENSBGRG00000015945;ENSBGRG00000018680;ENSBGRG00000023432;ENSBGRG00000018040;ENSBGRG00000002614;ENSBGRG00000022452	0.212422	0.916556
bom05145	Toxoplasmosis	8	416	114	8253	0.0192308	0.0138132	1.39221	ENSBGRG00000013000;ENSBGRG00000017307;ENSBGRG00000017007;ENSBGRG00000022347;ENSBGRG00000013924;ENSBGRG00000010037;ENSBGRG00000023432;ENSBGRG00000022452	ENSBGRG00000013000;ENSBGRG00000017307;ENSBGRG00000017007;ENSBGRG00000022347;ENSBGRG00000013924;ENSBGRG00000010037;ENSBGRG00000023432;ENSBGRG00000022452	0.216347	0.916556
bom04966	Collecting duct acid secretion	3	416	32	8253	0.00721154	0.00387738	1.8599	ENSBGRG00000024443;ENSBGRG00000024848;ENSBGRG00000007445	ENSBGRG00000024443;ENSBGRG00000024848;ENSBGRG00000007445	0.217079	0.916556
bom00531	Glycosaminoglycan degradation	2	416	19	8253	0.00480769	0.00230219	2.08831	ENSBGRG00000024374;ENSBGRG00000024290	ENSBGRG00000024374;ENSBGRG00000024290	0.248156	1
bom05164	Influenza A	11	416	172	8253	0.0264423	0.0208409	1.26877	ENSBGRG00000002322;ENSBGRG00000020313;ENSBGRG00000021101;ENSBGRG00000018300;ENSBGRG00000017283;ENSBGRG00000022347;ENSBGRG00000023713;ENSBGRG00000019181;ENSBGRG00000023061;ENSBGRG00000018680;ENSBGRG00000022452	ENSBGRG00000002322;ENSBGRG00000020313;ENSBGRG00000021101;ENSBGRG00000018300;ENSBGRG00000017283;ENSBGRG00000022347;ENSBGRG00000023713;ENSBGRG00000019181;ENSBGRG00000023061;ENSBGRG00000018680;ENSBGRG00000022452	0.249989	1
bom04666	Fc gamma R-mediated phagocytosis	7	416	103	8253	0.0168269	0.0124803	1.34828	ENSBGRG00000002322;ENSBGRG00000021502;ENSBGRG00000025062;ENSBGRG00000004872;ENSBGRG00000015945;ENSBGRG00000012611;ENSBGRG00000007932	ENSBGRG00000002322;ENSBGRG00000021502;ENSBGRG00000025062;ENSBGRG00000004872;ENSBGRG00000015945;ENSBGRG00000012611;ENSBGRG00000007932	0.262292	1
bom05322	Systemic lupus erythematosus	13	416	211	8253	0.03125	0.0255665	1.2223	ENSBGRG00000022166;ENSBGRG00000015427;ENSBGRG00000023994;ENSBGRG00000007361;ENSBGRG00000002706;ENSBGRG00000016006;ENSBGRG00000002729;ENSBGRG00000022347;ENSBGRG00000015945;ENSBGRG00000016148;ENSBGRG00000018420;ENSBGRG00000016304;ENSBGRG00000022452	ENSBGRG00000022166;ENSBGRG00000015427;ENSBGRG00000023994;ENSBGRG00000007361;ENSBGRG00000002706;ENSBGRG00000016006;ENSBGRG00000002729;ENSBGRG00000022347;ENSBGRG00000015945;ENSBGRG00000016148;ENSBGRG00000018420;ENSBGRG00000016304;ENSBGRG00000022452	0.266416	1
bom04270	Vascular smooth muscle contraction	9	416	139	8253	0.0216346	0.0168424	1.28454	ENSBGRG00000010059;ENSBGRG00000025211;ENSBGRG00000024242;ENSBGRG00000020595;ENSBGRG00000019268;ENSBGRG00000019654;ENSBGRG00000020756;ENSBGRG00000000995;ENSBGRG00000026299	ENSBGRG00000010059;ENSBGRG00000025211;ENSBGRG00000024242;ENSBGRG00000020595;ENSBGRG00000019268;ENSBGRG00000019654;ENSBGRG00000020756;ENSBGRG00000000995;ENSBGRG00000026299	0.267135	1
bom00360	Phenylalanine metabolism	2	416	20	8253	0.00480769	0.00242336	1.98389	ENSBGRG00000019057;ENSBGRG00000007867	ENSBGRG00000019057;ENSBGRG00000007867	0.267205	1
bom04915	Estrogen signaling pathway	9	416	140	8253	0.0216346	0.0169635	1.27536	ENSBGRG00000018902;ENSBGRG00000002322;ENSBGRG00000011737;ENSBGRG00000017307;ENSBGRG00000011563;ENSBGRG00000012638;ENSBGRG00000012171;ENSBGRG00000016783;ENSBGRG00000013924	ENSBGRG00000018902;ENSBGRG00000002322;ENSBGRG00000011737;ENSBGRG00000017307;ENSBGRG00000011563;ENSBGRG00000012638;ENSBGRG00000012171;ENSBGRG00000016783;ENSBGRG00000013924	0.273925	1
bom04659	Th17 cell differentiation	10	416	159	8253	0.0240385	0.0192657	1.24773	ENSBGRG00000010059;ENSBGRG00000007990;ENSBGRG00000025258;ENSBGRG00000007361;ENSBGRG00000017007;ENSBGRG00000002706;ENSBGRG00000022347;ENSBGRG00000002729;ENSBGRG00000002614;ENSBGRG00000022452	ENSBGRG00000010059;ENSBGRG00000007990;ENSBGRG00000025258;ENSBGRG00000007361;ENSBGRG00000017007;ENSBGRG00000002706;ENSBGRG00000022347;ENSBGRG00000002729;ENSBGRG00000002614;ENSBGRG00000022452	0.280658	1
bom00040	Pentose and glucuronate interconversions	2	416	21	8253	0.00480769	0.00254453	1.88942	ENSBGRG00000024374;ENSBGRG00000024290	ENSBGRG00000024374;ENSBGRG00000024290	0.286248	1
bom05142	Chagas disease	10	416	160	8253	0.0240385	0.0193869	1.23993	ENSBGRG00000002322;ENSBGRG00000013000;ENSBGRG00000007361;ENSBGRG00000017007;ENSBGRG00000002706;ENSBGRG00000017283;ENSBGRG00000002729;ENSBGRG00000015697;ENSBGRG00000010037;ENSBGRG00000023713	ENSBGRG00000002322;ENSBGRG00000013000;ENSBGRG00000007361;ENSBGRG00000017007;ENSBGRG00000002706;ENSBGRG00000017283;ENSBGRG00000002729;ENSBGRG00000015697;ENSBGRG00000010037;ENSBGRG00000023713	0.287134	1
bom05140	Leishmaniasis	6	416	89	8253	0.0144231	0.010784	1.33746	ENSBGRG00000013000;ENSBGRG00000021502;ENSBGRG00000022347;ENSBGRG00000015945;ENSBGRG00000010037;ENSBGRG00000022452	ENSBGRG00000013000;ENSBGRG00000021502;ENSBGRG00000022347;ENSBGRG00000015945;ENSBGRG00000010037;ENSBGRG00000022452	0.291827	1
bom05332	Graft-versus-host disease	7	416	108	8253	0.0168269	0.0130861	1.28586	ENSBGRG00000020643;ENSBGRG00000007361;ENSBGRG00000002706;ENSBGRG00000017283;ENSBGRG00000002729;ENSBGRG00000022347;ENSBGRG00000022452	ENSBGRG00000020643;ENSBGRG00000007361;ENSBGRG00000002706;ENSBGRG00000017283;ENSBGRG00000002729;ENSBGRG00000022347;ENSBGRG00000022452	0.302207	1
bom04060	Cytokine-cytokine receptor interaction	17	416	293	8253	0.0408654	0.0355022	1.15106	ENSBGRG00000000431;ENSBGRG00000011893;ENSBGRG00000018527;ENSBGRG00000017442;ENSBGRG00000008273;ENSBGRG00000007226;ENSBGRG00000017283;ENSBGRG00000002649;ENSBGRG00000014523;ENSBGRG00000014447;ENSBGRG00000010028;ENSBGRG00000022769;ENSBGRG00000023432;ENSBGRG00000002614;ENSBGRG00000005024;ENSBGRG00000023713;ENSBGRG00000014590	ENSBGRG00000000431;ENSBGRG00000011893;ENSBGRG00000018527;ENSBGRG00000017442;ENSBGRG00000008273;ENSBGRG00000007226;ENSBGRG00000017283;ENSBGRG00000002649;ENSBGRG00000014523;ENSBGRG00000014447;ENSBGRG00000010028;ENSBGRG00000022769;ENSBGRG00000023432;ENSBGRG00000002614;ENSBGRG00000005024;ENSBGRG00000023713;ENSBGRG00000014590	0.308546	1
bom04975	Fat digestion and absorption	4	416	56	8253	0.00961539	0.00678541	1.41707	ENSBGRG00000004872;ENSBGRG00000003731;ENSBGRG00000026299;ENSBGRG00000025211	ENSBGRG00000004872;ENSBGRG00000003731;ENSBGRG00000026299;ENSBGRG00000025211	0.311858	1
bom04960	Aldosterone-regulated sodium reabsorption	3	416	39	8253	0.00721154	0.00472555	1.52607	ENSBGRG00000002322;ENSBGRG00000001315;ENSBGRG00000014914	ENSBGRG00000002322;ENSBGRG00000001315;ENSBGRG00000014914	0.313716	1
bom00770	Pantothenate and CoA biosynthesis	2	416	23	8253	0.00480769	0.00278686	1.72513	ENSBGRG00000019917;ENSBGRG00000022071	ENSBGRG00000019917;ENSBGRG00000022071	0.324132	1
bom00400	Phenylalanine, tyrosine and tryptophan biosynthesis	1	416	8	8253	0.00240385	0.000969344	2.47987	ENSBGRG00000019057	ENSBGRG00000019057	0.338963	1
bom00750	Vitamin B6 metabolism	1	416	8	8253	0.00240385	0.000969344	2.47987	ENSBGRG00000023761	ENSBGRG00000023761	0.338963	1
bom01524	Platinum drug resistance	5	416	77	8253	0.0120192	0.00932994	1.28824	ENSBGRG00000002322;ENSBGRG00000002333;ENSBGRG00000017283;ENSBGRG00000020093;ENSBGRG00000018680	ENSBGRG00000002322;ENSBGRG00000002333;ENSBGRG00000017283;ENSBGRG00000020093;ENSBGRG00000018680	0.347166	1
bom03022	Basal transcription factors	3	416	42	8253	0.00721154	0.00508906	1.41707	ENSBGRG00000020226;ENSBGRG00000024498;ENSBGRG00000010808	ENSBGRG00000020226;ENSBGRG00000024498;ENSBGRG00000010808	0.355787	1
bom04380	Osteoclast differentiation	7	416	115	8253	0.0168269	0.0139343	1.20759	ENSBGRG00000002322;ENSBGRG00000021502;ENSBGRG00000017007;ENSBGRG00000015945;ENSBGRG00000013885;ENSBGRG00000010037;ENSBGRG00000022164	ENSBGRG00000002322;ENSBGRG00000021502;ENSBGRG00000017007;ENSBGRG00000015945;ENSBGRG00000013885;ENSBGRG00000010037;ENSBGRG00000022164	0.359892	1
bom00030	Pentose phosphate pathway	2	416	25	8253	0.00480769	0.0030292	1.58712	ENSBGRG00000023403;ENSBGRG00000002154	ENSBGRG00000023403;ENSBGRG00000002154	0.361481	1
bom04923	Regulation of lipolysis in adipocytes	4	416	61	8253	0.00961539	0.00739125	1.30091	ENSBGRG00000016003;ENSBGRG00000005303;ENSBGRG00000002322;ENSBGRG00000001565	ENSBGRG00000016003;ENSBGRG00000005303;ENSBGRG00000002322;ENSBGRG00000001565	0.369922	1
bom04918	Thyroid hormone synthesis	5	416	80	8253	0.0120192	0.00969345	1.23993	ENSBGRG00000020365;ENSBGRG00000025167;ENSBGRG00000005655;ENSBGRG00000006702;ENSBGRG00000014914	ENSBGRG00000020365;ENSBGRG00000025167;ENSBGRG00000005655;ENSBGRG00000006702;ENSBGRG00000014914	0.377611	1
bom04066	HIF-1 signaling pathway	7	416	118	8253	0.0168269	0.0142978	1.17689	ENSBGRG00000002322;ENSBGRG00000000876;ENSBGRG00000013000;ENSBGRG00000026260;ENSBGRG00000003949;ENSBGRG00000023754;ENSBGRG00000006169	ENSBGRG00000002322;ENSBGRG00000000876;ENSBGRG00000013000;ENSBGRG00000026260;ENSBGRG00000003949;ENSBGRG00000023754;ENSBGRG00000006169	0.384949	1
bom00062	Fatty acid elongation	2	416	27	8253	0.00480769	0.00327154	1.46955	ENSBGRG00000016851;ENSBGRG00000013611	ENSBGRG00000016851;ENSBGRG00000013611	0.398034	1
bom04929	GnRH secretion	4	416	64	8253	0.00961539	0.00775476	1.23993	ENSBGRG00000010498;ENSBGRG00000023665;ENSBGRG00000012638;ENSBGRG00000002322	ENSBGRG00000010498;ENSBGRG00000023665;ENSBGRG00000012638;ENSBGRG00000002322	0.404683	1
bom04658	Th1 and Th2 cell differentiation	8	416	140	8253	0.0192308	0.0169635	1.13365	ENSBGRG00000010059;ENSBGRG00000007361;ENSBGRG00000017007;ENSBGRG00000002706;ENSBGRG00000022347;ENSBGRG00000002729;ENSBGRG00000001762;ENSBGRG00000022452	ENSBGRG00000010059;ENSBGRG00000007361;ENSBGRG00000017007;ENSBGRG00000002706;ENSBGRG00000022347;ENSBGRG00000002729;ENSBGRG00000001762;ENSBGRG00000022452	0.409947	1
bom00071	Fatty acid degradation	3	416	46	8253	0.00721154	0.00557373	1.29384	ENSBGRG00000001847;ENSBGRG00000000995;ENSBGRG00000000844	ENSBGRG00000001847;ENSBGRG00000000995;ENSBGRG00000000844	0.411265	1
bom00601	Glycosphingolipid biosynthesis - lacto and neolacto series	2	416	28	8253	0.00480769	0.00339271	1.41707	ENSBGRG00000011481;ENSBGRG00000017901	ENSBGRG00000011481;ENSBGRG00000017901	0.415946	1
bom00563	Glycosylphosphatidylinositol (GPI)-anchor biosynthesis	2	416	28	8253	0.00480769	0.00339271	1.41707	ENSBGRG00000010913;ENSBGRG00000010354	ENSBGRG00000010913;ENSBGRG00000010354	0.415946	1
bom04940	Type I diabetes mellitus	6	416	103	8253	0.0144231	0.0124803	1.15567	ENSBGRG00000007361;ENSBGRG00000002706;ENSBGRG00000017283;ENSBGRG00000002729;ENSBGRG00000022347;ENSBGRG00000022452	ENSBGRG00000007361;ENSBGRG00000002706;ENSBGRG00000017283;ENSBGRG00000002729;ENSBGRG00000022347;ENSBGRG00000022452	0.418654	1
bom05230	Central carbon metabolism in cancer	4	416	66	8253	0.00961539	0.00799709	1.20236	ENSBGRG00000006169;ENSBGRG00000002322;ENSBGRG00000000876;ENSBGRG00000012269	ENSBGRG00000006169;ENSBGRG00000002322;ENSBGRG00000000876;ENSBGRG00000012269	0.427664	1
bom04630	JAK-STAT signaling pathway	10	416	181	8253	0.0240385	0.0219314	1.09607	ENSBGRG00000002322;ENSBGRG00000023761;ENSBGRG00000011893;ENSBGRG00000017442;ENSBGRG00000007226;ENSBGRG00000014447;ENSBGRG00000010028;ENSBGRG00000001762;ENSBGRG00000023432;ENSBGRG00000002614	ENSBGRG00000002322;ENSBGRG00000023761;ENSBGRG00000011893;ENSBGRG00000017442;ENSBGRG00000007226;ENSBGRG00000014447;ENSBGRG00000010028;ENSBGRG00000001762;ENSBGRG00000023432;ENSBGRG00000002614	0.429357	1
bom00650	Butanoate metabolism	2	416	29	8253	0.00480769	0.00351387	1.3682	ENSBGRG00000000695;ENSBGRG00000022869	ENSBGRG00000000695;ENSBGRG00000022869	0.433587	1
bom05330	Allograft rejection	6	416	105	8253	0.0144231	0.0127226	1.13365	ENSBGRG00000007361;ENSBGRG00000002706;ENSBGRG00000017283;ENSBGRG00000002729;ENSBGRG00000022347;ENSBGRG00000022452	ENSBGRG00000007361;ENSBGRG00000002706;ENSBGRG00000017283;ENSBGRG00000002729;ENSBGRG00000022347;ENSBGRG00000022452	0.436816	1
bom04140	Autophagy - animal	8	416	144	8253	0.0192308	0.0174482	1.10216	ENSBGRG00000002322;ENSBGRG00000010059;ENSBGRG00000023738;ENSBGRG00000007904;ENSBGRG00000017007;ENSBGRG00000020540;ENSBGRG00000010037;ENSBGRG00000012003	ENSBGRG00000002322;ENSBGRG00000010059;ENSBGRG00000023738;ENSBGRG00000007904;ENSBGRG00000017007;ENSBGRG00000020540;ENSBGRG00000010037;ENSBGRG00000012003	0.440985	1
bom05310	Asthma	5	416	87	8253	0.0120192	0.0105416	1.14017	ENSBGRG00000007361;ENSBGRG00000002706;ENSBGRG00000022347;ENSBGRG00000002729;ENSBGRG00000022452	ENSBGRG00000007361;ENSBGRG00000002706;ENSBGRG00000022347;ENSBGRG00000002729;ENSBGRG00000022452	0.448245	1
bom00860	Porphyrin and chlorophyll metabolism	2	416	30	8253	0.00480769	0.00363504	1.3226	ENSBGRG00000024374;ENSBGRG00000024290	ENSBGRG00000024374;ENSBGRG00000024290	0.450938	1
bom00500	Starch and sucrose metabolism	2	416	30	8253	0.00480769	0.00363504	1.3226	ENSBGRG00000006169;ENSBGRG00000022071	ENSBGRG00000006169;ENSBGRG00000022071	0.450938	1
bom05221	Acute myeloid leukemia	4	416	69	8253	0.00961539	0.0083606	1.15008	ENSBGRG00000002322;ENSBGRG00000015945;ENSBGRG00000018040;ENSBGRG00000018477	ENSBGRG00000002322;ENSBGRG00000015945;ENSBGRG00000018040;ENSBGRG00000018477	0.461679	1
bom04672	Intestinal immune network for IgA production	6	416	108	8253	0.0144231	0.0130861	1.10216	ENSBGRG00000011893;ENSBGRG00000007361;ENSBGRG00000002706;ENSBGRG00000022347;ENSBGRG00000002729;ENSBGRG00000022452	ENSBGRG00000011893;ENSBGRG00000007361;ENSBGRG00000002706;ENSBGRG00000022347;ENSBGRG00000002729;ENSBGRG00000022452	0.463855	1
bom00510	N-Glycan biosynthesis	3	416	50	8253	0.00721154	0.0060584	1.19034	ENSBGRG00000004870;ENSBGRG00000008221;ENSBGRG00000009709	ENSBGRG00000004870;ENSBGRG00000008221;ENSBGRG00000009709	0.465187	1
bom05020	Prion disease	16	416	305	8253	0.0384615	0.0369563	1.04073	ENSBGRG00000002322;ENSBGRG00000012730;ENSBGRG00000017307;ENSBGRG00000021502;ENSBGRG00000021101;ENSBGRG00000023994;ENSBGRG00000017007;ENSBGRG00000001660;ENSBGRG00000013042;ENSBGRG00000018741;ENSBGRG00000013924;ENSBGRG00000018680;ENSBGRG00000004293;ENSBGRG00000020577;ENSBGRG00000023713;ENSBGRG00000009802	ENSBGRG00000002322;ENSBGRG00000012730;ENSBGRG00000017307;ENSBGRG00000021502;ENSBGRG00000021101;ENSBGRG00000023994;ENSBGRG00000017007;ENSBGRG00000001660;ENSBGRG00000013042;ENSBGRG00000018741;ENSBGRG00000013924;ENSBGRG00000018680;ENSBGRG00000004293;ENSBGRG00000020577;ENSBGRG00000023713;ENSBGRG00000009802	0.471751	1
bom00790	Folate biosynthesis	2	416	32	8253	0.00480769	0.00387738	1.23993	ENSBGRG00000024298;ENSBGRG00000023979	ENSBGRG00000024298;ENSBGRG00000023979	0.484711	1
bom04014	Ras signaling pathway	15	416	288	8253	0.0360577	0.0348964	1.03328	ENSBGRG00000018902;ENSBGRG00000002322;ENSBGRG00000007176;ENSBGRG00000025211;ENSBGRG00000010951;ENSBGRG00000007361;ENSBGRG00000017007;ENSBGRG00000002706;ENSBGRG00000002729;ENSBGRG00000022665;ENSBGRG00000007546;ENSBGRG00000019063;ENSBGRG00000015098;ENSBGRG00000026299;ENSBGRG00000009802	ENSBGRG00000018902;ENSBGRG00000002322;ENSBGRG00000007176;ENSBGRG00000025211;ENSBGRG00000010951;ENSBGRG00000007361;ENSBGRG00000017007;ENSBGRG00000002706;ENSBGRG00000002729;ENSBGRG00000022665;ENSBGRG00000007546;ENSBGRG00000019063;ENSBGRG00000015098;ENSBGRG00000026299;ENSBGRG00000009802	0.486469	1
bom04742	Taste transduction	5	416	91	8253	0.0120192	0.0110263	1.09005	ENSBGRG00000010576;ENSBGRG00000001315;ENSBGRG00000026521;ENSBGRG00000008803;ENSBGRG00000005034	ENSBGRG00000010576;ENSBGRG00000001315;ENSBGRG00000026521;ENSBGRG00000008803;ENSBGRG00000005034	0.487736	1
bom05218	Melanoma	4	416	72	8253	0.00961539	0.0087241	1.10216	ENSBGRG00000018680;ENSBGRG00000002322;ENSBGRG00000010951;ENSBGRG00000007546	ENSBGRG00000018680;ENSBGRG00000002322;ENSBGRG00000010951;ENSBGRG00000007546	0.494968	1
bom05231	Choline metabolism in cancer	5	416	92	8253	0.0120192	0.0111475	1.0782	ENSBGRG00000002322;ENSBGRG00000017713;ENSBGRG00000017007;ENSBGRG00000001984;ENSBGRG00000004872	ENSBGRG00000002322;ENSBGRG00000017713;ENSBGRG00000017007;ENSBGRG00000001984;ENSBGRG00000004872	0.497457	1
bom04970	Salivary secretion	5	416	92	8253	0.0120192	0.0111475	1.0782	ENSBGRG00000023091;ENSBGRG00000024878;ENSBGRG00000023194;ENSBGRG00000010498;ENSBGRG00000014914	ENSBGRG00000023091;ENSBGRG00000024878;ENSBGRG00000023194;ENSBGRG00000010498;ENSBGRG00000014914	0.497457	1
bom01523	Antifolate resistance	2	416	33	8253	0.00480769	0.00399855	1.20236	ENSBGRG00000024812;ENSBGRG00000023632	ENSBGRG00000024812;ENSBGRG00000023632	0.501108	1
bom05169	Epstein-Barr virus infection	14	416	273	8253	0.0336538	0.0330789	1.01738	ENSBGRG00000002322;ENSBGRG00000019361;ENSBGRG00000009951;ENSBGRG00000007361;ENSBGRG00000010037;ENSBGRG00000002706;ENSBGRG00000017283;ENSBGRG00000002729;ENSBGRG00000022347;ENSBGRG00000017007;ENSBGRG00000012013;ENSBGRG00000018680;ENSBGRG00000017848;ENSBGRG00000022452	ENSBGRG00000002322;ENSBGRG00000019361;ENSBGRG00000009951;ENSBGRG00000007361;ENSBGRG00000010037;ENSBGRG00000002706;ENSBGRG00000017283;ENSBGRG00000002729;ENSBGRG00000022347;ENSBGRG00000017007;ENSBGRG00000012013;ENSBGRG00000018680;ENSBGRG00000017848;ENSBGRG00000022452	0.513442	1
bom00270	Cysteine and methionine metabolism	3	416	54	8253	0.00721154	0.00654307	1.10216	ENSBGRG00000019057;ENSBGRG00000005578;ENSBGRG00000026171	ENSBGRG00000019057;ENSBGRG00000005578;ENSBGRG00000026171	0.516831	1
bom05418	Fluid shear stress and atherosclerosis	7	416	135	8253	0.0168269	0.0163577	1.02869	ENSBGRG00000002322;ENSBGRG00000021502;ENSBGRG00000002333;ENSBGRG00000017007;ENSBGRG00000020756;ENSBGRG00000020093;ENSBGRG00000012003	ENSBGRG00000002322;ENSBGRG00000021502;ENSBGRG00000002333;ENSBGRG00000017007;ENSBGRG00000020756;ENSBGRG00000020093;ENSBGRG00000012003	0.524982	1
bom05320	Autoimmune thyroid disease	6	416	115	8253	0.0144231	0.0139343	1.03508	ENSBGRG00000007361;ENSBGRG00000002706;ENSBGRG00000017283;ENSBGRG00000002729;ENSBGRG00000022347;ENSBGRG00000022452	ENSBGRG00000007361;ENSBGRG00000002706;ENSBGRG00000017283;ENSBGRG00000002729;ENSBGRG00000022347;ENSBGRG00000022452	0.525446	1
bom01522	Endocrine resistance	5	416	95	8253	0.0120192	0.011511	1.04415	ENSBGRG00000018902;ENSBGRG00000002322;ENSBGRG00000012638;ENSBGRG00000017007;ENSBGRG00000018680	ENSBGRG00000018902;ENSBGRG00000002322;ENSBGRG00000012638;ENSBGRG00000017007;ENSBGRG00000018680	0.526183	1
bom04917	Prolactin signaling pathway	4	416	75	8253	0.00961539	0.00908761	1.05808	ENSBGRG00000018902;ENSBGRG00000002322;ENSBGRG00000012638;ENSBGRG00000017007	ENSBGRG00000018902;ENSBGRG00000002322;ENSBGRG00000012638;ENSBGRG00000017007	0.527361	1
bom04071	Sphingolipid signaling pathway	6	416	116	8253	0.0144231	0.0140555	1.02615	ENSBGRG00000024900;ENSBGRG00000002322;ENSBGRG00000006674;ENSBGRG00000025062;ENSBGRG00000017007;ENSBGRG00000018680	ENSBGRG00000024900;ENSBGRG00000002322;ENSBGRG00000006674;ENSBGRG00000025062;ENSBGRG00000017007;ENSBGRG00000018680	0.534021	1
bom04020	Calcium signaling pathway	15	416	297	8253	0.0360577	0.0359869	1.00197	ENSBGRG00000009846;ENSBGRG00000002779;ENSBGRG00000013000;ENSBGRG00000018732;ENSBGRG00000010951;ENSBGRG00000021101;ENSBGRG00000025062;ENSBGRG00000024242;ENSBGRG00000007361;ENSBGRG00000002706;ENSBGRG00000002729;ENSBGRG00000007546;ENSBGRG00000005034;ENSBGRG00000015278;ENSBGRG00000009802	ENSBGRG00000009846;ENSBGRG00000002779;ENSBGRG00000013000;ENSBGRG00000018732;ENSBGRG00000010951;ENSBGRG00000021101;ENSBGRG00000025062;ENSBGRG00000024242;ENSBGRG00000007361;ENSBGRG00000002706;ENSBGRG00000002729;ENSBGRG00000007546;ENSBGRG00000005034;ENSBGRG00000015278;ENSBGRG00000009802	0.535694	1
bom00533	Glycosaminoglycan biosynthesis - keratan sulfate	1	416	15	8253	0.00240385	0.00181752	1.3226	ENSBGRG00000004870	ENSBGRG00000004870	0.53998	1
bom05213	Endometrial cancer	3	416	56	8253	0.00721154	0.00678541	1.0628	ENSBGRG00000018680;ENSBGRG00000002322;ENSBGRG00000007162	ENSBGRG00000018680;ENSBGRG00000002322;ENSBGRG00000007162	0.541632	1
bom05144	Malaria	5	416	97	8253	0.0120192	0.0117533	1.02263	ENSBGRG00000007361;ENSBGRG00000003978;ENSBGRG00000002706;ENSBGRG00000002729;ENSBGRG00000000772	ENSBGRG00000007361;ENSBGRG00000003978;ENSBGRG00000002706;ENSBGRG00000002729;ENSBGRG00000000772	0.54493	1
bom04623	Cytosolic DNA-sensing pathway	3	416	57	8253	0.00721154	0.00690658	1.04415	ENSBGRG00000019981;ENSBGRG00000021166;ENSBGRG00000023713	ENSBGRG00000019981;ENSBGRG00000021166;ENSBGRG00000023713	0.553754	1
bom05222	Small cell lung cancer	5	416	98	8253	0.0120192	0.0118745	1.01219	ENSBGRG00000002322;ENSBGRG00000013000;ENSBGRG00000010037;ENSBGRG00000018680;ENSBGRG00000017848	ENSBGRG00000002322;ENSBGRG00000013000;ENSBGRG00000010037;ENSBGRG00000018680;ENSBGRG00000017848	0.554171	1
bom04024	cAMP signaling pathway	11	416	220	8253	0.0264423	0.026657	0.991947	ENSBGRG00000002322;ENSBGRG00000010576;ENSBGRG00000009846;ENSBGRG00000023632;ENSBGRG00000024242;ENSBGRG00000005303;ENSBGRG00000017007;ENSBGRG00000004014;ENSBGRG00000014116;ENSBGRG00000014914;ENSBGRG00000009802	ENSBGRG00000002322;ENSBGRG00000010576;ENSBGRG00000009846;ENSBGRG00000023632;ENSBGRG00000024242;ENSBGRG00000005303;ENSBGRG00000017007;ENSBGRG00000004014;ENSBGRG00000014116;ENSBGRG00000014914;ENSBGRG00000009802	0.555784	1
bom05034	Alcoholism	10	416	200	8253	0.0240385	0.0242336	0.991947	ENSBGRG00000022166;ENSBGRG00000018902;ENSBGRG00000015427;ENSBGRG00000024242;ENSBGRG00000016006;ENSBGRG00000016148;ENSBGRG00000018420;ENSBGRG00000022164;ENSBGRG00000016304;ENSBGRG00000009802	ENSBGRG00000022166;ENSBGRG00000018902;ENSBGRG00000015427;ENSBGRG00000024242;ENSBGRG00000016006;ENSBGRG00000016148;ENSBGRG00000018420;ENSBGRG00000022164;ENSBGRG00000016304;ENSBGRG00000009802	0.55728	1
bom05100	Bacterial invasion of epithelial cells	4	416	78	8253	0.00961539	0.00945111	1.01738	ENSBGRG00000018902;ENSBGRG00000002322;ENSBGRG00000013516;ENSBGRG00000007162	ENSBGRG00000018902;ENSBGRG00000002322;ENSBGRG00000013516;ENSBGRG00000007162	0.558716	1
bom04976	Bile secretion	4	416	78	8253	0.00961539	0.00945111	1.01738	ENSBGRG00000000554;ENSBGRG00000023632;ENSBGRG00000014914;ENSBGRG00000019426	ENSBGRG00000000554;ENSBGRG00000023632;ENSBGRG00000014914;ENSBGRG00000019426	0.558716	1
bom00730	Thiamine metabolism	1	416	16	8253	0.00240385	0.00193869	1.23993	ENSBGRG00000015381	ENSBGRG00000015381	0.56321	1
bom00250	Alanine, aspartate and glutamate metabolism	2	416	37	8253	0.00480769	0.00448322	1.07238	ENSBGRG00000023875;ENSBGRG00000013342	ENSBGRG00000023875;ENSBGRG00000013342	0.563236	1
bom04670	Leukocyte transendothelial migration	6	416	120	8253	0.0144231	0.0145402	0.991947	ENSBGRG00000013047;ENSBGRG00000002322;ENSBGRG00000025933;ENSBGRG00000021502;ENSBGRG00000007549;ENSBGRG00000007162	ENSBGRG00000013047;ENSBGRG00000002322;ENSBGRG00000025933;ENSBGRG00000021502;ENSBGRG00000007549;ENSBGRG00000007162	0.567642	1
bom04514	Cell adhesion molecules	10	416	202	8253	0.0240385	0.0244759	0.982126	ENSBGRG00000013047;ENSBGRG00000020301;ENSBGRG00000003978;ENSBGRG00000007361;ENSBGRG00000002706;ENSBGRG00000022347;ENSBGRG00000002729;ENSBGRG00000004733;ENSBGRG00000007549;ENSBGRG00000022452	ENSBGRG00000013047;ENSBGRG00000020301;ENSBGRG00000003978;ENSBGRG00000007361;ENSBGRG00000002706;ENSBGRG00000022347;ENSBGRG00000002729;ENSBGRG00000004733;ENSBGRG00000007549;ENSBGRG00000022452	0.570156	1
bom04064	NF-kappa B signaling pathway	8	416	162	8253	0.0192308	0.0196292	0.979701	ENSBGRG00000010059;ENSBGRG00000007361;ENSBGRG00000002706;ENSBGRG00000006192;ENSBGRG00000002729;ENSBGRG00000021993;ENSBGRG00000010037;ENSBGRG00000018040	ENSBGRG00000010059;ENSBGRG00000007361;ENSBGRG00000002706;ENSBGRG00000006192;ENSBGRG00000002729;ENSBGRG00000021993;ENSBGRG00000010037;ENSBGRG00000018040	0.57561	1
bom04710	Circadian rhythm	2	416	38	8253	0.00480769	0.00460439	1.04415	ENSBGRG00000023537;ENSBGRG00000007990	ENSBGRG00000023537;ENSBGRG00000007990	0.577877	1
bom04721	Synaptic vesicle cycle	4	416	80	8253	0.00961539	0.00969345	0.991947	ENSBGRG00000024443;ENSBGRG00000024848;ENSBGRG00000007445;ENSBGRG00000021839	ENSBGRG00000024443;ENSBGRG00000024848;ENSBGRG00000007445;ENSBGRG00000021839	0.578985	1
bom05226	Gastric cancer	7	416	142	8253	0.0168269	0.0172059	0.977976	ENSBGRG00000018902;ENSBGRG00000002322;ENSBGRG00000010951;ENSBGRG00000007546;ENSBGRG00000018680;ENSBGRG00000017848;ENSBGRG00000007162	ENSBGRG00000018902;ENSBGRG00000002322;ENSBGRG00000010951;ENSBGRG00000007546;ENSBGRG00000018680;ENSBGRG00000017848;ENSBGRG00000007162	0.579309	1
bom00061	Fatty acid biosynthesis	1	416	17	8253	0.00240385	0.00205986	1.167	ENSBGRG00000000844	ENSBGRG00000000844	0.58527	1
bom04722	Neurotrophin signaling pathway	6	416	123	8253	0.0144231	0.0149037	0.967753	ENSBGRG00000018902;ENSBGRG00000002322;ENSBGRG00000017007;ENSBGRG00000010037;ENSBGRG00000020691;ENSBGRG00000018680	ENSBGRG00000018902;ENSBGRG00000002322;ENSBGRG00000017007;ENSBGRG00000010037;ENSBGRG00000020691;ENSBGRG00000018680	0.592072	1
bom05033	Nicotine addiction	2	416	39	8253	0.00480769	0.00472555	1.01738	ENSBGRG00000015518;ENSBGRG00000009802	ENSBGRG00000015518;ENSBGRG00000009802	0.592156	1
bom04213	Longevity regulating pathway - multiple species	3	416	61	8253	0.00721154	0.00739125	0.975686	ENSBGRG00000002322;ENSBGRG00000013924;ENSBGRG00000017307	ENSBGRG00000002322;ENSBGRG00000013924;ENSBGRG00000017307	0.600279	1
bom04932	Non-alcoholic fatty liver disease	9	416	187	8253	0.0216346	0.0226584	0.954815	ENSBGRG00000002322;ENSBGRG00000012730;ENSBGRG00000013548;ENSBGRG00000017007;ENSBGRG00000017283;ENSBGRG00000001660;ENSBGRG00000018680;ENSBGRG00000004293;ENSBGRG00000020577	ENSBGRG00000002322;ENSBGRG00000012730;ENSBGRG00000013548;ENSBGRG00000017007;ENSBGRG00000017283;ENSBGRG00000001660;ENSBGRG00000018680;ENSBGRG00000004293;ENSBGRG00000020577	0.605628	1
bom04215	Apoptosis - multiple species	2	416	40	8253	0.00480769	0.00484672	0.991947	ENSBGRG00000018680;ENSBGRG00000017007	ENSBGRG00000018680;ENSBGRG00000017007	0.606072	1
bom04512	ECM-receptor interaction	4	416	83	8253	0.00961539	0.0100569	0.956094	ENSBGRG00000026209;ENSBGRG00000024422;ENSBGRG00000000772;ENSBGRG00000008621	ENSBGRG00000026209;ENSBGRG00000024422;ENSBGRG00000000772;ENSBGRG00000008621	0.608369	1
bom04657	IL-17 signaling pathway	4	416	83	8253	0.00961539	0.0100569	0.956094	ENSBGRG00000010037;ENSBGRG00000008966;ENSBGRG00000022164;ENSBGRG00000017007	ENSBGRG00000010037;ENSBGRG00000008966;ENSBGRG00000022164;ENSBGRG00000017007	0.608369	1
bom05134	Legionellosis	3	416	62	8253	0.00721154	0.00751242	0.959949	ENSBGRG00000013924;ENSBGRG00000018040;ENSBGRG00000017307	ENSBGRG00000013924;ENSBGRG00000018040;ENSBGRG00000017307	0.611401	1
bom04621	NOD-like receptor signaling pathway	8	416	168	8253	0.0192308	0.0203562	0.944712	ENSBGRG00000002846;ENSBGRG00000002914;ENSBGRG00000017007;ENSBGRG00000007410;ENSBGRG00000020540;ENSBGRG00000010037;ENSBGRG00000019981;ENSBGRG00000023713	ENSBGRG00000002846;ENSBGRG00000002914;ENSBGRG00000017007;ENSBGRG00000007410;ENSBGRG00000020540;ENSBGRG00000010037;ENSBGRG00000019981;ENSBGRG00000023713	0.617183	1
bom04061	Viral protein interaction with cytokine and cytokine receptor	4	416	84	8253	0.00961539	0.0101781	0.944712	ENSBGRG00000022769;ENSBGRG00000023432;ENSBGRG00000014447;ENSBGRG00000023713	ENSBGRG00000022769;ENSBGRG00000023432;ENSBGRG00000014447;ENSBGRG00000023713	0.617881	1
bom05416	Viral myocarditis	6	416	127	8253	0.0144231	0.0153883	0.937273	ENSBGRG00000007361;ENSBGRG00000002706;ENSBGRG00000022347;ENSBGRG00000002729;ENSBGRG00000019079;ENSBGRG00000022452	ENSBGRG00000007361;ENSBGRG00000002706;ENSBGRG00000022347;ENSBGRG00000002729;ENSBGRG00000019079;ENSBGRG00000022452	0.623487	1
bom00620	Pyruvate metabolism	2	416	42	8253	0.00480769	0.00508906	0.944712	ENSBGRG00000008277;ENSBGRG00000000876	ENSBGRG00000008277;ENSBGRG00000000876	0.632818	1
bom04931	Insulin resistance	5	416	108	8253	0.0120192	0.0130861	0.91847	ENSBGRG00000002322;ENSBGRG00000010059;ENSBGRG00000013548;ENSBGRG00000017007;ENSBGRG00000019268	ENSBGRG00000002322;ENSBGRG00000010059;ENSBGRG00000013548;ENSBGRG00000017007;ENSBGRG00000019268	0.641071	1
bom00340	Histidine metabolism	1	416	20	8253	0.00240385	0.00242336	0.991947	ENSBGRG00000011998	ENSBGRG00000011998	0.645	1
bom00100	Steroid biosynthesis	1	416	20	8253	0.00240385	0.00242336	0.991947	ENSBGRG00000017545	ENSBGRG00000017545	0.645	1
bom05017	Spinocerebellar ataxia	7	416	152	8253	0.0168269	0.0184175	0.913636	ENSBGRG00000002322;ENSBGRG00000009846;ENSBGRG00000007990;ENSBGRG00000021101;ENSBGRG00000017007;ENSBGRG00000024306;ENSBGRG00000009802	ENSBGRG00000002322;ENSBGRG00000009846;ENSBGRG00000007990;ENSBGRG00000021101;ENSBGRG00000017007;ENSBGRG00000024306;ENSBGRG00000009802	0.651314	1
bom04072	Phospholipase D signaling pathway	7	416	152	8253	0.0168269	0.0184175	0.913636	ENSBGRG00000018902;ENSBGRG00000002322;ENSBGRG00000000803;ENSBGRG00000025062;ENSBGRG00000019268;ENSBGRG00000001984;ENSBGRG00000004872	ENSBGRG00000018902;ENSBGRG00000002322;ENSBGRG00000000803;ENSBGRG00000025062;ENSBGRG00000019268;ENSBGRG00000001984;ENSBGRG00000004872	0.651314	1
bom04911	Insulin secretion	4	416	88	8253	0.00961539	0.0106628	0.90177	ENSBGRG00000010498;ENSBGRG00000009791;ENSBGRG00000014914;ENSBGRG00000020595	ENSBGRG00000010498;ENSBGRG00000009791;ENSBGRG00000014914;ENSBGRG00000020595	0.654459	1
bom00190	Oxidative phosphorylation	8	416	174	8253	0.0192308	0.0210832	0.912135	ENSBGRG00000012730;ENSBGRG00000024443;ENSBGRG00000007445;ENSBGRG00000001660;ENSBGRG00000021913;ENSBGRG00000004293;ENSBGRG00000020577;ENSBGRG00000024848	ENSBGRG00000012730;ENSBGRG00000024443;ENSBGRG00000007445;ENSBGRG00000001660;ENSBGRG00000021913;ENSBGRG00000004293;ENSBGRG00000020577;ENSBGRG00000024848	0.656522	1
bom05143	African trypanosomiasis	2	416	44	8253	0.00480769	0.0053314	0.90177	ENSBGRG00000017283;ENSBGRG00000007822	ENSBGRG00000017283;ENSBGRG00000007822	0.658125	1
bom05022	Pathways of neurodegeneration - multiple diseases	24	416	507	8253	0.0576923	0.0614322	0.939122	ENSBGRG00000003785;ENSBGRG00000012730;ENSBGRG00000013000;ENSBGRG00000009451;ENSBGRG00000003740;ENSBGRG00000017283;ENSBGRG00000002423;ENSBGRG00000013042;ENSBGRG00000020540;ENSBGRG00000020577;ENSBGRG00000009846;ENSBGRG00000018741;ENSBGRG00000006436;ENSBGRG00000015642;ENSBGRG00000017007;ENSBGRG00000006702;ENSBGRG00000009802;ENSBGRG00000007250;ENSBGRG00000021101;ENSBGRG00000001660;ENSBGRG00000012006;…	ENSBGRG00000003785;ENSBGRG00000012730;ENSBGRG00000013000;ENSBGRG00000009451;ENSBGRG00000003740;ENSBGRG00000017283;ENSBGRG00000002423;ENSBGRG00000013042;ENSBGRG00000020540;ENSBGRG00000020577;ENSBGRG00000009846;ENSBGRG00000018741;ENSBGRG00000006436;ENSBGRG00000015642;ENSBGRG00000017007;ENSBGRG00000006702;ENSBGRG00000009802;ENSBGRG00000007250;ENSBGRG00000021101;ENSBGRG00000001660;ENSBGRG00000012006;…	0.658318	1
bom04920	Adipocytokine signaling pathway	3	416	67	8253	0.00721154	0.00811826	0.888311	ENSBGRG00000000844;ENSBGRG00000010059;ENSBGRG00000017007	ENSBGRG00000000844;ENSBGRG00000010059;ENSBGRG00000017007	0.663852	1
bom04668	TNF signaling pathway	5	416	111	8253	0.0120192	0.0134497	0.893646	ENSBGRG00000002322;ENSBGRG00000017007;ENSBGRG00000017283;ENSBGRG00000019981;ENSBGRG00000023713	ENSBGRG00000002322;ENSBGRG00000017007;ENSBGRG00000017283;ENSBGRG00000019981;ENSBGRG00000023713	0.664994	1
bom04914	Progesterone-mediated oocyte maturation	4	416	90	8253	0.00961539	0.0109051	0.881731	ENSBGRG00000002322;ENSBGRG00000026763;ENSBGRG00000003595;ENSBGRG00000017007	ENSBGRG00000002322;ENSBGRG00000026763;ENSBGRG00000003595;ENSBGRG00000017007	0.671846	1
bom05235	PD-L1 expression and PD-1 checkpoint pathway in cancer	6	416	134	8253	0.0144231	0.0162365	0.888311	ENSBGRG00000002322;ENSBGRG00000010059;ENSBGRG00000007361;ENSBGRG00000002706;ENSBGRG00000002729;ENSBGRG00000010037	ENSBGRG00000002322;ENSBGRG00000010059;ENSBGRG00000007361;ENSBGRG00000002706;ENSBGRG00000002729;ENSBGRG00000010037	0.674987	1
bom00534	Glycosaminoglycan biosynthesis - heparan sulfate / heparin	1	416	22	8253	0.00240385	0.0026657	0.90177	ENSBGRG00000008937	ENSBGRG00000008937	0.679971	1
bom04964	Proximal tubule bicarbonate reclamation	1	416	22	8253	0.00240385	0.0026657	0.90177	ENSBGRG00000014914	ENSBGRG00000014914	0.679971	1
bom05166	Human T-cell leukemia virus 1 infection	13	416	285	8253	0.03125	0.0345329	0.904934	ENSBGRG00000002322;ENSBGRG00000011893;ENSBGRG00000021101;ENSBGRG00000009951;ENSBGRG00000017747;ENSBGRG00000007361;ENSBGRG00000017007;ENSBGRG00000002706;ENSBGRG00000022347;ENSBGRG00000002729;ENSBGRG00000018680;ENSBGRG00000017848;ENSBGRG00000022452	ENSBGRG00000002322;ENSBGRG00000011893;ENSBGRG00000021101;ENSBGRG00000009951;ENSBGRG00000017747;ENSBGRG00000007361;ENSBGRG00000017007;ENSBGRG00000002706;ENSBGRG00000022347;ENSBGRG00000002729;ENSBGRG00000018680;ENSBGRG00000017848;ENSBGRG00000022452	0.686149	1
bom04726	Serotonergic synapse	5	416	115	8253	0.0120192	0.0139343	0.862563	ENSBGRG00000025402;ENSBGRG00000026743;ENSBGRG00000025429;ENSBGRG00000024812;ENSBGRG00000025285	ENSBGRG00000025402;ENSBGRG00000026743;ENSBGRG00000025429;ENSBGRG00000024812;ENSBGRG00000025285	0.69524	1
bom04650	Natural killer cell mediated cytotoxicity	6	416	137	8253	0.0144231	0.0166	0.868859	ENSBGRG00000018902;ENSBGRG00000002322;ENSBGRG00000015997;ENSBGRG00000020643;ENSBGRG00000017283;ENSBGRG00000022301	ENSBGRG00000018902;ENSBGRG00000002322;ENSBGRG00000015997;ENSBGRG00000020643;ENSBGRG00000017283;ENSBGRG00000022301	0.695625	1
bom00900	Terpenoid backbone biosynthesis	1	416	23	8253	0.00240385	0.00278686	0.862563	ENSBGRG00000004993	ENSBGRG00000004993	0.696145	1
bom04924	Renin secretion	3	416	72	8253	0.00721154	0.0087241	0.826623	ENSBGRG00000019268;ENSBGRG00000015697;ENSBGRG00000004014	ENSBGRG00000019268;ENSBGRG00000015697;ENSBGRG00000004014	0.710978	1
bom05214	Glioma	3	416	72	8253	0.00721154	0.0087241	0.826623	ENSBGRG00000018680;ENSBGRG00000018902;ENSBGRG00000002322	ENSBGRG00000018680;ENSBGRG00000018902;ENSBGRG00000002322	0.710978	1
bom04919	Thyroid hormone signaling pathway	5	416	118	8253	0.0120192	0.0142978	0.840633	ENSBGRG00000018175;ENSBGRG00000002322;ENSBGRG00000002779;ENSBGRG00000009846;ENSBGRG00000014914	ENSBGRG00000018175;ENSBGRG00000002322;ENSBGRG00000002779;ENSBGRG00000009846;ENSBGRG00000014914	0.716664	1
bom05161	Hepatitis B	7	416	163	8253	0.0168269	0.0197504	0.851979	ENSBGRG00000002322;ENSBGRG00000017007;ENSBGRG00000017283;ENSBGRG00000010037;ENSBGRG00000018680;ENSBGRG00000001762;ENSBGRG00000017848	ENSBGRG00000002322;ENSBGRG00000017007;ENSBGRG00000017283;ENSBGRG00000010037;ENSBGRG00000018680;ENSBGRG00000001762;ENSBGRG00000017848	0.721472	1
bom04370	VEGF signaling pathway	2	416	50	8253	0.00480769	0.0060584	0.793558	ENSBGRG00000025062;ENSBGRG00000002322	ENSBGRG00000025062;ENSBGRG00000002322	0.725702	1
bom03060	Protein export	1	416	25	8253	0.00240385	0.0030292	0.793558	ENSBGRG00000015083	ENSBGRG00000015083	0.726088	1
bom04744	Phototransduction	1	416	25	8253	0.00240385	0.0030292	0.793558	ENSBGRG00000026745	ENSBGRG00000026745	0.726088	1
bom05030	Cocaine addiction	2	416	51	8253	0.00480769	0.00617957	0.777998	ENSBGRG00000022164;ENSBGRG00000009802	ENSBGRG00000022164;ENSBGRG00000009802	0.735799	1
bom00520	Amino sugar and nucleotide sugar metabolism	2	416	51	8253	0.00480769	0.00617957	0.777998	ENSBGRG00000006169;ENSBGRG00000003406	ENSBGRG00000006169;ENSBGRG00000003406	0.735799	1
bom05132	Salmonella infection	11	416	254	8253	0.0264423	0.0307767	0.859167	ENSBGRG00000025933;ENSBGRG00000008636;ENSBGRG00000010037;ENSBGRG00000013042;ENSBGRG00000017007;ENSBGRG00000017719;ENSBGRG00000018741;ENSBGRG00000002962;ENSBGRG00000018680;ENSBGRG00000019981;ENSBGRG00000018040	ENSBGRG00000025933;ENSBGRG00000008636;ENSBGRG00000010037;ENSBGRG00000013042;ENSBGRG00000017007;ENSBGRG00000017719;ENSBGRG00000018741;ENSBGRG00000002962;ENSBGRG00000018680;ENSBGRG00000019981;ENSBGRG00000018040	0.741469	1
bom03460	Fanconi anemia pathway	2	416	52	8253	0.00480769	0.00630074	0.763036	ENSBGRG00000016638;ENSBGRG00000026229	ENSBGRG00000016638;ENSBGRG00000026229	0.745578	1
bom04933	AGE-RAGE signaling pathway in diabetic complications	4	416	100	8253	0.00961539	0.0121168	0.793558	ENSBGRG00000018680;ENSBGRG00000017007;ENSBGRG00000002322;ENSBGRG00000019268	ENSBGRG00000018680;ENSBGRG00000017007;ENSBGRG00000002322;ENSBGRG00000019268	0.749597	1
bom05202	Transcriptional misregulation in cancer	11	416	256	8253	0.0264423	0.031019	0.852455	ENSBGRG00000004411;ENSBGRG00000000461;ENSBGRG00000004870;ENSBGRG00000000650;ENSBGRG00000007361;ENSBGRG00000002706;ENSBGRG00000002729;ENSBGRG00000015945;ENSBGRG00000018680;ENSBGRG00000022889;ENSBGRG00000018040	ENSBGRG00000004411;ENSBGRG00000000461;ENSBGRG00000004870;ENSBGRG00000000650;ENSBGRG00000007361;ENSBGRG00000002706;ENSBGRG00000002729;ENSBGRG00000015945;ENSBGRG00000018680;ENSBGRG00000022889;ENSBGRG00000018040	0.750581	1
bom05224	Breast cancer	6	416	146	8253	0.0144231	0.0176905	0.815299	ENSBGRG00000018902;ENSBGRG00000002322;ENSBGRG00000012638;ENSBGRG00000010951;ENSBGRG00000007546;ENSBGRG00000018680	ENSBGRG00000018902;ENSBGRG00000002322;ENSBGRG00000012638;ENSBGRG00000010951;ENSBGRG00000007546;ENSBGRG00000018680	0.752183	1
bom04662	B cell receptor signaling pathway	3	416	77	8253	0.00721154	0.00932994	0.772946	ENSBGRG00000019361;ENSBGRG00000002376;ENSBGRG00000002322	ENSBGRG00000019361;ENSBGRG00000002376;ENSBGRG00000002322	0.75286	1
bom04137	Mitophagy - animal	3	416	77	8253	0.00721154	0.00932994	0.772946	ENSBGRG00000020540;ENSBGRG00000015642;ENSBGRG00000017007	ENSBGRG00000020540;ENSBGRG00000015642;ENSBGRG00000017007	0.75286	1
bom04392	Hippo signaling pathway - multiple species	1	416	27	8253	0.00240385	0.00327154	0.734776	ENSBGRG00000009024	ENSBGRG00000009024	0.753087	1
bom04810	Regulation of actin cytoskeleton	9	416	215	8253	0.0216346	0.0260511	0.830467	ENSBGRG00000002322;ENSBGRG00000025933;ENSBGRG00000024535;ENSBGRG00000010951;ENSBGRG00000017719;ENSBGRG00000007546;ENSBGRG00000012611;ENSBGRG00000004292;ENSBGRG00000007932	ENSBGRG00000002322;ENSBGRG00000025933;ENSBGRG00000024535;ENSBGRG00000010951;ENSBGRG00000017719;ENSBGRG00000007546;ENSBGRG00000012611;ENSBGRG00000004292;ENSBGRG00000007932	0.763504	1
bom04660	T cell receptor signaling pathway	6	416	148	8253	0.0144231	0.0179329	0.804281	ENSBGRG00000002322;ENSBGRG00000010059;ENSBGRG00000007361;ENSBGRG00000017007;ENSBGRG00000002706;ENSBGRG00000002729	ENSBGRG00000002322;ENSBGRG00000010059;ENSBGRG00000007361;ENSBGRG00000017007;ENSBGRG00000002706;ENSBGRG00000002729	0.763656	1
bom00280	Valine, leucine and isoleucine degradation	2	416	54	8253	0.00480769	0.00654307	0.734776	ENSBGRG00000000695;ENSBGRG00000023761	ENSBGRG00000000695;ENSBGRG00000023761	0.764207	1
bom05212	Pancreatic cancer	3	416	79	8253	0.00721154	0.00957228	0.753378	ENSBGRG00000018680;ENSBGRG00000002322;ENSBGRG00000017007	ENSBGRG00000018680;ENSBGRG00000002322;ENSBGRG00000017007	0.768193	1
bom04950	Maturity onset diabetes of the young	1	416	29	8253	0.00240385	0.00351387	0.684101	ENSBGRG00000019533	ENSBGRG00000019533	0.777431	1
bom04114	Oocyte meiosis	5	416	128	8253	0.0120192	0.0155095	0.774959	ENSBGRG00000002779;ENSBGRG00000003595;ENSBGRG00000000470;ENSBGRG00000026763;ENSBGRG00000017848	ENSBGRG00000002779;ENSBGRG00000003595;ENSBGRG00000000470;ENSBGRG00000026763;ENSBGRG00000017848	0.780266	1
bom04360	Axon guidance	7	416	174	8253	0.0168269	0.0210832	0.798118	ENSBGRG00000012850;ENSBGRG00000002322;ENSBGRG00000018552;ENSBGRG00000023665;ENSBGRG00000007932;ENSBGRG00000015098;ENSBGRG00000004943	ENSBGRG00000012850;ENSBGRG00000002322;ENSBGRG00000018552;ENSBGRG00000023665;ENSBGRG00000007932;ENSBGRG00000015098;ENSBGRG00000004943	0.781411	1
bom00052	Galactose metabolism	1	416	31	8253	0.00240385	0.00375621	0.639966	ENSBGRG00000006169	ENSBGRG00000006169	0.799379	1
bom00020	Citrate cycle (TCA cycle)	1	416	31	8253	0.00240385	0.00375621	0.639966	ENSBGRG00000000876	ENSBGRG00000000876	0.799379	1
bom00410	beta-Alanine metabolism	1	416	31	8253	0.00240385	0.00375621	0.639966	ENSBGRG00000007857	ENSBGRG00000007857	0.799379	1
bom04010	MAPK signaling pathway	12	416	291	8253	0.0288462	0.0352599	0.818101	ENSBGRG00000017307;ENSBGRG00000010951;ENSBGRG00000017007;ENSBGRG00000017283;ENSBGRG00000013924;ENSBGRG00000025844;ENSBGRG00000007546;ENSBGRG00000019063;ENSBGRG00000010037;ENSBGRG00000015098;ENSBGRG00000018040;ENSBGRG00000009866	ENSBGRG00000017307;ENSBGRG00000010951;ENSBGRG00000017007;ENSBGRG00000017283;ENSBGRG00000013924;ENSBGRG00000025844;ENSBGRG00000007546;ENSBGRG00000019063;ENSBGRG00000010037;ENSBGRG00000015098;ENSBGRG00000018040;ENSBGRG00000009866	0.803827	1
bom05160	Hepatitis C	6	416	156	8253	0.0144231	0.0189022	0.763036	ENSBGRG00000013047;ENSBGRG00000002322;ENSBGRG00000010037;ENSBGRG00000017283;ENSBGRG00000007549;ENSBGRG00000018680	ENSBGRG00000013047;ENSBGRG00000002322;ENSBGRG00000010037;ENSBGRG00000017283;ENSBGRG00000007549;ENSBGRG00000018680	0.805628	1
bom04015	Rap1 signaling pathway	11	416	270	8253	0.0264423	0.0327154	0.808253	ENSBGRG00000002322;ENSBGRG00000000803;ENSBGRG00000010951;ENSBGRG00000024242;ENSBGRG00000007361;ENSBGRG00000002706;ENSBGRG00000017719;ENSBGRG00000002729;ENSBGRG00000007546;ENSBGRG00000015098;ENSBGRG00000009802	ENSBGRG00000002322;ENSBGRG00000000803;ENSBGRG00000010951;ENSBGRG00000024242;ENSBGRG00000007361;ENSBGRG00000002706;ENSBGRG00000017719;ENSBGRG00000002729;ENSBGRG00000007546;ENSBGRG00000015098;ENSBGRG00000009802	0.808248	1
bom04130	SNARE interactions in vesicular transport	1	416	32	8253	0.00240385	0.00387738	0.619967	ENSBGRG00000000717	ENSBGRG00000000717	0.80953	1
bom04012	ErbB signaling pathway	3	416	85	8253	0.00721154	0.0102993	0.700198	ENSBGRG00000018902;ENSBGRG00000002322;ENSBGRG00000017007	ENSBGRG00000018902;ENSBGRG00000002322;ENSBGRG00000017007	0.809585	1
bom05220	Chronic myeloid leukemia	3	416	86	8253	0.00721154	0.0104205	0.692056	ENSBGRG00000018680;ENSBGRG00000018902;ENSBGRG00000002322	ENSBGRG00000018680;ENSBGRG00000018902;ENSBGRG00000002322	0.815843	1
bom05210	Colorectal cancer	3	416	86	8253	0.00721154	0.0104205	0.692056	ENSBGRG00000018680;ENSBGRG00000002322;ENSBGRG00000017007	ENSBGRG00000018680;ENSBGRG00000002322;ENSBGRG00000017007	0.815843	1
bom05146	Amoebiasis	4	416	111	8253	0.00961539	0.0134497	0.714917	ENSBGRG00000023994;ENSBGRG00000002322;ENSBGRG00000018040;ENSBGRG00000013000	ENSBGRG00000023994;ENSBGRG00000002322;ENSBGRG00000018040;ENSBGRG00000013000	0.817952	1
bom04260	Cardiac muscle contraction	4	416	111	8253	0.00961539	0.0134497	0.714917	ENSBGRG00000001660;ENSBGRG00000004293;ENSBGRG00000009846;ENSBGRG00000014914	ENSBGRG00000001660;ENSBGRG00000004293;ENSBGRG00000009846;ENSBGRG00000014914	0.817952	1
bom04136	Autophagy - other	1	416	33	8253	0.00240385	0.00399855	0.60118	ENSBGRG00000020540	ENSBGRG00000020540	0.819168	1
bom01521	EGFR tyrosine kinase inhibitor resistance	3	416	87	8253	0.00721154	0.0105416	0.684101	ENSBGRG00000018680;ENSBGRG00000018902;ENSBGRG00000002322	ENSBGRG00000018680;ENSBGRG00000018902;ENSBGRG00000002322	0.821925	1
bom04371	Apelin signaling pathway	5	416	139	8253	0.0120192	0.0168424	0.713631	ENSBGRG00000021557;ENSBGRG00000013000;ENSBGRG00000025062;ENSBGRG00000020540;ENSBGRG00000021984	ENSBGRG00000021557;ENSBGRG00000013000;ENSBGRG00000025062;ENSBGRG00000020540;ENSBGRG00000021984	0.8369	1
bom00640	Propanoate metabolism	1	416	35	8253	0.00240385	0.00424088	0.566827	ENSBGRG00000008277	ENSBGRG00000008277	0.837009	1
bom05170	Human immunodeficiency virus 1 infection	11	416	280	8253	0.0264423	0.0339271	0.779387	ENSBGRG00000002322;ENSBGRG00000003595;ENSBGRG00000009951;ENSBGRG00000007361;ENSBGRG00000010037;ENSBGRG00000002706;ENSBGRG00000017283;ENSBGRG00000002729;ENSBGRG00000017007;ENSBGRG00000018680;ENSBGRG00000007932	ENSBGRG00000002322;ENSBGRG00000003595;ENSBGRG00000009951;ENSBGRG00000007361;ENSBGRG00000010037;ENSBGRG00000002706;ENSBGRG00000017283;ENSBGRG00000002729;ENSBGRG00000017007;ENSBGRG00000018680;ENSBGRG00000007932	0.843005	1
bom04910	Insulin signaling pathway	5	416	143	8253	0.0120192	0.017327	0.693669	ENSBGRG00000018902;ENSBGRG00000002322;ENSBGRG00000013548;ENSBGRG00000017007;ENSBGRG00000006169	ENSBGRG00000018902;ENSBGRG00000002322;ENSBGRG00000013548;ENSBGRG00000017007;ENSBGRG00000006169	0.854295	1
bom04664	Fc epsilon RI signaling pathway	2	416	67	8253	0.00480769	0.00811826	0.592207	ENSBGRG00000002322;ENSBGRG00000017007	ENSBGRG00000002322;ENSBGRG00000017007	0.858638	1
bom04152	AMPK signaling pathway	4	416	120	8253	0.00961539	0.0145402	0.661298	ENSBGRG00000018175;ENSBGRG00000013548;ENSBGRG00000021259;ENSBGRG00000002322	ENSBGRG00000018175;ENSBGRG00000013548;ENSBGRG00000021259;ENSBGRG00000002322	0.861786	1
bom04927	Cortisol synthesis and secretion	2	416	68	8253	0.00480769	0.00823943	0.583498	ENSBGRG00000012402;ENSBGRG00000019268	ENSBGRG00000012402;ENSBGRG00000019268	0.864242	1
bom05031	Amphetamine addiction	2	416	68	8253	0.00480769	0.00823943	0.583498	ENSBGRG00000022164;ENSBGRG00000009802	ENSBGRG00000022164;ENSBGRG00000009802	0.864242	1
bom00562	Inositol phosphate metabolism	2	416	68	8253	0.00480769	0.00823943	0.583498	ENSBGRG00000007993;ENSBGRG00000002779	ENSBGRG00000007993;ENSBGRG00000002779	0.864242	1
bom04925	Aldosterone synthesis and secretion	3	416	96	8253	0.00721154	0.0116321	0.619967	ENSBGRG00000012402;ENSBGRG00000014914;ENSBGRG00000019268	ENSBGRG00000012402;ENSBGRG00000014914;ENSBGRG00000019268	0.869335	1
bom04625	C-type lectin receptor signaling pathway	3	416	96	8253	0.00721154	0.0116321	0.619967	ENSBGRG00000002322;ENSBGRG00000002614;ENSBGRG00000017007	ENSBGRG00000002322;ENSBGRG00000002614;ENSBGRG00000017007	0.869335	1
bom04530	Tight junction	6	416	172	8253	0.0144231	0.0208409	0.692056	ENSBGRG00000013047;ENSBGRG00000019950;ENSBGRG00000017007;ENSBGRG00000013042;ENSBGRG00000007549;ENSBGRG00000014075	ENSBGRG00000013047;ENSBGRG00000019950;ENSBGRG00000017007;ENSBGRG00000013042;ENSBGRG00000007549;ENSBGRG00000014075	0.871968	1
bom05219	Bladder cancer	1	416	40	8253	0.00240385	0.00484672	0.495974	ENSBGRG00000000291	ENSBGRG00000000291	0.8743	1
bom05223	Non-small cell lung cancer	2	416	71	8253	0.00480769	0.00860293	0.558843	ENSBGRG00000018680;ENSBGRG00000002322	ENSBGRG00000018680;ENSBGRG00000002322	0.879855	1
bom05012	Parkinson disease	11	416	293	8253	0.0264423	0.0355022	0.744807	ENSBGRG00000012730;ENSBGRG00000024242;ENSBGRG00000021101;ENSBGRG00000015642;ENSBGRG00000017007;ENSBGRG00000001660;ENSBGRG00000013042;ENSBGRG00000018741;ENSBGRG00000018680;ENSBGRG00000004293;ENSBGRG00000020577	ENSBGRG00000012730;ENSBGRG00000024242;ENSBGRG00000021101;ENSBGRG00000015642;ENSBGRG00000017007;ENSBGRG00000001660;ENSBGRG00000013042;ENSBGRG00000018741;ENSBGRG00000018680;ENSBGRG00000004293;ENSBGRG00000020577	0.88068	1
bom04510	Focal adhesion	7	416	200	8253	0.0168269	0.0242336	0.694363	ENSBGRG00000018902;ENSBGRG00000002322;ENSBGRG00000025933;ENSBGRG00000019063;ENSBGRG00000017007;ENSBGRG00000000772;ENSBGRG00000024422	ENSBGRG00000018902;ENSBGRG00000002322;ENSBGRG00000025933;ENSBGRG00000019063;ENSBGRG00000017007;ENSBGRG00000000772;ENSBGRG00000024422	0.88424	1
bom05135	Yersinia infection	7	416	200	8253	0.0168269	0.0242336	0.694363	ENSBGRG00000002322;ENSBGRG00000024535;ENSBGRG00000007361;ENSBGRG00000017007;ENSBGRG00000002706;ENSBGRG00000002729;ENSBGRG00000010037	ENSBGRG00000002322;ENSBGRG00000024535;ENSBGRG00000007361;ENSBGRG00000017007;ENSBGRG00000002706;ENSBGRG00000002729;ENSBGRG00000010037	0.88424	1
bom04068	FoxO signaling pathway	4	416	126	8253	0.00961539	0.0152672	0.629808	ENSBGRG00000020540;ENSBGRG00000002322;ENSBGRG00000014468;ENSBGRG00000017007	ENSBGRG00000020540;ENSBGRG00000002322;ENSBGRG00000014468;ENSBGRG00000017007	0.885728	1
bom05410	Hypertrophic cardiomyopathy	3	416	100	8253	0.00721154	0.0121168	0.595168	ENSBGRG00000015697;ENSBGRG00000009846;ENSBGRG00000019268	ENSBGRG00000015697;ENSBGRG00000009846;ENSBGRG00000019268	0.886577	1
bom05216	Thyroid cancer	1	416	42	8253	0.00240385	0.00508906	0.472356	ENSBGRG00000018680	ENSBGRG00000018680	0.886712	1
bom04926	Relaxin signaling pathway	4	416	129	8253	0.00961539	0.0156307	0.615161	ENSBGRG00000018902;ENSBGRG00000002322;ENSBGRG00000013000;ENSBGRG00000017007	ENSBGRG00000018902;ENSBGRG00000002322;ENSBGRG00000013000;ENSBGRG00000017007	0.896286	1
bom05200	Pathways in cancer	22	416	550	8253	0.0528846	0.0666424	0.793558	ENSBGRG00000002322;ENSBGRG00000011893;ENSBGRG00000013000;ENSBGRG00000000803;ENSBGRG00000007226;ENSBGRG00000002333;ENSBGRG00000019268;ENSBGRG00000017283;ENSBGRG00000020093;ENSBGRG00000007162;ENSBGRG00000018477;ENSBGRG00000012638;ENSBGRG00000017442;ENSBGRG00000007546;ENSBGRG00000004014;ENSBGRG00000017007;ENSBGRG00000010037;ENSBGRG00000010951;ENSBGRG00000002614;ENSBGRG00000018680;ENSBGRG00000001762;…	ENSBGRG00000002322;ENSBGRG00000011893;ENSBGRG00000013000;ENSBGRG00000000803;ENSBGRG00000007226;ENSBGRG00000002333;ENSBGRG00000019268;ENSBGRG00000017283;ENSBGRG00000020093;ENSBGRG00000007162;ENSBGRG00000018477;ENSBGRG00000012638;ENSBGRG00000017442;ENSBGRG00000007546;ENSBGRG00000004014;ENSBGRG00000017007;ENSBGRG00000010037;ENSBGRG00000010951;ENSBGRG00000002614;ENSBGRG00000018680;ENSBGRG00000001762;…	0.898595	1
bom00970	Aminoacyl-tRNA biosynthesis	1	416	45	8253	0.00240385	0.00545256	0.440865	ENSBGRG00000021446	ENSBGRG00000021446	0.903075	1
bom04390	Hippo signaling pathway	5	416	157	8253	0.0120192	0.0190234	0.631813	ENSBGRG00000021557;ENSBGRG00000010951;ENSBGRG00000009024;ENSBGRG00000020691;ENSBGRG00000007162	ENSBGRG00000021557;ENSBGRG00000010951;ENSBGRG00000009024;ENSBGRG00000020691;ENSBGRG00000007162	0.903453	1
bom04728	Dopaminergic synapse	4	416	132	8253	0.00961539	0.0159942	0.60118	ENSBGRG00000015939;ENSBGRG00000023537;ENSBGRG00000009185;ENSBGRG00000017007	ENSBGRG00000015939;ENSBGRG00000023537;ENSBGRG00000009185;ENSBGRG00000017007	0.905979	1
bom05412	Arrhythmogenic right ventricular cardiomyopathy	2	416	77	8253	0.00480769	0.00932994	0.515297	ENSBGRG00000009846;ENSBGRG00000007162	ENSBGRG00000009846;ENSBGRG00000007162	0.906224	1
bom04110	Cell cycle	4	416	133	8253	0.00961539	0.0161154	0.59666	ENSBGRG00000000470;ENSBGRG00000026763;ENSBGRG00000017848;ENSBGRG00000003595	ENSBGRG00000000470;ENSBGRG00000026763;ENSBGRG00000017848;ENSBGRG00000003595	0.909027	1
bom04622	RIG-I-like receptor signaling pathway	2	416	78	8253	0.00480769	0.00945111	0.508691	ENSBGRG00000010037;ENSBGRG00000017007	ENSBGRG00000010037;ENSBGRG00000017007	0.910056	1
bom04971	Gastric acid secretion	2	416	80	8253	0.00480769	0.00969345	0.495974	ENSBGRG00000014821;ENSBGRG00000014914	ENSBGRG00000014821;ENSBGRG00000014914	0.917284	1
bom04520	Adherens junction	2	416	80	8253	0.00480769	0.00969345	0.495974	ENSBGRG00000024535;ENSBGRG00000007162	ENSBGRG00000024535;ENSBGRG00000007162	0.917284	1
bom05167	Kaposi sarcoma-associated herpesvirus infection	6	416	191	8253	0.0144231	0.0231431	0.623213	ENSBGRG00000002322;ENSBGRG00000017007;ENSBGRG00000017283;ENSBGRG00000020540;ENSBGRG00000018680;ENSBGRG00000022769	ENSBGRG00000002322;ENSBGRG00000017007;ENSBGRG00000017283;ENSBGRG00000020540;ENSBGRG00000018680;ENSBGRG00000022769	0.92514	1
bom04611	Platelet activation	3	416	112	8253	0.00721154	0.0135708	0.5314	ENSBGRG00000026209;ENSBGRG00000001023;ENSBGRG00000002322	ENSBGRG00000026209;ENSBGRG00000001023;ENSBGRG00000002322	0.926755	1
bom03018	RNA degradation	2	416	83	8253	0.00480769	0.0100569	0.478047	ENSBGRG00000026260;ENSBGRG00000026089	ENSBGRG00000026260;ENSBGRG00000026089	0.92711	1
bom04080	Neuroactive ligand-receptor interaction	12	416	339	8253	0.0288462	0.041076	0.702263	ENSBGRG00000000803;ENSBGRG00000024242;ENSBGRG00000005303;ENSBGRG00000022906;ENSBGRG00000007822;ENSBGRG00000019268;ENSBGRG00000005333;ENSBGRG00000023639;ENSBGRG00000004014;ENSBGRG00000005034;ENSBGRG00000015518;ENSBGRG00000009802	ENSBGRG00000000803;ENSBGRG00000024242;ENSBGRG00000005303;ENSBGRG00000022906;ENSBGRG00000007822;ENSBGRG00000019268;ENSBGRG00000005333;ENSBGRG00000023639;ENSBGRG00000004014;ENSBGRG00000005034;ENSBGRG00000015518;ENSBGRG00000009802	0.927929	1
bom05340	Primary immunodeficiency	1	416	51	8253	0.00240385	0.00617957	0.388999	ENSBGRG00000008676	ENSBGRG00000008676	0.929065	1
bom04962	Vasopressin-regulated water reabsorption	1	416	51	8253	0.00240385	0.00617957	0.388999	ENSBGRG00000008636	ENSBGRG00000008636	0.929065	1
bom05225	Hepatocellular carcinoma	5	416	167	8253	0.0120192	0.0202351	0.59398	ENSBGRG00000018902;ENSBGRG00000002322;ENSBGRG00000002333;ENSBGRG00000020093;ENSBGRG00000018680	ENSBGRG00000018902;ENSBGRG00000002322;ENSBGRG00000002333;ENSBGRG00000020093;ENSBGRG00000018680	0.929093	1
bom04150	mTOR signaling pathway	5	416	167	8253	0.0120192	0.0202351	0.59398	ENSBGRG00000002322;ENSBGRG00000023738;ENSBGRG00000024443;ENSBGRG00000007445;ENSBGRG00000024848	ENSBGRG00000002322;ENSBGRG00000023738;ENSBGRG00000024443;ENSBGRG00000007445;ENSBGRG00000024848	0.929093	1
bom04022	cGMP-PKG signaling pathway	5	416	168	8253	0.0120192	0.0203562	0.590445	ENSBGRG00000009846;ENSBGRG00000021101;ENSBGRG00000020595;ENSBGRG00000020756;ENSBGRG00000014914	ENSBGRG00000009846;ENSBGRG00000021101;ENSBGRG00000020595;ENSBGRG00000020756;ENSBGRG00000014914	0.931291	1
bom04725	Cholinergic synapse	3	416	114	8253	0.00721154	0.0138132	0.522077	ENSBGRG00000014821;ENSBGRG00000002322;ENSBGRG00000015518	ENSBGRG00000014821;ENSBGRG00000002322;ENSBGRG00000015518	0.93202	1
bom04340	Hedgehog signaling pathway	1	416	52	8253	0.00240385	0.00630074	0.381518	ENSBGRG00000005655	ENSBGRG00000005655	0.932663	1
bom05203	Viral carcinogenesis	7	416	221	8253	0.0168269	0.0267781	0.628383	ENSBGRG00000002322;ENSBGRG00000010808;ENSBGRG00000012611;ENSBGRG00000018680;ENSBGRG00000022769;ENSBGRG00000016304;ENSBGRG00000017848	ENSBGRG00000002322;ENSBGRG00000010808;ENSBGRG00000012611;ENSBGRG00000018680;ENSBGRG00000022769;ENSBGRG00000016304;ENSBGRG00000017848	0.934534	1
bom00380	Tryptophan metabolism	1	416	53	8253	0.00240385	0.00642191	0.37432	ENSBGRG00000023761	ENSBGRG00000023761	0.936078	1
bom04913	Ovarian steroidogenesis	1	416	53	8253	0.00240385	0.00642191	0.37432	ENSBGRG00000012402	ENSBGRG00000012402	0.936078	1
bom05010	Alzheimer disease	14	416	392	8253	0.0336538	0.0474979	0.708534	ENSBGRG00000002322;ENSBGRG00000012730;ENSBGRG00000009846;ENSBGRG00000013000;ENSBGRG00000021101;ENSBGRG00000017007;ENSBGRG00000017283;ENSBGRG00000001660;ENSBGRG00000013042;ENSBGRG00000018741;ENSBGRG00000009643;ENSBGRG00000004293;ENSBGRG00000020577;ENSBGRG00000009802	ENSBGRG00000002322;ENSBGRG00000012730;ENSBGRG00000009846;ENSBGRG00000013000;ENSBGRG00000021101;ENSBGRG00000017007;ENSBGRG00000017283;ENSBGRG00000001660;ENSBGRG00000013042;ENSBGRG00000018741;ENSBGRG00000009643;ENSBGRG00000004293;ENSBGRG00000020577;ENSBGRG00000009802	0.936708	1
bom04961	Endocrine and other factor-regulated calcium reabsorption	1	416	54	8253	0.00240385	0.00654307	0.367388	ENSBGRG00000014914	ENSBGRG00000014914	0.939321	1
bom04211	Longevity regulating pathway	2	416	88	8253	0.00480769	0.0106628	0.450885	ENSBGRG00000018680;ENSBGRG00000002322	ENSBGRG00000018680;ENSBGRG00000002322	0.941083	1
bom04540	Gap junction	2	416	88	8253	0.00480769	0.0106628	0.450885	ENSBGRG00000013042;ENSBGRG00000018741	ENSBGRG00000013042;ENSBGRG00000018741	0.941083	1
bom04935	Growth hormone synthesis, secretion and action	3	416	120	8253	0.00721154	0.0145402	0.495974	ENSBGRG00000018902;ENSBGRG00000002322;ENSBGRG00000017007	ENSBGRG00000018902;ENSBGRG00000002322;ENSBGRG00000017007	0.945796	1
bom05163	Human cytomegalovirus infection	7	416	228	8253	0.0168269	0.0276263	0.60909	ENSBGRG00000002322;ENSBGRG00000009951;ENSBGRG00000017283;ENSBGRG00000004014;ENSBGRG00000018680;ENSBGRG00000023432;ENSBGRG00000023713	ENSBGRG00000002322;ENSBGRG00000009951;ENSBGRG00000017283;ENSBGRG00000004014;ENSBGRG00000018680;ENSBGRG00000023432;ENSBGRG00000023713	0.946397	1
bom04062	Chemokine signaling pathway	5	416	182	8253	0.0120192	0.0220526	0.545026	ENSBGRG00000018902;ENSBGRG00000002322;ENSBGRG00000021502;ENSBGRG00000022769;ENSBGRG00000023713	ENSBGRG00000018902;ENSBGRG00000002322;ENSBGRG00000021502;ENSBGRG00000022769;ENSBGRG00000023713	0.956273	1
bom05215	Prostate cancer	2	416	95	8253	0.00480769	0.011511	0.417662	ENSBGRG00000002322;ENSBGRG00000017848	ENSBGRG00000002322;ENSBGRG00000017848	0.956434	1
bom05217	Basal cell carcinoma	1	416	61	8253	0.00240385	0.00739125	0.325229	ENSBGRG00000018680	ENSBGRG00000018680	0.957861	1
bom04723	Retrograde endocannabinoid signaling	4	416	156	8253	0.00961539	0.0189022	0.508691	ENSBGRG00000001876;ENSBGRG00000020577;ENSBGRG00000012730;ENSBGRG00000017007	ENSBGRG00000001876;ENSBGRG00000020577;ENSBGRG00000012730;ENSBGRG00000017007	0.958705	1
bom04218	Cellular senescence	4	416	156	8253	0.00961539	0.0189022	0.508691	ENSBGRG00000021101;ENSBGRG00000013846;ENSBGRG00000002322;ENSBGRG00000017848	ENSBGRG00000021101;ENSBGRG00000013846;ENSBGRG00000002322;ENSBGRG00000017848	0.958705	1
bom05165	Human papillomavirus infection	11	416	338	8253	0.0264423	0.0409548	0.645646	ENSBGRG00000002322;ENSBGRG00000024443;ENSBGRG00000017848;ENSBGRG00000007445;ENSBGRG00000024848;ENSBGRG00000000772;ENSBGRG00000017283;ENSBGRG00000024422;ENSBGRG00000014075;ENSBGRG00000018680;ENSBGRG00000021819	ENSBGRG00000002322;ENSBGRG00000024443;ENSBGRG00000017848;ENSBGRG00000007445;ENSBGRG00000024848;ENSBGRG00000000772;ENSBGRG00000017283;ENSBGRG00000024422;ENSBGRG00000014075;ENSBGRG00000018680;ENSBGRG00000021819	0.958841	1
bom04261	Adrenergic signaling in cardiomyocytes	4	416	158	8253	0.00961539	0.0191446	0.502252	ENSBGRG00000014821;ENSBGRG00000009846;ENSBGRG00000014914;ENSBGRG00000019268	ENSBGRG00000014821;ENSBGRG00000009846;ENSBGRG00000014914;ENSBGRG00000019268	0.961547	1
bom04310	Wnt signaling pathway	4	416	160	8253	0.00961539	0.0193869	0.495974	ENSBGRG00000017498;ENSBGRG00000017747;ENSBGRG00000013723;ENSBGRG00000017007	ENSBGRG00000017498;ENSBGRG00000017747;ENSBGRG00000013723;ENSBGRG00000017007	0.964208	1
bom04922	Glucagon signaling pathway	2	416	100	8253	0.00480769	0.0121168	0.396779	ENSBGRG00000011595;ENSBGRG00000000876	ENSBGRG00000011595;ENSBGRG00000000876	0.964972	1
bom05206	MicroRNAs in cancer	4	416	162	8253	0.00961539	0.0196292	0.48985	ENSBGRG00000015098;ENSBGRG00000002322;ENSBGRG00000017848;ENSBGRG00000003595	ENSBGRG00000015098;ENSBGRG00000002322;ENSBGRG00000017848;ENSBGRG00000003595	0.966696	1
bom04720	Long-term potentiation	1	416	67	8253	0.00240385	0.00811826	0.296104	ENSBGRG00000009802	ENSBGRG00000009802	0.96918	1
bom04724	Glutamatergic synapse	2	416	107	8253	0.00480769	0.012965	0.370821	ENSBGRG00000009802;ENSBGRG00000021839	ENSBGRG00000009802;ENSBGRG00000021839	0.974274	1
bom04120	Ubiquitin mediated proteolysis	4	416	170	8253	0.00961539	0.0205986	0.466799	ENSBGRG00000010037;ENSBGRG00000017498;ENSBGRG00000016440;ENSBGRG00000015642	ENSBGRG00000010037;ENSBGRG00000017498;ENSBGRG00000016440;ENSBGRG00000015642	0.975128	1
bom04550	Signaling pathways regulating pluripotency of stem cells	3	416	145	8253	0.00721154	0.0175694	0.410461	ENSBGRG00000001963;ENSBGRG00000002322;ENSBGRG00000002649	ENSBGRG00000001963;ENSBGRG00000002322;ENSBGRG00000002649	0.979686	1
bom05211	Renal cell carcinoma	1	416	75	8253	0.00240385	0.00908761	0.264519	ENSBGRG00000002322	ENSBGRG00000002322	0.979697	1
bom05414	Dilated cardiomyopathy	2	416	116	8253	0.00480769	0.0140555	0.342051	ENSBGRG00000009846;ENSBGRG00000019268	ENSBGRG00000009846;ENSBGRG00000019268	0.982786	1
bom03008	Ribosome biogenesis in eukaryotes	1	416	85	8253	0.00240385	0.0102993	0.233399	ENSBGRG00000018300	ENSBGRG00000018300	0.987958	1
bom04144	Endocytosis	6	416	249	8253	0.0144231	0.0301708	0.478047	ENSBGRG00000013298;ENSBGRG00000017307;ENSBGRG00000007020;ENSBGRG00000002812;ENSBGRG00000013924;ENSBGRG00000010037	ENSBGRG00000013298;ENSBGRG00000017307;ENSBGRG00000007020;ENSBGRG00000002812;ENSBGRG00000013924;ENSBGRG00000010037	0.98831	1
bom04934	Cushing syndrome	3	416	159	8253	0.00721154	0.0192657	0.37432	ENSBGRG00000012402;ENSBGRG00000017848;ENSBGRG00000019268	ENSBGRG00000012402;ENSBGRG00000017848;ENSBGRG00000019268	0.988535	1
bom05168	Herpes simplex virus 1 infection	12	416	411	8253	0.0288462	0.0498001	0.579239	ENSBGRG00000002322;ENSBGRG00000014388;ENSBGRG00000009951;ENSBGRG00000018300;ENSBGRG00000017283;ENSBGRG00000015259;ENSBGRG00000022347;ENSBGRG00000022452;ENSBGRG00000018680;ENSBGRG00000023713;ENSBGRG00000010037;ENSBGRG00000023231	ENSBGRG00000002322;ENSBGRG00000014388;ENSBGRG00000009951;ENSBGRG00000018300;ENSBGRG00000017283;ENSBGRG00000015259;ENSBGRG00000022347;ENSBGRG00000022452;ENSBGRG00000018680;ENSBGRG00000023713;ENSBGRG00000010037;ENSBGRG00000023231	0.988544	1
bom04912	GnRH signaling pathway	1	416	92	8253	0.00240385	0.0111475	0.215641	ENSBGRG00000017007	ENSBGRG00000017007	0.991649	1
bom05032	Morphine addiction	1	416	93	8253	0.00240385	0.0112686	0.213322	ENSBGRG00000014116	ENSBGRG00000014116	0.992075	1
bom04727	GABAergic synapse	1	416	94	8253	0.00240385	0.0113898	0.211053	ENSBGRG00000020540	ENSBGRG00000020540	0.992479	1
bom04151	PI3K-Akt signaling pathway	10	416	378	8253	0.0240385	0.0458015	0.52484	ENSBGRG00000002322;ENSBGRG00000017442;ENSBGRG00000000803;ENSBGRG00000010951;ENSBGRG00000007226;ENSBGRG00000007546;ENSBGRG00000000772;ENSBGRG00000024422;ENSBGRG00000015098;ENSBGRG00000017848	ENSBGRG00000002322;ENSBGRG00000017442;ENSBGRG00000000803;ENSBGRG00000010951;ENSBGRG00000007226;ENSBGRG00000007546;ENSBGRG00000000772;ENSBGRG00000024422;ENSBGRG00000015098;ENSBGRG00000017848	0.993567	1
bom05171	Coronavirus disease - COVID-19	10	416	378	8253	0.0240385	0.0458015	0.52484	ENSBGRG00000002322;ENSBGRG00000026148;ENSBGRG00000023994;ENSBGRG00000003978;ENSBGRG00000017007;ENSBGRG00000014110;ENSBGRG00000015697;ENSBGRG00000019181;ENSBGRG00000010037;ENSBGRG00000018916	ENSBGRG00000002322;ENSBGRG00000026148;ENSBGRG00000023994;ENSBGRG00000003978;ENSBGRG00000017007;ENSBGRG00000014110;ENSBGRG00000015697;ENSBGRG00000019181;ENSBGRG00000010037;ENSBGRG00000018916	0.993567	1
bom04350	TGF-beta signaling pathway	1	416	98	8253	0.00240385	0.0118745	0.202438	ENSBGRG00000002649	ENSBGRG00000002649	0.9939	1
bom04713	Circadian entrainment	1	416	99	8253	0.00240385	0.0119956	0.200393	ENSBGRG00000009802	ENSBGRG00000009802	0.994211	1
bom04916	Melanogenesis	1	416	101	8253	0.00240385	0.012238	0.196425	ENSBGRG00000013459	ENSBGRG00000013459	0.994787	1
bom04928	Parathyroid hormone synthesis, secretion and action	1	416	107	8253	0.00240385	0.012965	0.185411	ENSBGRG00000014075	ENSBGRG00000014075	0.996193	1
bom03015	mRNA surveillance pathway	1	416	118	8253	0.00240385	0.0142978	0.168127	ENSBGRG00000018300	ENSBGRG00000018300	0.997862	1
bom03013	RNA transport	3	416	200	8253	0.00721154	0.0242336	0.297584	ENSBGRG00000014878;ENSBGRG00000018030;ENSBGRG00000018300	ENSBGRG00000014878;ENSBGRG00000018030;ENSBGRG00000018300	0.998	1
bom05205	Proteoglycans in cancer	3	416	200	8253	0.00721154	0.0242336	0.297584	ENSBGRG00000017283;ENSBGRG00000002322;ENSBGRG00000012003	ENSBGRG00000017283;ENSBGRG00000002322;ENSBGRG00000012003	0.998	1
bom03040	Spliceosome	2	416	165	8253	0.00480769	0.0199927	0.240472	ENSBGRG00000013924;ENSBGRG00000017307	ENSBGRG00000013924;ENSBGRG00000017307	0.998209	1
bom04714	Thermogenesis	5	416	270	8253	0.0120192	0.0327154	0.367388	ENSBGRG00000012730;ENSBGRG00000001660;ENSBGRG00000020577;ENSBGRG00000004293;ENSBGRG00000021984	ENSBGRG00000012730;ENSBGRG00000001660;ENSBGRG00000020577;ENSBGRG00000004293;ENSBGRG00000021984	0.998231	1
bom03010	Ribosome	1	416	276	8253	0.00240385	0.0334424	0.0718802	ENSBGRG00000014110	ENSBGRG00000014110	1	1
bom04740	Olfactory transduction	8	416	665	8253	0.0192308	0.0805768	0.238664	ENSBGRG00000025632;ENSBGRG00000013183;ENSBGRG00000026745;ENSBGRG00000008331;ENSBGRG00000004474;ENSBGRG00000007600;ENSBGRG00000012862;ENSBGRG00000007619	ENSBGRG00000025632;ENSBGRG00000013183;ENSBGRG00000026745;ENSBGRG00000008331;ENSBGRG00000004474;ENSBGRG00000007600;ENSBGRG00000012862;ENSBGRG00000007619	1	1
