# Supplementary material for: Comparative Analysis of Epididymis Cauda of Yak before and after Sexual Maturity
Source: Animals (Basel). 2023 Apr 15;13(8):1355. doi: 10.3390/ani13081355 (PMC10135020; doi:10.3390/ani13081355)
Supplement: Supplementary file 1 [file animals-13-01355-s001.zip › Supplementary Table S8.xlsx]

## Sheet: Trusted protein
Supplementary Table S8：Expression and analysis of trusted proteins in all samples
Accession	Gene Name	Description	Coverage [%]	# Peptides	# PSMs	# Unique Peptides	# AAs	MW [kDa]	calc. pI	Score Sequest HT: Sequest HT	Y6m-1	Y6m-2	Y6m-3	Y6m-4	Y6m-5	Y6m-6	Y30m-1	Y30m-2	Y30m-3	Y30m-4	Y30m-5	Y30m-6	Gene_Name	GeneID	Product	GO_id	GO_term	pathway	pathway_description	KOG_id	KOG_abbreviation	KOG_description	KOG_function_class	eggNOG_id	eggNOG_abbreviation	eggNOG_description	eggNOG_function_classification	PFAM_Family	PFAM_Name	PFAM_description
A0A060ILH6	SLC25A31	ADP/ATP translocase OS=Bos mutus OX=72004 GN=SLC25A31 PE=2 SV=1	28	9	13	2	323	35.7	9.51	41.46	18.7	19.3	22.7	18	25	21.1	250.7	35.7	156.1	126.5	36.3	470	SLC25A31	102287077	ADP/ATP translocase	GO:0140021,GO:1990544,GO:0016021,GO:0005743,GO:0005471	mitochondrial ADP transmembrane transport|mitochondrial ATP transmembrane transport|integral component of membrane|mitochondrial inner membrane|ATP:ADP antiporter activity	bom04020,bom04022,bom04217,bom04218,bom04613,bom05208,bom05166,bom05164,bom05010,bom05012,bom05016,bom05017,bom05020,bom05022,bom05415	Calcium signaling pathway|cGMP-PKG signaling pathway|Necroptosis|Cellular senescence|Neutrophil extracellular trap formation|Chemical carcinogenesis - reactive oxygen species|Human T-cell leukemia virus 1 infection|Influenza A|Alzheimer disease|Parkinson disease|Huntington disease|Spinocerebellar ataxia|Prion disease|Pathways of neurodegeneration - multiple diseases|Diabetic cardiomyopathy
A0A060IPQ9	SLC25A6	ADP/ATP translocase OS=Bos mutus OX=72004 GN=SLC25A6 PE=2 SV=1	45	17	53	3	298	32.9	9.8	116.98	80.9	74.2	77.7	79.7	65.3	75.5	132.8	116.1	114.2	125.2	114.7	143.6	SLC25A6	102275932	ADP/ATP translocase	GO:0140021,GO:1990544,GO:0016021,GO:0005743,GO:0005471	mitochondrial ADP transmembrane transport|mitochondrial ATP transmembrane transport|integral component of membrane|mitochondrial inner membrane|ATP:ADP antiporter activity	bom04020,bom04022,bom04217,bom04218,bom04613,bom05208,bom05166,bom05164,bom05010,bom05012,bom05016,bom05017,bom05020,bom05022,bom05415	Calcium signaling pathway|cGMP-PKG signaling pathway|Necroptosis|Cellular senescence|Neutrophil extracellular trap formation|Chemical carcinogenesis - reactive oxygen species|Human T-cell leukemia virus 1 infection|Influenza A|Alzheimer disease|Parkinson disease|Huntington disease|Spinocerebellar ataxia|Prion disease|Pathways of neurodegeneration - multiple diseases|Diabetic cardiomyopathy
A0A097KZM2	ATP8	ATP synthase protein 8 OS=Bos mutus OX=72004 GN=ATP8 PE=3 SV=1	26	2	6	2	66	8	9.47	13.39	109.5	92.6	91	91.9	78.3	110.5	106.9	99.9	93.8	102.2	104.7	118.6	ATP8	3119744	ATP synthase protein 8	GO:0015986,GO:0016021,GO:0000276,GO:0015078	proton motive force-driven ATP synthesis|integral component of membrane|mitochondrial proton-transporting ATP synthase complex, coupling factor F(o)|proton transmembrane transporter activity
A0A097KZM6	COX2	Cytochrome c oxidase subunit 2 OS=Bos mutus OX=72004 GN=COX2 PE=3 SV=1	26	5	12	5	227	26	4.89	23.16	84.4	76.4	78.5	85	85.7	74.5	125	119.6	112.5	119.8	109.9	128.9	COX2	3119751	Cytochrome c oxidase subunit 2	GO:0016021,GO:0005751,GO:0005507,GO:0004129	integral component of membrane|mitochondrial respiratory chain complex IV|copper ion binding|cytochrome-c oxidase activity
A0A097KZN2	ND2	NADH-ubiquinone oxidoreductase chain 2 OS=Bos mutus OX=72004 GN=ND2 PE=3 SV=1	5	2	3	2	347	39.2	9.96	2.12	57.6	85.7	96.8	118.5	77.8	54.4	117.4	143.2	102.9	104.3	110.2	131.2	ND2	3119753	NADH-ubiquinone oxidoreductase chain 2	GO:0006120,GO:0032981,GO:0072593,GO:0005747,GO:0008137	mitochondrial electron transport, NADH to ubiquinone|mitochondrial respiratory chain complex I assembly|reactive oxygen species metabolic process|mitochondrial respiratory chain complex I|NADH dehydrogenase (ubiquinone) activity
A0A097KZN4	ND5	NADH-ubiquinone oxidoreductase chain 5 OS=Bos mutus OX=72004 GN=ND5 PE=3 SV=1	3	2	3	2	606	68.1	9.16	5.76	94.8	86.3	88.3	111.6	102.5	79.7	135.2	101.5	94	103.7	90	112.5	ND5	3126313	NADH-ubiquinone oxidoreductase chain 5	GO:0006120,GO:0032981,GO:0005747,GO:0008137	mitochondrial electron transport, NADH to ubiquinone|mitochondrial respiratory chain complex I assembly|mitochondrial respiratory chain complex I|NADH dehydrogenase (ubiquinone) activity
A0A0F7INL0	ND1	NADH-ubiquinone oxidoreductase chain 1 OS=Bos mutus OX=72004 GN=ND1 PE=3 SV=1	8	2	2	2	318	35.7	8.13	2.67	95.2	103.4	75.8	107	82.7	84.3	105.2	136.9	109.4	101	95.3	103.7	ND1	3119748	NADH-ubiquinone oxidoreductase chain 1	GO:0006120,GO:0032981,GO:0005747,GO:0008137	mitochondrial electron transport, NADH to ubiquinone|mitochondrial respiratory chain complex I assembly|mitochondrial respiratory chain complex I|NADH dehydrogenase (ubiquinone) activity
A0A3R5V4A6		Non-specific serine/threonine protein kinase OS=Bos mutus OX=72004 PE=2 SV=1	6	2	2	2	438	49.3	6.96	3.26	103.5	103.4	104.6	98.1	82.5	90.1	98.1	126.9	93.7	92.6	97.3	109.4		102278863	Non-specific serine/threonine protein kinase	GO:0043276,GO:0007409,GO:0006974,GO:0071493,GO:0097484,GO:0060767,GO:0030010,GO:0070314,GO:0042593,GO:0051645,GO:0072332,GO:0090090,GO:0030308,GO:0120163,GO:0060770,GO:1904262,GO:0018107,GO:0010508,GO:0050772,GO:1900182,GO:0030511,GO:1901610,GO:0045059,GO:0046777,GO:0006470,GO:0034504,GO:0048814,GO:0051896,GO:0010212,GO:0050852,GO:0001894,GO:0001944,GO:0005829,GO:0140535,GO:0016020,GO:0005739,GO:…	anoikis|axonogenesis|cellular response to DNA damage stimulus|cellular response to UV-B|dendrite extension|epithelial cell proliferation involved in prostate gland development|establishment of cell polarity|G1 to G0 transition|glucose homeostasis|Golgi localization|intrinsic apoptotic signaling pathway by p53 class mediator|negative regulation of canonical Wnt signaling pathway|negative regulatio…	bom04068,bom04151,bom04152,bom04150,bom04140,bom04530,bom04920,bom04211	FoxO signaling pathway|PI3K-Akt signaling pathway|AMPK signaling pathway|mTOR signaling pathway|Autophagy - animal|Tight junction|Adipocytokine signaling pathway|Longevity regulating pathway
A0A6B0QM28	E5288_WYG000246	J domain-containing protein OS=Bos mutus OX=72004 GN=E5288_WYG000246 PE=4 SV=1	12	4	5	4	425	47.7	7.8	14.91	85.6	86.5	91.2	84.4	70.4	82	125	116.8	109.2	117.5	110.1	121.3	E5288_WYG000246	102285027	J domain-containing protein	GO:0016021	integral component of membrane	bom04141	Protein processing in endoplasmic reticulum
A0A6B0QM72	E5288_WYG000477	Uncharacterized protein OS=Bos mutus OX=72004 GN=E5288_WYG000477 PE=4 SV=1	28	16	21	16	686	77.7	5.16	67.21	83.9	83.7	107.5	95.3	104	90.8	103.8	119.6	100.3	107.3	104.6	99.4	E5288_WYG000477	102273805	Uncharacterized protein	GO:0016020	membrane
A0A6B0QMH3	E5288_WYG000492	Uncharacterized protein OS=Bos mutus OX=72004 GN=E5288_WYG000492 PE=3 SV=1	27	31	41	31	1302	149.5	9.06	126.75	111	90.1	98.4	100	73.2	102.2	112.4	98.4	108.8	106.7	100.5	98.4	E5288_WYG000492	102284440	Uncharacterized protein	GO:0016459,GO:0003779,GO:0005524,GO:0003774	myosin complex|actin binding|ATP binding|cytoskeletal motor activity
A0A6B0QMV1	E5288_WYG000489	Ribulose-phosphate 3-epimerase OS=Bos mutus OX=72004 GN=E5288_WYG000489 PE=3 SV=1	21	3	3	3	228	24.9	5.58	10.81	101.6	102.7	107.5	104.6	98.6	108.5	78.9	104.5	110.2	106.8	91.4	84.7	E5288_WYG000489	102266132	Ribulose-phosphate 3-epimerase	GO:0005975,GO:0006098,GO:0004750,GO:0046872	carbohydrate metabolic process|pentose-phosphate shunt|D-ribulose-phosphate 3-epimerase activity|metal ion binding	bom00030,bom00040	Pentose phosphate pathway|Pentose and glucuronate interconversions
A0A6B0QMX6	E5288_WYG000499	KH domain-containing protein OS=Bos mutus OX=72004 GN=E5288_WYG000499 PE=4 SV=1	6	3	3	3	420	48.1	6.95	7.32	97.3	117.4	92.5	112.9	106.2	95.2	91.9	103.3	94.9	91.1	102	95.3	E5288_WYG000499	102286707	KH domain-containing protein	GO:0003723	RNA binding
A0A6B0QMZ4	E5288_WYG000179	Uncharacterized protein OS=Bos mutus OX=72004 GN=E5288_WYG000179 PE=3 SV=1	30	27	39	25	1094	117.9	7.06	109.95	85	78.6	98.6	97.6	65.8	87.2	109.9	131.7	100.6	100.9	118.3	125.9	E5288_WYG000179	102278817	Uncharacterized protein	GO:0006888,GO:0006886,GO:0030127,GO:0005829,GO:0005789,GO:0008270	endoplasmic reticulum to Golgi vesicle-mediated transport|intracellular protein transport|COPII vesicle coat|cytosol|endoplasmic reticulum membrane|zinc ion binding	bom04141	Protein processing in endoplasmic reticulum
A0A6B0QN04	E5288_WYG000481	Aldedh domain-containing protein OS=Bos mutus OX=72004 GN=E5288_WYG000481 PE=3 SV=1	76	33	137	29	501	54.8	6.65	446.14	103.3	106.2	104.4	110.4	100.4	100.2	84.9	101	98.9	94.6	104.8	90.9	E5288_WYG000481	102280344	Aldedh domain-containing protein	GO:0016620	oxidoreductase activity, acting on the aldehyde or oxo group of donors, NAD or NADP as acceptor	bom00830	Retinol metabolism
A0A6B0QN23	E5288_WYG000403	Uncharacterized protein OS=Bos mutus OX=72004 GN=E5288_WYG000403 PE=4 SV=1	10	6	6	6	606	68.3	7.96	13	89.1	81.8	100.5	92.9	70.6	87.3	118.9	105	107	124.1	102.1	120.7	E5288_WYG000403	102284561	Uncharacterized protein	GO:0006851,GO:0005509	mitochondrial calcium ion transmembrane transport|calcium ion binding
A0A6B0QN30	E5288_WYG000516	Uncharacterized protein OS=Bos mutus OX=72004 GN=E5288_WYG000516 PE=3 SV=1	24	9	13	9	537	60.8	9.36	44.69	105.6	95.1	116.9	108.5	76	109.5	92.7	115.8	93.6	81.1	106.2	99.1	E5288_WYG000516	102275770	Uncharacterized protein	GO:0016020,GO:0020037,GO:0005506,GO:0004497,GO:0016705	membrane|heme binding|iron ion binding|monooxygenase activity|oxidoreductase activity, acting on paired donors, with incorporation or reduction of molecular oxygen	bom00120,bom03320,bom04979	Primary bile acid biosynthesis|PPAR signaling pathway|Cholesterol metabolism
A0A6B0QN31	E5288_WYG000163	Uncharacterized protein OS=Bos mutus OX=72004 GN=E5288_WYG000163 PE=3 SV=1	2	2	2	2	1546	175.8	7.61	2.41	74.6	90.1	88.8	86	66.4	98.9	107.7	135	98.6	132.1	109.6	112.1	E5288_WYG000163	102278451	Uncharacterized protein	GO:0007264,GO:0005085	small GTPase mediated signal transduction|guanyl-nucleotide exchange factor activity
A0A6B0QN51	E5288_WYG000276	Uncharacterized protein OS=Bos mutus OX=72004 GN=E5288_WYG000276 PE=3 SV=1	15	19	20	3	1564	174.7	5.16	52.04	92.9	115.2	88.9	107.7	120.4	107	76	93	98.7	82	111.6	106.6	E5288_WYG000276	102267196	Uncharacterized protein	GO:0006958,GO:0019835,GO:0045087,GO:0042981,GO:0005576,GO:0005579	complement activation, classical pathway|cytolysis|innate immune response|regulation of apoptotic process|extracellular region|membrane attack complex	bom04610,bom05171,bom05322,bom05020	Complement and coagulation cascades|Coronavirus disease - COVID-19|Systemic lupus erythematosus|Prion disease
A0A6B0QN52	E5288_WYG000310	IF rod domain-containing protein OS=Bos mutus OX=72004 GN=E5288_WYG000310 PE=3 SV=1	81	44	420	38	470	53.5	5.27	1269.25	105.9	87.7	107.2	92.9	95.6	107.1	119	70.8	123.6	110.7	91.9	87.5	E5288_WYG000310	102283076	IF rod domain-containing protein	GO:0005882	intermediate filament	bom05410,bom05412,bom05414	Hypertrophic cardiomyopathy|Arrhythmogenic right ventricular cardiomyopathy|Dilated cardiomyopathy
A0A6B0QNB0	E5288_WYG000482	Glutaminase OS=Bos mutus OX=72004 GN=E5288_WYG000482 PE=3 SV=1	15	8	8	8	676	74.4	7.85	20.99	101.9	112.8	99.6	105.4	120.3	101.3	97.5	88.9	99.8	93.6	92.4	86.6	E5288_WYG000482	102283226	Glutaminase	GO:0006541,GO:0004359	glutamine metabolic process|glutaminase activity	bom00250,bom00220,bom00470,bom04964,bom04724,bom04727,bom05206,bom05230	Alanine, aspartate and glutamate metabolism|Arginine biosynthesis|D-Amino acid metabolism|Proximal tubule bicarbonate reclamation|Glutamatergic synapse|GABAergic synapse|MicroRNAs in cancer|Central carbon metabolism in cancer
A0A6B0QNE5	E5288_WYG000255	Ribosome production factor 2 homolog OS=Bos mutus OX=72004 GN=E5288_WYG000255 PE=3 SV=1	15	4	5	4	306	35.5	9.95	6.52	102.2	116.6	93.9	106.4	110.9	102	88.9	111.2	85.6	93.8	98.1	90.4	E5288_WYG000255	102286161	Ribosome production factor 2 homolog	GO:0000470,GO:0000027,GO:0005730,GO:0019843	maturation of LSU-rRNA|ribosomal large subunit assembly|nucleolus|rRNA binding
A0A6B0QNH1	E5288_WYG000178	KH domain-containing protein OS=Bos mutus OX=72004 GN=E5288_WYG000178 PE=3 SV=1	13	10	28	9	997	112.3	9.44	68.73	113.2	114.3	107.3	110.7	109.9	105.1	84.7	87.3	91.9	91.2	93.4	91	E5288_WYG000178	102285662	KH domain-containing protein	GO:0016021,GO:0003723,GO:0017124	integral component of membrane|RNA binding|SH3 domain binding
A0A6B0QNJ0	E5288_WYG000534	PKS_ER domain-containing protein OS=Bos mutus OX=72004 GN=E5288_WYG000534 PE=4 SV=1	35	9	10	9	388	41.7	8.51	35.69	83.9	93	95.7	101.3	80.2	90.7	100.8	122.6	104.1	113.2	119.9	94.5	E5288_WYG000534	102270769	PKS_ER domain-containing protein	GO:0016491	oxidoreductase activity	bom00061,bom00062	Fatty acid biosynthesis|Fatty acid elongation
A0A6B0QNJ6	E5288_WYG000337	Uncharacterized protein OS=Bos mutus OX=72004 GN=E5288_WYG000337 PE=4 SV=1	28	11	16	11	509	54.4	9.16	44.35	114.9	107.8	107	107.8	108.1	108.7	89.6	99.5	86.4	85.4	95.4	89.2	E5288_WYG000337	102284144	Uncharacterized protein
A0A6B0QNL2	E5288_WYG000517	Uncharacterized protein OS=Bos mutus OX=72004 GN=E5288_WYG000517 PE=4 SV=1	8	7	7	7	1245	137.2	8.38	21.99	117.5	116.7	104	113.1	118.4	111.9	80.5	91.3	90.7	88.4	89.1	78.5	E5288_WYG000517	102283047	Uncharacterized protein
A0A6B0QNR3	E5288_WYG000254	Hedgehog protein OS=Bos mutus OX=72004 GN=E5288_WYG000254 PE=3 SV=1	4	2	2	2	649	71.7	6.07	2.77	113.6	129.1	106.6	113.4	140.9	116.5	71.4	80.1	85.6	83.9	80.8	77.9	E5288_WYG000254	102277371	Hedgehog protein	GO:0048513,GO:0007267,GO:0006303,GO:0016539,GO:0016540,GO:0005615,GO:0005634,GO:0005886,GO:0046872,GO:0008233	animal organ development|cell-cell signaling|double-strand break repair via nonhomologous end joining|intein-mediated protein splicing|protein autoprocessing|extracellular space|nucleus|plasma membrane|metal ion binding|peptidase activity	bom04340,bom05205	Hedgehog signaling pathway|Proteoglycans in cancer
A0A6B0QNS2	E5288_WYG000624	J domain-containing protein OS=Bos mutus OX=72004 GN=E5288_WYG000624 PE=4 SV=1	27	7	9	6	325	35.8	5.96	23.87	103.9	97	100.3	94.3	103.4	105.3	94.7	109.4	96.6	89.7	101.4	104.2	E5288_WYG000624	102281496	J domain-containing protein	GO:0061077,GO:0030544,GO:0051082	chaperone-mediated protein folding|Hsp70 protein binding|unfolded protein binding	bom04141	Protein processing in endoplasmic reticulum
A0A6B0QNS5	E5288_WYG006884	Utp12 domain-containing protein OS=Bos mutus OX=72004 GN=E5288_WYG006884 PE=4 SV=1	7	5	6	5	888	99.8	6.06	10.49	106.4	110.5	91.9	98.6	94	101	91.9	108	97.9	97	97.6	105	E5288_WYG006884	102275224	Utp12 domain-containing protein	GO:0005730	nucleolus	bom03008	Ribosome biogenesis in eukaryotes
A0A6B0QNT5	E5288_WYG007089	Uncharacterized protein OS=Bos mutus OX=72004 GN=E5288_WYG007089 PE=4 SV=1	12	10	11	10	1047	119	6.73	22.94	101.3	96.2	112.8	103.8	92.5	101.2	86.4	119.5	94.7	99.2	103.1	89.4	E5288_WYG007089	102287549	Uncharacterized protein	GO:0016021	integral component of membrane
A0A6B0QNW7	E5288_WYG000422	Uncharacterized protein OS=Bos mutus OX=72004 GN=E5288_WYG000422 PE=3 SV=1	1	2	2	2	3260	352.6	8.59	1.71	88.8	85.9	115.3	120.5	83.1	92.4	128.9	83.7	104.7	103	105.9	87.6	E5288_WYG000422	102288246	Uncharacterized protein	GO:0006468,GO:0005524,GO:0004674	protein phosphorylation|ATP binding|protein serine/threonine kinase activity
A0A6B0QNZ9	E5288_WYG000542	CULLIN_2 domain-containing protein OS=Bos mutus OX=72004 GN=E5288_WYG000542 PE=3 SV=1	32	32	42	32	1004	114.4	7.88	120.79	103.9	104.9	104.4	101.1	94.6	103.4	98.5	94.8	98.1	90.1	96.1	109.9	E5288_WYG000542	102283209	CULLIN_2 domain-containing protein	GO:0016567,GO:0006511,GO:0031461,GO:0031625	protein ubiquitination|ubiquitin-dependent protein catabolic process|cullin-RING ubiquitin ligase complex|ubiquitin protein ligase binding	bom04120,bom04340	Ubiquitin mediated proteolysis|Hedgehog signaling pathway
A0A6B0QP19	E5288_WYG006913	Glutathione transferase OS=Bos mutus OX=72004 GN=E5288_WYG006913 PE=3 SV=1	79	19	101	2	218	25.7	7.85	230.94	128.1	122.2	120.3	117.6	123.6	127.4	90	77.8	62.2	60.9	74.5	95.4	E5288_WYG006913	102282708	Glutathione transferase	GO:0006749,GO:0004364,GO:0042802	glutathione metabolic process|glutathione transferase activity|identical protein binding	bom00480,bom00980,bom00982,bom00983,bom05200,bom05204,bom05207,bom05208,bom05225,bom05418,bom01524	Glutathione metabolism|Metabolism of xenobiotics by cytochrome P450|Drug metabolism - cytochrome P450|Drug metabolism - other enzymes|Pathways in cancer|Chemical carcinogenesis - DNA adducts|Chemical carcinogenesis - receptor activation|Chemical carcinogenesis - reactive oxygen species|Hepatocellular carcinoma|Fluid shear stress and atherosclerosis|Platinum drug resistance
A0A6B0QP23	E5288_WYG000371	Uncharacterized protein OS=Bos mutus OX=72004 GN=E5288_WYG000371 PE=4 SV=1	19	10	19	4	486	55.2	8.46	48.73	110.4	111.3	108.5	113.1	101.6	105.2	87.9	99.7	84.9	89.3	98.6	89.2	E5288_WYG000371	102273952	Uncharacterized protein	GO:0016021,GO:0003723	integral component of membrane|RNA binding
A0A6B0QP30	E5288_WYG000369	LisH domain-containing protein ARMC9 OS=Bos mutus OX=72004 GN=E5288_WYG000369 PE=3 SV=1	2	2	2	2	1320	149.2	7.74	5.07	110.3	122.1	91.5	118.2	111.8	118.9	82.1	106.9	89.6	76.7	88.2	83.7	E5288_WYG000369	102268377	LisH domain-containing protein ARMC9	GO:0060271,GO:0006486,GO:0005814,GO:0036064,GO:0005737,GO:0016021,GO:0016758	cilium assembly|protein glycosylation|centriole|ciliary basal body|cytoplasm|integral component of membrane|hexosyltransferase activity
A0A6B0QP37	E5288_WYG000488	Uncharacterized protein OS=Bos mutus OX=72004 GN=E5288_WYG000488 PE=3 SV=1	16	9	9	9	561	63.2	6.29	21.28	107.7	106.6	104.7	104	94.8	101.1	94.2	103.9	93.9	97.4	94.9	96.8	E5288_WYG000488	102286696	Uncharacterized protein	GO:0019905	syntaxin binding
A0A6B0QP48	E5288_WYG000579	SMB domain-containing protein OS=Bos mutus OX=72004 GN=E5288_WYG000579 PE=3 SV=1	29	11	19	11	475	53.5	7.34	67.35	81.3	88.8	86.6	116.5	113.5	90.3	130.2	73.4	121.2	117.7	97.3	83.3	E5288_WYG000579	102282957	SMB domain-containing protein	GO:0006508,GO:0008234	proteolysis|cysteine-type peptidase activity
A0A6B0QP49	E5288_WYG000604	Uncharacterized protein OS=Bos mutus OX=72004 GN=E5288_WYG000604 PE=4 SV=1	5	4	4	4	785	90.4	4.89	10.49	89.9	92.5	88.8	92.4	81.6	85	139.6	88.3	123.5	122.5	106.8	89	E5288_WYG000604	102274980	Uncharacterized protein	GO:0005882,GO:0005634,GO:0003677,GO:0000981	intermediate filament|nucleus|DNA binding|DNA-binding transcription factor activity, RNA polymerase II-specific
A0A6B0QP62	E5288_WYG007149	Uncharacterized protein OS=Bos mutus OX=72004 GN=E5288_WYG007149 PE=4 SV=1	7	7	7	7	1499	164.2	5.64	24.25	113.7	121.9	104.6	126.8	135.9	116.5	63.9	83.5	99.9	84.9	86.4	62	E5288_WYG007149	102272413	Uncharacterized protein	GO:0098609,GO:0016021,GO:0005886,GO:0004930	cell-cell adhesion|integral component of membrane|plasma membrane|G protein-coupled receptor activity	bom04064,bom04668,bom04514,bom04670,bom05144,bom05143,bom05417,bom05418,bom04933	NF-kappa B signaling pathway|TNF signaling pathway|Cell adhesion molecules|Leukocyte transendothelial migration|Malaria|African trypanosomiasis|Lipid and atherosclerosis|Fluid shear stress and atherosclerosis|AGE-RAGE signaling pathway in diabetic complications
A0A6B0QP72	E5288_WYG007096	Glycogen debranching enzyme OS=Bos mutus OX=72004 GN=E5288_WYG007096 PE=3 SV=1	24	39	56	2	2254	252.7	6.93	176.4	87.9	91.5	89.9	76.3	82.3	83.7	127.5	107.5	119.5	117	105.1	111.8	E5288_WYG007096	102270729	Glycogen debranching enzyme	GO:0008643,GO:0005978,GO:0005980,GO:0000139,GO:0016021,GO:0004134,GO:0004135,GO:0102500,GO:0015165	carbohydrate transport|glycogen biosynthetic process|glycogen catabolic process|Golgi membrane|integral component of membrane|4-alpha-glucanotransferase activity|amylo-alpha-1,6-glucosidase activity|beta-maltose 4-alpha-glucanotransferase activity|pyrimidine nucleotide-sugar transmembrane transporter activity	bom00500	Starch and sucrose metabolism
A0A6B0QP75	E5288_WYG000388	Uncharacterized protein OS=Bos mutus OX=72004 GN=E5288_WYG000388 PE=4 SV=1	36	6	8	6	200	22.8	8.41	18.45	73.8	79.5	101.4	85.6	66.3	88.2	106.6	138.4	91.5	107.2	126.1	135.4	E5288_WYG000388	102268470	Uncharacterized protein	GO:0005730,GO:0031090,GO:0003676,GO:0008270	nucleolus|organelle membrane|nucleic acid binding|zinc ion binding
A0A6B0QP82	E5288_WYG007185	Uncharacterized protein OS=Bos mutus OX=72004 GN=E5288_WYG007185 PE=4 SV=1	35	3	11	3	171	18.7	5.41	38.77	107.1	128.4	100.1	108.9	136	117.1	83.7	82.7	96.1	85.4	80.1	74.5	E5288_WYG007185	102284348	Uncharacterized protein	GO:0016021	integral component of membrane	bom04662,bom05160,bom05144	B cell receptor signaling pathway|Hepatitis C|Malaria
A0A6B0QPA2	E5288_WYG000653	Protein kinase domain-containing protein OS=Bos mutus OX=72004 GN=E5288_WYG000653 PE=3 SV=1	8	5	7	5	1250	137.5	6.32	20.4	88.3	78.9	90.2	91.1	59	76.7	114.8	116.2	112.9	103.1	114.3	154.4	E5288_WYG000653	102264669	Protein kinase domain-containing protein	GO:0000165,GO:0006468,GO:0005524,GO:0004672	MAPK cascade|protein phosphorylation|ATP binding|protein kinase activity	bom04010	MAPK signaling pathway
A0A6B0QPG8	E5288_WYG006970	Uncharacterized protein OS=Bos mutus OX=72004 GN=E5288_WYG006970 PE=4 SV=1	42	10	13	9	244	27.3	8.41	30.19	108.3	120.7	102.6	109.4	130.6	112.8	86.7	89.9	95.4	83.9	83.7	76.1	E5288_WYG006970	102284559	Uncharacterized protein	GO:0032482,GO:0005525,GO:0003924	Rab protein signal transduction|GTP binding|GTPase activity
A0A6B0QPH8	E5288_WYG007110	Uncharacterized protein OS=Bos mutus OX=72004 GN=E5288_WYG007110 PE=4 SV=1	13	13	16	12	1108	121.5	8.29	41.47	95.6	89.1	90.4	86	118.1	89.1	106.9	106.1	103.2	101.5	98.9	115	E5288_WYG007110	102273923	Uncharacterized protein	GO:0005789,GO:0016021,GO:0005525,GO:0003924	endoplasmic reticulum membrane|integral component of membrane|GTP binding|GTPase activity	bom04979	Cholesterol metabolism
A0A6B0QPJ1	E5288_WYG006869	Pre-mRNA-splicing factor SPF27 OS=Bos mutus OX=72004 GN=E5288_WYG006869 PE=3 SV=1	10	10	13	4	1253	139.4	7.01	42.36	109.6	109.1	106.5	105.2	96.6	107.4	94.6	100.6	90.9	94.9	93.4	91.3	E5288_WYG006869	102270900	Pre-mRNA-splicing factor SPF27	GO:0006397,GO:0008380,GO:0005634,GO:0008270	mRNA processing|RNA splicing|nucleus|zinc ion binding
A0A6B0QPJ9	E5288_WYG007158	Uncharacterized protein OS=Bos mutus OX=72004 GN=E5288_WYG007158 PE=4 SV=1	5	12	15	12	2843	311	5.8	53.01	96.4	99.5	98.9	99.6	99.4	100.7	96.7	108.7	92.7	97.6	104.2	105.6	E5288_WYG007158	102284772	Uncharacterized protein	GO:0051298,GO:0090222,GO:0071539	centrosome duplication|centrosome-templated microtubule nucleation|protein localization to centrosome
A0A6B0QPN1	E5288_WYG006916	Uncharacterized protein OS=Bos mutus OX=72004 GN=E5288_WYG006916 PE=4 SV=1	65	9	35	2	193	22	6.58	107.33	79	80	107	97.1	71.3	92.6	108.1	137.5	94.3	95.8	121.7	115.6	E5288_WYG006916	102287081	Uncharacterized protein	GO:0007264,GO:0005525,GO:0003924	small GTPase mediated signal transduction|GTP binding|GTPase activity
A0A6B0QPQ0	E5288_WYG006868	UDENN domain-containing protein OS=Bos mutus OX=72004 GN=E5288_WYG006868 PE=4 SV=1	13	5	7	5	470	53.9	8.91	16.6	55.6	58.3	70.6	58.4	47.8	62.6	148.7	143.3	125.9	140.7	126.5	161.5	E5288_WYG006868	102272806	UDENN domain-containing protein	GO:0005085	guanyl-nucleotide exchange factor activity
A0A6B0QPR7	E5288_WYG000670	Calcium uniporter protein OS=Bos mutus OX=72004 GN=E5288_WYG000670 PE=3 SV=1	12	4	4	4	351	39.9	8.65	10.37	132.4	107	113.6	117.3	142.5	117.1	77.2	88	75.4	76.1	78.9	74.3	E5288_WYG000670	102264532	Calcium uniporter protein	GO:0051560,GO:0016021,GO:0005743,GO:0005262,GO:0015292	mitochondrial calcium ion homeostasis|integral component of membrane|mitochondrial inner membrane|calcium channel activity|uniporter activity	bom04020,bom04218,bom04621,bom05010,bom05012,bom05014,bom05017,bom05020,bom05022	Calcium signaling pathway|Cellular senescence|NOD-like receptor signaling pathway|Alzheimer disease|Parkinson disease|Amyotrophic lateral sclerosis|Spinocerebellar ataxia|Prion disease|Pathways of neurodegeneration - multiple diseases
A0A6B0QPS2	E5288_WYG007141	Glutathione S-transferase OS=Bos mutus OX=72004 GN=E5288_WYG007141 PE=3 SV=1	81	24	177	21	225	26.8	7.24	490.2	71.3	70.4	91.3	84.3	59.9	70.4	122	145.5	94.6	108.7	121.4	160.3	E5288_WYG007141	102281683	Glutathione S-transferase	GO:0006749,GO:0004364,GO:0042802	glutathione metabolic process|glutathione transferase activity|identical protein binding	bom00480,bom00980,bom00982,bom00983,bom05200,bom05204,bom05207,bom05208,bom05225,bom05418,bom01524	Glutathione metabolism|Metabolism of xenobiotics by cytochrome P450|Drug metabolism - cytochrome P450|Drug metabolism - other enzymes|Pathways in cancer|Chemical carcinogenesis - DNA adducts|Chemical carcinogenesis - receptor activation|Chemical carcinogenesis - reactive oxygen species|Hepatocellular carcinoma|Fluid shear stress and atherosclerosis|Platinum drug resistance
A0A6B0QPU3	E5288_WYG007227	Uncharacterized protein OS=Bos mutus OX=72004 GN=E5288_WYG007227 PE=3 SV=1	4	3	6	3	633	70.2	8.46	8.61	113.6	84.4	86.2	95.5	75.7	95.9	127.5	98.8	87.5	86.5	102.9	145.6	E5288_WYG007227	102270431	Uncharacterized protein	GO:0016021,GO:0046872	integral component of membrane|metal ion binding
A0A6B0QPU6	E5288_WYG000275	MHD domain-containing protein OS=Bos mutus OX=72004 GN=E5288_WYG000275 PE=3 SV=1	42	13	28	10	434	48.7	6.55	86.05	103.7	101.5	103.9	102.9	90.3	103.8	99.5	111.1	94.7	92.3	104.3	92.3	E5288_WYG000275	102282377	MHD domain-containing protein	GO:0006886,GO:0016192,GO:0030131	intracellular protein transport|vesicle-mediated transport|clathrin adaptor complex	bom04142	Lysosome
A0A6B0QPW0	E5288_WYG013768	Uncharacterized protein OS=Bos mutus OX=72004 GN=E5288_WYG013768 PE=3 SV=1	9	10	14	9	1337	149	7.05	29.92	94.2	158.7	136.3	142.2	120.4	91.2	66.2	81.7	79	69	94.5	66.6	E5288_WYG013768	102270397	Uncharacterized protein	GO:0005615,GO:0004867	extracellular space|serine-type endopeptidase inhibitor activity
A0A6B0QPW2	E5288_WYG007077	Diphthine methyl ester synthase OS=Bos mutus OX=72004 GN=E5288_WYG007077 PE=3 SV=1	31	6	6	6	285	31.6	5.21	17	99.7	97.1	95.9	97.3	94.1	105.5	104.1	112	92.9	101	97.3	103.1	E5288_WYG007077	102267176	Diphthine methyl ester synthase	GO:0032259,GO:0017183,GO:0004164	methylation|peptidyl-diphthamide biosynthetic process from peptidyl-histidine|diphthine synthase activity
A0A6B0QPW4	E5288_WYG000260	Structural maintenance of chromosomes protein 5 OS=Bos mutus OX=72004 GN=E5288_WYG000260 PE=3 SV=1	2	2	3	2	1104	128.7	8.1	5.63	111.3	116.5	96.6	102.9	113.3	115.2	82	90.2	99.3	99.7	84.7	88.3	E5288_WYG000260	102274094	Structural maintenance of chromosomes protein 5	GO:0000724,GO:0000781,GO:0005634,GO:0030915,GO:0005524,GO:0016887	double-strand break repair via homologous recombination|chromosome, telomeric region|nucleus|Smc5-Smc6 complex|ATP binding|ATP hydrolysis activity
A0A6B0QPW6	E5288_WYG000400	Uncharacterized protein OS=Bos mutus OX=72004 GN=E5288_WYG000400 PE=3 SV=1	60	33	96	33	567	62.1	7.18	292.48	117.1	99.8	110.3	95.4	96.8	107.5	123.2	65.2	126.2	111.2	80.4	66.8	E5288_WYG000400	102279662	Uncharacterized protein	GO:0006006,GO:0000287,GO:0004614	glucose metabolic process|magnesium ion binding|phosphoglucomutase activity
A0A6B0QPY1	E5288_WYG007062	Dihydropyrimidine dehydrogenase [NADP(+)] OS=Bos mutus OX=72004 GN=E5288_WYG007062 PE=3 SV=1	42	36	57	4	1080	118	7.97	186.94	80.5	82.6	91.6	91.3	73.2	84.9	72.2	140.8	126	139.8	132.7	84.5	E5288_WYG007062	102267734	Dihydropyrimidine dehydrogenase [NADP(+)]	GO:0019483,GO:0006210,GO:0006212,GO:0005737,GO:0051539,GO:0017113,GO:0046872,GO:0000166	beta-alanine biosynthetic process|thymine catabolic process|uracil catabolic process|cytoplasm|4 iron, 4 sulfur cluster binding|dihydropyrimidine dehydrogenase (NADP+) activity|metal ion binding|nucleotide binding	bom00240,bom00410,bom00770,bom00983	Pyrimidine metabolism|beta-Alanine metabolism|Pantothenate and CoA biosynthesis|Drug metabolism - other enzymes
A0A6B0QPY2	E5288_WYG000594	Uncharacterized protein OS=Bos mutus OX=72004 GN=E5288_WYG000594 PE=4 SV=1	8	2	2	2	381	42.7	6.39	7.16	135.8	135.6	107	106.1	146.9	161	68	70.9	81.1	76.9	57.7	52.9	E5288_WYG000594	102267749	Uncharacterized protein	GO:0006629,GO:0008081	lipid metabolic process|phosphoric diester hydrolase activity
A0A6B0QPZ9	E5288_WYG007093	Protein Dr1 OS=Bos mutus OX=72004 GN=E5288_WYG007093 PE=3 SV=1	11	2	3	2	176	19.4	4.75	9.16	123	114.1	109.1	118.1	150.8	128.2	68.8	80.4	82.2	77.8	73.8	73.5	E5288_WYG007093	102264382	Protein Dr1	GO:0000122,GO:0017054,GO:0003677,GO:0140223,GO:0046982	negative regulation of transcription by RNA polymerase II|negative cofactor 2 complex|DNA binding|general transcription initiation factor activity|protein heterodimerization activity
A0A6B0QQ14	E5288_WYG000239	Band 4.1-like protein 5 OS=Bos mutus OX=72004 GN=E5288_WYG000239 PE=4 SV=1	10	6	6	5	795	88.8	6.27	18.61	117.5	113	116.7	112.1	94.5	111.7	76.8	100.7	78	77.4	111.9	89.8	E5288_WYG000239	102285358	Band 4.1-like protein 5	GO:0005912,GO:0005737,GO:0005856,GO:0001917,GO:0005886,GO:0008092	adherens junction|cytoplasm|cytoskeleton|photoreceptor inner segment|plasma membrane|cytoskeletal protein binding
A0A6B0QQ20	E5288_WYG007008	AB hydrolase-1 domain-containing protein OS=Bos mutus OX=72004 GN=E5288_WYG007008 PE=3 SV=1	21	5	5	5	361	40.8	8.1	12.71	79.8	80.9	92	84.2	72.3	79.5	141.2	115	106.6	114.8	107.6	126.1	E5288_WYG007008	102283598	AB hydrolase-1 domain-containing protein	GO:0016021,GO:0016787	integral component of membrane|hydrolase activity
A0A6B0QQ46	E5288_WYG000229	Uncharacterized protein OS=Bos mutus OX=72004 GN=E5288_WYG000229 PE=4 SV=1	4	3	4	3	920	105.1	6.09	12.16	112.7	116.5	103.3	111.3	101.9	109.6	96.7	84.2	101.9	97	89.1	75.8	E5288_WYG000229	102280574	Uncharacterized protein	GO:0006383	transcription by RNA polymerase III
A0A6B0QQ65	E5288_WYG007156	Immediate early response 3-interacting protein 1 OS=Bos mutus OX=72004 GN=E5288_WYG007156 PE=3 SV=1	12	2	3	2	231	26	9.04	10.75	105.7	75.5	85.3	90.2	60.8	120.3	116.4	135.1	76.9	96.3	114.4	123.1	E5288_WYG007156	102279698	Immediate early response 3-interacting protein 1	GO:0015031,GO:0016021	protein transport|integral component of membrane
A0A6B0QQ74	E5288_WYG000378	NIF3-like protein 1 OS=Bos mutus OX=72004 GN=E5288_WYG000378 PE=3 SV=1	22	6	8	6	377	41.9	6.42	20.55	92.8	102.1	111.5	105.9	81.6	89.4	91.4	111.3	101	106.6	107.2	99.2	E5288_WYG000378	102282146	NIF3-like protein 1	GO:0005737,GO:0005634	cytoplasm|nucleus
A0A6B0QQ85	E5288_WYG007102	Cadherin-2 OS=Bos mutus OX=72004 GN=E5288_WYG007102 PE=4 SV=1	4	2	2	2	1015	112.3	5.06	4.9	91.7	118	114	116.1	116.5	97.7	85.1	95.6	89.4	100	94.6	81.5	E5288_WYG007102	102266027	Cadherin-2	GO:0007156,GO:0009966,GO:0030054,GO:0009986,GO:0016021,GO:0042383,GO:0005509	homophilic cell adhesion via plasma membrane adhesion molecules|regulation of signal transduction|cell junction|cell surface|integral component of membrane|sarcolemma|calcium ion binding	bom04514,bom05412	Cell adhesion molecules|Arrhythmogenic right ventricular cardiomyopathy
A0A6B0QQ90	E5288_WYG000321	SH3 domain-containing protein OS=Bos mutus OX=72004 GN=E5288_WYG000321 PE=3 SV=1	21	20	39	2	915	101.2	5.82	93.4	94.6	87.9	99.4	95.4	74.4	92.8	107.4	110.5	104.3	104.8	108.4	120.2	E5288_WYG000321	102278361	SH3 domain-containing protein	GO:0008154,GO:0110165,GO:0020037,GO:0005506,GO:0004497,GO:0016705	actin polymerization or depolymerization|cellular anatomical entity|heme binding|iron ion binding|monooxygenase activity|oxidoreductase activity, acting on paired donors, with incorporation or reduction of molecular oxygen
A0A6B0QQ91	E5288_WYG007222	Uncharacterized protein OS=Bos mutus OX=72004 GN=E5288_WYG007222 PE=4 SV=1	8	9	10	9	1435	160.7	6.83	21.8	103	99.3	98.3	98	94.1	96	102.6	103	99.4	96.9	103.1	106.2	E5288_WYG007222	102268448	Uncharacterized protein
A0A6B0QQA6	E5288_WYG000511	Receptor protein serine/threonine kinase OS=Bos mutus OX=72004 GN=E5288_WYG000511 PE=3 SV=1	12	14	31	14	1442	160.5	7.05	88.45	109.7	111.2	105.7	107	120.2	113.4	84.1	97.3	84.5	88.2	90.8	87.9	E5288_WYG000511	102276585	Receptor protein serine/threonine kinase	GO:0006468,GO:0042254,GO:0016020,GO:0005730,GO:0005524,GO:0004675	protein phosphorylation|ribosome biogenesis|membrane|nucleolus|ATP binding|transmembrane receptor protein serine/threonine kinase activity	bom04350,bom04390,bom04060,bom04550,bom04360,bom05206,bom05418	TGF-beta signaling pathway|Hippo signaling pathway|Cytokine-cytokine receptor interaction|Signaling pathways regulating pluripotency of stem cells|Axon guidance|MicroRNAs in cancer|Fluid shear stress and atherosclerosis
A0A6B0QQD6	WDR12	Ribosome biogenesis protein WDR12 OS=Bos mutus OX=72004 GN=WDR12 PE=3 SV=1	20	6	8	6	421	47.7	5.53	18.02	107.3	114	92.1	101	119.4	110.9	95.8	101.7	80.3	90.2	94.6	92.7	WDR12	102277145	Ribosome biogenesis protein WDR12	GO:0000466,GO:0000463,GO:0005730,GO:0005654,GO:0030687,GO:0043021	maturation of 5.8S rRNA from tricistronic rRNA transcript (SSU-rRNA, 5.8S rRNA, LSU-rRNA)|maturation of LSU-rRNA from tricistronic rRNA transcript (SSU-rRNA, 5.8S rRNA, LSU-rRNA)|nucleolus|nucleoplasm|preribosome, large subunit precursor|ribonucleoprotein complex binding
A0A6B0QQE0	E5288_WYG000596	Insulin-like growth factor-binding protein 5 OS=Bos mutus OX=72004 GN=E5288_WYG000596 PE=4 SV=1	7	2	2	2	271	30.3	8.18	5.82	91.7	98.9	104.7	104.9	87.1	88.4	106.6	94.1	144.9	104.7	89.4	84.6	E5288_WYG000596	102267748	Insulin-like growth factor-binding protein 5	GO:0005576,GO:0005520	extracellular region|insulin-like growth factor binding
A0A6B0QQE3	E5288_WYG000218	Uncharacterized protein OS=Bos mutus OX=72004 GN=E5288_WYG000218 PE=3 SV=1	8	10	11	10	1342	150.3	6	30.5	141.3	124	106.7	101.9	135.3	134.8	86.5	63.3	89.1	87.3	65.3	64.4	E5288_WYG000218	102270422	Uncharacterized protein	GO:0001525,GO:0007411,GO:0016021,GO:0008201,GO:0017154,GO:0005021	angiogenesis|axon guidance|integral component of membrane|heparin binding|semaphorin receptor activity|vascular endothelial growth factor receptor activity
A0A6B0QQF7	E5288_WYG013527	Uncharacterized protein OS=Bos mutus OX=72004 GN=E5288_WYG013527 PE=3 SV=1	3	3	3	3	803	90.6	6.87	7.22	109.4	105.4	94.9	103.9	85.6	95.3	95.8	96.4	117.9	99.2	100.1	96	E5288_WYG013527	102278763	Uncharacterized protein	GO:0006357,GO:0005634,GO:0003700,GO:0043565	regulation of transcription by RNA polymerase II|nucleus|DNA-binding transcription factor activity|sequence-specific DNA binding	bom05202	Transcriptional misregulation in cancer
A0A6B0QQI2	E5288_WYG000299	Uncharacterized protein OS=Bos mutus OX=72004 GN=E5288_WYG000299 PE=3 SV=1	51	67	149	4	1939	207.5	8.03	533.56	104.1	98.7	114.9	98.6	96.5	109.6	102.3	81.2	120.8	105.2	92.2	75.9	E5288_WYG000299	102268588	Uncharacterized protein	GO:0005925	focal adhesion
A0A6B0QQJ0	E5288_WYG000457	Hexosyltransferase OS=Bos mutus OX=72004 GN=E5288_WYG000457 PE=3 SV=1	4	2	3	2	775	85.5	7.39	9.11	113.7	114.1	109.7	102.5	103.3	106.1	109.5	82.6	82.8	93.3	80.8	101.7	E5288_WYG000457	102284379	Hexosyltransferase	GO:0032580,GO:0016021,GO:0008376	Golgi cisterna membrane|integral component of membrane|acetylgalactosaminyltransferase activity	bom00532	Glycosaminoglycan biosynthesis - chondroitin sulfate / dermatan sulfate
A0A6B0QQN0	E5288_WYG006284	Double-stranded RNA-binding protein Staufen homolog 2 OS=Bos mutus OX=72004 GN=E5288_WYG006284 PE=4 SV=1	6	4	5	3	706	77.3	9.31	13.36	114.9	103	106.8	109.8	92.2	100.5	95.2	90.9	98	90.7	107.9	90.1	E5288_WYG006284	102267644	Double-stranded RNA-binding protein Staufen homolog 2	GO:0005874,GO:0003723	microtubule|RNA binding
A0A6B0QQN5	E5288_WYG000521	NTP_transferase domain-containing protein OS=Bos mutus OX=72004 GN=E5288_WYG000521 PE=3 SV=1	21	9	13	9	617	68.3	7.66	45.14	105.6	101.5	101.9	103.5	92.1	107.7	84.3	114.8	94.6	92.7	102	99.3	E5288_WYG000521	102283354	NTP_transferase domain-containing protein	GO:0009058,GO:0016779	biosynthetic process|nucleotidyltransferase activity	bom00051,bom00520	Fructose and mannose metabolism|Amino sugar and nucleotide sugar metabolism
A0A6B0QQP9	E5288_WYG000204	Uncharacterized protein OS=Bos mutus OX=72004 GN=E5288_WYG000204 PE=4 SV=1	4	7	7	7	1894	215.7	6.1	11.85	101.4	105.1	98.5	99	110.8	106.6	102.5	93.1	95.6	96.3	87.3	103.7	E5288_WYG000204	102269683	Uncharacterized protein	GO:0005634,GO:0003677,GO:0046872	nucleus|DNA binding|metal ion binding
A0A6B0QQQ9	E5288_WYG013559	Solute carrier family 2, facilitated glucose transporter member 3 OS=Bos mutus OX=72004 GN=E5288_WYG013559 PE=3 SV=1	11	4	6	4	494	54.1	5.86	18.03	44.9	44.9	46	45.4	44.7	40.8	182	45.7	138.3	95.1	36.4	435.6	E5288_WYG013559	102288151	Solute carrier family 2, facilitated glucose transporter member 3	GO:0042995,GO:0005887,GO:0043204,GO:0005536,GO:0005355	cell projection|integral component of plasma membrane|perikaryon|glucose binding|glucose transmembrane transporter activity
A0A6B0QQR4	E5288_WYG000460	Vinculin OS=Bos mutus OX=72004 GN=E5288_WYG000460 PE=3 SV=1	72	79	392	8	1135	123.9	5.76	1301.8	108.7	101	109.2	99.5	107.6	107.1	116.4	68.6	123.5	105.1	83.1	70.2	E5288_WYG000460	102277897	Vinculin	GO:0007155,GO:0015629,GO:0005912,GO:0005737,GO:0005886,GO:0051015,GO:0005198	cell adhesion|actin cytoskeleton|adherens junction|cytoplasm|plasma membrane|actin filament binding|structural molecule activity	bom04510,bom04520,bom04810,bom04670,bom05100,bom05146	Focal adhesion|Adherens junction|Regulation of actin cytoskeleton|Leukocyte transendothelial migration|Bacterial invasion of epithelial cells|Amoebiasis
A0A6B0QQR6	E5288_WYG000475	Uncharacterized protein OS=Bos mutus OX=72004 GN=E5288_WYG000475 PE=3 SV=1	1	2	2	2	2254	258	6.89	5.71	94.5	112.3	107.8	102.5	104.4	106.8	103.3	101.7	102.3	84.2	88.1	92.3	E5288_WYG000475	102271606	Uncharacterized protein	GO:0007264,GO:0005085	small GTPase mediated signal transduction|guanyl-nucleotide exchange factor activity
A0A6B0QQV7	E5288_WYG000329	Phosphoglycerate mutase OS=Bos mutus OX=72004 GN=E5288_WYG000329 PE=3 SV=1	25	10	29	4	414	46.4	6.47	98.83	98.7	106.5	106.5	107.4	99.7	110.8	87.7	100.7	86.7	95	104.4	96	E5288_WYG000329	102285572	Phosphoglycerate mutase	GO:0010387,GO:0006096,GO:0008180,GO:0005737,GO:0004082,GO:0016787,GO:0004619	COP9 signalosome assembly|glycolytic process|COP9 signalosome|cytoplasm|bisphosphoglycerate mutase activity|hydrolase activity|phosphoglycerate mutase activity
A0A6B0QQW4	E5288_WYG000540	Syndecan OS=Bos mutus OX=72004 GN=E5288_WYG000540 PE=3 SV=1	9	12	14	9	1693	178.6	5.95	37.1	102	107.8	105.8	108.8	104.9	104.9	90	93	97	98.5	97.2	90.3	E5288_WYG000540	102278749	Syndecan	GO:0016021,GO:0003723	integral component of membrane|RNA binding	bom05017	Spinocerebellar ataxia
A0A6B0QQW5	E5288_WYG000286	Succinyl-CoA:3-ketoacid-coenzyme A transferase OS=Bos mutus OX=72004 GN=E5288_WYG000286 PE=3 SV=1	49	20	95	19	531	58.3	7.08	279.03	80.7	66.2	96.4	87.9	51.5	83.5	134.9	120.2	94.5	113	114.1	157.1	E5288_WYG000286	102268028	Succinyl-CoA:3-ketoacid-coenzyme A transferase	GO:0046952,GO:0005739,GO:0008260	ketone body catabolic process|mitochondrion|3-oxoacid CoA-transferase activity	bom00650,bom00280	Butanoate metabolism|Valine, leucine and isoleucine degradation
A0A6B0QQW6	E5288_WYG000256	Uncharacterized protein OS=Bos mutus OX=72004 GN=E5288_WYG000256 PE=4 SV=1	6	7	8	7	1121	120.9	8.38	23.47	117	118.5	112.2	109	116.6	118.2	77.6	88.5	84.5	84.3	91.9	81.8	E5288_WYG000256	102276404	Uncharacterized protein	GO:0005737,GO:0005634,GO:0003677,GO:0003723,GO:0003743,GO:0008270	cytoplasm|nucleus|DNA binding|RNA binding|translation initiation factor activity|zinc ion binding
A0A6B0QQX3	E5288_WYG006192	Homeobox domain-containing protein OS=Bos mutus OX=72004 GN=E5288_WYG006192 PE=3 SV=1	23	14	22	13	749	82.2	8.65	74.88	89.5	87.7	96.5	96.9	83.2	88	109.2	98.4	111.6	116.3	105.4	117.1	E5288_WYG006192	102266366	Homeobox domain-containing protein	GO:0005634,GO:0003995,GO:0003677,GO:0000981,GO:0050660	nucleus|acyl-CoA dehydrogenase activity|DNA binding|DNA-binding transcription factor activity, RNA polymerase II-specific|flavin adenine dinucleotide binding	bom00071,bom00280	Fatty acid degradation|Valine, leucine and isoleucine degradation
A0A6B0QQX5	E5288_WYG000498	Tyrosine--tRNA ligase OS=Bos mutus OX=72004 GN=E5288_WYG000498 PE=3 SV=1	57	28	41	28	528	59.1	7.18	132.38	97.9	100	92.9	90.8	89	96.2	96.9	121.4	94.5	100.5	108.2	111.6	E5288_WYG000498	102269682	Tyrosine--tRNA ligase	GO:0006437,GO:0031090,GO:0005524,GO:0000049,GO:0004831	tyrosyl-tRNA aminoacylation|organelle membrane|ATP binding|tRNA binding|tyrosine-tRNA ligase activity	bom00970	Aminoacyl-tRNA biosynthesis
A0A6B0QQX7	E5288_WYG013734	Uncharacterized protein OS=Bos mutus OX=72004 GN=E5288_WYG013734 PE=4 SV=1	26	72	119	72	3323	360.1	6	389.56	111.2	112.5	79.7	109.6	190.1	140.7	72.1	78.3	85.3	53.4	102.8	64.1	E5288_WYG013734	102278077	Uncharacterized protein	GO:0005581,GO:0005576	collagen trimer|extracellular region	bom04974	Protein digestion and absorption
A0A6B0QQZ0	E5288_WYG013704	Uncharacterized protein OS=Bos mutus OX=72004 GN=E5288_WYG013704 PE=4 SV=1	25	28	39	28	1328	152.1	7.03	126.5	126.3	116.6	111.8	111.6	118.3	119.1	84.4	84.4	81	81.3	86.1	79.1	E5288_WYG013704	102284591	Uncharacterized protein
A0A6B0QQZ3	E5288_WYG000174	Eyes absent homolog OS=Bos mutus OX=72004 GN=E5288_WYG000174 PE=3 SV=1	4	2	2	2	678	74.1	5.33	4.31	96.1	109.1	109.9	103.3	99.1	102	94.5	96.1	101.1	88.8	102.9	97	E5288_WYG000174	102280204	Eyes absent homolog	GO:0006281,GO:0005634,GO:0005667,GO:0046872,GO:0004725	DNA repair|nucleus|transcription regulator complex|metal ion binding|protein tyrosine phosphatase activity
A0A6B0QR03	E5288_WYG000649	Wiskott-Aldrich syndrome protein family member OS=Bos mutus OX=72004 GN=E5288_WYG000649 PE=3 SV=1	21	6	8	6	364	41.4	5.35	32.58	100.9	96.4	100.7	94.6	91.9	104.3	104	108.9	93.9	99.5	105.3	99.6	E5288_WYG000649	102277401	Wiskott-Aldrich syndrome protein family member	GO:0030036,GO:0005737,GO:0005856,GO:0003779	actin cytoskeleton organization|cytoplasm|cytoskeleton|actin binding	bom04520,bom04810,bom04666,bom05231,bom05135,bom05100	Adherens junction|Regulation of actin cytoskeleton|Fc gamma R-mediated phagocytosis|Choline metabolism in cancer|Yersinia infection|Bacterial invasion of epithelial cells
A0A6B0QR06	E5288_WYG006417	10-formyltetrahydrofolate dehydrogenase OS=Bos mutus OX=72004 GN=E5288_WYG006417 PE=3 SV=1	7	5	6	4	923	101.5	6.48	16.02	101.5	107.7	95.7	108.9	106.5	109.9	94.8	95.3	101.6	91.4	93.2	93.5	E5288_WYG006417	102269375	10-formyltetrahydrofolate dehydrogenase	GO:0009258,GO:0009058,GO:0006730,GO:0005737,GO:0016155,GO:0016742,GO:0016620	10-formyltetrahydrofolate catabolic process|biosynthetic process|one-carbon metabolic process|cytoplasm|formyltetrahydrofolate dehydrogenase activity|hydroxymethyl-, formyl- and related transferase activity|oxidoreductase activity, acting on the aldehyde or oxo group of donors, NAD or NADP as acceptor	bom00670	One carbon pool by folate
A0A6B0QR13	E5288_WYG000438	Uncharacterized protein OS=Bos mutus OX=72004 GN=E5288_WYG000438 PE=4 SV=1	27	8	10	8	483	53.8	8.29	27.97	110.9	109.7	98.7	105.5	103.1	103.7	95.9	106.4	90.4	94	93.6	88.1	E5288_WYG000438	102281849	Uncharacterized protein			bom03040	Spliceosome
A0A6B0QR14	E5288_WYG000640	Uncharacterized protein OS=Bos mutus OX=72004 GN=E5288_WYG000640 PE=3 SV=1	9	17	19	15	2058	227.6	8.28	45.97	114.9	113.1	104.9	103.1	112.3	112.9	94.9	85.6	92.1	92.8	90.9	82.6	E5288_WYG000640	102266711	Uncharacterized protein	GO:0051128,GO:0006357,GO:0005881,GO:0005794,GO:0000776,GO:0005828,GO:0005815,GO:0005634,GO:0003700,GO:0043515,GO:0051010	regulation of cellular component organization|regulation of transcription by RNA polymerase II|cytoplasmic microtubule|Golgi apparatus|kinetochore|kinetochore microtubule|microtubule organizing center|nucleus|DNA-binding transcription factor activity|kinetochore binding|microtubule plus-end binding
A0A6B0QR26	E5288_WYG000324	Protein-tyrosine-phosphatase OS=Bos mutus OX=72004 GN=E5288_WYG000324 PE=3 SV=1	5	5	6	5	1426	160.4	7.11	14.09	97.6	94.1	103.9	98.1	80.2	102.4	104.6	107.7	107.5	99	110.3	94.6	E5288_WYG000324	102272560	Protein-tyrosine-phosphatase	GO:0006470,GO:0016021,GO:0004725	protein dephosphorylation|integral component of membrane|protein tyrosine phosphatase activity
A0A6B0QR32	E5288_WYG000568	Uncharacterized protein OS=Bos mutus OX=72004 GN=E5288_WYG000568 PE=3 SV=1	38	12	24	12	408	45.2	5.15	75.98	100.1	115.4	98.4	114.1	177.4	114.8	75.7	76.3	92.4	94.1	78.2	63.1	E5288_WYG000568	102284745	Uncharacterized protein	GO:0005901,GO:0005737	caveola|cytoplasm
A0A6B0QR44	E5288_WYG013793	Dynamin-1-like protein OS=Bos mutus OX=72004 GN=E5288_WYG013793 PE=3 SV=1	48	28	42	28	734	81.5	7.55	122.06	98.5	91.4	95.6	92.1	81.4	92.6	111.9	111.6	100.6	104.5	110.8	109	E5288_WYG013793	102268620	Dynamin-1-like protein	GO:0000266,GO:0016559,GO:0048511,GO:0070161,GO:0005905,GO:0005829,GO:0005794,GO:0005741,GO:0005777,GO:0030672,GO:0005525,GO:0003924,GO:0008289	mitochondrial fission|peroxisome fission|rhythmic process|anchoring junction|clathrin-coated pit|cytosol|Golgi apparatus|mitochondrial outer membrane|peroxisome|synaptic vesicle membrane|GTP binding|GTPase activity|lipid binding	bom04668,bom04217,bom04621	TNF signaling pathway|Necroptosis|NOD-like receptor signaling pathway
A0A6B0QR53	E5288_WYG006399	ENTH domain-containing protein OS=Bos mutus OX=72004 GN=E5288_WYG006399 PE=3 SV=1	5	5	5	4	919	97.9	5.55	9.52	117.5	113.5	109.7	104.3	125.1	116.4	89.3	86.9	84.3	77.8	77	98.3	E5288_WYG006399	102278262	ENTH domain-containing protein	GO:0048268,GO:0072583,GO:0032259,GO:0006139,GO:2000369,GO:0030136,GO:0016021,GO:0005545,GO:0030276,GO:0008171	clathrin coat assembly|clathrin-dependent endocytosis|methylation|nucleobase-containing compound metabolic process|regulation of clathrin-dependent endocytosis|clathrin-coated vesicle|integral component of membrane|1-phosphatidylinositol binding|clathrin binding|O-methyltransferase activity
A0A6B0QR57	E5288_WYG000691	t-SNARE coiled-coil homology domain-containing protein OS=Bos mutus OX=72004 GN=E5288_WYG000691 PE=3 SV=1	18	10	18	9	586	67.1	8.35	60.96	88	82.8	116.9	100.8	65.9	98.1	106.3	125	90.3	92.3	118.7	114.9	E5288_WYG000691	102265804	t-SNARE coiled-coil homology domain-containing protein	GO:0006886,GO:0016192,GO:0016020,GO:0005484	intracellular protein transport|vesicle-mediated transport|membrane|SNAP receptor activity
A0A6B0QR65	E5288_WYG013516	Sulfurtransferase OS=Bos mutus OX=72004 GN=E5288_WYG013516 PE=4 SV=1	38	10	16	10	297	33.2	7.52	51.85	101.2	99.7	103.2	112.9	86.3	98.2	104.7	86.3	124.6	113.9	93.3	75.7	E5288_WYG013516	102279403	Sulfurtransferase	GO:0004792	thiosulfate sulfurtransferase activity	bom00920,bom00270,bom04122	Sulfur metabolism|Cysteine and methionine metabolism|Sulfur relay system
A0A6B0QR78	E5288_WYG007147	alpha-1,2-Mannosidase OS=Bos mutus OX=72004 GN=E5288_WYG007147 PE=3 SV=1	5	3	3	3	641	73.2	8.12	5.77	118.2	115.1	95.1	110.1	92.1	93	96.3	93.4	99	89.3	93.8	104.6	E5288_WYG007147	102266017	alpha-1,2-Mannosidase	GO:0005975,GO:0016021,GO:0005509,GO:0004571	carbohydrate metabolic process|integral component of membrane|calcium ion binding|mannosyl-oligosaccharide 1,2-alpha-mannosidase activity	bom00510,bom00513,bom04141	N-Glycan biosynthesis|Various types of N-glycan biosynthesis|Protein processing in endoplasmic reticulum
A0A6B0QRD4	E5288_WYG000296	Uncharacterized protein OS=Bos mutus OX=72004 GN=E5288_WYG000296 PE=4 SV=1	5	6	8	5	1411	153.8	5.22	25.43	109.4	110.3	110.9	104.4	124.4	115.8	87.9	83.1	100.4	93.9	86.5	73	E5288_WYG000296	102277502	Uncharacterized protein
A0A6B0QRF9	E5288_WYG000184	Uncharacterized protein OS=Bos mutus OX=72004 GN=E5288_WYG000184 PE=4 SV=1	2	4	4	4	3373	381.6	6.19	7.12	75	73.2	82.2	87.7	62.7	76.1	132.9	121	121.6	114.6	116.8	136.3	E5288_WYG000184	102278086	Uncharacterized protein	GO:0061400,GO:0003700	positive regulation of transcription from RNA polymerase II promoter in response to calcium ion|DNA-binding transcription factor activity
A0A6B0QRG7	E5288_WYG013602	Synaptotagmin OS=Bos mutus OX=72004 GN=E5288_WYG013602 PE=3 SV=1	18	9	10	7	475	53.9	8.75	22.61	122.5	139.8	131.9	118	144.3	131.7	66	75	76.9	71.9	67	55.1	E5288_WYG013602	102267569	Synaptotagmin	GO:0007269,GO:0070161,GO:0042584,GO:0016021,GO:0030672,GO:0005509,GO:0005544	neurotransmitter secretion|anchoring junction|chromaffin granule membrane|integral component of membrane|synaptic vesicle membrane|calcium ion binding|calcium-dependent phospholipid binding	bom04721	Synaptic vesicle cycle
A0A6B0QRG9	E5288_WYG007072	GH18 domain-containing protein OS=Bos mutus OX=72004 GN=E5288_WYG007072 PE=4 SV=1	10	7	12	7	950	104.3	7.21	42.43	90.1	92.4	101	99.2	81	91.5	101	121.5	96.5	105.7	110.8	109.2	E5288_WYG007072	102287844	GH18 domain-containing protein	GO:0005975,GO:0008061	carbohydrate metabolic process|chitin binding
A0A6B0QRH2	E5288_WYG006962	Uncharacterized protein OS=Bos mutus OX=72004 GN=E5288_WYG006962 PE=4 SV=1	3	2	4	2	860	95.6	5.85	7.58	94.2	93	109.5	110.6	86.8	100.9	99.3	106.3	109.8	97.5	98.9	93.4	E5288_WYG006962	102266071	Uncharacterized protein
A0A6B0QRI9	E5288_WYG006364	Uncharacterized protein OS=Bos mutus OX=72004 GN=E5288_WYG006364 PE=4 SV=1	6	6	6	6	1174	136.4	7.36	12.47	91.9	92.8	94.8	147	92.8	88.6	94.7	99.8	95.8	97.7	96.7	107.5	E5288_WYG006364	102265150	Uncharacterized protein	GO:0071203	WASH complex	bom04144	Endocytosis
A0A6B0QRJ4	E5288_WYG009152	Uncharacterized protein OS=Bos mutus OX=72004 GN=E5288_WYG009152 PE=3 SV=1	22	5	5	5	268	29.4	8.91	15.65	105.2	100.7	95.2	107.7	98.6	100.5	96.7	107.6	90.3	96.8	98.3	102.4	E5288_WYG009152	102270107	Uncharacterized protein	GO:0008033	tRNA processing	bom03008	Ribosome biogenesis in eukaryotes
A0A6B0QRJ8	E5288_WYG007204	Glutathione transferase OS=Bos mutus OX=72004 GN=E5288_WYG007204 PE=3 SV=1	70	20	62	7	218	25.7	7.49	159.46	65.5	70.7	108.6	103.8	67.8	58.3	77.1	195.4	92.6	98.1	164	98.1	E5288_WYG007204	102283655	Glutathione transferase	GO:0006749,GO:0004364,GO:0042802	glutathione metabolic process|glutathione transferase activity|identical protein binding	bom00480,bom00980,bom00982,bom00983,bom05200,bom05204,bom05207,bom05208,bom05225,bom05418,bom01524	Glutathione metabolism|Metabolism of xenobiotics by cytochrome P450|Drug metabolism - cytochrome P450|Drug metabolism - other enzymes|Pathways in cancer|Chemical carcinogenesis - DNA adducts|Chemical carcinogenesis - receptor activation|Chemical carcinogenesis - reactive oxygen species|Hepatocellular carcinoma|Fluid shear stress and atherosclerosis|Platinum drug resistance
A0A6B0QRK8	E5288_WYG000483	Fibronectin OS=Bos mutus OX=72004 GN=E5288_WYG000483 PE=4 SV=1	28	53	80	53	2478	272	5.54	254.05	101.5	106.7	118.3	114.3	124.3	114.1	110.1	61.9	97.3	95.4	78.9	77.3	E5288_WYG000483	102280180	Fibronectin	GO:0006953,GO:0007155,GO:0008360,GO:0005576,GO:0008201	acute-phase response|cell adhesion|regulation of cell shape|extracellular region|heparin binding	bom04151,bom04512,bom04510,bom04810,bom05200,bom05205,bom05222,bom05165,bom05135,bom05100,bom05146,bom04933	PI3K-Akt signaling pathway|ECM-receptor interaction|Focal adhesion|Regulation of actin cytoskeleton|Pathways in cancer|Proteoglycans in cancer|Small cell lung cancer|Human papillomavirus infection|Yersinia infection|Bacterial invasion of epithelial cells|Amoebiasis|AGE-RAGE signaling pathway in diabetic complications
A0A6B0QRL2	E5288_WYG000468	Signal transducer and activator of transcription OS=Bos mutus OX=72004 GN=E5288_WYG000468 PE=3 SV=1	44	29	52	29	749	87	6.13	173.94	104.6	109.8	105.5	106.2	103.7	103.2	87.9	101.7	94.6	93.8	99.8	89.4	E5288_WYG000468	102283508	Signal transducer and activator of transcription	GO:0007165,GO:0005737,GO:0005634,GO:0003677,GO:0003700	signal transduction|cytoplasm|nucleus|DNA binding|DNA-binding transcription factor activity	bom04630,bom04217,bom04620,bom04621,bom04625,bom04658,bom04659,bom04062,bom04917,bom04935,bom04919,bom04380,bom05200,bom05235,bom05212,bom05161,bom05160,bom05171,bom05164,bom05162,bom05168,bom05167,bom05169,bom05165,bom05152,bom05145,bom05140,bom05321,bom04933	JAK-STAT signaling pathway|Necroptosis|Toll-like receptor signaling pathway|NOD-like receptor signaling pathway|C-type lectin receptor signaling pathway|Th1 and Th2 cell differentiation|Th17 cell differentiation|Chemokine signaling pathway|Prolactin signaling pathway|Growth hormone synthesis, secretion and action|Thyroid hormone signaling pathway|Osteoclast differentiation|Pathways in cancer|PD-L…
A0A6B0QRL6	E5288_WYG000599	Insulin-like growth factor-binding protein 2 OS=Bos mutus OX=72004 GN=E5288_WYG000599 PE=4 SV=1	12	3	3	3	295	32.3	7.59	3.57	113.3	120.6	102.1	114.3	100.6	142.4	78.1	79.5	91.7	86.4	88.9	82.1	E5288_WYG000599	102285972	Insulin-like growth factor-binding protein 2	GO:0040008,GO:0005576,GO:0005520	regulation of growth|extracellular region|insulin-like growth factor binding
A0A6B0QRL7	E5288_WYG006905	Glutathione transferase OS=Bos mutus OX=72004 GN=E5288_WYG006905 PE=3 SV=1	83	21	109	4	218	25.6	7.39	261.34	103.5	103.1	102	101	101.8	97.8	83.2	120.8	91.9	90.9	114	90.1	E5288_WYG006905	102282708	Glutathione transferase	GO:0006749,GO:0004364	glutathione metabolic process|glutathione transferase activity	bom00480,bom00980,bom00982,bom00983,bom05200,bom05204,bom05207,bom05208,bom05225,bom05418,bom01524	Glutathione metabolism|Metabolism of xenobiotics by cytochrome P450|Drug metabolism - cytochrome P450|Drug metabolism - other enzymes|Pathways in cancer|Chemical carcinogenesis - DNA adducts|Chemical carcinogenesis - receptor activation|Chemical carcinogenesis - reactive oxygen species|Hepatocellular carcinoma|Fluid shear stress and atherosclerosis|Platinum drug resistance
A0A6B0QRM6	E5288_WYG007189	Proteasome subunit alpha type-5 OS=Bos mutus OX=72004 GN=E5288_WYG007189 PE=3 SV=1	19	24	53	15	1510	165.2	6.9	187.06	90.3	85.7	103.3	96.2	61.9	91.6	108.2	125.7	92.7	102	117.1	125.3	E5288_WYG007189	102287024	Proteasome subunit alpha type-5	GO:0043161,GO:0005737,GO:0016021,GO:0005634,GO:0019773	proteasome-mediated ubiquitin-dependent protein catabolic process|cytoplasm|integral component of membrane|nucleus|proteasome core complex, alpha-subunit complex	bom04142,bom04979,bom04722	Lysosome|Cholesterol metabolism|Neurotrophin signaling pathway
A0A6B0QRM7	E5288_WYG000694	Arp2/3 complex 34 kDa subunit OS=Bos mutus OX=72004 GN=E5288_WYG000694 PE=3 SV=1	64	21	68	21	312	35.6	7.15	156.07	96.9	96.1	109.7	108.4	111.8	99.5	100.1	89.6	101.5	98.3	96.3	91.7	E5288_WYG000694	102270071	Arp2/3 complex 34 kDa subunit	GO:0030041,GO:0034314,GO:0030833,GO:0005885,GO:0005737,GO:0043005,GO:0045202,GO:0003779	actin filament polymerization|Arp2/3 complex-mediated actin nucleation|regulation of actin filament polymerization|Arp2/3 protein complex|cytoplasm|neuron projection|synapse|actin binding	bom04144,bom04530,bom04810,bom04666,bom05132,bom05135,bom05100	Endocytosis|Tight junction|Regulation of actin cytoskeleton|Fc gamma R-mediated phagocytosis|Salmonella infection|Yersinia infection|Bacterial invasion of epithelial cells
A0A6B0QRN1	E5288_WYG000342	SF3b1 domain-containing protein OS=Bos mutus OX=72004 GN=E5288_WYG000342 PE=3 SV=1	44	49	74	49	1372	153.4	7.42	213.55	109.6	108.9	103.9	107.8	103.2	101.6	96.8	96.7	91.3	93.3	95.5	91.2	E5288_WYG000342	102281418	SF3b1 domain-containing protein	GO:0000245,GO:0005681,GO:0003729	spliceosomal complex assembly|spliceosomal complex|mRNA binding	bom03040	Spliceosome
A0A6B0QRN8	E5288_WYG009034	Uncharacterized protein OS=Bos mutus OX=72004 GN=E5288_WYG009034 PE=3 SV=1	12	6	6	5	619	70.3	6.77	10.85	89.2	115.5	92.3	105.8	109	104.6	92.1	97.2	102.7	97	91.5	103.3	E5288_WYG009034	102275641	Uncharacterized protein	GO:0005923,GO:0005886	bicellular tight junction|plasma membrane
A0A6B0QRP5	E5288_WYG006135	Ras-related protein Rap-2 OS=Bos mutus OX=72004 GN=E5288_WYG006135 PE=3 SV=1	32	8	17	5	312	35	5.67	57.67	98.9	114.5	99.8	105.3	114.5	102.3	87.2	105.8	88	85	103.2	95.5	E5288_WYG006135	102266752	Ras-related protein Rap-2	GO:0031954,GO:0032486,GO:0055038,GO:0003925,GO:0005525	positive regulation of protein autophosphorylation|Rap protein signal transduction|recycling endosome membrane|G protein activity|GTP binding
A0A6B0QRR5	E5288_WYG006215	Uncharacterized protein OS=Bos mutus OX=72004 GN=E5288_WYG006215 PE=3 SV=1	9	7	8	4	907	96.9	8.06	22.92	114.3	115.1	107.5	110.8	146.5	119.2	78.7	83	80.5	82.7	78.3	83.6	E5288_WYG006215	102268831	Uncharacterized protein	GO:0005634,GO:0051287,GO:0016616,GO:0003714	nucleus|NAD binding|oxidoreductase activity, acting on the CH-OH group of donors, NAD or NADP as acceptor|transcription corepressor activity	bom04310,bom04330,bom05200,bom05220	Wnt signaling pathway|Notch signaling pathway|Pathways in cancer|Chronic myeloid leukemia
A0A6B0QRR6	E5288_WYG006887	Collectin-12 OS=Bos mutus OX=72004 GN=E5288_WYG006887 PE=4 SV=1	9	6	7	6	782	86	6.34	15.52	114	125.7	105.5	119.3	131.1	112.1	74.9	82.9	90.7	83.2	81.1	79.5	E5288_WYG006887	102285261	Collectin-12	GO:0005581,GO:0016021,GO:0030246	collagen trimer|integral component of membrane|carbohydrate binding	bom04145	Phagosome
A0A6B0QRR9	E5288_WYG008911	Histone H2A OS=Bos mutus OX=72004 GN=E5288_WYG008911 PE=3 SV=1	29	5	46	3	136	14.5	10.48	82.3	131.7	148.8	115.2	120.4	129.4	113.4	63.8	65.7	91.4	76	79.1	65.1	E5288_WYG008911	102267674	Histone H2A	GO:0000786,GO:0005634,GO:0003677,GO:0046982,GO:0030527	nucleosome|nucleus|DNA binding|protein heterodimerization activity|structural constituent of chromatin	bom04217,bom04613,bom05322,bom05034	Necroptosis|Neutrophil extracellular trap formation|Systemic lupus erythematosus|Alcoholism
A0A6B0QRS4	E5288_WYG000274	Ubiquitin-like domain-containing protein OS=Bos mutus OX=72004 GN=E5288_WYG000274 PE=3 SV=1	9	3	5	3	316	35.2	8.54	13.26	82.5	86.7	86.4	89.5	69.6	75	99.8	126	100	112.2	122.5	149.6	E5288_WYG000274	102275831	Ubiquitin-like domain-containing protein			bom03013,bom05418	Nucleocytoplasmic transport|Fluid shear stress and atherosclerosis
A0A6B0QRS7	E5288_WYG008967	Hexokinase OS=Bos mutus OX=72004 GN=E5288_WYG008967 PE=3 SV=1	7	5	5	5	1320	146.3	6.3	15.3	113.2	124.4	104.1	111.8	115.3	104.2	88.6	89.1	96.1	91.9	77.8	83.4	E5288_WYG008967	102278247	Hexokinase	GO:0001678,GO:0006260,GO:0006096,GO:0019318,GO:0032024,GO:0005829,GO:0005741,GO:0005524,GO:0005509,GO:0003677,GO:0004340,GO:0005536	cellular glucose homeostasis|DNA replication|glycolytic process|hexose metabolic process|positive regulation of insulin secretion|cytosol|mitochondrial outer membrane|ATP binding|calcium ion binding|DNA binding|glucokinase activity|glucose binding	bom03030,bom03410,bom03420,bom03430,bom03440	DNA replication|Base excision repair|Nucleotide excision repair|Mismatch repair|Homologous recombination
A0A6B0QRT9	E5288_WYG006299	USP domain-containing protein OS=Bos mutus OX=72004 GN=E5288_WYG006299 PE=4 SV=1	2	2	2	2	1233	139.7	5.62	4.84	126.3	109.4	105.5	95.7	116.1	92.5	84.2	103	88.3	84.6	91.7	102.8	E5288_WYG006299	102265136	USP domain-containing protein	GO:0016579,GO:0006511,GO:0004843	protein deubiquitination|ubiquitin-dependent protein catabolic process|cysteine-type deubiquitinase activity
A0A6B0QRU3	E5288_WYG007175	Non-specific serine/threonine protein kinase OS=Bos mutus OX=72004 GN=E5288_WYG007175 PE=3 SV=1	29	43	68	16	1868	216.7	5.85	228.14	104.1	102.7	102.7	100.3	100.1	104.1	103.5	95.2	101.5	96	95.7	94	E5288_WYG007175	102284712	Non-specific serine/threonine protein kinase	GO:0016579,GO:0006468,GO:0007266,GO:0006511,GO:0005737,GO:0005856,GO:0005886,GO:0000502,GO:0005524,GO:0004843,GO:0004674,GO:0031267	protein deubiquitination|protein phosphorylation|Rho protein signal transduction|ubiquitin-dependent protein catabolic process|cytoplasm|cytoskeleton|plasma membrane|proteasome complex|ATP binding|cysteine-type deubiquitinase activity|protein serine/threonine kinase activity|small GTPase binding	bom04350,bom04071,bom04024,bom04022,bom04510,bom04530,bom04810,bom04611,bom04670,bom04062,bom04921,bom04270,bom04360,bom05200,bom05206,bom05205,bom05163,bom05135	TGF-beta signaling pathway|Sphingolipid signaling pathway|cAMP signaling pathway|cGMP-PKG signaling pathway|Focal adhesion|Tight junction|Regulation of actin cytoskeleton|Platelet activation|Leukocyte transendothelial migration|Chemokine signaling pathway|Oxytocin signaling pathway|Vascular smooth muscle contraction|Axon guidance|Pathways in cancer|MicroRNAs in cancer|Proteoglycans in cancer|Huma…
A0A6B0QRW1	E5288_WYG000390	Microtubule-associated protein OS=Bos mutus OX=72004 GN=E5288_WYG000390 PE=4 SV=1	3	5	6	5	1810	196.1	4.86	15.23	128.9	121.5	104.5	105.6	137.6	112.8	79.9	93.4	80.3	75.8	88.8	70.8	E5288_WYG000390	102264533	Microtubule-associated protein	GO:0021954,GO:0001578,GO:0005737,GO:0005874,GO:0015631	central nervous system neuron development|microtubule bundle formation|cytoplasm|microtubule|tubulin binding
A0A6B0QRW4	EIF2C3	Protein argonaute-3 OS=Bos mutus OX=72004 GN=EIF2C3 PE=3 SV=1	28	38	56	8	2684	303	9.14	165.6	109.4	115.7	109.6	101	119.7	112.8	84.9	97	86.8	88.5	88.3	86.3	EIF2C3	102274366	Protein argonaute-3	GO:0035278,GO:0072091,GO:0000932,GO:0016442,GO:0035198	miRNA-mediated gene silencing by inhibition of translation|regulation of stem cell proliferation|P-body|RISC complex|miRNA binding
A0A6B0QS00	E5288_WYG000375	Protein archease OS=Bos mutus OX=72004 GN=E5288_WYG000375 PE=3 SV=1	18	3	3	3	160	18.6	4.55	9.24	109.3	102	92.1	103	97.2	104.7	102.3	106.7	95.6	92.7	98.8	95.7	E5288_WYG000375	102268004	Protein archease	GO:0008033,GO:0046872	tRNA processing|metal ion binding
A0A6B0QS14	E5288_WYG000244	Uncharacterized protein OS=Bos mutus OX=72004 GN=E5288_WYG000244 PE=4 SV=1	35	5	9	3	167	19.1	8.37	20.15	101.9	118.8	107.1	108.7	109.3	105.1	96	87.1	94.9	90.7	86.2	94.1	E5288_WYG000244	102284545	Uncharacterized protein	GO:0006470,GO:0005769,GO:0004725,GO:0008138	protein dephosphorylation|early endosome|protein tyrosine phosphatase activity|protein tyrosine/serine/threonine phosphatase activity
A0A6B0QS44	E5288_WYG000567	Uncharacterized protein OS=Bos mutus OX=72004 GN=E5288_WYG000567 PE=3 SV=1	6	8	33	3	1183	128.8	6.76	64.62	118.1	123.7	114.7	104.2	146.1	125	75	90	78.1	69.4	80.3	75.2	E5288_WYG000567	102281774	Uncharacterized protein	GO:0006470,GO:0070161,GO:0016021,GO:0030141,GO:0045202,GO:0030658,GO:0051287,GO:0016620,GO:0004725	protein dephosphorylation|anchoring junction|integral component of membrane|secretory granule|synapse|transport vesicle membrane|NAD binding|oxidoreductase activity, acting on the aldehyde or oxo group of donors, NAD or NADP as acceptor|protein tyrosine phosphatase activity	bom04940	Type I diabetes mellitus
A0A6B0QS49	NUBP1	Cytosolic Fe-S cluster assembly factor NUBP1 OS=Bos mutus OX=72004 GN=NUBP1 PE=3 SV=1	23	6	9	6	320	34.2	5.31	30.24	106.6	101.3	84.7	88.8	100.9	106.8	106.3	102.3	93.6	97.3	101.6	109.7	NUBP1	102284747	Cytosolic Fe-S cluster assembly factor NUBP1	GO:0016226,GO:0042995,GO:0005737,GO:0051539,GO:0005524,GO:0140663,GO:0046872	iron-sulfur cluster assembly|cell projection|cytoplasm|4 iron, 4 sulfur cluster binding|ATP binding|ATP-dependent FeS chaperone activity|metal ion binding
A0A6B0QS53	E5288_WYG006948	WRNPLPNID domain-containing protein OS=Bos mutus OX=72004 GN=E5288_WYG006948 PE=4 SV=1	19	13	16	13	929	103.3	4.82	34.81	102.2	106.8	99	103	120.4	94.5	104.6	90.1	94.6	91.5	88.6	104.7	E5288_WYG006948	102281588	WRNPLPNID domain-containing protein	GO:0007165,GO:0030289,GO:0019888	signal transduction|protein phosphatase 4 complex|protein phosphatase regulator activity
A0A6B0QS54	E5288_WYG000311	Serine/threonine-protein kinase 11-interacting protein OS=Bos mutus OX=72004 GN=E5288_WYG000311 PE=3 SV=1	2	2	2	2	1068	117.6	5.35	5.54	147.3	187.1	81.2	74.9	65.7	71.3	86.4	100.8	92.5	88.6	99.9	104.2	E5288_WYG000311	102284943	Serine/threonine-protein kinase 11-interacting protein	GO:0005737	cytoplasm
A0A6B0QS61	E5288_WYG000168	Phenylalanine--tRNA ligase beta subunit OS=Bos mutus OX=72004 GN=E5288_WYG000168 PE=3 SV=1	36	20	27	20	585	65.9	7.42	80.65	114.3	109.7	96.7	98.5	116.7	101.9	94.9	98.2	88.1	91.3	96	93.7	E5288_WYG000168	102286230	Phenylalanine--tRNA ligase beta subunit	GO:0006432,GO:0005737,GO:0005524,GO:0000287,GO:0004826,GO:0003723	phenylalanyl-tRNA aminoacylation|cytoplasm|ATP binding|magnesium ion binding|phenylalanine-tRNA ligase activity|RNA binding	bom00970	Aminoacyl-tRNA biosynthesis
A0A6B0QS62	E5288_WYG008883	Phosphomannomutase OS=Bos mutus OX=72004 GN=E5288_WYG008883 PE=3 SV=1	28	10	20	10	269	30.2	7.55	58.75	95.3	96.8	99.4	102	97.4	92	120.2	98.4	86.8	94.9	92	124.8	E5288_WYG008883	102264421	Phosphomannomutase	GO:0009298,GO:0005737,GO:0004615	GDP-mannose biosynthetic process|cytoplasm|phosphomannomutase activity	bom00051,bom00520	Fructose and mannose metabolism|Amino sugar and nucleotide sugar metabolism
A0A6B0QS69	E5288_WYG007131	Tyrosine-protein phosphatase non-receptor type OS=Bos mutus OX=72004 GN=E5288_WYG007131 PE=3 SV=1	4	3	3	3	451	52.3	9.07	2.96	101.4	102.2	93.8	95.9	92	74.9	100.8	111.3	112.2	101.9	99.4	114.3	E5288_WYG007131	102281612	Tyrosine-protein phosphatase non-receptor type	GO:0035335,GO:0005783,GO:0016021,GO:0004725	peptidyl-tyrosine dephosphorylation|endoplasmic reticulum|integral component of membrane|protein tyrosine phosphatase activity	bom04630	JAK-STAT signaling pathway
A0A6B0QS76	E5288_WYG008877	Uncharacterized protein OS=Bos mutus OX=72004 GN=E5288_WYG008877 PE=3 SV=1	26	4	9	4	133	14.6	9.31	23.25	120.4	188.3	133.1	143.1	216.4	134.2	48.8	40.3	44.5	42.7	40.2	48.1	E5288_WYG008877	102275352	Uncharacterized protein	GO:0005576,GO:0005179	extracellular region|hormone activity	bom04024,bom04080,bom04923,bom04920,bom05034	cAMP signaling pathway|Neuroactive ligand-receptor interaction|Regulation of lipolysis in adipocytes|Adipocytokine signaling pathway|Alcoholism
A0A6B0QS78	E5288_WYG007184	Uncharacterized protein OS=Bos mutus OX=72004 GN=E5288_WYG007184 PE=3 SV=1	4	2	2	2	439	47.3	7.84	4.18	210.1	70.3	154	158.8	65.4	166.4	39.3	71.5	53.9	37.1	62	111.2	E5288_WYG007184	102278700	Uncharacterized protein	GO:0016021,GO:0005886,GO:0015204	integral component of membrane|plasma membrane|urea transmembrane transporter activity
A0A6B0QS83	E5288_WYG009139	SH3_10 domain-containing protein OS=Bos mutus OX=72004 GN=E5288_WYG009139 PE=4 SV=1	50	75	95	75	1763	203.1	5.55	271.52	105.8	96.8	81.6	90.2	106.3	99.9	117.8	94.8	99.7	105.9	101.5	99.7	E5288_WYG009139	102275754	SH3_10 domain-containing protein	GO:0045104,GO:0005737,GO:0005856	intermediate filament cytoskeleton organization|cytoplasm|cytoskeleton
A0A6B0QSA6	E5288_WYG009041	Peptidyl-prolyl cis-trans isomerase OS=Bos mutus OX=72004 GN=E5288_WYG009041 PE=3 SV=1	83	16	100	5	164	17.9	8.16	241.73	119.2	108.4	106.2	111.5	112.8	115.6	82.9	87	90.2	92.5	90.6	83.1	E5288_WYG009041	102281186	Peptidyl-prolyl cis-trans isomerase	GO:0006457,GO:0000413,GO:0003755	protein folding|protein peptidyl-prolyl isomerization|peptidyl-prolyl cis-trans isomerase activity	bom03250,bom04217	Viral life cycle - HIV-1|Necroptosis
A0A6B0QSB3	E5288_WYG013592	RRM domain-containing protein OS=Bos mutus OX=72004 GN=E5288_WYG013592 PE=4 SV=1	30	5	14	4	164	19.3	11.55	36.49	113.8	114.7	109.3	117.9	114.9	113.5	84.7	87.5	84.2	88.7	88	82.8	E5288_WYG013592	102272817	RRM domain-containing protein	GO:0003723	RNA binding	bom03040,bom05168,bom05014	Spliceosome|Herpes simplex virus 1 infection|Amyotrophic lateral sclerosis
A0A6B0QSB9	E5288_WYG013572	Uncharacterized protein OS=Bos mutus OX=72004 GN=E5288_WYG013572 PE=4 SV=1	22	3	4	3	146	15.4	9.7	11.23	110.5	111.9	102.8	113.1	129.9	108.1	89.4	90.4	82.5	80.6	93.4	87.5	E5288_WYG013572	102285277	Uncharacterized protein	GO:0006396	RNA processing	bom03040	Spliceosome
A0A6B0QSE6	E5288_WYG013760	Uncharacterized protein OS=Bos mutus OX=72004 GN=E5288_WYG013760 PE=3 SV=1	7	5	7	4	1057	119.1	9.29	25.58	105.8	114.9	99	102.9	118.9	98.6	103.4	70.5	110.8	97.5	88.2	89.3	E5288_WYG013760	102281507	Uncharacterized protein	GO:0006468,GO:0050909,GO:0016021,GO:0031090,GO:0005524,GO:0004930,GO:0003676,GO:0004672	protein phosphorylation|sensory perception of taste|integral component of membrane|organelle membrane|ATP binding|G protein-coupled receptor activity|nucleic acid binding|protein kinase activity
A0A6B0QSF1	E5288_WYG009207	Uncharacterized protein OS=Bos mutus OX=72004 GN=E5288_WYG009207 PE=4 SV=1	46	12	21	12	351	37.8	5.57	60.4	78.5	78.4	95.3	89.4	68	81.3	120.9	120.8	104.6	105.7	115.2	141.8	E5288_WYG009207	102266314	Uncharacterized protein	GO:0016791	phosphatase activity	bom00630	Glyoxylate and dicarboxylate metabolism
A0A6B0QSF2	E5288_WYG007036	Olfactomedin-like domain-containing protein OS=Bos mutus OX=72004 GN=E5288_WYG007036 PE=3 SV=1	50	21	55	21	405	45.7	6.8	180.36	111.5	128.3	93.1	111.6	183.7	124.4	58.7	86.4	83.9	81.1	83.6	53.7	E5288_WYG007036	102267345	Olfactomedin-like domain-containing protein	GO:0005576	extracellular region
A0A6B0QSF5	E5288_WYG006331	Nucleolar GTP-binding protein 2 OS=Bos mutus OX=72004 GN=E5288_WYG006331 PE=3 SV=1	7	4	4	4	734	83.7	9.39	3.15	107.9	113.4	97	104.3	105.2	106.1	82.7	109.7	89.2	99.8	92.9	91.9	E5288_WYG006331	102270089	Nucleolar GTP-binding protein 2	GO:0005730,GO:0005525	nucleolus|GTP binding	bom03008	Ribosome biogenesis in eukaryotes
A0A6B0QSG5	E5288_WYG013709	Uncharacterized protein OS=Bos mutus OX=72004 GN=E5288_WYG013709 PE=4 SV=1	2	3	3	3	1924	207.4	5.48	6.17	90.1	84.4	75.7	83.9	118.7	84.9	97	118.4	118.1	104.8	124	99.9	E5288_WYG013709	102266058	Uncharacterized protein	GO:0016021,GO:0005044	integral component of membrane|scavenger receptor activity
A0A6B0QSI0	E5288_WYG013802	Uncharacterized protein OS=Bos mutus OX=72004 GN=E5288_WYG013802 PE=3 SV=1	45	54	127	3	1584	176.1	6.42	392.18	89.8	120	93.4	99.4	92.9	87.4	100.8	77.1	140.8	131.7	79.7	87	E5288_WYG013802	102268348	Uncharacterized protein	GO:0005615,GO:0004867	extracellular space|serine-type endopeptidase inhibitor activity	bom04610	Complement and coagulation cascades
A0A6B0QSJ0	E5288_WYG009056	Uncharacterized protein OS=Bos mutus OX=72004 GN=E5288_WYG009056 PE=4 SV=1	46	26	52	26	785	86.4	5.38	194.15	76.9	70.3	98.9	89.5	49.1	79.8	92.7	158	94	98.5	149.2	143.1	E5288_WYG009056	102286327	Uncharacterized protein	GO:0019752,GO:0016830,GO:0030170	carboxylic acid metabolic process|carbon-carbon lyase activity|pyridoxal phosphate binding
A0A6B0QSK1	E5288_WYG006894	Adenosylhomocysteinase OS=Bos mutus OX=72004 GN=E5288_WYG006894 PE=3 SV=1	21	25	39	17	1313	148.9	6.38	113.53	93.8	95.4	97.5	95.7	86.8	94.2	103.3	113.2	100.6	103.6	112.2	103.7	E5288_WYG006894	102280376	Adenosylhomocysteinase	GO:0006730,GO:0004013	one-carbon metabolic process|adenosylhomocysteinase activity
A0A6B0QSK2	E5288_WYG008910	Lipase maturation factor OS=Bos mutus OX=72004 GN=E5288_WYG008910 PE=3 SV=1	7	3	3	3	516	58.8	8.78	7.41	80.7	67	78	86.7	68.6	87.7	104.3	161	114	109.9	121.6	120.5	E5288_WYG008910	102277720	Lipase maturation factor	GO:0051604,GO:0005789,GO:0016021	protein maturation|endoplasmic reticulum membrane|integral component of membrane
A0A6B0QSK4	E5288_WYG013701	C2 domain-containing protein OS=Bos mutus OX=72004 GN=E5288_WYG013701 PE=4 SV=1	11	9	12	9	1052	115.8	5.91	30.09	107.4	102.3	107.1	108.2	102	102.1	92.1	96.9	101.6	93.7	94.6	91.9	E5288_WYG013701	102270111	C2 domain-containing protein	GO:0005544	calcium-dependent phospholipid binding
A0A6B0QSL0	E5288_WYG009026	RING-type E3 ubiquitin transferase OS=Bos mutus OX=72004 GN=E5288_WYG009026 PE=4 SV=1	37	12	17	12	303	34.9	5.87	48.26	93.1	100.3	95.4	94.1	107.8	82.4	104.1	110.3	100.2	95.8	108.2	108.2	E5288_WYG009026	102265463	RING-type E3 ubiquitin transferase	GO:0000209,GO:0061630	protein polyubiquitination|ubiquitin protein ligase activity	bom04141,bom04120	Protein processing in endoplasmic reticulum|Ubiquitin mediated proteolysis
A0A6B0QSL6	E5288_WYG009209	Uncharacterized protein OS=Bos mutus OX=72004 GN=E5288_WYG009209 PE=4 SV=1	6	3	4	3	500	57.4	7.69	7.76	84.6	113.4	105.3	110.6	113.3	100.8	79.9	105.4	111.4	95.7	102.4	77	E5288_WYG009209	102273042	Uncharacterized protein	GO:0071360,GO:0071357,GO:0050688,GO:0009615,GO:0005737	cellular response to exogenous dsRNA|cellular response to type I interferon|regulation of defense response to virus|response to virus|cytoplasm	bom05160	Hepatitis C
A0A6B0QSM1	EIF3D	Eukaryotic translation initiation factor 3 subunit D OS=Bos mutus OX=72004 GN=EIF3D PE=3 SV=1	39	17	38	17	588	67.8	6.7	134.06	96.8	102.1	97.8	101.1	96.5	97.8	101.2	107.3	96.8	97.4	102.2	103	EIF3D	102281853	Eukaryotic translation initiation factor 3 subunit D	GO:0002191,GO:0001732,GO:0016282,GO:0033290,GO:0005852,GO:0098808,GO:0003743	cap-dependent translational initiation|formation of cytoplasmic translation initiation complex|eukaryotic 43S preinitiation complex|eukaryotic 48S preinitiation complex|eukaryotic translation initiation factor 3 complex|mRNA cap binding|translation initiation factor activity
A0A6B0QSM6	E5288_WYG008937	Uncharacterized protein OS=Bos mutus OX=72004 GN=E5288_WYG008937 PE=3 SV=1	16	7	8	4	395	46	9.54	19.09	117.7	109.9	111.1	118.1	119.3	111.7	80.3	94.8	79	83.3	97.3	77.5	E5288_WYG008937	102268374	Uncharacterized protein	GO:0006376,GO:0005685,GO:0003729	mRNA splice site selection|U1 snRNP|mRNA binding
A0A6B0QSM7	E5288_WYG006988	Uncharacterized protein OS=Bos mutus OX=72004 GN=E5288_WYG006988 PE=3 SV=1	49	21	35	21	477	53.3	7.74	98.5	94.7	104.4	91	88.3	106.7	96.9	117.6	102.2	97.4	105.7	100	95	E5288_WYG006988	102268125	Uncharacterized protein	GO:0055085,GO:0016021,GO:0005743,GO:0005509	transmembrane transport|integral component of membrane|mitochondrial inner membrane|calcium ion binding
A0A6B0QSN1	E5288_WYG000177	Uncharacterized protein OS=Bos mutus OX=72004 GN=E5288_WYG000177 PE=4 SV=1	6	4	4	4	840	92.7	5.9	9.42	94.6	84.1	80.8	96.9	50.6	75.8	109.7	116	130.3	104	116.1	141.2	E5288_WYG000177	102276471	Uncharacterized protein	GO:0006887,GO:0006886,GO:0016021,GO:0031267	exocytosis|intracellular protein transport|integral component of membrane|small GTPase binding
A0A6B0QSP4	E5288_WYG013561	Phospholipase B-like OS=Bos mutus OX=72004 GN=E5288_WYG013561 PE=3 SV=1	15	8	10	8	577	66.5	8.79	30.85	107.3	125.3	96.7	124.5	148.8	99.5	105.4	68	88.7	87.6	64.7	83.5	E5288_WYG013561	102287931	Phospholipase B-like	GO:0016042,GO:0004620	lipid catabolic process|phospholipase activity
A0A6B0QSP7	E5288_WYG012702	mRNA export factor GLE1 OS=Bos mutus OX=72004 GN=E5288_WYG012702 PE=3 SV=1	57	176	390	3	3176	365	5.67	1301.61	108.1	115.7	104.2	111.5	134.4	112.7	79.8	90.6	86.7	86.5	88.2	81.5	E5288_WYG012702	102271108	mRNA export factor GLE1	GO:0051693,GO:0016973,GO:0015031,GO:0005938,GO:0005856,GO:0005643,GO:0003779,GO:0005509,GO:0005516	actin filament capping|poly(A)+ mRNA export from nucleus|protein transport|cell cortex|cytoskeleton|nuclear pore|actin binding|calcium ion binding|calmodulin binding	bom04210	Apoptosis
A0A6B0QSR3	E5288_WYG013806	MFS domain-containing protein OS=Bos mutus OX=72004 GN=E5288_WYG013806 PE=3 SV=1	3	2	4	2	603	66.5	6.9	8.52	49.3	45.7	51	49.7	39.4	45.9	199.5	123.9	144.8	148.9	102.1	199.8	E5288_WYG013806	102283976	MFS domain-containing protein	GO:0016021,GO:0022857	integral component of membrane|transmembrane transporter activity	bom04142	Lysosome
A0A6B0QSS6	E5288_WYG007099	Fcf2 domain-containing protein OS=Bos mutus OX=72004 GN=E5288_WYG007099 PE=4 SV=1	11	9	13	9	1113	125.9	7.96	45.31	86.1	81.6	109.6	100.5	66.4	90.7	116	106.8	109.4	112	106.6	114.3	E5288_WYG007099	102266171	Fcf2 domain-containing protein	GO:0005634	nucleus
A0A6B0QST8	E5288_WYG013601	N-acylneuraminate cytidylyltransferase OS=Bos mutus OX=72004 GN=E5288_WYG013601 PE=3 SV=1	45	21	34	21	434	48.4	8	96.94	91	96.8	94.8	92.2	99.4	95.2	104.6	113.3	99.7	101.2	103	108.9	E5288_WYG013601	102265983	N-acylneuraminate cytidylyltransferase	GO:0006054,GO:0008781	N-acetylneuraminate metabolic process|N-acylneuraminate cytidylyltransferase activity	bom00520	Amino sugar and nucleotide sugar metabolism
A0A6B0QSU7	E5288_WYG013805	Dynein axonemal intermediate chain 7 OS=Bos mutus OX=72004 GN=E5288_WYG013805 PE=3 SV=1	7	8	13	4	1309	149	7.14	42.48	112.3	112.8	105.1	108.9	120.8	110.9	79.9	98.6	86.7	86.7	102.6	74.7	E5288_WYG013805	102287261	Dynein axonemal intermediate chain 7	GO:0005525,GO:0003924	GTP binding|GTPase activity
A0A6B0QSV1	E5288_WYG008995	3-phosphoinositide-dependent protein kinase 1 OS=Bos mutus OX=72004 GN=E5288_WYG008995 PE=3 SV=1	12	12	16	12	1096	120.3	6.8	39.08	99.8	96.1	109.2	106	78.3	98.6	102.4	109.4	93	94.8	108.5	103.9	E5288_WYG008995	102264327	3-phosphoinositide-dependent protein kinase 1	GO:0005975,GO:0006044,GO:0019262,GO:0006468,GO:0005524,GO:0047419,GO:0008448,GO:0004674	carbohydrate metabolic process|N-acetylglucosamine metabolic process|N-acetylneuraminate catabolic process|protein phosphorylation|ATP binding|N-acetylgalactosamine-6-phosphate deacetylase activity|N-acetylglucosamine-6-phosphate deacetylase activity|protein serine/threonine kinase activity	bom04068,bom04071,bom04151,bom04152,bom04150,bom04140,bom04210,bom04510,bom04660,bom04664,bom04910,bom03320,bom04919,bom04960,bom04722,bom04360,bom05205,bom05208,bom05231,bom05215,bom05213,bom05223,bom05145,bom05417,bom04931,bom01524	FoxO signaling pathway|Sphingolipid signaling pathway|PI3K-Akt signaling pathway|AMPK signaling pathway|mTOR signaling pathway|Autophagy - animal|Apoptosis|Focal adhesion|T cell receptor signaling pathway|Fc epsilon RI signaling pathway|Insulin signaling pathway|PPAR signaling pathway|Thyroid hormone signaling pathway|Aldosterone-regulated sodium reabsorption|Neurotrophin signaling pathway|Axon g…
A0A6B0QSV4	E5288_WYG013646	Uncharacterized protein OS=Bos mutus OX=72004 GN=E5288_WYG013646 PE=3 SV=1	6	2	2	2	322	35.6	6	5.82	51.8	52.2	50.7	43.8	41.7	45.6	163.2	49.5	156.3	106.9	46.2	392.3	E5288_WYG013646	102277116	Uncharacterized protein	GO:0016021	integral component of membrane
A0A6B0QSW0	E5288_WYG013776	Uncharacterized protein OS=Bos mutus OX=72004 GN=E5288_WYG013776 PE=3 SV=1	9	5	5	5	655	74.5	6.6	13.31	101.7	99.2	105.7	104.7	86.7	104	97.3	105.8	94.5	89.6	104.7	106.1	E5288_WYG013776	102269292	Uncharacterized protein	GO:0007049,GO:0051301,GO:0005737,GO:0005634	cell cycle|cell division|cytoplasm|nucleus
A0A6B0QSW7	E5288_WYG008901	C2H2-type domain-containing protein OS=Bos mutus OX=72004 GN=E5288_WYG008901 PE=4 SV=1	3	3	3	3	890	96.9	8.97	5.82	152.1	180.3	91	94.5	114.8	80.5	61.4	63.8	104.3	84.3	88.8	84.1	E5288_WYG008901	102275653	C2H2-type domain-containing protein	GO:0072344,GO:0061630	rescue of stalled ribosome|ubiquitin protein ligase activity
A0A6B0QSY4	E5288_WYG009215	Uncharacterized protein OS=Bos mutus OX=72004 GN=E5288_WYG009215 PE=3 SV=1	31	25	31	25	926	102	6.71	93.73	91.5	100.7	100.9	99.1	99	94	100.8	106.4	97.5	100.2	100.4	109.6	E5288_WYG009215	102275417	Uncharacterized protein	GO:0033512,GO:0047131,GO:0047130	L-lysine catabolic process to acetyl-CoA via saccharopine|saccharopine dehydrogenase (NAD+, L-glutamate-forming) activity|saccharopine dehydrogenase (NADP+, L-lysine-forming) activity	bom00310	Lysine degradation
A0A6B0QSY8	E5288_WYG007209	Uncharacterized protein OS=Bos mutus OX=72004 GN=E5288_WYG007209 PE=4 SV=1	33	34	48	8	1027	115	6.49	151.41	99	100.9	100.2	99.8	92.4	95.3	101	109.7	97.4	100.5	102.4	101.4	E5288_WYG007209	102265309	Uncharacterized protein	GO:0031090,GO:0005525,GO:0003924,GO:0003676	organelle membrane|GTP binding|GTPase activity|nucleic acid binding
A0A6B0QSZ6	E5288_WYG007221	NADH dehydrogenase [ubiquinone] flavoprotein 2, mitochondrial OS=Bos mutus OX=72004 GN=E5288_WYG007221 PE=3 SV=1	22	7	13	7	355	39.1	8.63	39.33	84.8	87	101.6	92.6	73	84.8	120.1	112.2	100.7	113.1	116.4	113.7	E5288_WYG007221	102276453	NADH dehydrogenase [ubiquinone] flavoprotein 2, mitochondrial	GO:0051537,GO:0046872,GO:0016491	2 iron, 2 sulfur cluster binding|metal ion binding|oxidoreductase activity	bom00190,bom04723,bom04714,bom05208,bom05010,bom05012,bom05014,bom05016,bom05020,bom05022,bom05415,bom04932	Oxidative phosphorylation|Retrograde endocannabinoid signaling|Thermogenesis|Chemical carcinogenesis - reactive oxygen species|Alzheimer disease|Parkinson disease|Amyotrophic lateral sclerosis|Huntington disease|Prion disease|Pathways of neurodegeneration - multiple diseases|Diabetic cardiomyopathy|Non-alcoholic fatty liver disease
A0A6B0QT15	E5288_WYG009201	Uncharacterized protein OS=Bos mutus OX=72004 GN=E5288_WYG009201 PE=4 SV=1	3	5	8	3	2429	262.3	6.77	21.05	99.2	113.9	111.4	98.9	72	111.6	90.4	102.1	101.9	89	105.4	104.2	E5288_WYG009201	102280249	Uncharacterized protein	GO:0016021,GO:0005509,GO:0005525,GO:0003924	integral component of membrane|calcium ion binding|GTP binding|GTPase activity
A0A6B0QT25	E5288_WYG008920	Peroxisomal 2,4-dienoyl-CoA reductase [(3E)-enoyl-CoA-producing] OS=Bos mutus OX=72004 GN=E5288_WYG008920 PE=3 SV=1	36	8	14	8	291	30.8	8.6	36.26	53.9	63	62	54.2	52.5	54.2	156.3	165.5	94.6	114.2	158.1	171.4	E5288_WYG008920	102267072	Peroxisomal 2,4-dienoyl-CoA reductase [(3E)-enoyl-CoA-producing]	GO:0009062,GO:0008670	fatty acid catabolic process|2,4-dienoyl-CoA reductase (NADPH) activity	bom04146	Peroxisome
A0A6B0QT26	E5288_WYG007201	mRNA (guanine-N(7))-methyltransferase OS=Bos mutus OX=72004 GN=E5288_WYG007201 PE=3 SV=1	8	6	6	6	693	79.6	6.07	14.69	106.5	105	105.9	106	106.7	109.4	90.7	98.4	87.2	95.9	97.5	90.7	E5288_WYG007201	102280289	mRNA (guanine-N(7))-methyltransferase	GO:0004482,GO:0003723	mRNA (guanine-N7-)-methyltransferase activity|RNA binding	bom03015	mRNA surveillance pathway
A0A6B0QT32	GFM1	Elongation factor G, mitochondrial OS=Bos mutus OX=72004 GN=GFM1 PE=3 SV=1	18	10	13	10	749	82.9	6.7	41.33	94.5	101.4	101.1	95.4	79	93.3	108.9	97.9	108.6	108.8	98.6	112.5	GFM1	102266232	Elongation factor G, mitochondrial	GO:0070125,GO:0005739,GO:0005525,GO:0003924,GO:0003746	mitochondrial translational elongation|mitochondrion|GTP binding|GTPase activity|translation elongation factor activity
A0A6B0QT38	E5288_WYG007212	Uncharacterized protein OS=Bos mutus OX=72004 GN=E5288_WYG007212 PE=3 SV=1	17	13	15	11	958	104.7	10.04	39.99	117.2	112.2	104	107.9	124	115.6	84.6	94.9	80.8	84.6	89.3	84.9	E5288_WYG007212	102278690	Uncharacterized protein	GO:0005634,GO:0003723	nucleus|RNA binding
A0A6B0QT54	E5288_WYG006203	PPM-type phosphatase domain-containing protein OS=Bos mutus OX=72004 GN=E5288_WYG006203 PE=3 SV=1	15	6	7	6	345	39.3	6.01	16.85	96.5	81.1	101.5	93.4	58.3	89.6	93	148.4	80.2	88.4	130.8	138.8	E5288_WYG006203	102269693	PPM-type phosphatase domain-containing protein	GO:0006470,GO:0046872,GO:0004722	protein dephosphorylation|metal ion binding|protein serine/threonine phosphatase activity
A0A6B0QT57	E5288_WYG012826	Methylcrotonoyl-CoA carboxylase OS=Bos mutus OX=72004 GN=E5288_WYG012826 PE=3 SV=1	31	14	26	14	566	61.3	8.03	82.47	80.7	85.4	95.8	83.4	70.1	87.9	110.9	116.6	109.7	118.3	109.8	131.2	E5288_WYG012826	102284465	Methylcrotonoyl-CoA carboxylase	GO:0006552,GO:0016874	leucine catabolic process|ligase activity	bom00280	Valine, leucine and isoleucine degradation
A0A6B0QT61	E5288_WYG013798	Cell cycle control protein 50A OS=Bos mutus OX=72004 GN=E5288_WYG013798 PE=3 SV=1	13	7	12	6	397	44.6	8.82	30.09	82.6	83.7	96	84.5	67.9	79.1	124.9	113.9	105.3	112.7	110.3	139.2	E5288_WYG013798	102278635	Cell cycle control protein 50A	GO:0006123,GO:0015914,GO:0005794,GO:0016021,GO:0005751,GO:0005886,GO:0030658	mitochondrial electron transport, cytochrome c to oxygen|phospholipid transport|Golgi apparatus|integral component of membrane|mitochondrial respiratory chain complex IV|plasma membrane|transport vesicle membrane
A0A6B0QT64	E5288_WYG012913	Cyclin-dependent kinase 7 OS=Bos mutus OX=72004 GN=E5288_WYG012913 PE=3 SV=1	18	4	5	4	363	40.6	7.84	9.53	92.9	93	91.4	93.5	73	87.1	126	103.1	100.2	105.4	112.9	121.6	E5288_WYG012913	102287767	Cyclin-dependent kinase 7	GO:0006468,GO:0070985,GO:0005524,GO:0004693,GO:0008353	protein phosphorylation|transcription factor TFIIK complex|ATP binding|cyclin-dependent protein serine/threonine kinase activity|RNA polymerase II CTD heptapeptide repeat kinase activity	bom03022,bom03420,bom04110	Basal transcription factors|Nucleotide excision repair|Cell cycle
A0A6B0QT81	E5288_WYG007157	Uncharacterized protein OS=Bos mutus OX=72004 GN=E5288_WYG007157 PE=3 SV=1	13	19	29	19	1645	183	8.25	73.57	85.6	90.2	99.2	91	80.3	89.5	103.3	123.8	98.1	105.5	112.7	120.6	E5288_WYG007157	102267282	Uncharacterized protein	GO:0006397,GO:0015031,GO:0008380,GO:0016192,GO:0005681	mRNA processing|protein transport|RNA splicing|vesicle-mediated transport|spliceosomal complex
A0A6B0QT86	E5288_WYG009072	Uncharacterized protein OS=Bos mutus OX=72004 GN=E5288_WYG009072 PE=4 SV=1	12	4	8	4	361	40.9	8.16	24.05	76.3	77.1	96.5	89.9	54.8	77.7	88.7	185.2	96.6	107.6	132.4	117.1	E5288_WYG009072	102275173	Uncharacterized protein
A0A6B0QT87	E5288_WYG013539	Arf-GAP domain-containing protein OS=Bos mutus OX=72004 GN=E5288_WYG013539 PE=4 SV=1	7	2	2	2	484	50.4	6.42	7	105.9	99.5	117.9	101.5	87.9	110.9	98.6	91.8	98	102.8	94.5	90.6	E5288_WYG013539	102277080	Arf-GAP domain-containing protein	GO:0005096,GO:0046872	GTPase activator activity|metal ion binding	bom04144	Endocytosis
A0A6B0QT92	E5288_WYG012735	Kinesin-like protein OS=Bos mutus OX=72004 GN=E5288_WYG012735 PE=3 SV=1	17	11	14	10	744	84	6.37	37.41	107.2	103.3	114.5	111.9	92.9	100.4	89.6	109.1	84.4	85.6	107.1	94.1	E5288_WYG012735	102287160	Kinesin-like protein	GO:0007018,GO:0005874,GO:0005524,GO:0008017,GO:0003777	microtubule-based movement|microtubule|ATP binding|microtubule binding|microtubule motor activity
A0A6B0QTA3	E5288_WYG006921	Zinc transporter OS=Bos mutus OX=72004 GN=E5288_WYG006921 PE=3 SV=1	11	4	5	4	377	42.8	8.32	14.97	76.4	75.3	85.1	84.5	65.9	79.3	123.6	121.5	114.8	122.1	124.6	126.9	E5288_WYG006921	102267638	Zinc transporter	GO:0006882,GO:0005794,GO:0016021,GO:0005385	cellular zinc ion homeostasis|Golgi apparatus|integral component of membrane|zinc ion transmembrane transporter activity
A0A6B0QTB6	E5288_WYG006184	Thioredoxin-disulfide reductase OS=Bos mutus OX=72004 GN=E5288_WYG006184 PE=3 SV=1	25	13	22	12	916	101.4	5.39	78.7	109.1	96.9	98.5	95.7	90.5	110.8	104.1	95.2	101.1	97.4	97.1	103.6	E5288_WYG006184	102266756	Thioredoxin-disulfide reductase	GO:0045454,GO:0050660,GO:0004791	cell redox homeostasis|flavin adenine dinucleotide binding|thioredoxin-disulfide reductase activity	bom00450,bom05200,bom05225	Selenocompound metabolism|Pathways in cancer|Hepatocellular carcinoma
A0A6B0QTD7	E5288_WYG006238	Uncharacterized protein OS=Bos mutus OX=72004 GN=E5288_WYG006238 PE=4 SV=1	48	20	26	18	662	73.9	5	90.55	90.5	86.2	96.9	90.8	74.2	90.1	132.8	96.8	112.9	115.3	102.6	111.2	E5288_WYG006238	102264489	Uncharacterized protein	GO:0007049,GO:0031901,GO:0005634,GO:0045335,GO:0001726	cell cycle|early endosome membrane|nucleus|phagocytic vesicle|ruffle
A0A6B0QTE2	E5288_WYG012693	NADH dehydrogenase [ubiquinone] iron-sulfur protein 4, mitochondrial OS=Bos mutus OX=72004 GN=E5288_WYG012693 PE=3 SV=1	23	4	8	4	189	21.5	9.86	25.93	88.1	86.1	102.7	101.8	79.7	82.8	109.4	117.2	97.1	106.4	119	109.6	E5288_WYG012693	102275372	NADH dehydrogenase [ubiquinone] iron-sulfur protein 4, mitochondrial	GO:0022900,GO:0005747	electron transport chain|mitochondrial respiratory chain complex I	bom00190,bom04723,bom04714,bom05208,bom05010,bom05012,bom05014,bom05016,bom05020,bom05022,bom05415,bom04932	Oxidative phosphorylation|Retrograde endocannabinoid signaling|Thermogenesis|Chemical carcinogenesis - reactive oxygen species|Alzheimer disease|Parkinson disease|Amyotrophic lateral sclerosis|Huntington disease|Prion disease|Pathways of neurodegeneration - multiple diseases|Diabetic cardiomyopathy|Non-alcoholic fatty liver disease
A0A6B0QTE4	E5288_WYG007155	Uncharacterized protein OS=Bos mutus OX=72004 GN=E5288_WYG007155 PE=3 SV=1	34	20	30	20	656	75.3	9.26	85.91	54.8	60.3	75.1	69.7	50.5	53.4	194.8	119.1	109.4	127.9	127.5	157.5	E5288_WYG007155	102268498	Uncharacterized protein	GO:0015910,GO:0016021,GO:0005778,GO:0140359,GO:0005524,GO:0005324	long-chain fatty acid import into peroxisome|integral component of membrane|peroxisomal membrane|ABC-type transporter activity|ATP binding|long-chain fatty acid transporter activity	bom02010,bom04146	ABC transporters|Peroxisome
A0A6B0QTG4	E5288_WYG008902	Rap-GAP domain-containing protein OS=Bos mutus OX=72004 GN=E5288_WYG008902 PE=4 SV=1	3	4	4	4	1823	202	7.33	6.9	97.2	136.4	88	100.6	87.3	94.6	82.4	99.2	117.5	95.2	106.2	95.4	E5288_WYG008902	102267343	Rap-GAP domain-containing protein	GO:0032007,GO:0043547,GO:0051056,GO:0005634,GO:0033596,GO:0005096	negative regulation of TOR signaling|positive regulation of GTPase activity|regulation of small GTPase mediated signal transduction|nucleus|TSC1-TSC2 complex|GTPase activator activity	bom04072,bom04151,bom04152,bom04150,bom04140,bom04115,bom04218,bom04910,bom04919,bom04211,bom04714,bom05231,bom05168,bom05163,bom05165	Phospholipase D signaling pathway|PI3K-Akt signaling pathway|AMPK signaling pathway|mTOR signaling pathway|Autophagy - animal|p53 signaling pathway|Cellular senescence|Insulin signaling pathway|Thyroid hormone signaling pathway|Longevity regulating pathway|Thermogenesis|Choline metabolism in cancer|Herpes simplex virus 1 infection|Human cytomegalovirus infection|Human papillomavirus infection
A0A6B0QTH8	SNRPD1	Small nuclear ribonucleoprotein Sm D1 OS=Bos mutus OX=72004 GN=SNRPD1 PE=3 SV=1	30	2	3	2	111	12.8	9.47	2.9	125.8	126.6	93.2	115.6	125.8	112.4	80.1	100.9	66.4	86.3	87.2	79.6	SNRPD1	102283875	Small nuclear ribonucleoprotein Sm D1	GO:0000387,GO:0005829,GO:0005634	spliceosomal snRNP assembly|cytosol|nucleus	bom03040,bom05322	Spliceosome|Systemic lupus erythematosus
A0A6B0QTI7	E5288_WYG009054	Uncharacterized protein OS=Bos mutus OX=72004 GN=E5288_WYG009054 PE=4 SV=1	9	2	3	2	218	25.9	10.07	5	105.2	88.4	101.2	96.7	84.2	90.3	109.6	101.1	95.4	102.9	107.2	117.8	E5288_WYG009054	102284264	Uncharacterized protein	GO:0005739,GO:0003735	mitochondrion|structural constituent of ribosome
A0A6B0QTJ1	E5288_WYG012710	CENP-H domain-containing protein OS=Bos mutus OX=72004 GN=E5288_WYG012710 PE=3 SV=1	8	2	3	2	376	43	6.81	10.7	82.4	88.2	91.3	87	70.3	85.2	119.5	110.3	116.9	110.7	118	120.1	E5288_WYG012710	102288343	CENP-H domain-containing protein	GO:0051382,GO:0000776,GO:0005634	kinetochore assembly|kinetochore|nucleus
A0A6B0QTK2	E5288_WYG006974	Uncharacterized protein OS=Bos mutus OX=72004 GN=E5288_WYG006974 PE=4 SV=1	16	41	56	41	3000	336	7.05	149.04	105.6	111.9	104.6	109.1	109.6	106	90.2	100.5	93.3	91.9	92.4	84.9	E5288_WYG006974	102271989	Uncharacterized protein	GO:0051276,GO:0006302,GO:0048583,GO:0005694,GO:0005524	chromosome organization|double-strand break repair|regulation of response to stimulus|chromosome|ATP binding
A0A6B0QTL3	E5288_WYG006182	Uncharacterized protein OS=Bos mutus OX=72004 GN=E5288_WYG006182 PE=4 SV=1	2	2	2	2	947	105.1	7.49	5.41	108.9	94.4	98.9	107.4	104.3	109.4	97.9	90	108.2	108.4	89.3	82.9	E5288_WYG006182	102278598	Uncharacterized protein	GO:0032007,GO:0005905,GO:0030136,GO:0005634,GO:0031267	negative regulation of TOR signaling|clathrin-coated pit|clathrin-coated vesicle|nucleus|small GTPase binding
A0A6B0QTM3	E5288_WYG006235	Phosphoinositide phospholipase C OS=Bos mutus OX=72004 GN=E5288_WYG006235 PE=4 SV=1	2	2	2	2	1557	173	7.36	5.45	113.3	105.1	115	99	85	99.1	88.3	105.6	103.1	79.3	104.3	102.9	E5288_WYG006235	102269456	Phosphoinositide phospholipase C	GO:0016042,GO:0048015,GO:0005509,GO:0050429,GO:0004435	lipid catabolic process|phosphatidylinositol-mediated signaling|calcium ion binding|calcium-dependent phospholipase C activity|phosphatidylinositol phospholipase C activity	bom00562	Inositol phosphate metabolism
A0A6B0QTM6	E5288_WYG013800	Uncharacterized protein OS=Bos mutus OX=72004 GN=E5288_WYG013800 PE=4 SV=1	6	2	2	2	429	50.2	9.13	7.2	103.2	102.9	110.8	100.8	89.6	104.6	95	96.7	96.3	101.4	101.6	96.9	E5288_WYG013800	102270988	Uncharacterized protein	GO:0006468,GO:0005524,GO:0004674	protein phosphorylation|ATP binding|protein serine/threonine kinase activity
A0A6B0QTM7	E5288_WYG006401	Phosphatidylinositol-3,4,5-trisphosphate 5-phosphatase OS=Bos mutus OX=72004 GN=E5288_WYG006401 PE=3 SV=1	1	2	2	2	1265	141.5	8.18	4.83	110.9	124.3	93.2	95.9	109.8	111.2	85.7	120.4	100.1	94.4	93.5	60.4	E5288_WYG006401	102266365	Phosphatidylinositol-3,4,5-trisphosphate 5-phosphatase	GO:0002376,GO:0046856,GO:0005856,GO:0016020,GO:0016791	immune system process|phosphatidylinositol dephosphorylation|cytoskeleton|membrane|phosphatase activity	bom00562,bom04070,bom04662,bom04664,bom04666	Inositol phosphate metabolism|Phosphatidylinositol signaling system|B cell receptor signaling pathway|Fc epsilon RI signaling pathway|Fc gamma R-mediated phagocytosis
A0A6B0QTM8	E5288_WYG012892	Phosphodiesterase OS=Bos mutus OX=72004 GN=E5288_WYG012892 PE=3 SV=1	6	5	5	3	688	77.9	5.06	11.67	122.6	107.9	104.5	98.3	85.7	101.8	100.4	100.3	100.8	98.4	88.2	91.2	E5288_WYG012892	102286535	Phosphodiesterase	GO:0006198,GO:0007165,GO:0004115,GO:0046872	cAMP catabolic process|signal transduction|3',5'-cyclic-AMP phosphodiesterase activity|metal ion binding	bom00230,bom04024,bom04928,bom05032	Purine metabolism|cAMP signaling pathway|Parathyroid hormone synthesis, secretion and action|Morphine addiction
A0A6B0QTN0	E5288_WYG005834	WASH complex subunit 3 OS=Bos mutus OX=72004 GN=E5288_WYG005834 PE=3 SV=1	20	8	10	2	535	59.7	5.11	36.04	104.5	103.9	97	97.5	98.8	102.5	97.6	109.1	88.3	95.8	102.3	102.7	E5288_WYG005834	102270878	WASH complex subunit 3	GO:0031080,GO:0071203	nuclear pore outer ring|WASH complex	bom03013,bom05014	Nucleocytoplasmic transport|Amyotrophic lateral sclerosis
A0A6B0QTP3	E5288_WYG006323	Helicase ATP-binding domain-containing protein OS=Bos mutus OX=72004 GN=E5288_WYG006323 PE=4 SV=1	9	5	5	5	744	83.8	5.21	12.79	81.9	74.6	72.8	87.2	60.4	84.8	115.9	185.2	91	104.1	114.4	127.6	E5288_WYG006323	102269937	Helicase ATP-binding domain-containing protein	GO:0004386	helicase activity
A0A6B0QTS8	E5288_WYG012862	HMG box domain-containing protein OS=Bos mutus OX=72004 GN=E5288_WYG012862 PE=4 SV=1	3	3	3	3	1344	152.4	9.22	6.97	107.2	102.1	100.3	101	93.7	105.8	86.1	107	120.3	84.2	99	93.2	E5288_WYG012862	102266426	HMG box domain-containing protein	GO:0016021,GO:0005634,GO:0003677	integral component of membrane|nucleus|DNA binding
A0A6B0QTT3	E5288_WYG007163	MIF4G domain-containing protein OS=Bos mutus OX=72004 GN=E5288_WYG007163 PE=4 SV=1	9	5	6	5	600	67.5	6.47	11.88	96.1	94.7	109.5	104.3	99	98.6	97.8	97.6	112.4	102.4	102.4	85.4	E5288_WYG007163	102267540	MIF4G domain-containing protein	GO:0003723	RNA binding
A0A6B0QTU6	E5288_WYG012849	PH domain-containing protein OS=Bos mutus OX=72004 GN=E5288_WYG012849 PE=3 SV=1	30	18	35	18	745	84.2	5.95	105.83	95.1	111.9	96.7	100.9	126.3	98.1	97.6	100.3	92.4	98.6	89.6	92.3	E5288_WYG012849	102288111	PH domain-containing protein
A0A6B0QTU8	E5288_WYG000667	Uncharacterized protein OS=Bos mutus OX=72004 GN=E5288_WYG000667 PE=4 SV=1	29	33	50	31	1220	136.8	6.58	140.61	95.1	84.7	102.3	95.2	88.5	88.6	104.5	115.5	94.9	97.5	112	121.2	E5288_WYG000667	102272665	Uncharacterized protein	GO:0005923,GO:0005886	bicellular tight junction|plasma membrane	bom04530	Tight junction
A0A6B0QTV1	E5288_WYG006350	3-hydroxyisobutyryl-CoA hydrolase, mitochondrial OS=Bos mutus OX=72004 GN=E5288_WYG006350 PE=3 SV=1	33	15	26	2	469	52	7.36	92.95	83.7	80.1	91.7	82.8	65.2	84.2	110.6	129	105.6	120.5	129.9	116.7	E5288_WYG006350	102277831	3-hydroxyisobutyryl-CoA hydrolase, mitochondrial	GO:0006574,GO:0003860	valine catabolic process|3-hydroxyisobutyryl-CoA hydrolase activity	bom00640,bom00280,bom00410	Propanoate metabolism|Valine, leucine and isoleucine degradation|beta-Alanine metabolism
A0A6B0QTV4	E5288_WYG012853	Uncharacterized protein OS=Bos mutus OX=72004 GN=E5288_WYG012853 PE=3 SV=1	25	4	4	4	304	33.9	5.76	13.65	110.6	109.2	115	116.3	94.8	118.8	90.2	81	103.1	97.2	80.7	83	E5288_WYG012853	102267628	Uncharacterized protein	GO:0015031,GO:0000813,GO:0031902	protein transport|ESCRT I complex|late endosome membrane	bom04144	Endocytosis
A0A6B0QTV8	E5288_WYG013612	Uncharacterized protein OS=Bos mutus OX=72004 GN=E5288_WYG013612 PE=3 SV=1	21	21	31	2	1381	154.5	5.43	91.09	106.7	111.8	114.8	113.6	125.4	114.6	101.9	64.8	99.6	93.3	73.6	79.9	E5288_WYG013612	102285648	Uncharacterized protein	GO:0005615,GO:0004867	extracellular space|serine-type endopeptidase inhibitor activity
A0A6B0QTW3	E5288_WYG012743	Protein SCAI OS=Bos mutus OX=72004 GN=E5288_WYG012743 PE=3 SV=1	9	5	5	5	602	69.9	8.02	11.82	115.7	106.5	109.8	108.7	97.7	109	95.9	98.3	88.6	91	91.7	87.2	E5288_WYG012743	102284777	Protein SCAI	GO:0035024,GO:0006351,GO:0005737,GO:0005634,GO:0003714	negative regulation of Rho protein signal transduction|transcription, DNA-templated|cytoplasm|nucleus|transcription corepressor activity
A0A6B0QTW4	E5288_WYG006352	Fibrillar collagen NC1 domain-containing protein OS=Bos mutus OX=72004 GN=E5288_WYG006352 PE=4 SV=1	15	14	20	13	1340	124.8	8.29	57.06	105.8	120.1	125	150.5	127.4	111.8	89.7	57.2	104.5	85.2	75	47.7	E5288_WYG006352	102279325	Fibrillar collagen NC1 domain-containing protein	GO:0005201	extracellular matrix structural constituent	bom04611,bom04926,bom04974,bom05146,bom05415,bom04933	Platelet activation|Relaxin signaling pathway|Protein digestion and absorption|Amoebiasis|Diabetic cardiomyopathy|AGE-RAGE signaling pathway in diabetic complications
A0A6B0QTW8	E5288_WYG007174	Transthyretin OS=Bos mutus OX=72004 GN=E5288_WYG007174 PE=3 SV=1	46	6	7	6	147	15.7	6.3	16.29	87	107.5	85.7	109.6	131.2	98	79.5	87.7	118.2	102.5	120.2	72.7	E5288_WYG007174	102267525	Transthyretin	GO:0042572,GO:0070327,GO:0005615,GO:0005179,GO:0070324	retinol metabolic process|thyroid hormone transport|extracellular space|hormone activity|thyroid hormone binding	bom04918	Thyroid hormone synthesis
A0A6B0QTZ4	E5288_WYG007052	Polypeptide N-acetylgalactosaminyltransferase OS=Bos mutus OX=72004 GN=E5288_WYG007052 PE=3 SV=1	7	4	4	2	530	61.1	7.31	9.46	115	86.6	88.4	74.3	74.1	90.4	97.6	131.7	82.2	88.2	140.3	131.2	E5288_WYG007052	102274140	Polypeptide N-acetylgalactosaminyltransferase	GO:0006486,GO:0000139,GO:0016021,GO:0030246,GO:0004653	protein glycosylation|Golgi membrane|integral component of membrane|carbohydrate binding|polypeptide N-acetylgalactosaminyltransferase activity	bom00512,bom00514	Mucin type O-glycan biosynthesis|Other types of O-glycan biosynthesis
A0A6B0QTZ8	E5288_WYG012711	NADH dehydrogenase [ubiquinone] 1 alpha subcomplex subunit 8 OS=Bos mutus OX=72004 GN=E5288_WYG012711 PE=3 SV=1	44	7	9	7	172	20.1	7.9	29.83	80.4	81.8	96.7	95.4	73.8	81.3	114.8	124.8	94.4	112.4	121.8	122.3	E5288_WYG012711	102286379	NADH dehydrogenase [ubiquinone] 1 alpha subcomplex subunit 8	GO:0006120,GO:0005743,GO:0005758,GO:0070469	mitochondrial electron transport, NADH to ubiquinone|mitochondrial inner membrane|mitochondrial intermembrane space|respirasome	bom00190,bom04723,bom04714,bom05208,bom05010,bom05012,bom05014,bom05016,bom05020,bom05022,bom05415,bom04932	Oxidative phosphorylation|Retrograde endocannabinoid signaling|Thermogenesis|Chemical carcinogenesis - reactive oxygen species|Alzheimer disease|Parkinson disease|Amyotrophic lateral sclerosis|Huntington disease|Prion disease|Pathways of neurodegeneration - multiple diseases|Diabetic cardiomyopathy|Non-alcoholic fatty liver disease
A0A6B0QU00	E5288_WYG009098	RRM domain-containing protein OS=Bos mutus OX=72004 GN=E5288_WYG009098 PE=4 SV=1	24	10	14	5	590	61.8	6.76	47.12	113.3	111	97	101	111.5	102.5	88.7	101	96.3	89.3	93.3	95.1	E5288_WYG009098	102279017	RRM domain-containing protein	GO:0031124,GO:0005634,GO:0003723	mRNA 3'-end processing|nucleus|RNA binding	bom03015	mRNA surveillance pathway
A0A6B0QU14	E5288_WYG005903	Uncharacterized protein OS=Bos mutus OX=72004 GN=E5288_WYG005903 PE=4 SV=1	29	26	39	26	928	105.9	5.35	113.99	109.8	117	107.1	110.3	120.6	110.5	83.1	97.6	85.5	84.3	91.2	82.8	E5288_WYG005903	102272351	Uncharacterized protein	GO:0006396,GO:0005654,GO:0003723	RNA processing|nucleoplasm|RNA binding
A0A6B0QU25	E5288_WYG005855	Tankyrase_bdg_C domain-containing protein OS=Bos mutus OX=72004 GN=E5288_WYG005855 PE=4 SV=1	4	6	6	6	1800	193.6	9.26	15.59	116.9	120.6	97	101.4	136.4	99.4	93.5	67.5	106.1	102.8	72.9	85.7	E5288_WYG005855	102264446	Tankyrase_bdg_C domain-containing protein
A0A6B0QU33	E5288_WYG006041	Tuftelin-interacting protein 11 OS=Bos mutus OX=72004 GN=E5288_WYG006041 PE=3 SV=1	12	8	8	8	837	96	5.82	20.08	105.2	111.6	102.6	109.2	107.3	104.1	85.8	105.7	92.5	90.5	99.5	86	E5288_WYG006041	102286830	Tuftelin-interacting protein 11	GO:0031214,GO:0000390,GO:0005681,GO:0003676	biomineral tissue development|spliceosomal complex disassembly|spliceosomal complex|nucleic acid binding
A0A6B0QU35	E5288_WYG005868	Uncharacterized protein OS=Bos mutus OX=72004 GN=E5288_WYG005868 PE=4 SV=1	3	2	2	2	814	94	8.27	4.09	89.9	106.2	106.7	104.2	77.2	84.3	93.4	113.4	98.7	100.2	109.1	116.6	E5288_WYG005868	102284539	Uncharacterized protein	GO:0016021,GO:0005765,GO:0005216,GO:0022832	integral component of membrane|lysosomal membrane|ion channel activity|voltage-gated channel activity	bom04020	Calcium signaling pathway
A0A6B0QU42	E5288_WYG006020	Uncharacterized protein OS=Bos mutus OX=72004 GN=E5288_WYG006020 PE=3 SV=1	7	7	7	7	965	111.6	6.47	15.94	97.9	93.9	94.9	122.3	81.2	90.6	98	125.7	91.4	102.6	98.3	103.3	E5288_WYG006020	102265383	Uncharacterized protein
A0A6B0QU51	E5288_WYG006077	RRM domain-containing protein OS=Bos mutus OX=72004 GN=E5288_WYG006077 PE=4 SV=1	10	5	14	2	650	68.5	4.92	49.42	105	95	109.1	110.4	78.7	100.7	87.6	99.7	97.5	100.1	111.7	104.4	E5288_WYG006077	102268101	RRM domain-containing protein	GO:0006355,GO:0003723	regulation of transcription, DNA-templated|RNA binding	bom05202	Transcriptional misregulation in cancer
A0A6B0QU56	E5288_WYG008930	GOLD domain-containing protein OS=Bos mutus OX=72004 GN=E5288_WYG008930 PE=3 SV=1	47	12	18	9	216	25	7.94	44.85	89.1	80.6	87.8	87.5	101.8	87.6	112	121.2	93.1	107	109.2	123.1	E5288_WYG008930	102275815	GOLD domain-containing protein	GO:0005789,GO:0016021	endoplasmic reticulum membrane|integral component of membrane
A0A6B0QU57	E5288_WYG012747	Uncharacterized protein OS=Bos mutus OX=72004 GN=E5288_WYG012747 PE=4 SV=1	36	63	134	62	2445	266.7	4.79	474.11	103.8	117.4	118.4	115.8	115.9	106.3	86.5	95.3	79.8	77.1	98.9	84.6	E5288_WYG012747	102283641	Uncharacterized protein	GO:0000226,GO:0007399,GO:0005874,GO:0008017	microtubule cytoskeleton organization|nervous system development|microtubule|microtubule binding	bom03250	Viral life cycle - HIV-1
A0A6B0QU70	E5288_WYG006320	Uncharacterized protein OS=Bos mutus OX=72004 GN=E5288_WYG006320 PE=4 SV=1	7	2	3	2	294	34.1	7.55	8.87	122.2	201.5	99.7	132.9	172.6	110.8	87.8	37.8	70	58.2	48.6	58.1	E5288_WYG006320	102264665	Uncharacterized protein	GO:0016021,GO:0008194	integral component of membrane|UDP-glycosyltransferase activity	bom00040,bom00053,bom00140,bom00830,bom00860,bom00980,bom00982,bom00983,bom04976,bom05204,bom05207	Pentose and glucuronate interconversions|Ascorbate and aldarate metabolism|Steroid hormone biosynthesis|Retinol metabolism|Porphyrin metabolism|Metabolism of xenobiotics by cytochrome P450|Drug metabolism - cytochrome P450|Drug metabolism - other enzymes|Bile secretion|Chemical carcinogenesis - DNA adducts|Chemical carcinogenesis - receptor activation
A0A6B0QU76	E5288_WYG012658	Phosphatidylinositol 3-kinase regulatory subunit alpha OS=Bos mutus OX=72004 GN=E5288_WYG012658 PE=3 SV=1	12	7	8	7	719	82.9	6.67	15.2	98.4	103.1	93.7	94.4	99.1	102.6	102.6	110	93.8	103.5	97.5	101.4	E5288_WYG012658	102266922	Phosphatidylinositol 3-kinase regulatory subunit alpha	GO:0007165	signal transduction	bom04012,bom04014,bom04015,bom04370,bom04630,bom04668,bom04066,bom04068,bom04070,bom04072,bom04071,bom04024,bom04151,bom04152,bom04150,bom04140,bom04210,bom04218,bom04510,bom04550,bom04810,bom04611,bom04613,bom04620,bom04625,bom04650,bom04660,bom04662,bom04664,bom04666,bom04670,bom04062,bom04910,bom04923,bom04929,bom04915,bom04914,bom04917,bom04926,bom04935,bom04919,bom04973,bom04960,bom04725,bom…	ErbB signaling pathway|Ras signaling pathway|Rap1 signaling pathway|VEGF signaling pathway|JAK-STAT signaling pathway|TNF signaling pathway|HIF-1 signaling pathway|FoxO signaling pathway|Phosphatidylinositol signaling system|Phospholipase D signaling pathway|Sphingolipid signaling pathway|cAMP signaling pathway|PI3K-Akt signaling pathway|AMPK signaling pathway|mTOR signaling pathway|Autophagy - a…
A0A6B0QU79	E5288_WYG005970	Mevalonate kinase OS=Bos mutus OX=72004 GN=E5288_WYG005970 PE=3 SV=1	13	5	5	5	451	48.1	7.2	15.48	110.9	108.7	97.4	111.3	105.5	100.6	103	93.3	87.6	96.9	81.8	103	E5288_WYG005970	102273593	Mevalonate kinase	GO:0006695,GO:0019287,GO:0016310,GO:0005737,GO:0005524,GO:0004496	cholesterol biosynthetic process|isopentenyl diphosphate biosynthetic process, mevalonate pathway|phosphorylation|cytoplasm|ATP binding|mevalonate kinase activity	bom00900,bom04146	Terpenoid backbone biosynthesis|Peroxisome
A0A6B0QU86	E5288_WYG012670	PDZ domain-containing protein OS=Bos mutus OX=72004 GN=E5288_WYG012670 PE=3 SV=1	9	15	15	15	2105	237.1	6.06	46.19	111	111.1	100	105.2	108.8	102.3	92.5	94.7	92.9	96	96.7	88.7	E5288_WYG012670	102269906	PDZ domain-containing protein	GO:0032088,GO:0006508,GO:0007165,GO:0016020,GO:0005176,GO:0046872,GO:0004222	negative regulation of NF-kappaB transcription factor activity|proteolysis|signal transduction|membrane|ErbB-2 class receptor binding|metal ion binding|metalloendopeptidase activity	bom04621	NOD-like receptor signaling pathway
A0A6B0QUA6	E5288_WYG000210	Uncharacterized protein OS=Bos mutus OX=72004 GN=E5288_WYG000210 PE=3 SV=1	5	3	3	2	574	63.7	8.07	7.18	114.5	138.9	108.2	116.6	172.6	117.5	69.9	74.2	72	82.2	67.1	66.3	E5288_WYG000210	102275255	Uncharacterized protein	GO:0010008,GO:0016021,GO:0005886,GO:0042813	endosome membrane|integral component of membrane|plasma membrane|Wnt receptor activity	bom04310,bom04390,bom04150,bom04550,bom04916,bom05200,bom05205,bom05225,bom05226,bom05217,bom05224,bom05165,bom05010,bom05022,bom04934	Wnt signaling pathway|Hippo signaling pathway|mTOR signaling pathway|Signaling pathways regulating pluripotency of stem cells|Melanogenesis|Pathways in cancer|Proteoglycans in cancer|Hepatocellular carcinoma|Gastric cancer|Basal cell carcinoma|Breast cancer|Human papillomavirus infection|Alzheimer disease|Pathways of neurodegeneration - multiple diseases|Cushing syndrome
A0A6B0QUB3	E5288_WYG005943	Protein-tyrosine sulfotransferase OS=Bos mutus OX=72004 GN=E5288_WYG005943 PE=3 SV=1	23	10	10	10	386	43.3	9.41	26.03	81.4	77	96.1	88.1	59.3	76.7	117.2	121.5	104.2	123	121.2	134.3	E5288_WYG005943	102284382	Protein-tyrosine sulfotransferase	GO:0006478,GO:0000139,GO:0008476	peptidyl-tyrosine sulfation|Golgi membrane|protein-tyrosine sulfotransferase activity
A0A6B0QUC4	E5288_WYG006172	Uncharacterized protein OS=Bos mutus OX=72004 GN=E5288_WYG006172 PE=3 SV=1	13	6	6	6	495	58.4	7.9	11.57	128.7	102.4	90.5	94.8	96.2	99.2	87.1	106.4	109.7	104.5	106.4	74.1	E5288_WYG006172	102269096	Uncharacterized protein	GO:0016787,GO:0046872	hydrolase activity|metal ion binding
A0A6B0QUC7	E5288_WYG008969	Uncharacterized protein OS=Bos mutus OX=72004 GN=E5288_WYG008969 PE=4 SV=1	18	6	6	6	310	34.7	6.23	13.52	119	102.9	98.5	103.5	114.7	111.7	98.7	90.4	93.8	89	94.5	83.2	E5288_WYG008969	102286611	Uncharacterized protein	GO:0008418	protein-N-terminal asparagine amidohydrolase activity
A0A6B0QUD5	E5288_WYG005814	Uncharacterized protein OS=Bos mutus OX=72004 GN=E5288_WYG005814 PE=4 SV=1	8	8	8	8	1173	133.3	6.86	27.42	103.4	110.3	107.3	107.1	111.2	111.2	94.4	97.4	90.5	89.8	91.5	85.9	E5288_WYG005814	102279463	Uncharacterized protein	GO:0016570,GO:0006355,GO:0043231	histone modification|regulation of transcription, DNA-templated|intracellular membrane-bounded organelle
A0A6B0QUF2	E5288_WYG006070	Proteasome subunit alpha type OS=Bos mutus OX=72004 GN=E5288_WYG006070 PE=3 SV=1	58	15	30	15	275	31.1	6.8	96.67	95.4	90.3	94.8	95.7	92.2	92	113.7	106.9	95.5	101.9	101.6	119.8	E5288_WYG006070	102282779	Proteasome subunit alpha type	GO:0006511,GO:0005737,GO:0005634,GO:0019773	ubiquitin-dependent protein catabolic process|cytoplasm|nucleus|proteasome core complex, alpha-subunit complex	bom03050,bom05010,bom05012,bom05014,bom05016,bom05017,bom05020,bom05022	Proteasome|Alzheimer disease|Parkinson disease|Amyotrophic lateral sclerosis|Huntington disease|Spinocerebellar ataxia|Prion disease|Pathways of neurodegeneration - multiple diseases
A0A6B0QUF4	E5288_WYG008907	Uncharacterized protein OS=Bos mutus OX=72004 GN=E5288_WYG008907 PE=3 SV=1	50	109	237	2	2723	290.8	6.01	771.81	102.1	87.6	102	89.9	92.4	103.6	122.6	79.8	130.8	110.1	98.8	80.3	E5288_WYG008907	102287936	Uncharacterized protein	GO:0030036,GO:0043232,GO:0051015	actin cytoskeleton organization|intracellular non-membrane-bounded organelle|actin filament binding	bom04010,bom04510,bom05205,bom05132	MAPK signaling pathway|Focal adhesion|Proteoglycans in cancer|Salmonella infection
A0A6B0QUG6	E5288_WYG008966	4-aminobutyrate aminotransferase, mitochondrial OS=Bos mutus OX=72004 GN=E5288_WYG008966 PE=3 SV=1	13	10	16	10	872	96.9	6.04	44.39	101.3	122.8	90.4	91.9	120.3	96.9	95.6	97.9	88.5	103.9	100.8	89.7	E5288_WYG008966	102287934	4-aminobutyrate aminotransferase, mitochondrial	GO:0009448,GO:0032259,GO:0042135,GO:0047298,GO:0034386,GO:0008168,GO:0030170	gamma-aminobutyric acid metabolic process|methylation|neurotransmitter catabolic process|(S)-3-amino-2-methylpropionate transaminase activity|4-aminobutyrate:2-oxoglutarate transaminase activity|methyltransferase activity|pyridoxal phosphate binding	bom00640,bom00650,bom00250,bom00280,bom00410,bom04727	Propanoate metabolism|Butanoate metabolism|Alanine, aspartate and glutamate metabolism|Valine, leucine and isoleucine degradation|beta-Alanine metabolism|GABAergic synapse
A0A6B0QUG8	E5288_WYG005921	Small acidic protein OS=Bos mutus OX=72004 GN=E5288_WYG005921 PE=3 SV=1	27	3	3	3	164	18.4	5.63	12.39	110.8	116.2	103.8	104.2	151.9	110.6	89.9	90.3	74.6	89.1	78.6	80.1	E5288_WYG005921	102272954	Small acidic protein
A0A6B0QUH4	E5288_WYG000471	Adenosine kinase OS=Bos mutus OX=72004 GN=E5288_WYG000471 PE=3 SV=1	36	13	28	13	400	44.9	8.53	84.4	79.7	71.5	100.2	87.2	50.6	82.8	122.5	115.7	109.3	134.8	103.2	142.4	E5288_WYG000471	102276851	Adenosine kinase	GO:0044209,GO:0016310,GO:0006166,GO:0005634,GO:0004001,GO:0005524	AMP salvage|phosphorylation|purine ribonucleoside salvage|nucleus|adenosine kinase activity|ATP binding
A0A6B0QUI2	E5288_WYG006001	Uncharacterized protein OS=Bos mutus OX=72004 GN=E5288_WYG006001 PE=3 SV=1	62	35	141	22	659	72.2	5.59	476.17	117.6	106.6	107.6	105.7	97.7	104.8	95.5	92.3	96.2	89.1	94.2	92.6	E5288_WYG006001	102273898	Uncharacterized protein	GO:0005524,GO:0140662	ATP binding|ATP-dependent protein folding chaperone	bom03040,bom04141,bom04010,bom04144,bom04612,bom04915,bom04213,bom05162,bom05134,bom05145,bom05020,bom05417	Spliceosome|Protein processing in endoplasmic reticulum|MAPK signaling pathway|Endocytosis|Antigen processing and presentation|Estrogen signaling pathway|Longevity regulating pathway - multiple species|Measles|Legionellosis|Toxoplasmosis|Prion disease|Lipid and atherosclerosis
A0A6B0QUI7	E5288_WYG006232	Integrin_alpha2 domain-containing protein OS=Bos mutus OX=72004 GN=E5288_WYG006232 PE=3 SV=1	17	24	35	24	1728	191.8	6.98	99.38	127.8	120.6	111.6	115.5	126.8	127.3	76.9	78.1	87.5	79.8	84.5	63.6	E5288_WYG006232	102281111	Integrin_alpha2 domain-containing protein	GO:0007155,GO:0007229,GO:0008305	cell adhesion|integrin-mediated signaling pathway|integrin complex	bom04151,bom04512,bom04514,bom04145,bom04510,bom04810,bom04919,bom05200,bom05205,bom05222,bom05163,bom05165,bom05418,bom05410,bom05412,bom05414	PI3K-Akt signaling pathway|ECM-receptor interaction|Cell adhesion molecules|Phagosome|Focal adhesion|Regulation of actin cytoskeleton|Thyroid hormone signaling pathway|Pathways in cancer|Proteoglycans in cancer|Small cell lung cancer|Human cytomegalovirus infection|Human papillomavirus infection|Fluid shear stress and atherosclerosis|Hypertrophic cardiomyopathy|Arrhythmogenic right ventricular ca…
A0A6B0QUJ2	E5288_WYG011860	Uncharacterized protein OS=Bos mutus OX=72004 GN=E5288_WYG011860 PE=4 SV=1	5	2	2	2	320	36.3	4.83	5.07	96.8	95.7	94.8	89.4	82	96.9	111.2	119	96.3	97.7	103.1	117.2	E5288_WYG011860	102266508	Uncharacterized protein	GO:2000146,GO:1900025,GO:0034315,GO:0048203,GO:0005829,GO:0035650	negative regulation of cell motility|negative regulation of substrate adhesion-dependent cell spreading|regulation of Arp2/3 complex-mediated actin nucleation|vesicle targeting, trans-Golgi to endosome|cytosol|AP-1 adaptor complex binding
A0A6B0QUK0	E5288_WYG013593	Uncharacterized protein OS=Bos mutus OX=72004 GN=E5288_WYG013593 PE=3 SV=1	10	11	13	8	1105	124.3	5.83	35.24	115.3	109.9	100.6	105.6	107	106.6	99.5	90.3	92.9	90.4	95	86.9	E5288_WYG013593	102271275	Uncharacterized protein
A0A6B0QUK3	E5288_WYG000656	Uncharacterized protein OS=Bos mutus OX=72004 GN=E5288_WYG000656 PE=4 SV=1	12	16	19	16	1895	206.8	5.55	62.81	111.8	123.5	118.9	122.3	116.9	113.4	78.4	81.4	94.1	81.7	83.8	73.8	E5288_WYG000656	102264445	Uncharacterized protein
A0A6B0QUK9	E5288_WYG013636	Importin N-terminal domain-containing protein OS=Bos mutus OX=72004 GN=E5288_WYG013636 PE=4 SV=1	5	3	3	2	1002	115.9	5.62	9.43	95.6	87.5	95.8	104.9	89	107.8	121.3	98.9	94.2	98.6	97.8	108.6	E5288_WYG013636	102273183	Importin N-terminal domain-containing protein	GO:0006886,GO:0005737,GO:0031267	intracellular protein transport|cytoplasm|small GTPase binding	bom03013	Nucleocytoplasmic transport
A0A6B0QUM1	E5288_WYG000586	Uncharacterized protein OS=Bos mutus OX=72004 GN=E5288_WYG000586 PE=3 SV=1	19	5	5	5	332	37.4	8.73	16.43	111.5	109.6	108.2	114.8	112.3	107.8	87.1	92.7	88.8	91.2	88.4	87.7	E5288_WYG000586	102270299	Uncharacterized protein	GO:0006364,GO:0005739,GO:0005840,GO:0003725,GO:0004525	rRNA processing|mitochondrion|ribosome|double-stranded RNA binding|ribonuclease III activity
A0A6B0QUM9	E5288_WYG005905	Chromo domain-containing protein OS=Bos mutus OX=72004 GN=E5288_WYG005905 PE=4 SV=1	3	2	4	2	919	103.1	6.51	8.37	100.4	102.5	114.5	92.6	125.6	118.6	86.8	88	86.9	89.9	91.4	102.9	E5288_WYG005905	102275944	Chromo domain-containing protein	GO:0005634	nucleus
A0A6B0QUN4	E5288_WYG000437	Alpha-1,6-mannosyl-glycoprotein 6-beta-N-acetylglucosaminyltransferase OS=Bos mutus OX=72004 GN=E5288_WYG000437 PE=3 SV=1	17	12	15	11	762	87.2	8.15	44.48	90.6	79.1	94.2	84.5	57.5	95.1	105.7	151.5	94.5	103.9	129.4	114.1	E5288_WYG000437	102275628	Alpha-1,6-mannosyl-glycoprotein 6-beta-N-acetylglucosaminyltransferase	GO:0006487,GO:0005576,GO:0000139,GO:0016021,GO:0030144	protein N-linked glycosylation|extracellular region|Golgi membrane|integral component of membrane|alpha-1,6-mannosylglycoprotein 6-beta-N-acetylglucosaminyltransferase activity	bom00510	N-Glycan biosynthesis
A0A6B0QUP4	E5288_WYG006430	Arrestin_C domain-containing protein OS=Bos mutus OX=72004 GN=E5288_WYG006430 PE=3 SV=1	5	4	4	4	1051	117.9	6.65	11.76	103.2	93.4	108.3	105	87.1	104.6	103.8	106.9	91.9	88.4	102.6	104.8	E5288_WYG006430	102265888	Arrestin_C domain-containing protein	GO:0000045,GO:0007165	autophagosome assembly|signal transduction	bom04140,bom04136,bom04621	Autophagy - animal|Autophagy - other|NOD-like receptor signaling pathway
A0A6B0QUQ0	E5288_WYG000252	PID domain-containing protein OS=Bos mutus OX=72004 GN=E5288_WYG000252 PE=4 SV=1	9	2	3	2	308	34.8	7.47	5.17	131.3	132.7	116.8	127.9	152.5	129.2	59.9	69.1	77.1	71.9	77.5	54.2	E5288_WYG000252	102285744	PID domain-containing protein	GO:0046627,GO:0042127,GO:0051881	negative regulation of insulin receptor signaling pathway|regulation of cell population proliferation|regulation of mitochondrial membrane potential
A0A6B0QUQ4	E5288_WYG009125	Synaptogyrin OS=Bos mutus OX=72004 GN=E5288_WYG009125 PE=3 SV=1	12	2	3	2	229	24.5	8.07	10.16	123.6	145.2	103.9	98.9	189.7	126.7	71.1	83.8	78.1	69	64.9	45.1	E5288_WYG009125	102270899	Synaptogyrin	GO:0016021	integral component of membrane
A0A6B0QUR6	E5288_WYG011949	Uncharacterized protein OS=Bos mutus OX=72004 GN=E5288_WYG011949 PE=3 SV=1	25	5	11	2	151	17.8	4.63	25.31	83.1	96.5	93.6	96.1	85.6	80.2	119	108.5	102.5	108.4	114.2	112.1	E5288_WYG011949	102279781	Uncharacterized protein	GO:0006334,GO:0005634	nucleosome assembly|nucleus
A0A6B0QUR8	E5288_WYG008913	Thyroglobulin type-1 domain-containing protein OS=Bos mutus OX=72004 GN=E5288_WYG008913 PE=4 SV=1	16	3	4	3	169	19.2	8.92	10.57	107.5	164.3	126.4	128.3	238	145.1	29.3	50.5	59.3	60.6	45.3	45.3	E5288_WYG008913	102288361	Thyroglobulin type-1 domain-containing protein	GO:0005576,GO:0005520	extracellular region|insulin-like growth factor binding	bom04115,bom04218,bom04935,bom05202	p53 signaling pathway|Cellular senescence|Growth hormone synthesis, secretion and action|Transcriptional misregulation in cancer
A0A6B0QUR9	E5288_WYG009043	ANAPC4_WD40 domain-containing protein OS=Bos mutus OX=72004 GN=E5288_WYG009043 PE=4 SV=1	3	4	4	4	1465	164.2	6.37	5.37	115.7	93.7	94.5	105.8	126.7	111.2	82.3	94.8	89.4	96.5	95	94.4	E5288_WYG009043	102273466	ANAPC4_WD40 domain-containing protein	GO:0043226	organelle
A0A6B0QUS1	E5288_WYG006338	Uncharacterized protein OS=Bos mutus OX=72004 GN=E5288_WYG006338 PE=3 SV=1	31	9	18	9	284	31.1	4.98	52.51	118.2	120.7	108.9	109.2	131	112.7	75.7	88.7	82.4	83.7	85.8	83	E5288_WYG006338	102275114	Uncharacterized protein	GO:0016799	hydrolase activity, hydrolyzing N-glycosyl compounds
A0A6B0QUS7	E5288_WYG000376	Translin OS=Bos mutus OX=72004 GN=E5288_WYG000376 PE=3 SV=1	30	7	13	7	227	25.9	6.23	49.34	101.2	109.4	99.7	108.5	100.4	100.1	96.6	101.1	96.9	97.8	93.5	94.7	E5288_WYG000376	102267836	Translin	GO:0016070,GO:0005634,GO:0003723,GO:0043565,GO:0003697	RNA metabolic process|nucleus|RNA binding|sequence-specific DNA binding|single-stranded DNA binding
A0A6B0QUT0	E5288_WYG008871	Uncharacterized protein OS=Bos mutus OX=72004 GN=E5288_WYG008871 PE=3 SV=1	46	7	12	7	307	33.4	5.95	51.3	110.8	104.2	111.7	110.6	100.2	117.9	88.5	101.5	84.4	85.8	96.3	88	E5288_WYG008871	102269925	Uncharacterized protein	GO:0030154,GO:0008283,GO:0045892,GO:0005634,GO:0032422,GO:0000977	cell differentiation|cell population proliferation|negative regulation of transcription, DNA-templated|nucleus|purine-rich negative regulatory element binding|RNA polymerase II transcription regulatory region sequence-specific DNA binding
A0A6B0QUU1	E5288_WYG009021	Uncharacterized protein OS=Bos mutus OX=72004 GN=E5288_WYG009021 PE=3 SV=1	48	14	22	14	296	33.4	6.92	61.85	95.1	91	102	101.9	82.2	94	103.2	114.6	95.5	102	109.6	109	E5288_WYG009021	102277213	Uncharacterized protein	GO:0030659,GO:0000139	cytoplasmic vesicle membrane|Golgi membrane	bom04130	SNARE interactions in vesicular transport
A0A6B0QUU9	E5288_WYG006043	Uncharacterized protein OS=Bos mutus OX=72004 GN=E5288_WYG006043 PE=4 SV=1	34	11	26	2	415	47.1	5.16	87.06	115.4	97.6	114.9	115.1	95.7	109.3	86.1	104.5	85.5	91.1	90.1	94.6	E5288_WYG006043	102268960	Uncharacterized protein	GO:0016021,GO:0005509	integral component of membrane|calcium ion binding
A0A6B0QUV0	E5288_WYG008845	Uncharacterized protein OS=Bos mutus OX=72004 GN=E5288_WYG008845 PE=4 SV=1	10	8	8	8	1063	116.5	7.8	25.87	102.7	111.1	96.3	102.7	101.8	99.3	87.2	109.3	96	94.6	101	98.2	E5288_WYG008845	102281847	Uncharacterized protein	GO:0006364,GO:0005730,GO:0032040,GO:0008270	rRNA processing|nucleolus|small-subunit processome|zinc ion binding	bom03008	Ribosome biogenesis in eukaryotes
A0A6B0QUV1	E5288_WYG008887	Proteasome subunit alpha type OS=Bos mutus OX=72004 GN=E5288_WYG008887 PE=3 SV=1	60	13	29	13	234	25.9	7.43	101.75	93	88	94	91.2	91.6	91.4	114.8	109.5	96.7	103.6	102.4	123.9	E5288_WYG008887	102280502	Proteasome subunit alpha type	GO:0006511,GO:0005737,GO:0005634,GO:0019773	ubiquitin-dependent protein catabolic process|cytoplasm|nucleus|proteasome core complex, alpha-subunit complex	bom03050,bom05010,bom05012,bom05014,bom05016,bom05017,bom05020,bom05022	Proteasome|Alzheimer disease|Parkinson disease|Amyotrophic lateral sclerosis|Huntington disease|Spinocerebellar ataxia|Prion disease|Pathways of neurodegeneration - multiple diseases
A0A6B0QUV6	E5288_WYG006442	Uncharacterized protein OS=Bos mutus OX=72004 GN=E5288_WYG006442 PE=4 SV=1	13	5	5	5	493	56	7.12	12.32	124.7	144.7	99.8	121.2	173.2	142.5	48.4	71.2	79.7	70	72.1	52.6	E5288_WYG006442	102273407	Uncharacterized protein	GO:0007596,GO:0006508,GO:0005576,GO:0016021,GO:0005509,GO:0004252	blood coagulation|proteolysis|extracellular region|integral component of membrane|calcium ion binding|serine-type endopeptidase activity	bom04610	Complement and coagulation cascades
A0A6B0QUV9	NUBP2	Cytosolic Fe-S cluster assembly factor NUBP2 OS=Bos mutus OX=72004 GN=NUBP2 PE=3 SV=1	41	6	9	6	271	28.8	6.01	29.74	104.5	107.1	100	100	92.7	93.2	91.9	96.1	106.6	96.6	104.9	106.3	NUBP2	102284827	Cytosolic Fe-S cluster assembly factor NUBP2	GO:0016226,GO:0005737,GO:0005815,GO:0005634,GO:0051539,GO:0005524,GO:0140663,GO:0046872	iron-sulfur cluster assembly|cytoplasm|microtubule organizing center|nucleus|4 iron, 4 sulfur cluster binding|ATP binding|ATP-dependent FeS chaperone activity|metal ion binding
A0A6B0QUW1	E5288_WYG012003	Glutathione S-transferase C-terminal domain-containing protein OS=Bos mutus OX=72004 GN=E5288_WYG012003 PE=3 SV=1	8	3	3	3	631	70.2	7.9	8.07	90.9	106.5	107.9	106.6	88.7	93.4	106	100.4	90.7	103.2	102.4	103.5	E5288_WYG012003	102284646	Glutathione S-transferase C-terminal domain-containing protein
A0A6B0QUW3	E5288_WYG000533	Phosphoinositide phospholipase C OS=Bos mutus OX=72004 GN=E5288_WYG000533 PE=4 SV=1	3	2	2	2	1096	122.7	5.66	8.05	92.6	116.3	112.1	111	133.1	103.7	91.2	85.5	106.4	90.2	85.3	72.5	E5288_WYG000533	102275033	Phosphoinositide phospholipase C	GO:0035556,GO:0016042,GO:0032228,GO:0050811,GO:0070679,GO:0004435	intracellular signal transduction|lipid catabolic process|regulation of synaptic transmission, GABAergic|GABA receptor binding|inositol 1,4,5 trisphosphate binding|phosphatidylinositol phospholipase C activity	bom04727	GABAergic synapse
A0A6B0QUX9	E5288_WYG011995	Serine/threonine-protein phosphatase OS=Bos mutus OX=72004 GN=E5288_WYG011995 PE=3 SV=1	23	10	15	4	532	60	6.13	45.31	131.7	137.2	110.4	118.3	141	119	72.4	70.8	82.2	76.4	77.2	63.4	E5288_WYG011995	102266749	Serine/threonine-protein phosphatase	GO:0097720,GO:0005737,GO:0005516,GO:0033192,GO:0017018	calcineurin-mediated signaling|cytoplasm|calmodulin binding|calmodulin-dependent protein phosphatase activity|myosin phosphatase activity	bom04010,bom04310,bom04370,bom04020,bom04022,bom04114,bom04218,bom04625,bom04650,bom04660,bom04658,bom04659,bom04662,bom04922,bom04921,bom04924,bom04724,bom04728,bom04720,bom04360,bom04380,bom05235,bom05166,bom05170,bom05163,bom05167,bom05152,bom05010,bom05014,bom05020,bom05022,bom05031,bom05417	MAPK signaling pathway|Wnt signaling pathway|VEGF signaling pathway|Calcium signaling pathway|cGMP-PKG signaling pathway|Oocyte meiosis|Cellular senescence|C-type lectin receptor signaling pathway|Natural killer cell mediated cytotoxicity|T cell receptor signaling pathway|Th1 and Th2 cell differentiation|Th17 cell differentiation|B cell receptor signaling pathway|Glucagon signaling pathway|Oxytoc…
A0A6B0QUY7	E5288_WYG012773	Matrin-type domain-containing protein OS=Bos mutus OX=72004 GN=E5288_WYG012773 PE=4 SV=1	4	2	2	2	748	82.6	7.15	7.38	116.1	107.2	95.4	98.1	104.1	112.5	96.7	83.5	92	97.9	79.4	117.2	E5288_WYG012773	102266340	Matrin-type domain-containing protein	GO:0005634,GO:0003676,GO:0008270	nucleus|nucleic acid binding|zinc ion binding
A0A6B0QUZ6	AK1	Adenylate kinase isoenzyme 1 OS=Bos mutus OX=72004 GN=AK1 PE=3 SV=1	21	10	24	9	526	58.3	9.03	68.95	77.3	85.2	82.1	79.2	83.9	84.6	124	88.3	130.7	106.9	93.7	164.2	AK1	102287585	Adenylate kinase isoenzyme 1	GO:0006172,GO:0046033,GO:0046034,GO:0009142,GO:0016310,GO:0006486,GO:0005794,GO:0016021,GO:0004017,GO:0005524,GO:0004550,GO:0008373	ADP biosynthetic process|AMP metabolic process|ATP metabolic process|nucleoside triphosphate biosynthetic process|phosphorylation|protein glycosylation|Golgi apparatus|integral component of membrane|adenylate kinase activity|ATP binding|nucleoside diphosphate kinase activity|sialyltransferase activity	bom00604	Glycosphingolipid biosynthesis - ganglio series
A0A6B0QUZ7	E5288_WYG008896	39S ribosomal protein L28, mitochondrial OS=Bos mutus OX=72004 GN=E5288_WYG008896 PE=3 SV=1	22	5	6	5	267	30.8	9.47	21.1	93.7	92.5	97.4	92.8	86.6	94.3	108.6	111.7	101.2	103.9	105.3	111.8	E5288_WYG008896	102267344	39S ribosomal protein L28, mitochondrial	GO:0005840,GO:0003735	ribosome|structural constituent of ribosome	bom03010	Ribosome
A0A6B0QV05	E5288_WYG004955	Uncharacterized protein OS=Bos mutus OX=72004 GN=E5288_WYG004955 PE=4 SV=1	20	15	29	7	482	52.8	5.21	77.41	82.6	90.1	82.9	83.1	102.4	88.9	112.3	118.1	109.5	112.6	115.8	101.8	E5288_WYG004955	102268940	Uncharacterized protein	GO:0006508,GO:0005509,GO:0004252	proteolysis|calcium ion binding|serine-type endopeptidase activity
A0A6B0QV06	E5288_WYG009219	GLOBIN domain-containing protein OS=Bos mutus OX=72004 GN=E5288_WYG009219 PE=3 SV=1	72	10	191	2	142	15.2	8.44	361.25	110.7	153.2	196.8	168.4	115.3	107.8	55	44.1	74.5	57.6	59.8	56.8	E5288_WYG009219	102268919	GLOBIN domain-containing protein	GO:0005833,GO:0020037,GO:0005506,GO:0019825,GO:0005344	hemoglobin complex|heme binding|iron ion binding|oxygen binding|oxygen carrier activity	bom05144,bom05143	Malaria|African trypanosomiasis
A0A6B0QV08	E5288_WYG000609	RPA_C domain-containing protein OS=Bos mutus OX=72004 GN=E5288_WYG000609 PE=3 SV=1	27	5	8	4	293	31.6	6.87	30.02	94.8	108.3	98.7	106.9	104.5	99.6	94.9	93.7	93.1	95.9	99	110.6	E5288_WYG000609	102279643	RPA_C domain-containing protein	GO:0006310,GO:0006281,GO:0006260,GO:0005634,GO:0031090,GO:0003677	DNA recombination|DNA repair|DNA replication|nucleus|organelle membrane|DNA binding	bom03030,bom03420,bom03430,bom03440,bom03460	DNA replication|Nucleotide excision repair|Mismatch repair|Homologous recombination|Fanconi anemia pathway
A0A6B0QV09	E5288_WYG008862	Uncharacterized protein OS=Bos mutus OX=72004 GN=E5288_WYG008862 PE=4 SV=1	4	2	2	2	683	77.3	9.5	6.1	97.4	86.4	80.7	98	81.5	94.7	89.6	108.2	124.8	136.4	99.5	103	E5288_WYG008862	102265948	Uncharacterized protein	GO:0005634	nucleus
A0A6B0QV13	E5288_WYG008972	AAA domain-containing protein OS=Bos mutus OX=72004 GN=E5288_WYG008972 PE=3 SV=1	20	7	14	7	367	41.4	7.08	36.45	96.6	89.7	87.8	85.4	99.5	92.5	100.9	146.4	105.4	97.3	100.8	97.8	E5288_WYG008972	102268191	AAA domain-containing protein	GO:0005524,GO:0016887	ATP binding|ATP hydrolysis activity
A0A6B0QV16	E5288_WYG012668	Rab-GAP TBC domain-containing protein OS=Bos mutus OX=72004 GN=E5288_WYG012668 PE=3 SV=1	23	13	16	5	675	76.1	6.13	40.94	105.9	101.5	112.4	108.4	80.2	100.7	96	111.8	85.6	85.7	113.7	98.3	E5288_WYG012668	102273567	Rab-GAP TBC domain-containing protein	GO:0004519,GO:0046872,GO:0003676	endonuclease activity|metal ion binding|nucleic acid binding
A0A6B0QV18	IMPDH	Inosine-5'-monophosphate dehydrogenase OS=Bos mutus OX=72004 GN=IMPDH PE=3 SV=1	20	9	12	7	563	60.2	6.54	40.61	63.5	72.2	60	57.9	61.9	61.3	152.3	92.7	177.5	186.3	95.5	119	IMPDH	102276618	Inosine-5'-monophosphate dehydrogenase	GO:0006177,GO:0005737,GO:0005634,GO:0003938,GO:0046872,GO:0000166	GMP biosynthetic process|cytoplasm|nucleus|IMP dehydrogenase activity|metal ion binding|nucleotide binding	bom00230,bom00983	Purine metabolism|Drug metabolism - other enzymes
A0A6B0QV29	E5288_WYG009004	Xpo1 domain-containing protein OS=Bos mutus OX=72004 GN=E5288_WYG009004 PE=4 SV=1	10	8	9	8	950	106.9	5.58	27.79	96.8	105.6	98.2	98.8	102.4	90.8	101.8	100.1	106.4	95.9	101.2	102	E5288_WYG009004	102265932	Xpo1 domain-containing protein	GO:0033036,GO:0006913,GO:0071702	macromolecule localization|nucleocytoplasmic transport|organic substance transport	bom03013,bom03250	Nucleocytoplasmic transport|Viral life cycle - HIV-1
A0A6B0QV40	E5288_WYG009224	Poly(A)-specific ribonuclease PARN OS=Bos mutus OX=72004 GN=E5288_WYG009224 PE=3 SV=1	14	8	11	8	632	72.6	6.92	21.73	83.7	76.8	85.7	82.9	63.2	73.5	114.5	139.9	102.3	115.5	121.9	140.1	E5288_WYG009224	102287848	Poly(A)-specific ribonuclease PARN	GO:0006402,GO:0005737,GO:0005634,GO:0046872,GO:0004535,GO:0003723	mRNA catabolic process|cytoplasm|nucleus|metal ion binding|poly(A)-specific ribonuclease activity|RNA binding	bom03018	RNA degradation
A0A6B0QV78	E5288_WYG004798	CIDE-N domain-containing protein OS=Bos mutus OX=72004 GN=E5288_WYG004798 PE=4 SV=1	5	2	2	2	341	38.9	8.98	4.16	132.6	104.9	76.4	89.5	112.6	127	92.7	108.9	86.9	88.5	87.3	92.8	E5288_WYG004798	102271835	CIDE-N domain-containing protein	GO:0006309,GO:0005737,GO:0005634,GO:0004520	apoptotic DNA fragmentation|cytoplasm|nucleus|endodeoxyribonuclease activity	bom04210	Apoptosis
A0A6B0QV88	E5288_WYG006382	PH domain-containing protein OS=Bos mutus OX=72004 GN=E5288_WYG006382 PE=4 SV=1	10	7	8	7	919	102.5	7.75	14.46	99.1	88.8	102.6	96.1	73	93.8	91.1	122.9	98	97	120.9	116.8	E5288_WYG006382	102268702	PH domain-containing protein	GO:0016021,GO:0008521	integral component of membrane|acetyl-CoA transmembrane transporter activity	bom00604	Glycosphingolipid biosynthesis - ganglio series
A0A6B0QV96	E5288_WYG006040	Spondin-1 OS=Bos mutus OX=72004 GN=E5288_WYG006040 PE=4 SV=1	41	22	45	22	807	90.9	6.02	137.99	109.8	102.2	101.7	105.9	103.4	107.3	96	88.2	102	105	102.6	76	E5288_WYG006040	102284835	Spondin-1	GO:0007155,GO:0005576,GO:0046872	cell adhesion|extracellular region|metal ion binding
A0A6B0QVA5	E5288_WYG000383	Tubulin alpha chain OS=Bos mutus OX=72004 GN=E5288_WYG000383 PE=3 SV=1	55	23	372	3	455	50.7	5.16	953.68	84.1	82.7	77.9	81.5	60.2	77.8	100.6	157	91.1	105.4	157.7	124	E5288_WYG000383	102280742	Tubulin alpha chain	GO:0007017,GO:0005737,GO:0005874,GO:0005525,GO:0005200	microtubule-based process|cytoplasm|microtubule|GTP binding|structural constituent of cytoskeleton	bom04145,bom04210,bom04530,bom04540,bom05132,bom05010,bom05012,bom05014,bom05016,bom05020,bom05022	Phagosome|Apoptosis|Tight junction|Gap junction|Salmonella infection|Alzheimer disease|Parkinson disease|Amyotrophic lateral sclerosis|Huntington disease|Prion disease|Pathways of neurodegeneration - multiple diseases
A0A6B0QVB1	E5288_WYG005042	Uncharacterized protein OS=Bos mutus OX=72004 GN=E5288_WYG005042 PE=3 SV=1	13	8	11	8	728	78.7	9.09	27.81	115.4	122.4	107	104.8	123.2	110	92.6	78.1	92.6	92.3	71.2	90.4	E5288_WYG005042	102274175	Uncharacterized protein	GO:0005639	integral component of nuclear inner membrane
A0A6B0QVB8	E5288_WYG005002	6-phosphogluconate dehydrogenase, decarboxylating OS=Bos mutus OX=72004 GN=E5288_WYG005002 PE=3 SV=1	11	26	59	24	2283	255.3	5.78	186.47	101.9	108.6	98.8	104.6	109.9	101	90.3	101.4	93.9	94.7	99	95.7	E5288_WYG005002	102269631	6-phosphogluconate dehydrogenase, decarboxylating	GO:0019521,GO:0007018,GO:0006098,GO:0030424,GO:0005737,GO:0005524,GO:0008017,GO:0003777,GO:0050661,GO:0004616	D-gluconate metabolic process|microtubule-based movement|pentose-phosphate shunt|axon|cytoplasm|ATP binding|microtubule binding|microtubule motor activity|NADP binding|phosphogluconate dehydrogenase (decarboxylating) activity
A0A6B0QVC9	E5288_WYG005985	Sortilin-related receptor OS=Bos mutus OX=72004 GN=E5288_WYG005985 PE=3 SV=1	10	16	16	16	2201	246.5	5.5	35.48	106.2	95.8	130.2	119.9	77.2	101.4	100.2	87.2	86.7	85.1	94.2	115.8	E5288_WYG005985	102282736	Sortilin-related receptor	GO:0006897,GO:0031901,GO:0005789,GO:0005576,GO:0000139,GO:0016021,GO:0032585,GO:0005886,GO:0055038,GO:0030658	endocytosis|early endosome membrane|endoplasmic reticulum membrane|extracellular region|Golgi membrane|integral component of membrane|multivesicular body membrane|plasma membrane|recycling endosome membrane|transport vesicle membrane
A0A6B0QVD7	E5288_WYG004911	von Willebrand factor A domain-containing protein 1 OS=Bos mutus OX=72004 GN=E5288_WYG004911 PE=4 SV=1	35	8	14	8	413	43.7	7.75	53.09	93.8	88.7	100.4	95.1	103.3	97.2	111.4	97.7	122.8	115.2	97.2	77.2	E5288_WYG004911	102287103	von Willebrand factor A domain-containing protein 1	GO:0006412,GO:0005604,GO:0016020,GO:0005840,GO:0003735	translation|basement membrane|membrane|ribosome|structural constituent of ribosome
A0A6B0QVE2	E5288_WYG012888	Beta-N-acetylhexosaminidase OS=Bos mutus OX=72004 GN=E5288_WYG012888 PE=3 SV=1	34	15	42	10	593	67.1	8.12	129.37	46.3	66.8	92.3	78.7	32.9	44.6	154.3	143.3	114	130.2	122.5	174.1	E5288_WYG012888	102280793	Beta-N-acetylhexosaminidase	GO:1901135,GO:0005975,GO:0005764,GO:0004563,GO:0102148	carbohydrate derivative metabolic process|carbohydrate metabolic process|lysosome|beta-N-acetylhexosaminidase activity|N-acetyl-beta-D-galactosaminidase activity	bom00520,bom00600,bom00513,bom00531,bom00603,bom00604,bom00511,bom04142	Amino sugar and nucleotide sugar metabolism|Sphingolipid metabolism|Various types of N-glycan biosynthesis|Glycosaminoglycan degradation|Glycosphingolipid biosynthesis - globo and isoglobo series|Glycosphingolipid biosynthesis - ganglio series|Other glycan degradation|Lysosome
A0A6B0QVG3	E5288_WYG012722	Uncharacterized protein OS=Bos mutus OX=72004 GN=E5288_WYG012722 PE=4 SV=1	29	7	10	3	312	35.7	5.9	33.71	121	136.2	114.9	112.8	145.4	129.3	73.1	88.2	75.3	72.7	74.6	56.4	E5288_WYG012722	102286244	Uncharacterized protein	GO:0005525,GO:0003924	GTP binding|GTPase activity
A0A6B0QVH5	E5288_WYG012757	Occludin OS=Bos mutus OX=72004 GN=E5288_WYG012757 PE=3 SV=1	5	8	8	7	2362	268.3	6.52	23.61	121.5	104.9	106.8	116.4	111.6	113.1	86.2	85.9	81	90.9	87.5	94.3	E5288_WYG012757	102266240	Occludin	GO:0070830,GO:0006289,GO:0006351,GO:0005923,GO:0016021,GO:0000439,GO:0043027,GO:0008270	bicellular tight junction assembly|nucleotide-excision repair|transcription, DNA-templated|bicellular tight junction|integral component of membrane|transcription factor TFIIH core complex|cysteine-type endopeptidase inhibitor activity involved in apoptotic process|zinc ion binding	bom04621,bom05132,bom05134	NOD-like receptor signaling pathway|Salmonella infection|Legionellosis
A0A6B0QVI2	E5288_WYG000358	Uncharacterized protein OS=Bos mutus OX=72004 GN=E5288_WYG000358 PE=3 SV=1	37	15	22	13	396	45.9	7.47	57.17	99.3	98.5	96.7	95.9	83.6	97.9	109.4	109.6	102.3	105.2	107.6	94	E5288_WYG000358	102269403	Uncharacterized protein			bom04152,bom04150	AMPK signaling pathway|mTOR signaling pathway
A0A6B0QVI8	E5288_WYG005032	CLP1_P domain-containing protein OS=Bos mutus OX=72004 GN=E5288_WYG005032 PE=4 SV=1	11	5	5	5	694	78.1	9.5	19.93	117.1	120	103.5	92.6	90.8	108.4	82.9	105.4	93.2	88	103.2	94.7	E5288_WYG005032	102285239	CLP1_P domain-containing protein	GO:0016310,GO:0006396,GO:0051731	phosphorylation|RNA processing|polynucleotide 5'-hydroxyl-kinase activity
A0A6B0QVJ0	E5288_WYG008860	Na(+)/H(+) exchange regulatory cofactor NHE-RF OS=Bos mutus OX=72004 GN=E5288_WYG008860 PE=4 SV=1	31	8	10	8	337	37.5	7.65	37.1	108.6	121.9	100.6	111.4	129.8	115.8	78.7	86.2	90.5	89.4	88.2	79	E5288_WYG008860	102267909	Na(+)/H(+) exchange regulatory cofactor NHE-RF	GO:0016324,GO:0012505,GO:0060090	apical plasma membrane|endomembrane system|molecular adaptor activity	bom04960	Aldosterone-regulated sodium reabsorption
A0A6B0QVJ8	E5288_WYG011884	Uncharacterized protein OS=Bos mutus OX=72004 GN=E5288_WYG011884 PE=3 SV=1	25	25	40	24	1250	137.9	8.19	132.92	95.9	92	109.9	109.6	75.9	104.7	95.8	109.6	91.6	93.2	113.3	108.7	E5288_WYG011884	102287436	Uncharacterized protein	GO:0006888,GO:0006886,GO:0030127,GO:0005829,GO:0005789,GO:0016021,GO:0008270	endoplasmic reticulum to Golgi vesicle-mediated transport|intracellular protein transport|COPII vesicle coat|cytosol|endoplasmic reticulum membrane|integral component of membrane|zinc ion binding	bom04141	Protein processing in endoplasmic reticulum
A0A6B0QVJ9	RTCB	RNA-splicing ligase RtcB homolog OS=Bos mutus OX=72004 GN=RTCB PE=3 SV=1	55	24	44	24	505	55.2	7.23	157.86	103.1	102.4	98.3	101.5	104.9	97.8	92.6	114.8	85.2	92	103	104.4	RTCB	102286278	RNA-splicing ligase RtcB homolog	GO:0006388,GO:0005737,GO:0072669,GO:0005525,GO:0046872,GO:0003972	tRNA splicing, via endonucleolytic cleavage and ligation|cytoplasm|tRNA-splicing ligase complex|GTP binding|metal ion binding|RNA ligase (ATP) activity
A0A6B0QVL0	E5288_WYG009058	Uncharacterized protein OS=Bos mutus OX=72004 GN=E5288_WYG009058 PE=4 SV=1	9	9	11	7	1291	141.3	5.4	32.86	92.7	106.7	99	102.8	105.3	94.9	106.1	94.9	97.6	98	102	99.9	E5288_WYG009058	102272897	Uncharacterized protein	GO:0005737,GO:0005078	cytoplasm|MAP-kinase scaffold activity	bom04010	MAPK signaling pathway
A0A6B0QVM6	E5288_WYG006421	Malic enzyme OS=Bos mutus OX=72004 GN=E5288_WYG006421 PE=3 SV=1	20	10	14	10	636	71.1	5.88	37.71	93.5	96.8	114.1	96.8	94.4	94.8	117	89.8	113.7	97.4	99.3	92.4	E5288_WYG006421	102287267	Malic enzyme	GO:0004471,GO:0046872,GO:0051287	malate dehydrogenase (decarboxylating) (NAD+) activity|metal ion binding|NAD binding	bom00620,bom03320	Pyruvate metabolism|PPAR signaling pathway
A0A6B0QVN1	E5288_WYG004968	Delta(14)-sterol reductase LBR OS=Bos mutus OX=72004 GN=E5288_WYG004968 PE=3 SV=1	12	16	26	16	1485	165.8	9.04	65.48	104.7	97.1	87.6	99	112.4	87.9	119.3	88.5	97.6	104.6	91	110.3	E5288_WYG004968	102268365	Delta(14)-sterol reductase LBR	GO:0006695,GO:0042995,GO:0005856,GO:0005789,GO:0016021,GO:0005637,GO:0003779,GO:0050613,GO:0003677,GO:0017124	cholesterol biosynthetic process|cell projection|cytoskeleton|endoplasmic reticulum membrane|integral component of membrane|nuclear inner membrane|actin binding|delta14-sterol reductase activity|DNA binding|SH3 domain binding	bom00100	Steroid biosynthesis
A0A6B0QVN2	E5288_WYG005045	Uncharacterized protein OS=Bos mutus OX=72004 GN=E5288_WYG005045 PE=4 SV=1	13	8	10	8	765	83.5	8.09	30.4	78	75.6	92.8	84	52.8	76.1	110.3	159.7	94.3	94	140.5	141.8	E5288_WYG005045	102266521	Uncharacterized protein	GO:0016021	integral component of membrane
A0A6B0QVN3	E5288_WYG009234	Protein rogdi homolog OS=Bos mutus OX=72004 GN=E5288_WYG009234 PE=3 SV=1	5	2	2	2	351	40.2	8.28	3.96	94.1	100.8	107.1	91.4	116.5	105.1	107	95.8	99.8	93.4	89.7	99.5	E5288_WYG009234	102276033	Protein rogdi homolog	GO:0043204,GO:0008021	perikaryon|synaptic vesicle
A0A6B0QVN4	EIF3I	Eukaryotic translation initiation factor 3 subunit I OS=Bos mutus OX=72004 GN=EIF3I PE=3 SV=1	32	15	27	15	693	76.8	7.02	78.42	101.1	105.5	98.4	104.4	107.2	97.9	97.7	102.2	93.1	94.8	98.1	99.7	EIF3I	102288130	Eukaryotic translation initiation factor 3 subunit I	GO:0001732,GO:0035556,GO:0016282,GO:0033290,GO:0005852,GO:0003743	formation of cytoplasmic translation initiation complex|intracellular signal transduction|eukaryotic 43S preinitiation complex|eukaryotic 48S preinitiation complex|eukaryotic translation initiation factor 3 complex|translation initiation factor activity
A0A6B0QVN9	E5288_WYG005030	Calpain-2 catalytic subunit OS=Bos mutus OX=72004 GN=E5288_WYG005030 PE=3 SV=1	50	26	60	26	717	81.8	5.01	206.69	106.2	103.7	102.4	104.4	108.1	112.8	101.2	86	106.1	94.8	92.5	81.8	E5288_WYG005030	102276298	Calpain-2 catalytic subunit	GO:0006508,GO:0051493,GO:0005737,GO:0005886,GO:0005509,GO:0004198	proteolysis|regulation of cytoskeleton organization|cytoplasm|plasma membrane|calcium ion binding|calcium-dependent cysteine-type endopeptidase activity	bom04141,bom04210,bom04217,bom04218,bom04510,bom05010,bom05022	Protein processing in endoplasmic reticulum|Apoptosis|Necroptosis|Cellular senescence|Focal adhesion|Alzheimer disease|Pathways of neurodegeneration - multiple diseases
A0A6B0QVP1	E5288_WYG008899	GATOR complex protein WDR24 OS=Bos mutus OX=72004 GN=E5288_WYG008899 PE=3 SV=1	4	3	3	3	993	111.4	6.55	5.82	98	116.9	106.4	98.6	75.7	103.7	86.8	112.9	89	97.7	107.8	106.4	E5288_WYG008899	102265182	GATOR complex protein WDR24	GO:0032008	positive regulation of TOR signaling	bom04150	mTOR signaling pathway
A0A6B0QVP2	E5288_WYG009087	Heme oxygenase (biliverdin-producing) OS=Bos mutus OX=72004 GN=E5288_WYG009087 PE=3 SV=1	55	13	22	13	334	37.5	5.5	64.17	85.1	87.6	87.3	87	76.9	83.8	115.2	117.4	104.2	112.2	119.9	123.4	E5288_WYG009087	102274047	Heme oxygenase (biliverdin-producing)	GO:0006788,GO:0016021,GO:0004392,GO:0046872	heme oxidation|integral component of membrane|heme oxygenase (decyclizing) activity|metal ion binding	bom00860,bom04978	Porphyrin metabolism|Mineral absorption
A0A6B0QVP8	E5288_WYG007020	Formin-binding protein 1-like OS=Bos mutus OX=72004 GN=E5288_WYG007020 PE=3 SV=1	18	11	13	11	604	69.8	6.55	33.55	122.1	108.7	116.3	112.5	104	113.8	84.4	93.7	81.6	83.7	91.5	87.9	E5288_WYG007020	102264664	Formin-binding protein 1-like	GO:0006914,GO:0006897,GO:0007165,GO:0005938,GO:0005856,GO:0005886	autophagy|endocytosis|signal transduction|cell cortex|cytoskeleton|plasma membrane
A0A6B0QVQ2	E5288_WYG008857	Histone acetyltransferase OS=Bos mutus OX=72004 GN=E5288_WYG008857 PE=4 SV=1	5	9	11	2	2414	261.5	8.72	32.28	114.9	112.9	108.6	110.5	121.7	115.2	85	86.2	84.3	89.9	87.9	82.8	E5288_WYG008857	102264880	Histone acetyltransferase	GO:0045944,GO:0050896,GO:0048511,GO:0005737,GO:0000123,GO:0140297,GO:0004402,GO:0003713,GO:0008270	positive regulation of transcription by RNA polymerase II|response to stimulus|rhythmic process|cytoplasm|histone acetyltransferase complex|DNA-binding transcription factor binding|histone acetyltransferase activity|transcription coactivator activity|zinc ion binding	bom03250,bom04310,bom04330,bom04350,bom04630,bom04066,bom04068,bom04024,bom04110,bom04520,bom04922,bom04935,bom04919,bom04916,bom04720,bom05200,bom05206,bom05203,bom05211,bom05215,bom05166,bom05161,bom05164,bom05167,bom05165,bom05152,bom05016	Viral life cycle - HIV-1|Wnt signaling pathway|Notch signaling pathway|TGF-beta signaling pathway|JAK-STAT signaling pathway|HIF-1 signaling pathway|FoxO signaling pathway|cAMP signaling pathway|Cell cycle|Adherens junction|Glucagon signaling pathway|Growth hormone synthesis, secretion and action|Thyroid hormone signaling pathway|Melanogenesis|Long-term potentiation|Pathways in cancer|MicroRNAs i…
A0A6B0QVR3	E5288_WYG004785	Protein kinase domain-containing protein OS=Bos mutus OX=72004 GN=E5288_WYG004785 PE=4 SV=1	2	2	2	2	734	81.2	5.43	2.07	111.7	117.9	79.5	103.3	97.1	90.4	94.6	97.9	103	97.9	88.3	118.3	E5288_WYG004785	102273445	Protein kinase domain-containing protein	GO:0006468,GO:0005524,GO:0004672	protein phosphorylation|ATP binding|protein kinase activity
A0A6B0QVR4	E5288_WYG012660	VWFA domain-containing protein OS=Bos mutus OX=72004 GN=E5288_WYG012660 PE=3 SV=1	18	17	22	17	1179	129.8	5.96	52.53	114.4	113.2	118.1	108.3	92.7	109.2	84.5	101.7	87.9	79.8	110.2	80	E5288_WYG012660	102281399	VWFA domain-containing protein	GO:0007155,GO:0007229,GO:0008305,GO:0046872	cell adhesion|integrin-mediated signaling pathway|integrin complex|metal ion binding	bom04151,bom04512,bom04145,bom04510,bom04810,bom04640,bom04611,bom05200,bom05205,bom05222,bom05165,bom05410,bom05412,bom05414	PI3K-Akt signaling pathway|ECM-receptor interaction|Phagosome|Focal adhesion|Regulation of actin cytoskeleton|Hematopoietic cell lineage|Platelet activation|Pathways in cancer|Proteoglycans in cancer|Small cell lung cancer|Human papillomavirus infection|Hypertrophic cardiomyopathy|Arrhythmogenic right ventricular cardiomyopathy|Dilated cardiomyopathy
A0A6B0QVR5	E5288_WYG009107	DNA-3-methyladenine glycosylase II OS=Bos mutus OX=72004 GN=E5288_WYG009107 PE=3 SV=1	7	2	2	2	287	31.5	9.41	6.36	154.2	148.3	109	98.6	162.2	134.9	67	67.9	57.1	59.6	69.6	71.8	E5288_WYG009107	102284186	DNA-3-methyladenine glycosylase II	GO:0006284,GO:0003677,GO:0008725,GO:0052822,GO:0052821,GO:0043916	base-excision repair|DNA binding|DNA-3-methyladenine glycosylase activity|DNA-3-methylguanine glycosylase activity|DNA-7-methyladenine glycosylase activity|DNA-7-methylguanine glycosylase activity	bom03410	Base excision repair
A0A6B0QVS3	E5288_WYG004818	Sodium/potassium-transporting ATPase subunit beta OS=Bos mutus OX=72004 GN=E5288_WYG004818 PE=3 SV=1	29	8	18	8	347	40.1	8.7	54.22	117.4	117.1	93	93.4	130.4	130.3	124.1	76.5	76.4	73.9	73.5	94.2	E5288_WYG004818	102270497	Sodium/potassium-transporting ATPase subunit beta	GO:0007155,GO:0006813,GO:0006814,GO:0016324,GO:0042383,GO:0005890	cell adhesion|potassium ion transport|sodium ion transport|apical plasma membrane|sarcolemma|sodium:potassium-exchanging ATPase complex	bom04024,bom04022,bom04911,bom04918,bom04919,bom04925,bom04260,bom04261,bom04970,bom04971,bom04972,bom04976,bom04973,bom04974,bom04978,bom04960,bom04961,bom04964	cAMP signaling pathway|cGMP-PKG signaling pathway|Insulin secretion|Thyroid hormone synthesis|Thyroid hormone signaling pathway|Aldosterone synthesis and secretion|Cardiac muscle contraction|Adrenergic signaling in cardiomyocytes|Salivary secretion|Gastric acid secretion|Pancreatic secretion|Bile secretion|Carbohydrate digestion and absorption|Protein digestion and absorption|Mineral absorption|A…
A0A6B0QVS8	E5288_WYG012684	Uncharacterized protein OS=Bos mutus OX=72004 GN=E5288_WYG012684 PE=4 SV=1	10	4	4	4	536	57.7	6.1	6.73	88.9	123.8	100	97.5	110.1	83.2	90.2	131.2	95.4	81.8	119.8	78.3	E5288_WYG012684	102271957	Uncharacterized protein
A0A6B0QVT5	E5288_WYG012008	Uncharacterized protein OS=Bos mutus OX=72004 GN=E5288_WYG012008 PE=3 SV=1	25	7	13	7	243	27.9	6.68	33.85	106	99.6	99.5	99.7	99.9	103	100	110.1	88.3	94	101.4	98.5	E5288_WYG012008	102282841	Uncharacterized protein	GO:0005737,GO:0003723,GO:0003743	cytoplasm|RNA binding|translation initiation factor activity	bom04066,bom04151,bom04150,bom04910,bom04211,bom01521	HIF-1 signaling pathway|PI3K-Akt signaling pathway|mTOR signaling pathway|Insulin signaling pathway|Longevity regulating pathway|EGFR tyrosine kinase inhibitor resistance
A0A6B0QVW3	E5288_WYG005831	Phosphate carrier protein, mitochondrial OS=Bos mutus OX=72004 GN=E5288_WYG005831 PE=3 SV=1	33	13	34	10	361	40	9.29	79.56	80	78.1	87.1	84.1	71.3	79.6	131.2	112.3	111.8	122.6	120.9	121	E5288_WYG005831	102286895	Phosphate carrier protein, mitochondrial	GO:1990547,GO:0016021,GO:0005743,GO:0005315,GO:0015293	mitochondrial phosphate ion transmembrane transport|integral component of membrane|mitochondrial inner membrane|inorganic phosphate transmembrane transporter activity|symporter activity
A0A6B0QVW4	E5288_WYG012661	60S ribosomal protein L12 OS=Bos mutus OX=72004 GN=E5288_WYG012661 PE=3 SV=1	38	7	19	6	223	24.1	9.25	61.94	109.3	111.2	103.2	104.9	112.7	107.8	90.2	102.5	86.1	85.9	93.5	92.7	E5288_WYG012661	102285553	60S ribosomal protein L12	GO:0006412,GO:0005840,GO:0003735	translation|ribosome|structural constituent of ribosome	bom03010,bom05171	Ribosome|Coronavirus disease - COVID-19
A0A6B0QVZ1	E5288_WYG011868	O-phosphoseryl-tRNA(Sec) selenium transferase OS=Bos mutus OX=72004 GN=E5288_WYG011868 PE=3 SV=1	6	5	6	5	1039	118	7.71	10.64	102.3	105.2	109.3	107.2	100	96.4	92.3	94.6	101.4	98	90	103.3	E5288_WYG011868	102277118	O-phosphoseryl-tRNA(Sec) selenium transferase	GO:0097056,GO:0005576,GO:0098621,GO:0000049	selenocysteinyl-tRNA(Sec) biosynthetic process|extracellular region|phosphoseryl-selenocysteinyl-tRNA selenium transferase activity|tRNA binding	bom00450,bom00970	Selenocompound metabolism|Aminoacyl-tRNA biosynthesis
A0A6B0QVZ5	E5288_WYG005826	60S acidic ribosomal protein P0 OS=Bos mutus OX=72004 GN=E5288_WYG005826 PE=3 SV=1	54	16	47	16	318	34.3	5.97	128.04	112.8	111.9	99.9	104.8	106.8	101.4	87.5	96.7	89.1	93.3	99.6	96.2	E5288_WYG005826	102265866	60S acidic ribosomal protein P0	GO:0042254,GO:0005840	ribosome biogenesis|ribosome	bom03010,bom05171	Ribosome|Coronavirus disease - COVID-19
A0A6B0QVZ8	E5288_WYG008874	TBC1 domain family member 24 OS=Bos mutus OX=72004 GN=E5288_WYG008874 PE=4 SV=1	22	13	17	13	563	63.3	7.68	56.02	134	145.1	101.3	105.4	151.9	136.9	67	75	81.8	72.2	72.3	57.1	E5288_WYG008874	102264611	TBC1 domain family member 24	GO:0031175,GO:0070161,GO:0042995,GO:0030659,GO:0005886,GO:0098793	neuron projection development|anchoring junction|cell projection|cytoplasmic vesicle membrane|plasma membrane|presynapse
A0A6B0QVZ9	E5288_WYG006871	Vesicle-trafficking protein SEC22b OS=Bos mutus OX=72004 GN=E5288_WYG006871 PE=3 SV=1	55	12	34	12	215	24.7	8.5	109.71	102.3	88.5	102.2	100.1	74	92	97.3	115.3	97.9	103.1	111.7	115.7	E5288_WYG006871	102272279	Vesicle-trafficking protein SEC22b	GO:0006888,GO:0006890,GO:0005789,GO:0033116,GO:0005794,GO:0016021,GO:0042470,GO:0005484	endoplasmic reticulum to Golgi vesicle-mediated transport|retrograde vesicle-mediated transport, Golgi to endoplasmic reticulum|endoplasmic reticulum membrane|endoplasmic reticulum-Golgi intermediate compartment membrane|Golgi apparatus|integral component of membrane|melanosome|SNAP receptor activity	bom04130,bom04145,bom05134	SNARE interactions in vesicular transport|Phagosome|Legionellosis
A0A6B0QW02	E5288_WYG004784	Uncharacterized protein OS=Bos mutus OX=72004 GN=E5288_WYG004784 PE=3 SV=1	11	14	18	14	1343	150	5.83	40.55	103.1	99.7	100.2	95.5	93	95.9	106.4	100.2	98.3	99.7	100.3	107.7	E5288_WYG004784	102272211	Uncharacterized protein	GO:0043087,GO:0005737,GO:0005096	regulation of GTPase activity|cytoplasm|GTPase activator activity
A0A6B0QW06	E5288_WYG007988	J domain-containing protein OS=Bos mutus OX=72004 GN=E5288_WYG007988 PE=4 SV=1	31	8	14	7	337	37.8	8.51	45.08	87.3	90.7	88	85.5	91.1	85.6	121.1	109.4	110.6	105.1	121.2	104.4	E5288_WYG007988	102280430	J domain-containing protein	GO:0006457,GO:0051082	protein folding|unfolded protein binding
A0A6B0QW22	E5288_WYG006065	Cob_adeno_trans domain-containing protein OS=Bos mutus OX=72004 GN=E5288_WYG006065 PE=3 SV=1	8	2	2	2	257	28.5	9.14	5.26	97.4	83.8	92.1	90.4	72.1	92.7	113.3	101.2	106.7	114.8	104.3	131.1	E5288_WYG006065	102273874	Cob_adeno_trans domain-containing protein	GO:0005524,GO:0008817	ATP binding|cob(I)yrinic acid a,c-diamide adenosyltransferase activity	bom00860	Porphyrin metabolism
A0A6B0QW24	E5288_WYG009189	Uncharacterized protein OS=Bos mutus OX=72004 GN=E5288_WYG009189 PE=4 SV=1	4	2	2	2	644	69.4	6.9	2.05	86.1	121.1	113.1	107.2	119.9	78.5	77.5	107.6	113.2	89.4	99.1	87.3	E5288_WYG009189	102272323	Uncharacterized protein			bom04935	Growth hormone synthesis, secretion and action
A0A6B0QW25	E5288_WYG007947	Uncharacterized protein OS=Bos mutus OX=72004 GN=E5288_WYG007947 PE=4 SV=1	14	3	4	3	394	43.6	6.18	15.69	80	129	99.7	96.8	139.5	84.7	93.6	101.8	96.1	103.3	85.1	90.4	E5288_WYG007947	102264404	Uncharacterized protein			bom04514	Cell adhesion molecules
A0A6B0QW26	E5288_WYG004826	Uncharacterized protein OS=Bos mutus OX=72004 GN=E5288_WYG004826 PE=4 SV=1	7	5	5	5	972	109.2	7.81	17.51	92.5	86.6	92.4	90	75.4	93.7	104.1	136.7	92.7	107.8	119.9	108.3	E5288_WYG004826	102280631	Uncharacterized protein
A0A6B0QW39	E5288_WYG005808	Phospholipase B-like OS=Bos mutus OX=72004 GN=E5288_WYG005808 PE=3 SV=1	23	11	17	11	537	60.5	7.11	55.34	70.2	72.8	80.9	74.5	59.7	71.8	122.7	155.4	105.8	121.1	125.9	139.3	E5288_WYG005808	102286133	Phospholipase B-like	GO:0016042,GO:0004620	lipid catabolic process|phospholipase activity
A0A6B0QW40	E5288_WYG006953	Uncharacterized protein OS=Bos mutus OX=72004 GN=E5288_WYG006953 PE=4 SV=1	8	25	38	4	3992	434.5	4.86	97.08	94.7	88.3	93.1	89.7	69.3	91.8	109.5	120.9	105.2	108.6	117.2	111.5	E5288_WYG006953	102269467	Uncharacterized protein	GO:0007156,GO:0030057,GO:0016021,GO:0005886,GO:0005509	homophilic cell adhesion via plasma membrane adhesion molecules|desmosome|integral component of membrane|plasma membrane|calcium ion binding	bom05412	Arrhythmogenic right ventricular cardiomyopathy
A0A6B0QW83	E5288_WYG012785	Importin N-terminal domain-containing protein OS=Bos mutus OX=72004 GN=E5288_WYG012785 PE=4 SV=1	23	21	37	12	1057	119.8	5.25	105.19	94.3	89.8	90.3	87.7	97.2	89.9	103.3	124.9	91.2	108.3	104	119	E5288_WYG012785	102281669	Importin N-terminal domain-containing protein	GO:0006606,GO:0005737,GO:0031267	protein import into nucleus|cytoplasm|small GTPase binding	bom03013	Nucleocytoplasmic transport
A0A6B0QW84	E5288_WYG009126	GLOBIN domain-containing protein OS=Bos mutus OX=72004 GN=E5288_WYG009126 PE=3 SV=1	72	10	166	2	142	15.1	8.94	275.05	133.6	212	162	142.2	72.1	87.9	51.8	39.5	110.2	61.2	67	60.7	E5288_WYG009126	102268919	GLOBIN domain-containing protein	GO:0005833,GO:0020037,GO:0005506,GO:0019825,GO:0005344	hemoglobin complex|heme binding|iron ion binding|oxygen binding|oxygen carrier activity	bom05144,bom05143	Malaria|African trypanosomiasis
A0A6B0QWA6	E5288_WYG007990	Uncharacterized protein OS=Bos mutus OX=72004 GN=E5288_WYG007990 PE=4 SV=1	32	18	33	15	650	68.4	7.33	94.76	121.1	108.9	103.6	106.5	104.7	109.7	94	95.5	84.4	84.5	92.7	94.4	E5288_WYG007990	102279208	Uncharacterized protein	GO:0006355,GO:0005634,GO:0003723	regulation of transcription, DNA-templated|nucleus|RNA binding
A0A6B0QWB7	E5288_WYG012841	ZP domain-containing protein OS=Bos mutus OX=72004 GN=E5288_WYG012841 PE=4 SV=1	11	5	6	5	647	70.1	6	19.85	116.1	120	105.1	110.7	149.7	122.1	82.7	80.7	88.8	77.4	73.5	73.3	E5288_WYG012841	102286826	ZP domain-containing protein	GO:0016021	integral component of membrane
A0A6B0QWB8	E5288_WYG007920	Medium-chain specific acyl-CoA dehydrogenase, mitochondrial OS=Bos mutus OX=72004 GN=E5288_WYG007920 PE=3 SV=1	16	14	26	4	867	96.8	6.58	71.57	105.7	96.7	100.6	97.5	89	98.2	107.2	98.3	101	102.5	95.2	108	E5288_WYG007920	102288081	Medium-chain specific acyl-CoA dehydrogenase, mitochondrial	GO:0006635,GO:0018344,GO:0005759,GO:0050660,GO:0070991,GO:0004663	fatty acid beta-oxidation|protein geranylgeranylation|mitochondrial matrix|flavin adenine dinucleotide binding|medium-chain-acyl-CoA dehydrogenase activity|Rab geranylgeranyltransferase activity	bom00071,bom00280,bom03320,bom04936	Fatty acid degradation|Valine, leucine and isoleucine degradation|PPAR signaling pathway|Alcoholic liver disease
A0A6B0QWC2	E5288_WYG012667	Trafficking protein particle complex subunit 13 OS=Bos mutus OX=72004 GN=E5288_WYG012667 PE=3 SV=1	4	2	2	2	391	43.5	5.86	4.47	104.7	102.8	91.8	91.8	106.8	96	107.7	107.2	100.8	98.1	99.9	92.2	E5288_WYG012667	102268242	Trafficking protein particle complex subunit 13
A0A6B0QWC5	E5288_WYG012706	Uncharacterized protein OS=Bos mutus OX=72004 GN=E5288_WYG012706 PE=3 SV=1	39	20	26	20	580	66.1	6.84	83.74	114.7	128.4	105	107.6	149.9	117.5	76.7	82.1	86	84.2	79.4	68.6	E5288_WYG012706	102284809	Uncharacterized protein	GO:0015031,GO:0016192	protein transport|vesicle-mediated transport	bom04721	Synaptic vesicle cycle
A0A6B0QWC8	E5288_WYG004975	J domain-containing protein OS=Bos mutus OX=72004 GN=E5288_WYG004975 PE=4 SV=1	14	6	6	6	554	62.3	8.82	15.35	101.6	99.8	97.4	94.7	102.7	97.5	103.1	97.7	104.5	95.9	92.1	112.8	E5288_WYG004975	102286366	J domain-containing protein
A0A6B0QWD5	E5288_WYG004908	Uncharacterized protein OS=Bos mutus OX=72004 GN=E5288_WYG004908 PE=4 SV=1	18	11	15	11	789	88.6	6.68	50.68	85.8	90.3	80.3	79	72.6	83.6	106.1	147.4	109.1	96.7	138.6	110.4	E5288_WYG004908	102267212	Uncharacterized protein	GO:0006006,GO:0006098,GO:0017057,GO:0004345,GO:0050661	glucose metabolic process|pentose-phosphate shunt|6-phosphogluconolactonase activity|glucose-6-phosphate dehydrogenase activity|NADP binding	bom00030	Pentose phosphate pathway
A0A6B0QWE0	E5288_WYG006861	RNA 3'-terminal-phosphate cyclase (ATP) OS=Bos mutus OX=72004 GN=E5288_WYG006861 PE=3 SV=1	33	9	19	9	366	39.2	7.99	52.79	87.9	88.4	96.3	87.2	71.4	83.1	108.7	112.4	114.9	108.8	116.6	124.5	E5288_WYG006861	102270625	RNA 3'-terminal-phosphate cyclase (ATP)	GO:0006396,GO:0005524,GO:0003963	RNA processing|ATP binding|RNA-3'-phosphate cyclase activity
A0A6B0QWE2	E5288_WYG010876	Integrin beta OS=Bos mutus OX=72004 GN=E5288_WYG010876 PE=3 SV=1	17	14	15	14	837	91.4	6.61	38.82	82.5	94.1	90.7	93.9	99.7	83.3	117.1	112.2	110	109.3	101.9	105.2	E5288_WYG010876	102285348	Integrin beta	GO:0007160,GO:0007229,GO:0006909,GO:0008305,GO:0046872,GO:0038023	cell-matrix adhesion|integrin-mediated signaling pathway|phagocytosis|integrin complex|metal ion binding|signaling receptor activity	bom04015,bom04390,bom04514,bom04145,bom04810,bom04610,bom04613,bom04650,bom04670,bom05166,bom05133,bom05134,bom05150,bom05152,bom05146,bom05144,bom05140,bom05323,bom05416	Rap1 signaling pathway|Hippo signaling pathway|Cell adhesion molecules|Phagosome|Regulation of actin cytoskeleton|Complement and coagulation cascades|Neutrophil extracellular trap formation|Natural killer cell mediated cytotoxicity|Leukocyte transendothelial migration|Human T-cell leukemia virus 1 infection|Pertussis|Legionellosis|Staphylococcus aureus infection|Tuberculosis|Amoebiasis|Malaria|Le…
A0A6B0QWE7	E5288_WYG012685	Uncharacterized protein OS=Bos mutus OX=72004 GN=E5288_WYG012685 PE=3 SV=1	17	24	31	24	1461	162.7	5.2	82.43	103.5	95.7	101.5	98.9	92.2	98	108.3	101.3	95.3	100.9	104.2	100.1	E5288_WYG012685	102283094	Uncharacterized protein	GO:0006897,GO:0043087,GO:0007165,GO:0016020,GO:0005085	endocytosis|regulation of GTPase activity|signal transduction|membrane|guanyl-nucleotide exchange factor activity
A0A6B0QWF2	E5288_WYG004863	Serine/threonine-protein kinase mTOR OS=Bos mutus OX=72004 GN=E5288_WYG004863 PE=3 SV=1	7	17	18	17	2551	288.8	7.17	43.88	109.5	105.4	94.4	86.1	93	93.7	107.6	108	100.4	100.3	98.8	102.7	E5288_WYG004863	102281727	Serine/threonine-protein kinase mTOR	GO:0016310,GO:0051128,GO:0042221,GO:0006950,GO:0005634,GO:0031931,GO:0005524,GO:0004674,GO:0044877	phosphorylation|regulation of cellular component organization|response to chemical|response to stress|nucleus|TORC1 complex|ATP binding|protein serine/threonine kinase activity|protein-containing complex binding	bom04012,bom04371,bom04630,bom04066,bom04072,bom04151,bom04152,bom04150,bom04140,bom04136,bom04218,bom04613,bom04659,bom04910,bom04920,bom04935,bom04919,bom04211,bom04213,bom04714,bom05200,bom05206,bom05205,bom05207,bom05230,bom05231,bom05235,bom05210,bom05212,bom05225,bom05226,bom05214,bom05221,bom05215,bom05224,bom05170,bom05168,bom05163,bom05167,bom05165,bom05010,bom05014,bom05016,bom05017,bom…	ErbB signaling pathway|Apelin signaling pathway|JAK-STAT signaling pathway|HIF-1 signaling pathway|Phospholipase D signaling pathway|PI3K-Akt signaling pathway|AMPK signaling pathway|mTOR signaling pathway|Autophagy - animal|Autophagy - other|Cellular senescence|Neutrophil extracellular trap formation|Th17 cell differentiation|Insulin signaling pathway|Adipocytokine signaling pathway|Growth hormo…
A0A6B0QWF3	E5288_WYG007178	Zinc finger CCCH domain-containing protein 15 OS=Bos mutus OX=72004 GN=E5288_WYG007178 PE=3 SV=1	24	8	10	8	424	48.4	5.31	26.24	96.4	101.9	99.7	104.5	93.5	102.3	102.6	105.6	92.9	99.1	100.6	101	E5288_WYG007178	102281390	Zinc finger CCCH domain-containing protein 15	GO:0005634,GO:0046872	nucleus|metal ion binding
A0A6B0QWG6	E5288_WYG013551	Deoxyribose-phosphate aldolase OS=Bos mutus OX=72004 GN=E5288_WYG013551 PE=4 SV=1	55	27	41	12	638	70.4	6.83	144.11	95.9	97.8	98.2	99	90.7	92.9	101.7	111.3	96.9	102.1	106.4	107.1	E5288_WYG013551	102271308	Deoxyribose-phosphate aldolase	GO:0009264,GO:0046386,GO:0005737,GO:0004139	deoxyribonucleotide catabolic process|deoxyribose phosphate catabolic process|cytoplasm|deoxyribose-phosphate aldolase activity
A0A6B0QWG7	E5288_WYG004918	UBA domain-containing protein OS=Bos mutus OX=72004 GN=E5288_WYG004918 PE=3 SV=1	4	16	16	16	4394	491.4	6.54	38.78	85.7	85.3	93.5	93	68.2	83.8	108.6	125.9	111.1	110	114.5	120.3	E5288_WYG004918	102265483	UBA domain-containing protein
A0A6B0QWG9	E5288_WYG012776	Uncharacterized protein OS=Bos mutus OX=72004 GN=E5288_WYG012776 PE=4 SV=1	17	15	20	13	1116	127.4	5.48	55.55	110.7	106.7	106.9	101.5	111.6	107	90.2	92.9	95.5	93.3	92.8	91	E5288_WYG012776	102266440	Uncharacterized protein	GO:0043547,GO:0005096	positive regulation of GTPase activity|GTPase activator activity
A0A6B0QWI4	E5288_WYG013669	L-lactate dehydrogenase OS=Bos mutus OX=72004 GN=E5288_WYG013669 PE=3 SV=1	54	22	81	3	341	37.4	6.25	237.93	98.4	102.9	91.9	92.4	99.1	93.6	105.7	88.5	107	111.7	89.6	119.2	E5288_WYG013669	102265127	L-lactate dehydrogenase	GO:0019752,GO:0005737,GO:0004459	carboxylic acid metabolic process|cytoplasm|L-lactate dehydrogenase activity	bom00010,bom00620,bom00640,bom00270,bom04066,bom04922,bom05230	Glycolysis / Gluconeogenesis|Pyruvate metabolism|Propanoate metabolism|Cysteine and methionine metabolism|HIF-1 signaling pathway|Glucagon signaling pathway|Central carbon metabolism in cancer
A0A6B0QWL3	E5288_WYG013745	Uncharacterized protein OS=Bos mutus OX=72004 GN=E5288_WYG013745 PE=4 SV=1	4	3	3	3	947	106.3	6.8	8.05	103.5	120.7	96.9	102.8	75.8	94.4	93.9	96.3	107.5	102.5	105.2	100.3	E5288_WYG013745	102270188	Uncharacterized protein	GO:0005737,GO:0005856,GO:0005085,GO:0046872	cytoplasm|cytoskeleton|guanyl-nucleotide exchange factor activity|metal ion binding
A0A6B0QWL9	E5288_WYG005996	40S ribosomal protein S13 OS=Bos mutus OX=72004 GN=E5288_WYG005996 PE=3 SV=1	8	17	33	6	1877	212.6	8.29	84.56	107.8	106	98.3	104.4	96.5	96	96.4	103.4	90.8	95.7	100.3	104.3	E5288_WYG005996	102274862	40S ribosomal protein S13	GO:0048015,GO:0016310,GO:0006412,GO:0005840,GO:0035005,GO:0005524,GO:0035091,GO:0003735	phosphatidylinositol-mediated signaling|phosphorylation|translation|ribosome|1-phosphatidylinositol-4-phosphate 3-kinase activity|ATP binding|phosphatidylinositol binding|structural constituent of ribosome	bom00562,bom04070,bom05132	Inositol phosphate metabolism|Phosphatidylinositol signaling system|Salmonella infection
A0A6B0QWN3	E5288_WYG007123	Uncharacterized protein OS=Bos mutus OX=72004 GN=E5288_WYG007123 PE=4 SV=1	3	7	8	7	3086	337.4	6.13	21.2	113.2	95	112.3	102.8	73.1	102.1	110.5	140.9	80.5	80.4	98.6	90.8	E5288_WYG007123	102275509	Uncharacterized protein	GO:0007155,GO:0030155,GO:0030334,GO:0045995,GO:0005604,GO:0005576,GO:0016020,GO:0005102	cell adhesion|regulation of cell adhesion|regulation of cell migration|regulation of embryonic development|basement membrane|extracellular region|membrane|signaling receptor binding	bom04151,bom04512,bom04510,bom05200,bom05222,bom05165,bom05146,bom05145,bom05410,bom05412,bom05414,bom05416	PI3K-Akt signaling pathway|ECM-receptor interaction|Focal adhesion|Pathways in cancer|Small cell lung cancer|Human papillomavirus infection|Amoebiasis|Toxoplasmosis|Hypertrophic cardiomyopathy|Arrhythmogenic right ventricular cardiomyopathy|Dilated cardiomyopathy|Viral myocarditis
A0A6B0QWP6	E5288_WYG010953	Pyridoxal kinase OS=Bos mutus OX=72004 GN=E5288_WYG010953 PE=3 SV=1	46	11	28	11	312	34.8	5.94	72.03	132.1	125.3	111.1	118.6	121.7	129.4	77.7	76.8	80.2	74.1	84.8	68.2	E5288_WYG010953	102267264	Pyridoxal kinase	GO:0009443,GO:0008478	pyridoxal 5'-phosphate salvage|pyridoxal kinase activity	bom00750	Vitamin B6 metabolism
A0A6B0QWP9	E5288_WYG013535	Thioredoxin domain-containing protein OS=Bos mutus OX=72004 GN=E5288_WYG013535 PE=4 SV=1	27	4	6	4	232	25.4	6.35	26.5	90.3	89.5	102.6	94.1	76.6	98.9	107.6	115.1	93.2	107.8	109.5	114.9	E5288_WYG013535	102282401	Thioredoxin domain-containing protein	GO:0015035	protein-disulfide reductase activity	bom04621,bom05132,bom05012,bom05418	NOD-like receptor signaling pathway|Salmonella infection|Parkinson disease|Fluid shear stress and atherosclerosis
A0A6B0QWQ5	E5288_WYG004943	Epoxide hydrolase OS=Bos mutus OX=72004 GN=E5288_WYG004943 PE=3 SV=1	20	9	13	9	476	55	7.83	42.79	131.7	128.2	91	112.5	160.4	131.4	77.1	75.7	74.2	79.2	73.9	64.5	E5288_WYG004943	102267623	Epoxide hydrolase	GO:0019439,GO:0009636,GO:0005789,GO:0016021,GO:0033961	aromatic compound catabolic process|response to toxic substance|endoplasmic reticulum membrane|integral component of membrane|cis-stilbene-oxide hydrolase activity	bom00980,bom04976,bom05204,bom05207,bom05208	Metabolism of xenobiotics by cytochrome P450|Bile secretion|Chemical carcinogenesis - DNA adducts|Chemical carcinogenesis - receptor activation|Chemical carcinogenesis - reactive oxygen species
A0A6B0QWR3	E5288_WYG010986	FABP domain-containing protein OS=Bos mutus OX=72004 GN=E5288_WYG010986 PE=3 SV=1	30	12	26	12	304	35	5.35	86.43	131.9	125	93.2	108.1	122.6	122.6	99.5	64.3	89.3	96.3	75.6	71.5	E5288_WYG010986	102282210	FABP domain-containing protein	GO:0002138,GO:0006776,GO:0005829,GO:0008289	retinoic acid biosynthetic process|vitamin A metabolic process|cytosol|lipid binding
A0A6B0QWS9	E5288_WYG012817	PPIase cyclophilin-type domain-containing protein OS=Bos mutus OX=72004 GN=E5288_WYG012817 PE=4 SV=1	13	3	4	3	491	55.3	5.11	14.44	110.2	110	114.7	116.2	111.8	108.5	89.5	83.6	91.5	87.4	87.8	88.7	E5288_WYG012817	102266268	PPIase cyclophilin-type domain-containing protein	GO:0006457,GO:0000413,GO:0003755	protein folding|protein peptidyl-prolyl isomerization|peptidyl-prolyl cis-trans isomerase activity
A0A6B0QWT0	E5288_WYG013683	Unconventional myosin-VI OS=Bos mutus OX=72004 GN=E5288_WYG013683 PE=3 SV=1	46	53	87	4	1273	147.3	8.63	260.96	106.6	78.6	100.9	93.4	57.7	101.8	115.4	115.6	96.5	102.2	117.6	113.7	E5288_WYG013683	102283108	Unconventional myosin-VI	GO:0007605,GO:0005905,GO:0030136,GO:0030175,GO:0005902,GO:0016459,GO:0032587,GO:0051015,GO:0005524,GO:0003774	sensory perception of sound|clathrin-coated pit|clathrin-coated vesicle|filopodium|microvillus|myosin complex|ruffle membrane|actin filament binding|ATP binding|cytoskeletal motor activity	bom05132	Salmonella infection
A0A6B0QWT2	E5288_WYG004865	MOSC domain-containing protein OS=Bos mutus OX=72004 GN=E5288_WYG004865 PE=4 SV=1	16	4	4	4	264	29.7	6.07	12.96	95.6	124.5	135	123	117.3	80.1	100.3	76.4	91.7	89.7	84.8	81.7	E5288_WYG004865	102274323	MOSC domain-containing protein	GO:0003824,GO:0030151,GO:0030170	catalytic activity|molybdenum ion binding|pyridoxal phosphate binding
A0A6B0QWT4	E5288_WYG011072	Calcium-transporting ATPase OS=Bos mutus OX=72004 GN=E5288_WYG011072 PE=3 SV=1	13	9	12	9	953	104.7	7.02	38.3	89.6	86.5	108.2	97.2	70.2	87.7	105.5	123	94.4	95.6	120.6	121.6	E5288_WYG011072	102287769	Calcium-transporting ATPase	GO:0032580,GO:0016021,GO:0005524,GO:0016887,GO:0005388	Golgi cisterna membrane|integral component of membrane|ATP binding|ATP hydrolysis activity|P-type calcium transporter activity
A0A6B0QWW0	E5288_WYG013533	Uncharacterized protein OS=Bos mutus OX=72004 GN=E5288_WYG013533 PE=4 SV=1	6	3	5	3	635	72.7	8.68	13.95	86	92.1	87.5	92.7	94.4	99.6	107.9	116.8	110.2	107.5	98.5	106.9	E5288_WYG013533	102272377	Uncharacterized protein	GO:0016021	integral component of membrane	bom04977	Vitamin digestion and absorption
A0A6B0QWW1	E5288_WYG012513	Uncharacterized protein OS=Bos mutus OX=72004 GN=E5288_WYG012513 PE=4 SV=1	23	7	9	7	365	40.1	7.58	26.25	105.9	95.9	101.9	102.4	81.1	92	109.3	128.8	82.5	90.5	104.3	105.4	E5288_WYG012513	102270965	Uncharacterized protein	GO:0016021	integral component of membrane	bom05416	Viral myocarditis
A0A6B0QWY8	E5288_WYG005888	Uncharacterized protein OS=Bos mutus OX=72004 GN=E5288_WYG005888 PE=4 SV=1	19	9	9	9	581	65	5.86	24.94	86.1	83	94	86.1	103	84.7	103.9	113.3	110.2	117	105	113.8	E5288_WYG005888	102264637	Uncharacterized protein
A0A6B0QWZ6	E5288_WYG012754	Leukocyte surface antigen CD47 OS=Bos mutus OX=72004 GN=E5288_WYG012754 PE=4 SV=1	7	2	5	2	341	37.6	7.99	12.08	105.5	112	100	114	119.1	112.2	80.9	98.8	107.7	93.9	84.7	71.2	E5288_WYG012754	102266147	Leukocyte surface antigen CD47	GO:0007155,GO:0022409,GO:0050729,GO:0050766,GO:0005887,GO:0070053	cell adhesion|positive regulation of cell-cell adhesion|positive regulation of inflammatory response|positive regulation of phagocytosis|integral component of plasma membrane|thrombospondin receptor activity	bom04512	ECM-receptor interaction
A0A6B0QWZ9	E5288_WYG012472	Uncharacterized protein OS=Bos mutus OX=72004 GN=E5288_WYG012472 PE=3 SV=1	3	6	6	6	2874	316.4	5.14	14.02	119.6	115.5	100.6	98.8	114.5	116.2	101.4	87	90	89.9	85.4	81.1	E5288_WYG012472	102275278	Uncharacterized protein	GO:0030246,GO:0005212	carbohydrate binding|structural constituent of eye lens
A0A6B0QX02	NTHL1	Endonuclease III-like protein 1 OS=Bos mutus OX=72004 GN=NTHL1 PE=3 SV=1	9	3	3	3	305	33.6	10.14	6.03	144.4	134.6	93.4	108	154.5	119.7	61.7	76.5	87.1	68.9	81.7	69.3	NTHL1	102267636	Endonuclease III-like protein 1	GO:0006285,GO:0005739,GO:0005634,GO:0051539,GO:0140078,GO:0003677,GO:0046872,GO:0000703	base-excision repair, AP site formation|mitochondrion|nucleus|4 iron, 4 sulfur cluster binding|class I DNA-(apurinic or apyrimidinic site) endonuclease activity|DNA binding|metal ion binding|oxidized pyrimidine nucleobase lesion DNA N-glycosylase activity	bom03410	Base excision repair
A0A6B0QX18	E5288_WYG005854	Uncharacterized protein OS=Bos mutus OX=72004 GN=E5288_WYG005854 PE=3 SV=1	19	7	10	7	412	44.5	8.38	28.21	101.1	98.9	90.5	100.2	106.9	98.1	118	90.5	104.2	93.6	91.3	106.7	E5288_WYG005854	102269247	Uncharacterized protein	GO:0003995,GO:0050660	acyl-CoA dehydrogenase activity|flavin adenine dinucleotide binding	bom00640,bom00650,bom00071,bom00280,bom00410	Propanoate metabolism|Butanoate metabolism|Fatty acid degradation|Valine, leucine and isoleucine degradation|beta-Alanine metabolism
A0A6B0QX20	E5288_WYG012007	Inorganic diphosphatase OS=Bos mutus OX=72004 GN=E5288_WYG012007 PE=3 SV=1	52	14	24	14	297	33.9	5.99	66.38	108.7	107.7	105	105.4	109.7	102.6	92.2	95.4	86.7	83	95.4	108	E5288_WYG012007	102284369	Inorganic diphosphatase	GO:0006796,GO:0005737,GO:0004427,GO:0000287	phosphate-containing compound metabolic process|cytoplasm|inorganic diphosphatase activity|magnesium ion binding	bom00190	Oxidative phosphorylation
A0A6B0QX21	E5288_WYG009096	Nucleoside diphosphate kinase OS=Bos mutus OX=72004 GN=E5288_WYG009096 PE=3 SV=1	75	12	24	12	169	19.1	7.91	67.87	80.1	85.8	96.7	89.6	73.8	76.3	136	101.5	117.5	110.8	104.1	127.8	E5288_WYG009096	102275491	Nucleoside diphosphate kinase	GO:0006241,GO:0006183,GO:0006165,GO:0006228,GO:0005634,GO:0005524,GO:0004550	CTP biosynthetic process|GTP biosynthetic process|nucleoside diphosphate phosphorylation|UTP biosynthetic process|nucleus|ATP binding|nucleoside diphosphate kinase activity	bom00230,bom00240,bom00983	Purine metabolism|Pyrimidine metabolism|Drug metabolism - other enzymes
A0A6B0QX22	E5288_WYG005987	Leuk-A4-hydro_C domain-containing protein OS=Bos mutus OX=72004 GN=E5288_WYG005987 PE=3 SV=1	43	16	29	16	477	53.6	6.02	101.58	114.1	121	102.4	107.1	131.5	117.8	73	99.1	79.7	80.1	102.7	71.5	E5288_WYG005987	102275332	Leuk-A4-hydro_C domain-containing protein	GO:0006508,GO:0008237,GO:0008270	proteolysis|metallopeptidase activity|zinc ion binding	bom00590	Arachidonic acid metabolism
A0A6B0QX30	E5288_WYG006071	Uncharacterized protein OS=Bos mutus OX=72004 GN=E5288_WYG006071 PE=3 SV=1	38	14	33	7	586	65.7	9.82	113.35	111.1	124.4	110.2	116.7	128.8	117.4	76	75.4	92	91.9	80.2	76.1	E5288_WYG006071	102287937	Uncharacterized protein	GO:0005635,GO:0003677	nuclear envelope|DNA binding
A0A6B0QX44	E5288_WYG004866	Uncharacterized protein OS=Bos mutus OX=72004 GN=E5288_WYG004866 PE=3 SV=1	14	4	5	4	452	49.9	6.11	16.5	124.5	102.9	97.1	106.2	94.2	114.5	90.3	109.3	85.5	82.5	100.5	92.3	E5288_WYG004866	102268660	Uncharacterized protein	GO:0006915,GO:0006508,GO:0042981,GO:0004197	apoptotic process|proteolysis|regulation of apoptotic process|cysteine-type endopeptidase activity	bom04370,bom04151,bom04210,bom04215,bom04115,bom04919,bom05200,bom05210,bom05212,bom05215,bom05213,bom05222,bom05223,bom05170,bom05161,bom05160,bom05164,bom05162,bom05168,bom05163,bom05167,bom05169,bom05134,bom05152,bom05145,bom05010,bom05012,bom05014,bom05016,bom05020,bom05022,bom05417,bom05416,bom01524	VEGF signaling pathway|PI3K-Akt signaling pathway|Apoptosis|Apoptosis - multiple species|p53 signaling pathway|Thyroid hormone signaling pathway|Pathways in cancer|Colorectal cancer|Pancreatic cancer|Prostate cancer|Endometrial cancer|Small cell lung cancer|Non-small cell lung cancer|Human immunodeficiency virus 1 infection|Hepatitis B|Hepatitis C|Influenza A|Measles|Herpes simplex virus 1 infect…
A0A6B0QX45	E5288_WYG009624	Protein-L-isoaspartate O-methyltransferase OS=Bos mutus OX=72004 GN=E5288_WYG009624 PE=3 SV=1	74	14	34	14	227	24.6	7.61	117.41	93.6	103.5	102.2	99.5	103.6	95.4	102.2	97.8	100.2	101.3	94.4	106.3	E5288_WYG009624	102271023	Protein-L-isoaspartate O-methyltransferase	GO:0004719	protein-L-isoaspartate (D-aspartate) O-methyltransferase activity
A0A6B0QX50	E5288_WYG005956	NifU_N domain-containing protein OS=Bos mutus OX=72004 GN=E5288_WYG005956 PE=3 SV=1	16	3	4	3	167	17.9	9.41	13.44	87.4	87.1	90.2	89.9	126.5	82.5	104.7	117	93.1	96.2	110.3	115.2	E5288_WYG005956	102272637	NifU_N domain-containing protein	GO:0016226,GO:0005506,GO:0051536	iron-sulfur cluster assembly|iron ion binding|iron-sulfur cluster binding
A0A6B0QX54	E5288_WYG009616	Uncharacterized protein OS=Bos mutus OX=72004 GN=E5288_WYG009616 PE=4 SV=1	1	2	2	2	1237	135.8	6.64	2.12	30.3	39.6	34	40.3	30.9	30.7	174.5	48.6	177.8	99.1	32.8	461.4	E5288_WYG009616	102281528	Uncharacterized protein	GO:0110165	cellular anatomical entity
A0A6B0QX65	E5288_WYG005806	Histone deacetylase complex subunit SAP18 OS=Bos mutus OX=72004 GN=E5288_WYG005806 PE=3 SV=1	43	7	11	7	153	17.6	9.35	24.53	119	108.5	101.9	105.9	136.7	100.5	90.3	96.6	86.2	82.8	86.1	85.5	E5288_WYG005806	102272626	Histone deacetylase complex subunit SAP18	GO:0005737,GO:0016607,GO:0003714	cytoplasm|nuclear speck|transcription corepressor activity	bom03013,bom03015	Nucleocytoplasmic transport|mRNA surveillance pathway
A0A6B0QX71	E5288_WYG006220	Structural maintenance of chromosomes protein OS=Bos mutus OX=72004 GN=E5288_WYG006220 PE=3 SV=1	3	3	3	3	1288	147.1	6.98	6.78	120.8	126.3	96.4	109.8	105.8	100.6	102.5	72.7	103.7	92	77.4	92	E5288_WYG006220	102277230	Structural maintenance of chromosomes protein	GO:0007049,GO:0051276,GO:0005694,GO:0005634,GO:0005524,GO:0016887	cell cycle|chromosome organization|chromosome|nucleus|ATP binding|ATP hydrolysis activity
A0A6B0QX79	E5288_WYG012866	Uncharacterized protein OS=Bos mutus OX=72004 GN=E5288_WYG012866 PE=3 SV=1	30	7	19	7	214	25.2	4.77	51.16	114.8	108.1	104.1	106.6	107.9	107.6	85.4	101.3	81.7	90	96.1	96.4	E5288_WYG012866	102272236	Uncharacterized protein	GO:0006334,GO:0005634	nucleosome assembly|nucleus
A0A6B0QX80	E5288_WYG004992	AAA domain-containing protein OS=Bos mutus OX=72004 GN=E5288_WYG004992 PE=4 SV=1	24	13	22	13	586	66.1	9.28	65.48	94.5	88.5	92.8	91.9	82.3	87.5	117.7	112.3	105.8	116.4	101.5	108.9	E5288_WYG004992	102272627	AAA domain-containing protein	GO:0007005,GO:0005739,GO:0005524,GO:0016887	mitochondrion organization|mitochondrion|ATP binding|ATP hydrolysis activity
A0A6B0QX81	E5288_WYG013753	BLOC-1-related complex subunit 5 OS=Bos mutus OX=72004 GN=E5288_WYG013753 PE=3 SV=1	10	2	2	2	256	29.1	9.42	6.66	89	107.8	96.8	91.6	99.1	90.2	91.5	116.1	120.5	95	111.8	90.5	E5288_WYG013753	102277084	BLOC-1-related complex subunit 5	GO:0032418,GO:0005765	lysosome localization|lysosomal membrane
A0A6B0QX86	E5288_WYG009686	Polyribonucleotide nucleotidyltransferase OS=Bos mutus OX=72004 GN=E5288_WYG009686 PE=3 SV=1	12	7	8	7	791	86.7	8.13	24.05	106.1	105.4	106	103.4	99.7	108.5	97.1	96.8	86.1	87.7	97.9	105.3	E5288_WYG009686	102279702	Polyribonucleotide nucleotidyltransferase	GO:0006402,GO:0006396,GO:0005737,GO:0031090,GO:0004654,GO:0003723	mRNA catabolic process|RNA processing|cytoplasm|organelle membrane|polyribonucleotide nucleotidyltransferase activity|RNA binding	bom03018	RNA degradation
A0A6B0QX90	E5288_WYG008001	Guanylate cyclase OS=Bos mutus OX=72004 GN=E5288_WYG008001 PE=3 SV=1	7	3	3	3	691	77.5	8.13	3.79	120.8	126.6	101	114.9	135.7	106.6	77.3	72.8	93.7	84.9	85.4	80.2	E5288_WYG008001	102281834	Guanylate cyclase	GO:0035556,GO:0005737,GO:0005525,GO:0004383,GO:0020037	intracellular signal transduction|cytoplasm|GTP binding|guanylate cyclase activity|heme binding	bom00230,bom04022,bom04540,bom04611,bom04921,bom04924,bom04270,bom04970,bom04730,bom04713	Purine metabolism|cGMP-PKG signaling pathway|Gap junction|Platelet activation|Oxytocin signaling pathway|Renin secretion|Vascular smooth muscle contraction|Salivary secretion|Long-term depression|Circadian entrainment
A0A6B0QXA0	E5288_WYG011885	Uncharacterized protein OS=Bos mutus OX=72004 GN=E5288_WYG011885 PE=4 SV=1	2	2	2	2	1799	199.9	7.64	7.42	102.5	132.6	124.3	102	186.4	148.5	59.6	63.7	85.1	78	65	52.3	E5288_WYG011885	102272753	Uncharacterized protein	GO:0048699,GO:0005576,GO:0005509	generation of neurons|extracellular region|calcium ion binding	bom04360	Axon guidance
A0A6B0QXA1	E5288_WYG007977	Uncharacterized protein OS=Bos mutus OX=72004 GN=E5288_WYG007977 PE=4 SV=1	17	16	24	16	1187	133.9	7.71	68.32	89.8	87.9	88	86.9	80.9	88.4	126.5	102	111.1	114.5	98	126.1	E5288_WYG007977	102271319	Uncharacterized protein	GO:0016021,GO:0005886,GO:0004930	integral component of membrane|plasma membrane|G protein-coupled receptor activity
A0A6B0QXA4	E5288_WYG013754	Uncharacterized protein OS=Bos mutus OX=72004 GN=E5288_WYG013754 PE=4 SV=1	17	7	9	7	444	49.9	6.14	29.5	111.1	110.7	106	107.8	121.7	104.8	83.8	93.1	94.9	90.4	90.6	85.1	E5288_WYG013754	102285277	Uncharacterized protein	GO:0006396	RNA processing	bom03040	Spliceosome
A0A6B0QXA5	E5288_WYG009712	Uncharacterized protein OS=Bos mutus OX=72004 GN=E5288_WYG009712 PE=4 SV=1	16	4	5	4	380	42.1	5.73	17.75	103.8	104.4	98.8	93.2	94.5	100.3	98.5	111.9	92.2	108.4	99	95	E5288_WYG009712	102272052	Uncharacterized protein			bom03013,bom05014	Nucleocytoplasmic transport|Amyotrophic lateral sclerosis
A0A6B0QXA8	E5288_WYG005755	2'-5' oligoadenylate synthase OS=Bos mutus OX=72004 GN=E5288_WYG005755 PE=3 SV=1	7	7	7	5	1459	168.6	8.72	14.95	119.7	92.3	83.8	91.5	81.3	111.6	118.2	103.7	91.7	90.3	109.3	106.6	E5288_WYG005755	102283796	2'-5' oligoadenylate synthase	GO:0051607,GO:0045087,GO:0005737,GO:0001730,GO:0003725	defense response to virus|innate immune response|cytoplasm|2'-5'-oligoadenylate synthetase activity|double-stranded RNA binding	bom04621,bom05160,bom05171,bom05164,bom05162,bom05168,bom05169	NOD-like receptor signaling pathway|Hepatitis C|Coronavirus disease - COVID-19|Influenza A|Measles|Herpes simplex virus 1 infection|Epstein-Barr virus infection
A0A6B0QXA9	E5288_WYG006241	THO complex subunit 2 OS=Bos mutus OX=72004 GN=E5288_WYG006241 PE=3 SV=1	6	9	11	9	1611	183.5	8.5	13.45	115	116.8	107.1	108	112.2	110.5	87.4	93.2	84.8	92.5	89.9	82.5	E5288_WYG006241	102274530	THO complex subunit 2	GO:0006406,GO:0006397,GO:0000347	mRNA export from nucleus|mRNA processing|THO complex	bom03040,bom03013	Spliceosome|Nucleocytoplasmic transport
A0A6B0QXB6	E5288_WYG013681	SH3 domain-containing protein OS=Bos mutus OX=72004 GN=E5288_WYG013681 PE=3 SV=1	12	7	7	7	858	95.8	7.91	20.25	91.7	98.5	102.9	101.5	98.5	99.6	113	98.8	106.5	105.3	92.5	91.2	E5288_WYG013681	102271584	SH3 domain-containing protein	GO:0051017,GO:0051016,GO:0005737,GO:0003779,GO:0035591	actin filament bundle assembly|barbed-end actin filament capping|cytoplasm|actin binding|signaling adaptor activity
A0A6B0QXC8	E5288_WYG005931	Paxillin OS=Bos mutus OX=72004 GN=E5288_WYG005931 PE=4 SV=1	21	12	13	12	590	64.3	6.14	39.46	110.7	114.9	102.1	103.8	118.9	113.7	92.6	84.8	100.6	93.4	88.6	76	E5288_WYG005931	102275497	Paxillin	GO:0007160,GO:0005938,GO:0005856,GO:0005925,GO:0046872	cell-matrix adhesion|cell cortex|cytoskeleton|focal adhesion|metal ion binding	bom04370,bom04510,bom04810,bom04670,bom04062,bom05205,bom05203,bom05170,bom05163,bom05165,bom05135,bom05100	VEGF signaling pathway|Focal adhesion|Regulation of actin cytoskeleton|Leukocyte transendothelial migration|Chemokine signaling pathway|Proteoglycans in cancer|Viral carcinogenesis|Human immunodeficiency virus 1 infection|Human cytomegalovirus infection|Human papillomavirus infection|Yersinia infection|Bacterial invasion of epithelial cells
A0A6B0QXD5	COQ5	2-methoxy-6-polyprenyl-1,4-benzoquinol methylase, mitochondrial OS=Bos mutus OX=72004 GN=COQ5 PE=3 SV=1	6	2	2	2	345	39.3	8.27	6.46	91.1	99.5	98.8	99.6	93	97.7	108.6	110.8	106.4	102.3	95.4	96.7	COQ5	102268040	2-methoxy-6-polyprenyl-1,4-benzoquinol methylase, mitochondrial	GO:0032259,GO:0006744,GO:0031314,GO:0043333	methylation|ubiquinone biosynthetic process|extrinsic component of mitochondrial inner membrane|2-octaprenyl-6-methoxy-1,4-benzoquinone methylase activity	bom00130	Ubiquinone and other terpenoid-quinone biosynthesis
A0A6B0QXE7	E5288_WYG009822	Polynucleotide adenylyltransferase OS=Bos mutus OX=72004 GN=E5288_WYG009822 PE=3 SV=1	4	4	4	2	1310	145.9	7.77	5.18	127.2	136.5	100.3	107	123.7	116.4	82.4	70.5	82.8	86.3	79.9	86.8	E5288_WYG009822	102281489	Polynucleotide adenylyltransferase	GO:0006397,GO:0031123,GO:0043631,GO:0005737,GO:0005634,GO:0005524,GO:0003677,GO:0003700,GO:0046872,GO:0004652,GO:0003723	mRNA processing|RNA 3'-end processing|RNA polyadenylation|cytoplasm|nucleus|ATP binding|DNA binding|DNA-binding transcription factor activity|metal ion binding|polynucleotide adenylyltransferase activity|RNA binding	bom03015	mRNA surveillance pathway
A0A6B0QXE9	E5288_WYG010971	Carbonyl reductase (NADPH) OS=Bos mutus OX=72004 GN=E5288_WYG010971 PE=3 SV=1	43	11	21	11	330	36.1	7.69	72.53	112.8	123.4	99.5	98.2	126.3	114.4	76.7	97.6	91.3	89.2	99.3	71.3	E5288_WYG010971	102280721	Carbonyl reductase (NADPH)	GO:0016616	oxidoreductase activity, acting on the CH-OH group of donors, NAD or NADP as acceptor	bom00590,bom00790,bom00980,bom05204,bom05208	Arachidonic acid metabolism|Folate biosynthesis|Metabolism of xenobiotics by cytochrome P450|Chemical carcinogenesis - DNA adducts|Chemical carcinogenesis - reactive oxygen species
A0A6B0QXF1	E5288_WYG012804	Glycine cleavage system H protein OS=Bos mutus OX=72004 GN=E5288_WYG012804 PE=3 SV=1	24	3	16	3	173	18.8	5.1	60.37	75.3	66.4	89.3	80.6	48.4	89.4	128.4	118.7	102	122.7	115.6	163.2	E5288_WYG012804	102265843	Glycine cleavage system H protein	GO:0019464,GO:0005960,GO:0005739	glycine decarboxylation via glycine cleavage system|glycine cleavage complex|mitochondrion	bom00630,bom00260	Glyoxylate and dicarboxylate metabolism|Glycine, serine and threonine metabolism
A0A6B0QXG1	E5288_WYG004957	Uncharacterized protein OS=Bos mutus OX=72004 GN=E5288_WYG004957 PE=4 SV=1	48	11	17	11	265	30.7	7.4	54.41	89.8	101.3	97.9	100.8	96.6	95.9	108.6	106.6	94.7	98	108.5	101.3	E5288_WYG004957	102282567	Uncharacterized protein	GO:0005737	cytoplasm
A0A6B0QXG9	E5288_WYG004991	Procollagen-lysine 5-dioxygenase OS=Bos mutus OX=72004 GN=E5288_WYG004991 PE=4 SV=1	28	17	17	17	726	83.5	6.62	48.41	126.4	125.4	100.2	114.7	131.1	108.8	81.5	83.1	89.2	81.3	85.9	72.4	E5288_WYG004991	102288243	Procollagen-lysine 5-dioxygenase	GO:0005789,GO:0005506,GO:0031418,GO:0008475	endoplasmic reticulum membrane|iron ion binding|L-ascorbic acid binding|procollagen-lysine 5-dioxygenase activity	bom00310	Lysine degradation
A0A6B0QXH4	E5288_WYG005795	NACHT domain-containing protein OS=Bos mutus OX=72004 GN=E5288_WYG005795 PE=4 SV=1	13	11	12	11	973	107.1	7.64	31.61	106.3	96	89.4	89	95.8	83.2	111.5	100	111.6	114.9	104.9	97.4	E5288_WYG005795	102287619	NACHT domain-containing protein			bom04621,bom04622,bom05164	NOD-like receptor signaling pathway|RIG-I-like receptor signaling pathway|Influenza A
A0A6B0QXH8	E5288_WYG004793	IGv domain-containing protein OS=Bos mutus OX=72004 GN=E5288_WYG004793 PE=4 SV=1	10	5	5	5	499	55.1	9.35	13.07	121.4	145.1	115.1	119.6	153.8	110.4	56.4	73.4	85.9	77.8	76.5	64.6	E5288_WYG004793	102287666	IGv domain-containing protein	GO:0007155,GO:0016021,GO:0005886	cell adhesion|integral component of membrane|plasma membrane
A0A6B0QXI0	E5288_WYG009582	DNA-directed RNA polymerase subunit OS=Bos mutus OX=72004 GN=E5288_WYG009582 PE=3 SV=1	2	2	2	2	1696	191.4	7.94	1.87	108.3	105.7	88.4	90.7	116.3	105.7	92.7	102.7	78	95.5	98.7	117.3	E5288_WYG009582	102266762	DNA-directed RNA polymerase subunit	GO:0006351,GO:0000428,GO:0031981,GO:0003677,GO:0003899,GO:0008270	transcription, DNA-templated|DNA-directed RNA polymerase complex|nuclear lumen|DNA binding|DNA-directed 5'-3' RNA polymerase activity|zinc ion binding	bom03020	RNA polymerase
A0A6B0QXI9	E5288_WYG009602	Protein-tyrosine sulfotransferase OS=Bos mutus OX=72004 GN=E5288_WYG009602 PE=3 SV=1	11	3	4	3	370	42.2	9.09	6.86	95.9	111.6	109.3	103.4	90.8	90.9	89.6	106.4	87.9	88.2	106.7	119.3	E5288_WYG009602	102276807	Protein-tyrosine sulfotransferase	GO:0006478,GO:0000139,GO:0008476	peptidyl-tyrosine sulfation|Golgi membrane|protein-tyrosine sulfotransferase activity
A0A6B0QXJ9	E5288_WYG004895	Uncharacterized protein OS=Bos mutus OX=72004 GN=E5288_WYG004895 PE=3 SV=1	15	3	5	3	201	24	5	15.11	97.7	115.5	103.4	167.8	211.9	106.9	57.6	65.5	68.5	71.7	71.8	61.6	E5288_WYG004895	102284984	Uncharacterized protein	GO:0005576	extracellular region
A0A6B0QXK1	E5288_WYG005900	Uncharacterized protein OS=Bos mutus OX=72004 GN=E5288_WYG005900 PE=3 SV=1	10	2	2	2	136	14.8	11.59	2.6	131.2	134.8	103.3	110.1	244.1	123.7	43.3	57.5	70.1	61.7	66.4	53.9	E5288_WYG005900	102280028	Uncharacterized protein
A0A6B0QXK5	E5288_WYG004830	Uncharacterized protein OS=Bos mutus OX=72004 GN=E5288_WYG004830 PE=4 SV=1	24	5	13	5	203	21.6	7.3	38.04	109.3	103.8	113.5	109.3	99	108	85.5	110.4	81	88.1	101.8	90.2	E5288_WYG004830	102268856	Uncharacterized protein			bom00590	Arachidonic acid metabolism
A0A6B0QXL4	E5288_WYG006209	Uncharacterized protein OS=Bos mutus OX=72004 GN=E5288_WYG006209 PE=4 SV=1	58	33	60	33	589	64.5	6.09	211.67	133	115.8	113.4	128	120	118.5	92.7	70.2	79.7	75.9	82.8	70	E5288_WYG006209	102287419	Uncharacterized protein	GO:0016021	integral component of membrane	bom04141	Protein processing in endoplasmic reticulum
A0A6B0QXL7	E5288_WYG010991	Uncharacterized protein OS=Bos mutus OX=72004 GN=E5288_WYG010991 PE=4 SV=1	47	8	15	8	192	22.5	6.07	34.23	109.8	112.6	107.6	108.1	111.4	107.6	90.9	99.2	83.2	85	91.4	93.4	E5288_WYG010991	102277165	Uncharacterized protein	GO:0000398,GO:0089701,GO:0046872,GO:0003723	mRNA splicing, via spliceosome|U2AF complex|metal ion binding|RNA binding	bom03040	Spliceosome
A0A6B0QXM3	E5288_WYG009788	Methyltransf_25 domain-containing protein OS=Bos mutus OX=72004 GN=E5288_WYG009788 PE=4 SV=1	42	9	11	9	245	26.2	5.58	33.55	104.5	100.9	92.8	88.1	88.4	91.6	101.7	111.1	106.5	106	96.2	112.3	E5288_WYG009788	102273608	Methyltransf_25 domain-containing protein	GO:0071704,GO:0003824	organic substance metabolic process|catalytic activity
A0A6B0QXM8	E5288_WYG012728	F-BAR domain only protein 2 OS=Bos mutus OX=72004 GN=E5288_WYG012728 PE=3 SV=1	11	10	13	10	1155	125.1	5.99	34.77	96.9	96.3	102.3	96.5	82.5	102.1	103.8	107.1	103.3	95.8	105.1	108.3	E5288_WYG012728	102281387	F-BAR domain only protein 2	GO:0072583,GO:0005905,GO:0016021	clathrin-dependent endocytosis|clathrin-coated pit|integral component of membrane
A0A6B0QXN6	E5288_WYG009746	Uncharacterized protein OS=Bos mutus OX=72004 GN=E5288_WYG009746 PE=4 SV=1	18	24	28	24	1476	169.6	8.92	74.95	111.6	122.3	111.4	111.7	125.6	114.8	81.2	91.7	82.8	83.3	86.1	77.3	E5288_WYG009746	102286644	Uncharacterized protein	GO:0006338,GO:0005634,GO:0046872,GO:0004713	chromatin remodeling|nucleus|metal ion binding|protein tyrosine kinase activity
A0A6B0QXP1	E5288_WYG010947	Uncharacterized protein OS=Bos mutus OX=72004 GN=E5288_WYG010947 PE=3 SV=1	14	17	21	17	1629	186.6	6.96	61.33	104.9	69.7	97.8	97.8	51.2	100.3	55.4	170.7	116.9	106.6	164.8	64	E5288_WYG010947	102273118	Uncharacterized protein	GO:0005525,GO:0003924	GTP binding|GTPase activity	bom03250,bom05160,bom05171,bom05164,bom05162,bom05165	Viral life cycle - HIV-1|Hepatitis C|Coronavirus disease - COVID-19|Influenza A|Measles|Human papillomavirus infection
A0A6B0QXP9	E5288_WYG005025	Phosphopyruvate hydratase OS=Bos mutus OX=72004 GN=E5288_WYG005025 PE=3 SV=1	72	30	220	23	450	49.1	6.47	573.79	100.5	88.5	98.1	98.8	105.5	98.4	103.1	92.5	102.6	104.5	97.3	110.2	E5288_WYG005025	102265407	Phosphopyruvate hydratase	GO:0006096,GO:0000015,GO:0000287,GO:0004634	glycolytic process|phosphopyruvate hydratase complex|magnesium ion binding|phosphopyruvate hydratase activity	bom00010,bom03018,bom04066	Glycolysis / Gluconeogenesis|RNA degradation|HIF-1 signaling pathway
A0A6B0QXQ0	E5288_WYG009762	Uncharacterized protein OS=Bos mutus OX=72004 GN=E5288_WYG009762 PE=3 SV=1	6	2	2	2	329	36.1	5.08	5.33	122.8	125.6	104.6	127.6	144	125.2	81.6	79.5	75.1	72.6	77	64.4	E5288_WYG009762	102275607	Uncharacterized protein			bom04150	mTOR signaling pathway
A0A6B0QXR0	E5288_WYG004928	ICAT domain-containing protein OS=Bos mutus OX=72004 GN=E5288_WYG004928 PE=3 SV=1	34	2	3	2	70	7.9	5.01	6.75	61.6	74.8	118.2	94.3	39.3	81.6	106.4	129.6	111.4	121.5	120.6	140.7	E5288_WYG004928	102267768	ICAT domain-containing protein	GO:0030178,GO:0008013	negative regulation of Wnt signaling pathway|beta-catenin binding	bom04310	Wnt signaling pathway
A0A6B0QXR5	E5288_WYG012021	Calcium uniporter protein OS=Bos mutus OX=72004 GN=E5288_WYG012021 PE=3 SV=1	11	5	5	5	466	54.6	9.13	14.66	103.4	90.8	107.3	100.2	69.4	97.8	112.5	108	100	101.1	97.3	112.3	E5288_WYG012021	102288381	Calcium uniporter protein	GO:0051560,GO:0016021,GO:0005743,GO:0005262,GO:0015292	mitochondrial calcium ion homeostasis|integral component of membrane|mitochondrial inner membrane|calcium channel activity|uniporter activity
A0A6B0QXS5	E5288_WYG011967	Uncharacterized protein OS=Bos mutus OX=72004 GN=E5288_WYG011967 PE=3 SV=1	48	14	39	14	314	34.3	9.06	92.71	111.4	105.5	102.6	102.4	102.4	102.2	84	107.1	89	93.4	103.6	96.4	E5288_WYG011967	102267786	Uncharacterized protein	GO:0006631,GO:0070403,GO:0016616	fatty acid metabolic process|NAD+ binding|oxidoreductase activity, acting on the CH-OH group of donors, NAD or NADP as acceptor	bom00650,bom00062,bom00071,bom00280,bom00310,bom00380	Butanoate metabolism|Fatty acid elongation|Fatty acid degradation|Valine, leucine and isoleucine degradation|Lysine degradation|Tryptophan metabolism
A0A6B0QXT0	E5288_WYG004910	Isoleucine--tRNA ligase OS=Bos mutus OX=72004 GN=E5288_WYG004910 PE=3 SV=1	24	18	28	18	1001	112.6	7.83	71.62	91.5	93.7	98.9	95.7	76.2	88.3	113.8	101.5	110.3	114.4	101.5	114.3	E5288_WYG004910	102272697	Isoleucine--tRNA ligase	GO:0006428,GO:0002161,GO:0005524,GO:0004822,GO:0000049	isoleucyl-tRNA aminoacylation|aminoacyl-tRNA editing activity|ATP binding|isoleucine-tRNA ligase activity|tRNA binding	bom00970	Aminoacyl-tRNA biosynthesis
A0A6B0QXU1	E5288_WYG006411	Secreted phosphoprotein 24 OS=Bos mutus OX=72004 GN=E5288_WYG006411 PE=3 SV=1	9	3	4	3	374	41.6	5.2	8.27	97	110	110.2	105	117.6	107.5	95.6	84.8	102.8	94.4	90	85	E5288_WYG006411	102279297	Secreted phosphoprotein 24	GO:0046849,GO:0005576	bone remodeling|extracellular region
A0A6B0QXU6	E5288_WYG013769	TFIIS central domain-containing protein OS=Bos mutus OX=72004 GN=E5288_WYG013769 PE=4 SV=1	4	7	9	6	2160	242.5	7.23	17.09	114.8	118.3	98.8	109.4	112	105.6	84	98.8	87.8	89.8	91.2	89.5	E5288_WYG013769	102285307	TFIIS central domain-containing protein	GO:0006351,GO:0046872	transcription, DNA-templated|metal ion binding
A0A6B0QXV2	E5288_WYG005952	U-box domain-containing protein OS=Bos mutus OX=72004 GN=E5288_WYG005952 PE=3 SV=1	15	14	24	14	1067	122.5	5.34	63.17	81.5	77.4	91.9	83.9	68.2	85.4	122.5	121	99.6	115.5	113	140.1	E5288_WYG005952	102272004	U-box domain-containing protein	GO:0030433,GO:0005737,GO:0000151,GO:0034450	ubiquitin-dependent ERAD pathway|cytoplasm|ubiquitin ligase complex|ubiquitin-ubiquitin ligase activity	bom04120	Ubiquitin mediated proteolysis
A0A6B0QXV6	E5288_WYG004789	BAT2_N domain-containing protein OS=Bos mutus OX=72004 GN=E5288_WYG004789 PE=4 SV=1	7	16	18	16	2686	297.2	9.16	47.77	101	103.2	101	102.7	112.1	104.6	91.3	105.2	92.4	93	95.8	97.7	E5288_WYG004789	102277223	BAT2_N domain-containing protein
A0A6B0QXY6	E5288_WYG011902	Calcium/calmodulin-dependent protein kinase OS=Bos mutus OX=72004 GN=E5288_WYG011902 PE=3 SV=1	35	16	41	11	512	57.7	7.27	120.55	81.8	83.4	90.2	82	86.2	87.1	111.9	124	112.8	114.4	114.4	111.8	E5288_WYG011902	102280002	Calcium/calmodulin-dependent protein kinase	GO:0006468,GO:0043226,GO:0005524,GO:0005516,GO:0004683	protein phosphorylation|organelle|ATP binding|calmodulin binding|calmodulin-dependent protein kinase activity	bom04012,bom04310,bom04066,bom04020,bom04024,bom04114,bom04217,bom04911,bom04922,bom04912,bom04921,bom04916,bom04925,bom04261,bom04971,bom04725,bom04728,bom04720,bom04722,bom04740,bom04750,bom04360,bom04713,bom05200,bom05205,bom05214,bom05152,bom05012,bom05022,bom05031,bom05417,bom05415,bom04934	ErbB signaling pathway|Wnt signaling pathway|HIF-1 signaling pathway|Calcium signaling pathway|cAMP signaling pathway|Oocyte meiosis|Necroptosis|Insulin secretion|Glucagon signaling pathway|GnRH signaling pathway|Oxytocin signaling pathway|Melanogenesis|Aldosterone synthesis and secretion|Adrenergic signaling in cardiomyocytes|Gastric acid secretion|Cholinergic synapse|Dopaminergic synapse|Long-t…
A0A6B0QXZ1	E5288_WYG012760	Uncharacterized protein OS=Bos mutus OX=72004 GN=E5288_WYG012760 PE=4 SV=1	9	2	3	2	321	36.1	8.28	10.36	82.4	83.5	94.7	91.2	61.1	78.9	94	138.4	106.4	108.7	143.3	117.5	E5288_WYG012760	102275659	Uncharacterized protein	GO:0005525,GO:0003924	GTP binding|GTPase activity
A0A6B0QXZ3	E5288_WYG006447	Uncharacterized protein OS=Bos mutus OX=72004 GN=E5288_WYG006447 PE=3 SV=1	12	25	35	4	2225	249	9.91	96.54	115	107.8	103.3	109.3	123.4	109.1	86.9	96	83	88.3	93.2	84.6	E5288_WYG006447	102276731	Uncharacterized protein	GO:0000226,GO:0008380,GO:0015630	microtubule cytoskeleton organization|RNA splicing|microtubule cytoskeleton
A0A6B0QY05	E5288_WYG004985	Kinesin motor domain-containing protein OS=Bos mutus OX=72004 GN=E5288_WYG004985 PE=3 SV=1	9	20	21	20	3141	348.9	6.18	68.95	101.7	102.5	100.5	96.6	97.4	104.7	95	108.2	94	95.9	104	99.7	E5288_WYG004985	102285999	Kinesin motor domain-containing protein	GO:0007018,GO:0005634,GO:0005524,GO:0008017,GO:0003777	microtubule-based movement|nucleus|ATP binding|microtubule binding|microtubule motor activity	bom03013	Nucleocytoplasmic transport
A0A6B0QY14	E5288_WYG004805	Uncharacterized protein OS=Bos mutus OX=72004 GN=E5288_WYG004805 PE=4 SV=1	21	2	2	2	137	14.6	7.21	6.31	101.7	116.8	98.7	109.7	114.7	97.4	94.3	73	111.4	115.1	82.5	84.7	E5288_WYG004805	106700734	Uncharacterized protein	GO:0016021	integral component of membrane
A0A6B0QY15	E5288_WYG006261	Matrin-type domain-containing protein OS=Bos mutus OX=72004 GN=E5288_WYG006261 PE=3 SV=1	28	12	25	12	489	57.4	6.57	85.28	109.1	109	106.8	108.6	103.6	107.4	91.1	100.1	87.3	90.4	95.5	91	E5288_WYG006261	102267128	Matrin-type domain-containing protein	GO:0000398,GO:0005681,GO:0003723,GO:0008270	mRNA splicing, via spliceosome|spliceosomal complex|RNA binding|zinc ion binding	bom03040	Spliceosome
A0A6B0QY16	E5288_WYG011862	Uncharacterized protein OS=Bos mutus OX=72004 GN=E5288_WYG011862 PE=3 SV=1	21	11	18	10	603	68.6	6.65	51.17	97.9	108.1	89.5	99.9	101.2	92.3	96.1	110.4	95.1	100.4	106.5	102.6	E5288_WYG011862	102279777	Uncharacterized protein	GO:0000103,GO:0004020,GO:0005524,GO:0004781	sulfate assimilation|adenylylsulfate kinase activity|ATP binding|sulfate adenylyltransferase (ATP) activity	bom00920,bom00230,bom00450	Sulfur metabolism|Purine metabolism|Selenocompound metabolism
A0A6B0QY25	E5288_WYG022722	Arpin OS=Bos mutus OX=72004 GN=E5288_WYG022722 PE=3 SV=1	14	4	6	4	394	43.8	5.31	18.3	99.1	117.1	110.4	116.5	108.4	89.2	87.9	96.9	103	90.5	98	82.9	E5288_WYG022722	102287142	Arpin	GO:0006896,GO:0006886,GO:0051126,GO:0030123,GO:0030659,GO:0030027	Golgi to vacuole transport|intracellular protein transport|negative regulation of actin nucleation|AP-3 adaptor complex|cytoplasmic vesicle membrane|lamellipodium
A0A6B0QY63	E5288_WYG009064	Uncharacterized protein OS=Bos mutus OX=72004 GN=E5288_WYG009064 PE=4 SV=1	27	12	14	12	482	55.6	8.07	39.09	108	107.7	103.8	110	110.6	99.7	95.1	89.3	99.7	94.5	93.3	88.3	E5288_WYG009064	102273326	Uncharacterized protein
A0A6B0QY65	E5288_WYG004946	Uncharacterized protein OS=Bos mutus OX=72004 GN=E5288_WYG004946 PE=3 SV=1	46	56	98	56	1495	167.5	7.69	300.19	100.8	98.7	96	95.2	94.9	98.6	98.9	113.6	94.5	99.2	107.6	102.1	E5288_WYG004946	102273461	Uncharacterized protein	GO:0006424,GO:0006433,GO:0017101,GO:0005737,GO:0005524,GO:0004818,GO:0004827	glutamyl-tRNA aminoacylation|prolyl-tRNA aminoacylation|aminoacyl-tRNA synthetase multienzyme complex|cytoplasm|ATP binding|glutamate-tRNA ligase activity|proline-tRNA ligase activity	bom00860,bom00970	Porphyrin metabolism|Aminoacyl-tRNA biosynthesis
A0A6B0QY70	E5288_WYG009726	Uncharacterized protein OS=Bos mutus OX=72004 GN=E5288_WYG009726 PE=4 SV=1	39	51	102	51	1789	192.9	4.41	357.98	117.4	142.5	116.7	135.8	169.5	130.5	56.4	65.9	76.9	69.9	70.3	48.2	E5288_WYG009726	102266353	Uncharacterized protein	GO:0010739,GO:0090036,GO:0016020,GO:0005516,GO:0051018	positive regulation of protein kinase A signaling|regulation of protein kinase C signaling|membrane|calmodulin binding|protein kinase A binding
A0A6B0QY89	E5288_WYG022708	START domain-containing protein OS=Bos mutus OX=72004 GN=E5288_WYG022708 PE=4 SV=1	13	2	3	2	213	23.6	5.41	9.37	87.5	76.9	91.2	88.1	56.4	86	106.7	151.9	98.2	99	136.3	121.7	E5288_WYG022708	102275772	START domain-containing protein	GO:0032052,GO:0008289	bile acid binding|lipid binding
A0A6B0QYB9	E5288_WYG009791	Calponin-homology (CH) domain-containing protein OS=Bos mutus OX=72004 GN=E5288_WYG009791 PE=4 SV=1	1	2	2	2	2026	232.6	6.16	2.94	103.9	112.1	107.3	105.6	130.3	113.5	90.9	93.1	97.2	79.7	82.8	83.5	E5288_WYG009791	102281109	Calponin-homology (CH) domain-containing protein	GO:0016477,GO:0030705,GO:0032956,GO:0005737,GO:0003779	cell migration|cytoskeleton-dependent intracellular transport|regulation of actin cytoskeleton organization|cytoplasm|actin binding
A0A6B0QYE4	E5288_WYG011037	UBC core domain-containing protein OS=Bos mutus OX=72004 GN=E5288_WYG011037 PE=3 SV=1	26	5	11	4	319	35.9	6.33	39.52	89.8	100.9	97.1	99.4	104.2	89.1	100.6	104.7	98.1	107.9	99.5	108.7	E5288_WYG011037	102283493	UBC core domain-containing protein	GO:0005524,GO:0016740	ATP binding|transferase activity	bom04141,bom04120,bom05012,bom05022	Protein processing in endoplasmic reticulum|Ubiquitin mediated proteolysis|Parkinson disease|Pathways of neurodegeneration - multiple diseases
A0A6B0QYE5	E5288_WYG009652	Uncharacterized protein OS=Bos mutus OX=72004 GN=E5288_WYG009652 PE=4 SV=1	27	66	86	66	3007	333.3	5.99	269.99	93.5	94	93	90.2	88.6	92.9	105.9	115.8	97.8	104.8	108.5	115.1	E5288_WYG009652	102285692	Uncharacterized protein	GO:0046907,GO:0006457,GO:0000413,GO:0046872,GO:0003755	intracellular transport|protein folding|protein peptidyl-prolyl isomerization|metal ion binding|peptidyl-prolyl cis-trans isomerase activity	bom03013,bom03250,bom05014	Nucleocytoplasmic transport|Viral life cycle - HIV-1|Amyotrophic lateral sclerosis
A0A6B0QYE9	E5288_WYG012483	PEST proteolytic signal-containing nuclear protein OS=Bos mutus OX=72004 GN=E5288_WYG012483 PE=4 SV=1	36	5	11	5	178	19	7.49	34.21	130.2	130.5	110.7	109.9	131.6	129.4	69.1	84.9	78	76.4	83.3	66	E5288_WYG012483	102285132	PEST proteolytic signal-containing nuclear protein	GO:0007049,GO:0016567,GO:0005634	cell cycle|protein ubiquitination|nucleus
A0A6B0QYF0	E5288_WYG005994	HECT domain-containing protein OS=Bos mutus OX=72004 GN=E5288_WYG005994 PE=4 SV=1	2	5	5	5	4422	484.4	6.05	13.16	107.9	125.7	103.1	113.5	112.5	103.4	87.4	87.9	99.3	90.6	80.9	87.9	E5288_WYG005994	102264357	HECT domain-containing protein	GO:0004842	ubiquitin-protein transferase activity
A0A6B0QYF1	E5288_WYG022661	Snurportin-1 OS=Bos mutus OX=72004 GN=E5288_WYG022661 PE=3 SV=1	12	4	4	4	385	43.7	6.34	8.14	95.8	101.2	88.8	86.7	114.2	85	100.5	104.1	103	104.8	96.2	119.8	E5288_WYG022661	102281972	Snurportin-1	GO:0006606,GO:0061015,GO:0005737,GO:0005634,GO:0061608,GO:0003723	protein import into nucleus|snRNA import into nucleus|cytoplasm|nucleus|nuclear import signal receptor activity|RNA binding	bom03013	Nucleocytoplasmic transport
A0A6B0QYF7	E5288_WYG005027	DnaJ homolog subfamily C member 16 OS=Bos mutus OX=72004 GN=E5288_WYG005027 PE=4 SV=1	11	8	9	8	782	90.3	7.09	17.92	97.5	84.3	114.7	103.7	64.6	110.4	97.7	125.3	89.5	96.4	114.8	101	E5288_WYG005027	102279231	DnaJ homolog subfamily C member 16	GO:0016020	membrane
A0A6B0QYG3	E5288_WYG005843	Aldedh domain-containing protein OS=Bos mutus OX=72004 GN=E5288_WYG005843 PE=3 SV=1	42	23	70	20	586	63.9	6.74	216.06	124.6	103.6	98.8	99.4	92.7	115	94.9	92	94.7	94.6	92.8	96.9	E5288_WYG005843	102272969	Aldedh domain-containing protein	GO:0016620	oxidoreductase activity, acting on the aldehyde or oxo group of donors, NAD or NADP as acceptor	bom00010,bom00053,bom00620,bom00071,bom00561,bom00280,bom00310,bom00330,bom00340,bom00380,bom00410,bom00770,bom04936	Glycolysis / Gluconeogenesis|Ascorbate and aldarate metabolism|Pyruvate metabolism|Fatty acid degradation|Glycerolipid metabolism|Valine, leucine and isoleucine degradation|Lysine degradation|Arginine and proline metabolism|Histidine metabolism|Tryptophan metabolism|beta-Alanine metabolism|Pantothenate and CoA biosynthesis|Alcoholic liver disease
A0A6B0QYH0	E5288_WYG022700	Enhancer of mRNA-decapping protein 3 OS=Bos mutus OX=72004 GN=E5288_WYG022700 PE=3 SV=1	21	8	8	8	508	55.9	7.11	23.69	92.8	102.6	97.9	100.9	109.2	95.9	98.4	107.5	90.5	98	96.3	109.9	E5288_WYG022700	102280436	Enhancer of mRNA-decapping protein 3	GO:0031087,GO:0000932,GO:0003729	deadenylation-independent decapping of nuclear-transcribed mRNA|P-body|mRNA binding	bom03018	RNA degradation
A0A6B0QYH7	E5288_WYG004959	45 kDa calcium-binding protein OS=Bos mutus OX=72004 GN=E5288_WYG004959 PE=3 SV=1	39	11	23	11	355	41.1	4.91	68.68	42.4	49	59.5	55.5	40.2	43.3	146.8	163.1	129.4	149.7	149.4	171.7	E5288_WYG004959	102275478	45 kDa calcium-binding protein	GO:0005796,GO:0005509	Golgi lumen|calcium ion binding
A0A6B0QYH9	E5288_WYG018675	Sema domain-containing protein OS=Bos mutus OX=72004 GN=E5288_WYG018675 PE=3 SV=1	5	10	11	9	2136	232.4	5.63	27.14	101.8	117.2	111.6	112.6	121.4	102.2	85	84.6	101.8	96.9	78	87	E5288_WYG018675	102281310	Sema domain-containing protein	GO:0016310,GO:0016021,GO:0005886,GO:0005524,GO:0016301,GO:0017154	phosphorylation|integral component of membrane|plasma membrane|ATP binding|kinase activity|semaphorin receptor activity	bom04360	Axon guidance
A0A6B0QYI2	E5288_WYG005825	GMP_PDE_delta domain-containing protein OS=Bos mutus OX=72004 GN=E5288_WYG005825 PE=3 SV=1	30	5	5	4	254	28.5	5.33	18.31	106.8	106.9	100.7	102.4	103.6	113.5	92.2	97.6	92	96.5	98	89.7	E5288_WYG005825	102276902	GMP_PDE_delta domain-containing protein
A0A6B0QYI5	E5288_WYG022753	Uncharacterized protein OS=Bos mutus OX=72004 GN=E5288_WYG022753 PE=4 SV=1	11	16	17	7	1937	221.5	7.96	51.12	115.6	117	103.6	107	130.7	112.4	82.6	102.9	86.7	81.7	82.8	77.1	E5288_WYG022753	102281687	Uncharacterized protein	GO:0006470,GO:0016580,GO:0004725,GO:0003714	protein dephosphorylation|Sin3 complex|protein tyrosine phosphatase activity|transcription corepressor activity	bom04919,bom05202,bom05169,bom05016	Thyroid hormone signaling pathway|Transcriptional misregulation in cancer|Epstein-Barr virus infection|Huntington disease
A0A6B0QYJ4	E5288_WYG006392	Sodium/potassium-transporting ATPase subunit beta-1-interacting protein OS=Bos mutus OX=72004 GN=E5288_WYG006392 PE=3 SV=1	2	2	3	2	1080	122.8	7.53	8.18	144.1	150.1	95.9	106.6	146.6	153.4	52.9	82.6	66.1	52.6	95.7	53.4	E5288_WYG006392	102283079	Sodium/potassium-transporting ATPase subunit beta-1-interacting protein	GO:0002028,GO:0016021,GO:0005886,GO:0046872,GO:0016740	regulation of sodium ion transport|integral component of membrane|plasma membrane|metal ion binding|transferase activity
A0A6B0QYJ5	E5288_WYG004947	DNA helicase OS=Bos mutus OX=72004 GN=E5288_WYG004947 PE=3 SV=1	8	15	29	3	2300	257.9	6.42	103.61	99.2	114.1	99.4	103.7	106.2	101.4	91.8	91.1	102.2	98.3	101.2	91.5	E5288_WYG004947	102283855	DNA helicase	GO:0006412,GO:0005634,GO:0005840,GO:0005524,GO:0140658,GO:0003677,GO:0003678,GO:0016787,GO:0046872,GO:0003735	translation|nucleus|ribosome|ATP binding|ATP-dependent chromatin remodeler activity|DNA binding|DNA helicase activity|hydrolase activity|metal ion binding|structural constituent of ribosome
A0A6B0QYJ9	E5288_WYG018608	Uncharacterized protein OS=Bos mutus OX=72004 GN=E5288_WYG018608 PE=4 SV=1	10	8	9	8	1353	149.2	6.48	28.73	87.5	88.8	99.5	95	74.1	93.3	111	126.6	90.5	99	112.7	121.9	E5288_WYG018608	102277841	Uncharacterized protein	GO:0016579,GO:0006511,GO:0004843,GO:0046872	protein deubiquitination|ubiquitin-dependent protein catabolic process|cysteine-type deubiquitinase activity|metal ion binding
A0A6B0QYK5	E5288_WYG006141	Uncharacterized protein OS=Bos mutus OX=72004 GN=E5288_WYG006141 PE=3 SV=1	9	7	7	4	821	90	8.56	22.44	99.3	103.3	101.6	101.6	102	102.3	94.7	107.2	95.1	94.2	101.7	96.8	E5288_WYG006141	102277707	Uncharacterized protein	GO:0005525,GO:0005096,GO:0003924,GO:0046872	GTP binding|GTPase activator activity|GTPase activity|metal ion binding	bom04144	Endocytosis
A0A6B0QYL3	E5288_WYG018802	Uncharacterized protein OS=Bos mutus OX=72004 GN=E5288_WYG018802 PE=4 SV=1	5	2	2	2	395	44	8.38	4.46	106.7	108.5	100.2	92.6	101	114.5	97.3	101.2	83.3	98.8	99.1	97	E5288_WYG018802	102270356	Uncharacterized protein	GO:0016021	integral component of membrane
A0A6B0QYM3	E5288_WYG018609	Uncharacterized protein OS=Bos mutus OX=72004 GN=E5288_WYG018609 PE=3 SV=1	25	6	9	6	301	32.9	9.39	23.6	106.8	105.6	86.8	93.8	104.4	104.6	114.3	94.3	97.7	89.5	85.7	116.5	E5288_WYG018609	102274825	Uncharacterized protein	GO:0016021	integral component of membrane	bom04714	Thermogenesis
A0A6B0QYN5	E5288_WYG010900	DBR1 domain-containing protein OS=Bos mutus OX=72004 GN=E5288_WYG010900 PE=3 SV=1	20	8	10	8	544	61.4	5.52	29.92	98.2	93.2	104.9	100.5	80.1	97.1	102.5	112.1	100.4	102.8	109.2	99	E5288_WYG010900	102274256	DBR1 domain-containing protein	GO:0006397,GO:0005634,GO:0008419	mRNA processing|nucleus|RNA lariat debranching enzyme activity
A0A6B0QYN9	E5288_WYG007957	Cytochrome b5 heme-binding domain-containing protein OS=Bos mutus OX=72004 GN=E5288_WYG007957 PE=4 SV=1	17	3	4	3	162	17.9	9.91	20.26	106.3	117.3	111.8	111.4	107.2	109.7	93	99.4	77.1	85.4	89.1	92.4	E5288_WYG007957	102267934	Cytochrome b5 heme-binding domain-containing protein	GO:0005783	endoplasmic reticulum
A0A6B0QYP1	E5288_WYG018737	Uncharacterized protein OS=Bos mutus OX=72004 GN=E5288_WYG018737 PE=4 SV=1	6	2	2	2	272	31.3	8.24	4.56	115.2	83.7	111	120	79.3	114.8	56	119.5	120.2	101.1	118.2	61	E5288_WYG018737	102286263	Uncharacterized protein	GO:0070507,GO:0007165	regulation of microtubule cytoskeleton organization|signal transduction	bom04014,bom04390,bom04392,bom05200,bom05206,bom05219,bom05223	Ras signaling pathway|Hippo signaling pathway|Hippo signaling pathway - multiple species|Pathways in cancer|MicroRNAs in cancer|Bladder cancer|Non-small cell lung cancer
A0A6B0QYP3	E5288_WYG009823	AAA domain-containing protein OS=Bos mutus OX=72004 GN=E5288_WYG009823 PE=3 SV=1	7	3	3	3	352	38.7	6.64	7.14	114.5	130.9	92.6	102.1	107.7	101.9	84.5	82.6	100.8	93	91.4	97.9	E5288_WYG009823	102265592	AAA domain-containing protein	GO:0006260,GO:0005524,GO:0016887,GO:0003677	DNA replication|ATP binding|ATP hydrolysis activity|DNA binding	bom03030,bom03420,bom03430	DNA replication|Nucleotide excision repair|Mismatch repair
A0A6B0QYQ3	E5288_WYG018749	UBA_e1_C domain-containing protein OS=Bos mutus OX=72004 GN=E5288_WYG018749 PE=3 SV=1	9	5	6	5	998	110	5.74	16.91	90.7	107.6	86.4	92.7	93	85.1	110.2	100.2	115	106.4	103.1	109.7	E5288_WYG018749	102271225	UBA_e1_C domain-containing protein	GO:0016567,GO:0005524,GO:0008641	protein ubiquitination|ATP binding|ubiquitin-like modifier activating enzyme activity	bom04120,bom05012,bom05022	Ubiquitin mediated proteolysis|Parkinson disease|Pathways of neurodegeneration - multiple diseases
A0A6B0QYR0	E5288_WYG009148	Uncharacterized protein OS=Bos mutus OX=72004 GN=E5288_WYG009148 PE=4 SV=1	4	5	5	2	896	100.2	6.87	7.04	97.7	100.5	108.2	120.5	124.4	92.7	95.6	96.6	89.2	96.4	98.4	79.8	E5288_WYG009148	102286155	Uncharacterized protein	GO:0035091	phosphatidylinositol binding
A0A6B0QYR8	E5288_WYG006313	Uncharacterized protein OS=Bos mutus OX=72004 GN=E5288_WYG006313 PE=3 SV=1	21	6	7	6	462	51.4	5.11	20.36	95.9	85.5	91.7	91	89.3	86.7	109.4	116.7	91.3	102.8	113.2	126.6	E5288_WYG006313	102275696	Uncharacterized protein	GO:0048193,GO:0005783,GO:0005794,GO:0030008	Golgi vesicle transport|endoplasmic reticulum|Golgi apparatus|TRAPP complex
A0A6B0QYS1	E5288_WYG018747	60S ribosomal protein L29 OS=Bos mutus OX=72004 GN=E5288_WYG018747 PE=3 SV=1	20	3	4	3	152	16.8	11.81	10.89	128.5	112	96.4	122	184.1	99.5	69.1	67.9	82.6	93	73.9	71.1	E5288_WYG018747	102274383	60S ribosomal protein L29	GO:0006412,GO:0005840,GO:0003735	translation|ribosome|structural constituent of ribosome	bom03010,bom05171	Ribosome|Coronavirus disease - COVID-19
A0A6B0QYS4	E5288_WYG004963	Dynamin GTPase OS=Bos mutus OX=72004 GN=E5288_WYG004963 PE=3 SV=1	14	13	21	4	888	101	7.47	42.24	104.4	128	116.9	118.4	138.1	105.1	79.3	87.6	88	87.6	80.3	66.5	E5288_WYG004963	102279295	Dynamin GTPase	GO:0006897,GO:0005874,GO:0005525,GO:0003924	endocytosis|microtubule|GTP binding|GTPase activity	bom04072,bom04144,bom04961,bom04721,bom05100	Phospholipase D signaling pathway|Endocytosis|Endocrine and other factor-regulated calcium reabsorption|Synaptic vesicle cycle|Bacterial invasion of epithelial cells
A0A6B0QYS6	E5288_WYG006035	Uncharacterized protein OS=Bos mutus OX=72004 GN=E5288_WYG006035 PE=4 SV=1	45	7	18	6	172	20.1	4.97	51.9	110.1	107.8	104.8	102.2	121.1	118.4	82.8	97.7	96	88.9	94.6	75.6	E5288_WYG006035	102283530	Uncharacterized protein	GO:0007165,GO:0016020,GO:0005525,GO:0003924	signal transduction|membrane|GTP binding|GTPase activity	bom04010,bom04014,bom04371,bom04072,bom04024,bom04140,bom04137,bom04218,bom04810,bom04625,bom05205	MAPK signaling pathway|Ras signaling pathway|Apelin signaling pathway|Phospholipase D signaling pathway|cAMP signaling pathway|Autophagy - animal|Mitophagy - animal|Cellular senescence|Regulation of actin cytoskeleton|C-type lectin receptor signaling pathway|Proteoglycans in cancer
A0A6B0QYS9	E5288_WYG006295	Chromatin modification-related protein MEAF6 OS=Bos mutus OX=72004 GN=E5288_WYG006295 PE=3 SV=1	12	4	5	4	559	63.8	10.15	20.8	115.9	108.3	93.1	102.6	119.5	93.3	94.8	94.8	89.8	94.5	94.3	99.1	E5288_WYG006295	102270668	Chromatin modification-related protein MEAF6	GO:0006325,GO:0016573,GO:0000123	chromatin organization|histone acetylation|histone acetyltransferase complex
A0A6B0QYT5	E5288_WYG010987	Uncharacterized protein OS=Bos mutus OX=72004 GN=E5288_WYG010987 PE=4 SV=1	48	20	75	16	358	37.1	8.31	242.42	104.1	105.7	104	110.2	100.6	101.2	87.9	95.6	95.5	95.2	100.2	99.7	E5288_WYG010987	102270984	Uncharacterized protein	GO:0005634,GO:0003723	nucleus|RNA binding	bom03040,bom05014	Spliceosome|Amyotrophic lateral sclerosis
A0A6B0QYT8	E5288_WYG006243	Phosphoinositide 5-phosphatase OS=Bos mutus OX=72004 GN=E5288_WYG006243 PE=3 SV=1	22	13	15	13	816	92.9	5.81	48.53	102.4	104.6	101.5	105.4	105.5	104.2	88.1	97.1	102.2	97.5	103.7	87.8	E5288_WYG006243	102274367	Phosphoinositide 5-phosphatase	GO:0046856,GO:0007165,GO:0031901,GO:0030670,GO:0052745,GO:0004439	phosphatidylinositol dephosphorylation|signal transduction|early endosome membrane|phagocytic vesicle membrane|inositol phosphate phosphatase activity|phosphatidylinositol-4,5-bisphosphate 5-phosphatase activity	bom00562,bom04070	Inositol phosphate metabolism|Phosphatidylinositol signaling system
A0A6B0QYU1	E5288_WYG009755	Uncharacterized protein OS=Bos mutus OX=72004 GN=E5288_WYG009755 PE=4 SV=1	11	2	2	2	296	33.1	6.09	5.43	101.6	120.3	100.1	102.2	91.9	103.7	83.7	90.3	97.8	100.6	98.8	109	E5288_WYG009755	102277764	Uncharacterized protein
A0A6B0QYU4	E5288_WYG004996	Dynamin-type G domain-containing protein OS=Bos mutus OX=72004 GN=E5288_WYG004996 PE=4 SV=1	18	13	17	12	834	94.7	7.43	45.3	91.9	86.4	91.6	88.8	83.3	88.8	120.5	118.8	97.1	105.4	110	117.2	E5288_WYG004996	102264443	Dynamin-type G domain-containing protein	GO:0008053,GO:0048662,GO:0016021,GO:0005741,GO:0005525,GO:0003924	mitochondrial fusion|negative regulation of smooth muscle cell proliferation|integral component of membrane|mitochondrial outer membrane|GTP binding|GTPase activity	bom04137,bom04621,bom05012,bom05022	Mitophagy - animal|NOD-like receptor signaling pathway|Parkinson disease|Pathways of neurodegeneration - multiple diseases
A0A6B0QYV0	E5288_WYG009039	Uncharacterized protein OS=Bos mutus OX=72004 GN=E5288_WYG009039 PE=4 SV=1	9	4	5	4	464	51.9	6.79	10.38	107.4	81	124.4	118.7	56.5	105.3	87.8	97	116.2	117.5	94	94.2	E5288_WYG009039	102269961	Uncharacterized protein	GO:0000030	mannosyltransferase activity	bom00510,bom00513	N-Glycan biosynthesis|Various types of N-glycan biosynthesis
A0A6B0QYV1	E5288_WYG009722	Uncharacterized protein OS=Bos mutus OX=72004 GN=E5288_WYG009722 PE=3 SV=1	1	6	6	6	6150	638.2	5.01	13.51	97.8	96.5	94.3	94.9	110.5	96.8	103.6	99.5	119.9	101.3	97.1	87.6	E5288_WYG009722	102275606	Uncharacterized protein	GO:0071944,GO:0016021,GO:0008270	cell periphery|integral component of membrane|zinc ion binding
A0A6B0QYW5	E5288_WYG008934	Coronin OS=Bos mutus OX=72004 GN=E5288_WYG008934 PE=3 SV=1	18	13	16	13	1045	113.5	6.43	40.73	86.2	106.9	96.7	101.9	104.5	85.6	91.3	121.4	97.2	100.6	110.6	97.1	E5288_WYG008934	102286494	Coronin	GO:0005829,GO:0000139	cytosol|Golgi membrane
A0A6B0QYW6	E5288_WYG011021	Uncharacterized protein OS=Bos mutus OX=72004 GN=E5288_WYG011021 PE=3 SV=1	41	25	38	19	675	74.5	8.27	116.05	91.6	93.2	95.3	91.9	88.3	96.2	117.2	98.4	112.8	109.8	100.3	104.8	E5288_WYG011021	102278840	Uncharacterized protein	GO:0055085,GO:0016021,GO:0005743,GO:0005509	transmembrane transport|integral component of membrane|mitochondrial inner membrane|calcium ion binding
A0A6B0QYX4	E5288_WYG004808	Uncharacterized protein OS=Bos mutus OX=72004 GN=E5288_WYG004808 PE=4 SV=1	7	3	4	3	504	57.8	7.21	6.66	102.2	97.2	97.5	92.1	88.5	100.5	96	107.3	106.8	108.1	102.3	101.5	E5288_WYG004808	102287417	Uncharacterized protein	GO:0034968,GO:0018024,GO:0046872	histone lysine methylation|histone-lysine N-methyltransferase activity|metal ion binding	bom00310	Lysine degradation
A0A6B0QYX8	E5288_WYG011031	Uncharacterized protein OS=Bos mutus OX=72004 GN=E5288_WYG011031 PE=3 SV=1	32	10	25	10	455	47.5	4.74	86.48	92.2	88.8	105	95.9	72.9	93.6	107.3	110.8	98.4	102.4	116.8	115.8	E5288_WYG011031	102270525	Uncharacterized protein	GO:0005794,GO:0016020	Golgi apparatus|membrane
A0A6B0QYX9	E5288_WYG005796	Uncharacterized protein OS=Bos mutus OX=72004 GN=E5288_WYG005796 PE=4 SV=1	3	2	2	2	718	79.3	5.78	6.17	122.3	115.1	103.3	110.5	114.4	115.9	88.9	94.6	85.7	79.9	87.9	81.6	E5288_WYG005796	102285068	Uncharacterized protein	GO:0007155,GO:0051963,GO:0019062,GO:0005911,GO:0016021,GO:0045202,GO:0050839,GO:0042803	cell adhesion|regulation of synapse assembly|virion attachment to host cell|cell-cell junction|integral component of membrane|synapse|cell adhesion molecule binding|protein homodimerization activity	bom03266,bom04514,bom04520,bom05168	Virion - Herpesvirus|Cell adhesion molecules|Adherens junction|Herpes simplex virus 1 infection
A0A6B0QYY0	E5288_WYG008844	Poly [ADP-ribose] polymerase OS=Bos mutus OX=72004 GN=E5288_WYG008844 PE=3 SV=1	1	4	4	4	2924	323.7	6.87	7.36	97.1	100.2	98.6	111.2	107.7	104.7	88.8	97.9	107.8	96.6	95.9	93.4	E5288_WYG008844	102274321	Poly [ADP-ribose] polymerase	GO:0045087,GO:0019677,GO:0030424,GO:0005524,GO:0140658,GO:0003950,GO:0003953	innate immune response|NAD catabolic process|axon|ATP binding|ATP-dependent chromatin remodeler activity|NAD+ ADP-ribosyltransferase activity|NAD+ nucleosidase activity
A0A6B0QYY8	E5288_WYG018803	Uncharacterized protein OS=Bos mutus OX=72004 GN=E5288_WYG018803 PE=4 SV=1	3	5	5	5	1623	183.5	6.7	12.29	114.5	121.7	115.5	106.3	116.4	114	81	99.8	84.5	82	84.4	80	E5288_WYG018803	102284404	Uncharacterized protein	GO:1990504,GO:0015031,GO:0016079,GO:0031410,GO:0098793	dense core granule exocytosis|protein transport|synaptic vesicle exocytosis|cytoplasmic vesicle|presynapse
A0A6B0QYZ1	E5288_WYG008906	Uncharacterized protein OS=Bos mutus OX=72004 GN=E5288_WYG008906 PE=3 SV=1	19	4	4	4	369	40.3	7.05	13.71	126.7	124.2	110.7	115.5	131	122.4	78.3	89.6	77.2	75.9	76.2	72.3	E5288_WYG008906	102285372	Uncharacterized protein			bom03013	Nucleocytoplasmic transport
A0A6B0QYZ2	E5288_WYG004860	Uncharacterized protein OS=Bos mutus OX=72004 GN=E5288_WYG004860 PE=4 SV=1	40	12	28	12	528	60.5	5.06	112.42	96.7	90.1	97.6	93.7	68.1	88.4	104.9	113	105.2	115.2	116.9	110.2	E5288_WYG004860	102273834	Uncharacterized protein	GO:0000062	fatty-acyl-CoA binding	bom05132	Salmonella infection
A0A6B0QYZ3	E5288_WYG009768	Uncharacterized protein OS=Bos mutus OX=72004 GN=E5288_WYG009768 PE=4 SV=1	10	9	12	7	1261	139	8.16	26.88	115.1	124.2	103.6	106.9	114.4	119.9	76.7	79.6	104.1	99	78	78.6	E5288_WYG009768	102265218	Uncharacterized protein	GO:0003723	RNA binding
A0A6B0QYZ5	E5288_WYG005885	MFS domain-containing protein OS=Bos mutus OX=72004 GN=E5288_WYG005885 PE=3 SV=1	8	3	10	3	451	48.6	8.4	33.73	57.8	63.4	86.8	117.5	46.4	66.7	140.6	165.4	118.8	98.7	95.8	142.3	E5288_WYG005885	102266669	MFS domain-containing protein	GO:0016021,GO:0022857	integral component of membrane|transmembrane transporter activity	bom04973	Carbohydrate digestion and absorption
A0A6B0QYZ7	E5288_WYG018639	Chloride intracellular channel protein OS=Bos mutus OX=72004 GN=E5288_WYG018639 PE=3 SV=1	78	19	63	18	253	28.7	5.78	204.43	76.9	80.4	95.4	87.8	70	82.7	110	122.9	110.7	118.5	126.4	118.3	E5288_WYG018639	102272642	Chloride intracellular channel protein	GO:0034765,GO:0034707,GO:0005737,GO:0005254,GO:0005244	regulation of ion transmembrane transport|chloride channel complex|cytoplasm|chloride channel activity|voltage-gated ion channel activity
A0A6B0QYZ9	E5288_WYG009151	Uncharacterized protein OS=Bos mutus OX=72004 GN=E5288_WYG009151 PE=4 SV=1	10	2	2	2	219	25.2	8.85	3.95	102.3	101	110.6	89.7	82.3	94.1	135	92	97.8	77.7	105	112.5	E5288_WYG009151	102273332	Uncharacterized protein	GO:0016021	integral component of membrane
A0A6B0QZ03	E5288_WYG009585	Uncharacterized protein OS=Bos mutus OX=72004 GN=E5288_WYG009585 PE=4 SV=1	4	28	33	26	8156	936.8	5.48	85.06	109.6	111.6	97.1	101.4	120.2	103.5	89.5	89.7	95.4	91	92.4	98.6	E5288_WYG009585	102267206	Uncharacterized protein
A0A6B0QZ08	E5288_WYG009191	Multiple inositol polyphosphate phosphatase 1 OS=Bos mutus OX=72004 GN=E5288_WYG009191 PE=3 SV=1	17	6	8	6	499	56.4	7.77	25.61	96.3	103	109	117.5	84.6	92.8	108.8	99.7	91.8	95.5	97.7	103.4	E5288_WYG009191	102266889	Multiple inositol polyphosphate phosphatase 1	GO:0034417,GO:0052826	bisphosphoglycerate 3-phosphatase activity|inositol hexakisphosphate 2-phosphatase activity	bom00010,bom00562	Glycolysis / Gluconeogenesis|Inositol phosphate metabolism
A0A6B0QZ09	E5288_WYG009122	RNA-binding protein with serine-rich domain 1 OS=Bos mutus OX=72004 GN=E5288_WYG009122 PE=3 SV=1	6	11	14	11	2171	242.1	8.38	34.67	98.6	101.2	98.6	102.7	88.5	93.3	101.6	103.2	89.5	92.5	96.9	133.4	E5288_WYG009122	102264901	RNA-binding protein with serine-rich domain 1	GO:0016021,GO:0016607,GO:0140359,GO:0005524,GO:0003723	integral component of membrane|nuclear speck|ABC-type transporter activity|ATP binding|RNA binding	bom02010	ABC transporters
A0A6B0QZ10	E5288_WYG005013	SH3 domain-containing protein OS=Bos mutus OX=72004 GN=E5288_WYG005013 PE=4 SV=1	2	2	2	2	1135	125.5	5.96	5.1	115.4	100.5	97.9	112.5	150.1	104.1	86.8	88.6	91.4	75.5	94.6	82.6	E5288_WYG005013	102271080	SH3 domain-containing protein			bom04390	Hippo signaling pathway
A0A6B0QZ41	E5288_WYG009657	Reticulon OS=Bos mutus OX=72004 GN=E5288_WYG009657 PE=4 SV=1	15	12	34	12	1117	122	4.65	89.71	94.1	91.9	95.5	103.3	96	97.8	105.2	103.4	114.1	99.9	96.2	102.7	E5288_WYG009657	102283267	Reticulon	GO:0005789,GO:0016021	endoplasmic reticulum membrane|integral component of membrane	bom05010	Alzheimer disease
A0A6B0QZ42	E5288_WYG022681	Uncharacterized protein OS=Bos mutus OX=72004 GN=E5288_WYG022681 PE=4 SV=1	15	3	3	3	191	21.4	4.83	5.09	104.7	88.5	88.4	80.4	69.8	100.5	104.3	126.9	105.6	95.1	109.8	125.8	E5288_WYG022681	102287996	Uncharacterized protein	GO:0005509	calcium ion binding
A0A6B0QZ49	E5288_WYG009608	Uncharacterized protein OS=Bos mutus OX=72004 GN=E5288_WYG009608 PE=4 SV=1	50	17	28	17	490	53.9	4.97	91.43	97	109.1	101.4	107.2	120.4	105.2	93.9	83.9	112.9	92.8	93.6	82.7	E5288_WYG009608	102279418	Uncharacterized protein	GO:0062023,GO:0005509,GO:0005006	collagen-containing extracellular matrix|calcium ion binding|epidermal growth factor receptor activity
A0A6B0QZ84	E5288_WYG009213	Vacuolar protein sorting-associated protein 41 homolog OS=Bos mutus OX=72004 GN=E5288_WYG009213 PE=3 SV=1	7	5	5	5	854	98.5	5.94	11.14	110.4	103	91.8	93.5	124.5	97.8	92.7	97.6	110.4	94.8	100.5	83.1	E5288_WYG009213	102280732	Vacuolar protein sorting-associated protein 41 homolog	GO:0034058,GO:0006623,GO:0030136,GO:0031901,GO:0005794,GO:0030897,GO:0031902,GO:0005765,GO:0046872	endosomal vesicle fusion|protein targeting to vacuole|clathrin-coated vesicle|early endosome membrane|Golgi apparatus|HOPS complex|late endosome membrane|lysosomal membrane|metal ion binding	bom05132	Salmonella infection
A0A6B0QZ87	E5288_WYG018733	Rab-GAP TBC domain-containing protein OS=Bos mutus OX=72004 GN=E5288_WYG018733 PE=4 SV=1	8	5	5	5	834	93.6	8.05	11.78	95.9	117.6	96	90.5	96.1	95.9	98.6	104.5	104.3	100.4	103.1	97.1	E5288_WYG018733	102274292	Rab-GAP TBC domain-containing protein
A0A6B0QZ88	E5288_WYG012502	Uncharacterized protein OS=Bos mutus OX=72004 GN=E5288_WYG012502 PE=3 SV=1	6	2	2	2	213	23.9	8.78	4.68	105.6	87.1	103.4	97.9	101.2	96.3	102.2	123.5	85.5	96.2	102	99.2	E5288_WYG012502	102278613	Uncharacterized protein	GO:0007034	vacuolar transport	bom04144,bom04217,bom05014,bom05022	Endocytosis|Necroptosis|Amyotrophic lateral sclerosis|Pathways of neurodegeneration - multiple diseases
A0A6B0QZ98	E5288_WYG018721	Uncharacterized protein OS=Bos mutus OX=72004 GN=E5288_WYG018721 PE=4 SV=1	31	2	2	2	110	11.5	5.57	7.69	137	110.7	124.9	129.2	166.2	126.6	66.8	50.3	91.3	85.9	61.8	49.4	E5288_WYG018721	102273711	Uncharacterized protein
A0A6B0QZ99	E5288_WYG018642	BPL/LPL catalytic domain-containing protein OS=Bos mutus OX=72004 GN=E5288_WYG018642 PE=3 SV=1	8	5	6	5	824	90.5	5.03	15.81	112.1	119.7	110.8	118.5	90.1	90.5	88.9	91.6	100.8	89.3	99.6	88.1	E5288_WYG018642	102275692	BPL/LPL catalytic domain-containing protein	GO:0004077	biotin-[acetyl-CoA-carboxylase] ligase activity	bom00780	Biotin metabolism
A0A6B0QZA1	E5288_WYG011059	Hexosyltransferase OS=Bos mutus OX=72004 GN=E5288_WYG011059 PE=3 SV=1	8	3	3	3	400	46.8	8.73	4.87	91.6	85.7	86.4	79.4	58.3	83.8	105.1	168.1	104.3	92	113.5	131.9	E5288_WYG011059	102287423	Hexosyltransferase	GO:0006486,GO:0000139,GO:0016021,GO:0016758	protein glycosylation|Golgi membrane|integral component of membrane|hexosyltransferase activity	bom00601,bom00603	Glycosphingolipid biosynthesis - lacto and neolacto series|Glycosphingolipid biosynthesis - globo and isoglobo series
A0A6B0QZA6	E5288_WYG010919	Nudix hydrolase domain-containing protein OS=Bos mutus OX=72004 GN=E5288_WYG010919 PE=4 SV=1	57	9	19	9	195	21.4	7.14	62.93	101.4	101.7	92.8	95	101	96.6	104.1	118.5	90.9	93.6	106.5	98	E5288_WYG010919	102264435	Nudix hydrolase domain-containing protein			bom00230,bom03018	Purine metabolism|RNA degradation
A0A6B0QZB2	E5288_WYG012807	Protein kinase domain-containing protein OS=Bos mutus OX=72004 GN=E5288_WYG012807 PE=3 SV=1	21	7	8	6	368	42.2	8.76	18.01	114.8	105.1	103.5	101.8	112.4	105.9	88.7	100.2	90.4	92	93.9	91.3	E5288_WYG012807	102286246	Protein kinase domain-containing protein	GO:0006468,GO:0005524,GO:0004674	protein phosphorylation|ATP binding|protein serine/threonine kinase activity	bom03250,bom05202	Viral life cycle - HIV-1|Transcriptional misregulation in cancer
A0A6B0QZC8	E5288_WYG018685	Uncharacterized protein OS=Bos mutus OX=72004 GN=E5288_WYG018685 PE=4 SV=1	23	10	17	10	565	65.3	8.91	55.39	104.3	105.6	107.6	105.1	102.3	101.8	88.9	104.8	91.6	95.5	105.4	87.2	E5288_WYG018685	102275964	Uncharacterized protein	GO:0016579,GO:0000245,GO:0005634,GO:0004843,GO:0008270	protein deubiquitination|spliceosomal complex assembly|nucleus|cysteine-type deubiquitinase activity|zinc ion binding	bom03040	Spliceosome
A0A6B0QZD0	E5288_WYG012541	tRNA methyltransferase 10 homolog C OS=Bos mutus OX=72004 GN=E5288_WYG012541 PE=4 SV=1	4	2	3	2	426	49.8	9.45	7.83	100.7	87.9	97.6	89.8	89.1	88.8	109	110.2	95.5	103	107.2	121.3	E5288_WYG012541	102284857	tRNA methyltransferase 10 homolog C	GO:0042645,GO:0052905	mitochondrial nucleoid|tRNA (guanine(9)-N(1))-methyltransferase activity
A0A6B0QZD2	E5288_WYG007978	PDZ domain-containing protein OS=Bos mutus OX=72004 GN=E5288_WYG007978 PE=3 SV=1	37	11	21	11	313	34.5	6.15	62.93	93.4	79.7	100.7	94.6	60.3	95.5	104.9	143.9	89.5	94.4	121.6	121.4	E5288_WYG007978	102280898	PDZ domain-containing protein
A0A6B0QZD5	E5288_WYG022598	Iron-responsive element-binding protein 2 OS=Bos mutus OX=72004 GN=E5288_WYG022598 PE=3 SV=1	3	4	4	4	1603	175.9	8.06	5.85	97.2	119.9	105	99.3	91.6	91	94.9	91.5	108	100.9	90.1	110.7	E5288_WYG022598	102281190	Iron-responsive element-binding protein 2	GO:0006879,GO:0005737,GO:0051539,GO:0030350,GO:0046872,GO:0030371	cellular iron ion homeostasis|cytoplasm|4 iron, 4 sulfur cluster binding|iron-responsive element binding|metal ion binding|translation repressor activity
A0A6B0QZD6	E5288_WYG010998	Cytoplasmic protein OS=Bos mutus OX=72004 GN=E5288_WYG010998 PE=4 SV=1	50	14	17	13	377	42.9	6.67	52.52	109.6	107.8	107.4	106.9	102.5	112.8	89.7	102.1	89.5	86.6	99.4	85.7	E5288_WYG010998	102279803	Cytoplasmic protein	GO:0030838,GO:0006417,GO:0005829,GO:0005783	positive regulation of actin filament polymerization|regulation of translation|cytosol|endoplasmic reticulum	bom04012,bom04660,bom04360	ErbB signaling pathway|T cell receptor signaling pathway|Axon guidance
A0A6B0QZE1	E5288_WYG012680	Serine/threonine-protein phosphatase OS=Bos mutus OX=72004 GN=E5288_WYG012680 PE=3 SV=1	38	9	12	9	305	35.1	5.69	37.11	100.1	98.1	96.3	99.1	118.6	98.2	99.4	101.2	99.1	97.7	95.5	96.9	E5288_WYG012680	102284131	Serine/threonine-protein phosphatase	GO:0005737,GO:0017018	cytoplasm|myosin phosphatase activity
A0A6B0QZE4	E5288_WYG018759	Uncharacterized protein OS=Bos mutus OX=72004 GN=E5288_WYG018759 PE=4 SV=1	6	3	3	3	609	66.7	8.7	8.58	93.8	94.6	81.6	86.1	100.2	105.2	112.2	113.8	112.2	101	112.3	87	E5288_WYG018759	102279340	Uncharacterized protein			bom00830	Retinol metabolism
A0A6B0QZE6	E5288_WYG022621	Uncharacterized protein OS=Bos mutus OX=72004 GN=E5288_WYG022621 PE=4 SV=1	65	25	106	25	317	36.9	4.4	373.23	107	85	121	107.5	58.4	107	98.3	117.6	69	88.5	121.2	119.4	E5288_WYG022621	102285604	Uncharacterized protein	GO:0005509	calcium ion binding
A0A6B0QZF5	E5288_WYG022793	Uncharacterized protein OS=Bos mutus OX=72004 GN=E5288_WYG022793 PE=4 SV=1	13	21	22	21	2319	250.3	5.4	69.59	107.9	112.8	94.3	101.9	115.9	101.7	102.2	81.7	119.7	100	88.9	72.9	E5288_WYG022793	102282809	Uncharacterized protein	GO:0016021	integral component of membrane
A0A6B0QZH0	E5288_WYG001408	zf-4CXXC_R1 domain-containing protein OS=Bos mutus OX=72004 GN=E5288_WYG001408 PE=4 SV=1	5	2	2	2	449	51.1	6.16	5.3	116.1	142.7	134.9	131	149.7	124.9	61.1	79.4	65	72.8	61.7	60.7	E5288_WYG001408	102286401	zf-4CXXC_R1 domain-containing protein	GO:0008284,GO:0006355,GO:0005737,GO:0005634	positive regulation of cell population proliferation|regulation of transcription, DNA-templated|cytoplasm|nucleus
A0A6B0QZH2	E5288_WYG009133	Serine/threonine-protein phosphatase CPPED1 OS=Bos mutus OX=72004 GN=E5288_WYG009133 PE=3 SV=1	38	8	18	3	303	34.3	5.26	52.5	124	153.1	109.4	118.5	166.1	124.2	60.7	72.2	68.4	63.2	69.9	70.3	E5288_WYG009133	102288410	Serine/threonine-protein phosphatase CPPED1	GO:0017018	myosin phosphatase activity
A0A6B0QZH3	E5288_WYG011057	Uncharacterized protein OS=Bos mutus OX=72004 GN=E5288_WYG011057 PE=3 SV=1	5	2	2	2	551	60.7	6.19	1.64	103.4	88.6	96.5	102.9	72.5	89.5	101.8	113.7	108.1	109.1	110	104	E5288_WYG011057	102269506	Uncharacterized protein	GO:0051726,GO:0006355,GO:0005634,GO:0005667,GO:0003677	regulation of cell cycle|regulation of transcription, DNA-templated|nucleus|transcription regulator complex|DNA binding	bom04110	Cell cycle
A0A6B0QZH6	E5288_WYG009810	Claudin OS=Bos mutus OX=72004 GN=E5288_WYG009810 PE=3 SV=1	10	3	4	3	219	23.4	7.77	11.88	99.3	95.3	101.6	102.9	103.4	99.8	99	91.3	108	113.8	105.5	80.1	E5288_WYG009810	102264469	Claudin	GO:0005923,GO:0016021,GO:0005886,GO:0005198	bicellular tight junction|integral component of membrane|plasma membrane|structural molecule activity	bom04514,bom04530,bom04670,bom05160	Cell adhesion molecules|Tight junction|Leukocyte transendothelial migration|Hepatitis C
A0A6B0QZI3	E5288_WYG009022	Uncharacterized protein OS=Bos mutus OX=72004 GN=E5288_WYG009022 PE=3 SV=1	4	2	2	2	1031	115.7	5.86	2.63	95.8	86.5	104	99.6	100.5	100.6	104.7	97.6	106	96.9	102.8	105.1	E5288_WYG009022	102287584	Uncharacterized protein	GO:0006914	autophagy
A0A6B0QZJ4	E5288_WYG012893	Uncharacterized protein OS=Bos mutus OX=72004 GN=E5288_WYG012893 PE=3 SV=1	24	22	37	16	1090	122.8	7.37	113.48	127.8	124.2	107.6	114.2	117.7	116.3	81.3	75.6	88.5	86.3	83.5	76.8	E5288_WYG012893	102279151	Uncharacterized protein	GO:0007049,GO:0006270,GO:0005694,GO:0042555,GO:0005634,GO:0031090,GO:0005524,GO:0003677,GO:0003678,GO:0016787	cell cycle|DNA replication initiation|chromosome|MCM complex|nucleus|organelle membrane|ATP binding|DNA binding|DNA helicase activity|hydrolase activity	bom03030,bom04110	DNA replication|Cell cycle
A0A6B0QZJ5	E5288_WYG007968	Uncharacterized protein OS=Bos mutus OX=72004 GN=E5288_WYG007968 PE=3 SV=1	16	16	21	5	1196	134.9	6	66.45	65.7	61.8	55.6	56.7	65.3	60.3	164.9	67.4	128.4	90.4	61.1	322.5	E5288_WYG007968	102287645	Uncharacterized protein	GO:0140021,GO:1990544,GO:0016021,GO:0005743,GO:0005524,GO:0140662,GO:0005471	mitochondrial ADP transmembrane transport|mitochondrial ATP transmembrane transport|integral component of membrane|mitochondrial inner membrane|ATP binding|ATP-dependent protein folding chaperone|ATP:ADP antiporter activity	bom04141	Protein processing in endoplasmic reticulum
A0A6B0QZK0	POR	NADPH--cytochrome P450 reductase OS=Bos mutus OX=72004 GN=POR PE=3 SV=1	45	29	63	29	739	83.2	5.71	201.48	83.7	75.3	85.8	83.7	61.6	77.8	132.9	113.4	103	108.4	102.3	172	POR	102283470	NADPH--cytochrome P450 reductase	GO:0005789,GO:0016021,GO:0050660,GO:0010181,GO:0050661,GO:0003958	endoplasmic reticulum membrane|integral component of membrane|flavin adenine dinucleotide binding|FMN binding|NADP binding|NADPH-hemoprotein reductase activity
A0A6B0QZL2	E5288_WYG018876	Ubiquitin carboxyl-terminal hydrolase OS=Bos mutus OX=72004 GN=E5288_WYG018876 PE=3 SV=1	27	22	27	19	960	107.8	6.29	72.71	93.8	95.1	106	99.5	76.8	90.6	107.6	112.1	98.8	103.5	108.8	107.4	E5288_WYG018876	102279805	Ubiquitin carboxyl-terminal hydrolase	GO:0016579,GO:0006511,GO:0005737,GO:0005634,GO:0004843	protein deubiquitination|ubiquitin-dependent protein catabolic process|cytoplasm|nucleus|cysteine-type deubiquitinase activity
A0A6B0QZM0	E5288_WYG009193	FAM86 domain-containing protein OS=Bos mutus OX=72004 GN=E5288_WYG009193 PE=3 SV=1	7	2	2	2	338	37.8	6.19	5.02	110.6	107.3	85.7	106	94.1	118.8	100.9	100.7	94.9	110.4	88.9	81.7	E5288_WYG009193	102274904	FAM86 domain-containing protein	GO:0032259,GO:0008168	methylation|methyltransferase activity
A0A6B0QZM3	E5288_WYG018839	Mannose-1-phosphate guanylyltransferase OS=Bos mutus OX=72004 GN=E5288_WYG018839 PE=3 SV=1	43	10	16	10	360	39.8	6.32	52.6	105.2	101.1	99.1	102.9	88.9	106.3	91	113.8	92.9	97.3	103.2	98.3	E5288_WYG018839	102269900	Mannose-1-phosphate guanylyltransferase	GO:0009298,GO:0005525,GO:0004475	GDP-mannose biosynthetic process|GTP binding|mannose-1-phosphate guanylyltransferase activity	bom00051,bom00520	Fructose and mannose metabolism|Amino sugar and nucleotide sugar metabolism
A0A6B0QZM8	E5288_WYG010980	PACT_coil_coil domain-containing protein OS=Bos mutus OX=72004 GN=E5288_WYG010980 PE=4 SV=1	2	6	6	4	2864	321.9	5.52	12.4	102	110.7	101.7	101.1	116.2	93.5	95.7	96.6	97	94.2	92.6	98.7	E5288_WYG010980	102279756	PACT_coil_coil domain-containing protein	GO:0007165,GO:0005737,GO:0005815,GO:0060090	signal transduction|cytoplasm|microtubule organizing center|molecular adaptor activity
A0A6B0QZN0	E5288_WYG009732	Procollagen-lysine 5-dioxygenase OS=Bos mutus OX=72004 GN=E5288_WYG009732 PE=4 SV=1	12	6	8	6	700	80.6	6.23	22.16	130.7	117.7	107	105.9	111	112.4	87.9	84.3	90.5	84	82.6	86	E5288_WYG009732	102276636	Procollagen-lysine 5-dioxygenase	GO:0005789,GO:0005506,GO:0031418,GO:0008475	endoplasmic reticulum membrane|iron ion binding|L-ascorbic acid binding|procollagen-lysine 5-dioxygenase activity	bom00310,bom00514	Lysine degradation|Other types of O-glycan biosynthesis
A0A6B0QZN5	E5288_WYG008915	Uncharacterized protein OS=Bos mutus OX=72004 GN=E5288_WYG008915 PE=3 SV=1	12	4	5	4	468	50.9	9.28	18.69	102.3	96.2	90.8	89.3	89.1	101.5	105.3	104.9	100.7	110.1	94.2	115.7	E5288_WYG008915	102274156	Uncharacterized protein	GO:0006457,GO:0009408,GO:0005524,GO:0031072,GO:0046872,GO:0051082	protein folding|response to heat|ATP binding|heat shock protein binding|metal ion binding|unfolded protein binding	bom05203	Viral carcinogenesis
A0A6B0QZP4	E5288_WYG010905	Uncharacterized protein OS=Bos mutus OX=72004 GN=E5288_WYG010905 PE=4 SV=1	15	2	2	2	203	22.6	9.5	5.33	97.3	86.7	96.4	95.4	82	97.5	104.1	126.7	89.5	98.3	111.7	114.5	E5288_WYG010905	102278913	Uncharacterized protein	GO:0007283	spermatogenesis
A0A6B0QZP8	E5288_WYG012808	Uncharacterized protein OS=Bos mutus OX=72004 GN=E5288_WYG012808 PE=4 SV=1	17	5	5	5	358	41.5	5.91	11.45	101	95.9	100.2	102.9	84.4	95.7	113.6	99.8	102	104	100	100.4	E5288_WYG012808	102283351	Uncharacterized protein	GO:0005739	mitochondrion
A0A6B0QZQ1	E5288_WYG022772	Aldedh domain-containing protein OS=Bos mutus OX=72004 GN=E5288_WYG022772 PE=3 SV=1	34	18	42	14	550	60.4	5.66	127.13	110	121.7	98.9	106.3	113.6	108.6	87.5	90	94.1	89.8	96.5	83.1	E5288_WYG022772	102284286	Aldedh domain-containing protein	GO:0016620	oxidoreductase activity, acting on the aldehyde or oxo group of donors, NAD or NADP as acceptor	bom00830	Retinol metabolism
A0A6B0QZQ3	E5288_WYG001393	Uncharacterized protein OS=Bos mutus OX=72004 GN=E5288_WYG001393 PE=4 SV=1	10	33	34	32	3912	451.7	5.07	89.25	103.1	98.8	100.1	98.2	86.3	96.1	96.5	112	99.1	94	105.4	110.5	E5288_WYG001393	102284470	Uncharacterized protein	GO:0007165,GO:0005737,GO:0005815,GO:0003677,GO:0060090	signal transduction|cytoplasm|microtubule organizing center|DNA binding|molecular adaptor activity
A0A6B0QZQ4	E5288_WYG010889	PCI domain-containing protein OS=Bos mutus OX=72004 GN=E5288_WYG010889 PE=4 SV=1	6	9	11	8	1978	217.5	6.68	28.32	98.3	92.8	91.6	90.6	89.5	98.8	126.5	96.7	89.6	91.7	97.6	136.3	E5288_WYG010889	102276768	PCI domain-containing protein	GO:0003676	nucleic acid binding
A0A6B0QZR1	E5288_WYG022794	Uncharacterized protein OS=Bos mutus OX=72004 GN=E5288_WYG022794 PE=4 SV=1	48	47	79	4	1305	142.1	4.92	259.95	72.3	79.5	94.5	71.5	88.2	85.4	121.1	97.3	165.8	130.9	116.7	76.6	E5288_WYG022794	102283437	Uncharacterized protein	GO:0045104,GO:0005882,GO:0005200,GO:0008307	intermediate filament cytoskeleton organization|intermediate filament|structural constituent of cytoskeleton|structural constituent of muscle
A0A6B0QZR4	E5288_WYG010904	FZ domain-containing protein OS=Bos mutus OX=72004 GN=E5288_WYG010904 PE=4 SV=1	15	26	47	26	1796	184	6.64	137.58	99.6	107.5	111	101.7	109.1	104.5	105.2	78.1	114.6	103.7	87.1	77.7	E5288_WYG010904	102285633	FZ domain-containing protein	GO:0005581	collagen trimer
A0A6B0QZR8	E5288_WYG010902	Cystatin domain-containing protein OS=Bos mutus OX=72004 GN=E5288_WYG010902 PE=3 SV=1	50	4	12	2	98	11.1	6.79	43.15	72.8	85.7	77.7	95.2	93.8	91.9	127.6	107	118.3	100.1	95.2	134.8	E5288_WYG010902	102287762	Cystatin domain-containing protein	GO:0005737,GO:0004869	cytoplasm|cysteine-type endopeptidase inhibitor activity
A0A6B0QZS9	E5288_WYG009086	Ubiquitin-like domain-containing protein OS=Bos mutus OX=72004 GN=E5288_WYG009086 PE=4 SV=1	59	8	18	8	179	19.8	8.51	48.99	106.6	106.2	102.2	103.8	103.4	99	101.4	94.9	91.3	94.1	98.4	98.7	E5288_WYG009086	102288128	Ubiquitin-like domain-containing protein	GO:0006368,GO:0070449,GO:0030891	transcription elongation from RNA polymerase II promoter|elongin complex|VCB complex	bom04120,bom04066,bom05200,bom05211,bom05170	Ubiquitin mediated proteolysis|HIF-1 signaling pathway|Pathways in cancer|Renal cell carcinoma|Human immunodeficiency virus 1 infection
A0A6B0QZT0	E5288_WYG012640	Uncharacterized protein OS=Bos mutus OX=72004 GN=E5288_WYG012640 PE=4 SV=1	6	3	6	3	632	72.4	10.18	14.01	107.5	113.7	103.6	101.5	107.7	115.7	90.3	88.6	93.4	91.9	91.5	94.5	E5288_WYG012640	102270939	Uncharacterized protein	GO:0003723	RNA binding
A0A6B0QZU2	E5288_WYG005012	Uncharacterized protein OS=Bos mutus OX=72004 GN=E5288_WYG005012 PE=3 SV=1	20	7	8	7	377	41.9	5.71	24.36	29.4	29.2	26.6	28.6	27.8	25.8	219.8	35.5	128.3	94	30.3	524.8	E5288_WYG005012	102268303	Uncharacterized protein
A0A6B0QZV0	E5288_WYG004820	B3_4 domain-containing protein OS=Bos mutus OX=72004 GN=E5288_WYG004820 PE=4 SV=1	53	20	34	3	535	58.4	7.5	114.62	100.1	108.3	102.5	100.6	96.1	94	94.7	100.2	102.7	99.7	102.8	98.3	E5288_WYG004820	102281765	B3_4 domain-containing protein	GO:0006432,GO:0004826,GO:0003723	phenylalanyl-tRNA aminoacylation|phenylalanine-tRNA ligase activity|RNA binding
A0A6B0QZV8	E5288_WYG010948	Proteasome assembly chaperone 1 OS=Bos mutus OX=72004 GN=E5288_WYG010948 PE=3 SV=1	4	6	7	5	2414	273.9	8.81	19.76	102.1	106.2	102.4	106.2	94.1	107.2	101.6	102.7	87.2	94.1	97.2	99	E5288_WYG010948	102264924	Proteasome assembly chaperone 1	GO:0043248,GO:0005783	proteasome assembly|endoplasmic reticulum
A0A6B0QZV9	E5288_WYG005001	Voltage-gated potassium channel subunit beta-1 OS=Bos mutus OX=72004 GN=E5288_WYG005001 PE=3 SV=1	16	4	5	4	400	44.9	8.85	8.57	97.5	111	105	93.9	90.9	95.2	96.3	123.8	107.7	99.6	96.3	82.7	E5288_WYG005001	102278047	Voltage-gated potassium channel subunit beta-1	GO:0005737,GO:0016021,GO:0005886,GO:0016491,GO:0005249	cytoplasm|integral component of membrane|plasma membrane|oxidoreductase activity|voltage-gated potassium channel activity
A0A6B0QZW4	E5288_WYG014744	ELMO domain-containing protein OS=Bos mutus OX=72004 GN=E5288_WYG014744 PE=4 SV=1	11	6	6	6	691	78.4	6.38	12.86	94.4	90.7	92.3	102.4	80.8	89.6	115.4	118.9	86.6	89.6	113.7	125.7	E5288_WYG014744	102286386	ELMO domain-containing protein	GO:0006915,GO:0006909,GO:0017124	apoptotic process|phagocytosis|SH3 domain binding	bom05100	Bacterial invasion of epithelial cells
A0A6B0QZW7	E5288_WYG009802	Ubiquitin-40S ribosomal protein S27a OS=Bos mutus OX=72004 GN=E5288_WYG009802 PE=3 SV=1	33	7	20	2	168	19.3	10.08	57.23	102.8	112.2	102.5	104.4	105.5	106.9	87.7	99.7	91.7	90.4	96.4	99.7	E5288_WYG009802	102282792	Ubiquitin-40S ribosomal protein S27a	GO:0006412,GO:0005840,GO:0046872,GO:0003735	translation|ribosome|metal ion binding|structural constituent of ribosome	bom03010,bom04120,bom04137,bom05171,bom05167,bom05012,bom05022	Ribosome|Ubiquitin mediated proteolysis|Mitophagy - animal|Coronavirus disease - COVID-19|Kaposi sarcoma-associated herpesvirus infection|Parkinson disease|Pathways of neurodegeneration - multiple diseases
A0A6B0QZX2	E5288_WYG022606	DNA polymerase subunit gamma-1 OS=Bos mutus OX=72004 GN=E5288_WYG022606 PE=3 SV=1	3	3	3	3	1156	129.6	6.64	4.35	108.7	119.1	99	93.9	101.8	97.1	96.8	95	106.5	96	78.7	107.5	E5288_WYG022606	102272159	DNA polymerase subunit gamma-1	GO:0006260,GO:0005760,GO:0042645,GO:0003677,GO:0003887	DNA replication|gamma DNA polymerase complex|mitochondrial nucleoid|DNA binding|DNA-directed DNA polymerase activity
A0A6B0QZX6	E5288_WYG005008	Uncharacterized protein OS=Bos mutus OX=72004 GN=E5288_WYG005008 PE=3 SV=1	2	5	13	2	2626	290.2	7.99	55.68	92.3	94.1	104.4	106	91.4	97.7	100.4	107.3	96.1	95	106.3	109.1	E5288_WYG005008	102287225	Uncharacterized protein	GO:0006357,GO:0016192,GO:0016021,GO:0005634,GO:0003677	regulation of transcription by RNA polymerase II|vesicle-mediated transport|integral component of membrane|nucleus|DNA binding
A0A6B0QZY6	E5288_WYG011024	SCD domain-containing protein OS=Bos mutus OX=72004 GN=E5288_WYG011024 PE=3 SV=1	17	19	24	13	1311	150.8	5.47	62.01	121.6	131.6	110.2	114.1	142.1	119.9	73.2	78.5	81.4	75.8	80.1	71.7	E5288_WYG011024	102281115	SCD domain-containing protein			bom04110	Cell cycle
A0A6B0QZY9	DHX29	ATP-dependent RNA helicase DHX29 OS=Bos mutus OX=72004 GN=DHX29 PE=3 SV=1	15	17	21	17	1366	154.8	8.5	59.32	109.3	105.8	100.1	104.1	92	101	99.2	104.2	92.3	92.3	102	97.8	DHX29	102278654	ATP-dependent RNA helicase DHX29	GO:0045948,GO:0005737,GO:0005524,GO:0016818,GO:0003724,GO:0003743	positive regulation of translational initiation|cytoplasm|ATP binding|hydrolase activity, acting on acid anhydrides, in phosphorus-containing anhydrides|RNA helicase activity|translation initiation factor activity
A0A6B0QZZ0	E5288_WYG018690	Protein-tyrosine-phosphatase OS=Bos mutus OX=72004 GN=E5288_WYG018690 PE=3 SV=1	4	5	6	5	1581	177	6.77	6.95	98.7	130.7	105.3	116.4	117.5	107.4	73.2	83.8	103.6	87.1	106.5	69.8	E5288_WYG018690	102283857	Protein-tyrosine-phosphatase	GO:0006470,GO:0016021,GO:0004725	protein dephosphorylation|integral component of membrane|protein tyrosine phosphatase activity
A0A6B0QZZ2	E5288_WYG022785	Uncharacterized protein OS=Bos mutus OX=72004 GN=E5288_WYG022785 PE=4 SV=1	9	2	4	2	199	21.4	5.59	7.6	108.3	99.7	97.9	100.1	112.7	117.8	101.8	89.1	86.6	86.7	82.3	117	E5288_WYG022785	102266276	Uncharacterized protein
A0A6B0QZZ9	E5288_WYG004909	U-box domain-containing protein OS=Bos mutus OX=72004 GN=E5288_WYG004909 PE=3 SV=1	10	9	13	9	1399	157	6.95	44.46	113.2	112.7	105.5	105.4	87.8	100.3	98.7	91.4	99.3	96.3	96.1	93.4	E5288_WYG004909	102269076	U-box domain-containing protein	GO:0030433,GO:0005737,GO:0000151,GO:0034450	ubiquitin-dependent ERAD pathway|cytoplasm|ubiquitin ligase complex|ubiquitin-ubiquitin ligase activity	bom04141,bom04120	Protein processing in endoplasmic reticulum|Ubiquitin mediated proteolysis
A0A6B0R003	E5288_WYG022764	Signal peptidase complex catalytic subunit SEC11 OS=Bos mutus OX=72004 GN=E5288_WYG022764 PE=3 SV=1	9	7	14	7	527	58.5	6.4	42.2	84.7	76.8	84.9	83.8	67.1	80.5	111.7	139.1	93.6	115.2	116.3	146.2	E5288_WYG022764	102283242	Signal peptidase complex catalytic subunit SEC11	GO:0006465,GO:0005789,GO:0016021,GO:0004252	signal peptide processing|endoplasmic reticulum membrane|integral component of membrane|serine-type endopeptidase activity
A0A6B0R012	E5288_WYG014559	Conserved oligomeric Golgi complex subunit 8 OS=Bos mutus OX=72004 GN=E5288_WYG014559 PE=3 SV=1	12	6	8	6	626	69.8	5.08	22.81	85	86.2	90.9	89	66.1	86.6	113.6	120.7	112.6	111.8	113.6	123.9	E5288_WYG014559	102282458	Conserved oligomeric Golgi complex subunit 8	GO:0015031,GO:0000139,GO:0017119	protein transport|Golgi membrane|Golgi transport complex
A0A6B0R013	E5288_WYG004829	Methylenetetrahydrofolate reductase OS=Bos mutus OX=72004 GN=E5288_WYG004829 PE=3 SV=1	5	3	3	3	598	68.2	5.44	7.29	98.6	125.8	111.2	113.5	128.7	97.2	72.5	104.7	79.3	84.5	95.7	88.4	E5288_WYG004829	102286710	Methylenetetrahydrofolate reductase	GO:0006555,GO:0035999,GO:0004489	methionine metabolic process|tetrahydrofolate interconversion|methylenetetrahydrofolate reductase (NAD(P)H) activity	bom00670,bom01523	One carbon pool by folate|Antifolate resistance
A0A6B0R014	E5288_WYG010860	Coatomer subunit beta' OS=Bos mutus OX=72004 GN=E5288_WYG010860 PE=3 SV=1	56	42	83	42	906	102.3	5.27	246.36	91.4	88.5	98.4	96.5	71.7	88.7	106.7	120.6	100.6	101	117.9	118	E5288_WYG010860	102282766	Coatomer subunit beta'	GO:0006886,GO:0016192,GO:0030663,GO:0000139,GO:0030117,GO:0005198	intracellular protein transport|vesicle-mediated transport|COPI-coated vesicle membrane|Golgi membrane|membrane coat|structural molecule activity
A0A6B0R032	E5288_WYG012679	Uncharacterized protein OS=Bos mutus OX=72004 GN=E5288_WYG012679 PE=3 SV=1	3	2	2	2	748	85.7	5.73	2.79	112.3	95.7	99.9	113.2	81.1	105	104.7	107.4	89.6	85.3	112.2	93.6	E5288_WYG012679	102273280	Uncharacterized protein	GO:0031462	Cul2-RING ubiquitin ligase complex
A0A6B0R050	E5288_WYG022703	MAGE domain-containing protein OS=Bos mutus OX=72004 GN=E5288_WYG022703 PE=3 SV=1	9	5	5	5	667	72.4	6.77	12.12	116	126.7	102	105.6	129.2	113.3	80.8	91.1	87.8	90.5	84.9	72.2	E5288_WYG022703	102277267	MAGE domain-containing protein
A0A6B0R054	E5288_WYG009689	Uncharacterized protein OS=Bos mutus OX=72004 GN=E5288_WYG009689 PE=3 SV=1	15	4	7	4	222	25	5.19	13.79	112.1	103.5	108.1	100.9	104.2	99.8	88.9	104	95	92.1	106.3	85.1	E5288_WYG009689	102269099	Uncharacterized protein	GO:0007034	vacuolar transport	bom04144,bom04217	Endocytosis|Necroptosis
A0A6B0R065	E5288_WYG010856	Uncharacterized protein OS=Bos mutus OX=72004 GN=E5288_WYG010856 PE=4 SV=1	8	3	3	3	722	78.6	8.54	5.82	113.9	108.6	108.2	116.6	119.2	110.8	87	92.6	88.9	80.9	85.3	88	E5288_WYG010856	102283891	Uncharacterized protein	GO:0006357,GO:0005634,GO:0003700	regulation of transcription by RNA polymerase II|nucleus|DNA-binding transcription factor activity	bom04010,bom04668,bom04022,bom04151,bom04911,bom04922,bom04915,bom04926,bom04935,bom04918,bom04928,bom04925,bom04927,bom04261,bom04728,bom04211,bom04714,bom05207,bom05203,bom05166,bom05161,bom05163,bom05020,bom05030,bom05031,bom05034,bom04934	MAPK signaling pathway|TNF signaling pathway|cGMP-PKG signaling pathway|PI3K-Akt signaling pathway|Insulin secretion|Glucagon signaling pathway|Estrogen signaling pathway|Relaxin signaling pathway|Growth hormone synthesis, secretion and action|Thyroid hormone synthesis|Parathyroid hormone synthesis, secretion and action|Aldosterone synthesis and secretion|Cortisol synthesis and secretion|Adrenerg…
A0A6B0R071	E5288_WYG009783	Uncharacterized protein OS=Bos mutus OX=72004 GN=E5288_WYG009783 PE=4 SV=1	22	10	12	10	492	57	6.79	29.79	95.8	93.6	95.4	97.5	83.3	89.8	106	116.7	99.3	100.5	107.8	114.3	E5288_WYG009783	102275773	Uncharacterized protein	GO:0016192,GO:0003677,GO:0005085,GO:0008270	vesicle-mediated transport|DNA binding|guanyl-nucleotide exchange factor activity|zinc ion binding
A0A6B0R076	E5288_WYG018763	Uncharacterized protein OS=Bos mutus OX=72004 GN=E5288_WYG018763 PE=3 SV=1	14	5	7	5	435	48.3	6.79	23.31	99.1	99	96.7	92	97.8	97.9	102.1	112.6	101.2	101.5	99.1	101	E5288_WYG018763	102272963	Uncharacterized protein	GO:0006886	intracellular protein transport
A0A6B0R080	E5288_WYG014620	LIM zinc-binding domain-containing protein OS=Bos mutus OX=72004 GN=E5288_WYG014620 PE=3 SV=1	34	24	45	13	937	104.7	5.45	134.4	121.4	123.3	109.3	113.3	116.7	115.1	77.4	92.2	80.9	83.9	88.3	78.3	E5288_WYG014620	102278010	LIM zinc-binding domain-containing protein	GO:0016925,GO:0005615,GO:0005634,GO:0005524,GO:0046872,GO:0019948	protein sumoylation|extracellular space|nucleus|ATP binding|metal ion binding|SUMO activating enzyme activity	bom04120	Ubiquitin mediated proteolysis
A0A6B0R086	E5288_WYG018795	CW-type domain-containing protein OS=Bos mutus OX=72004 GN=E5288_WYG018795 PE=4 SV=1	5	4	4	4	959	108.9	5.5	10.88	127.3	138	100.7	92.7	143.6	128.8	69.1	94.5	73.7	79.6	76.4	75.6	E5288_WYG018795	102277566	CW-type domain-containing protein	GO:0016887,GO:0008270	ATP hydrolysis activity|zinc ion binding
A0A6B0R089	E5288_WYG004875	Atypical kinase COQ8A, mitochondrial OS=Bos mutus OX=72004 GN=E5288_WYG004875 PE=3 SV=1	3	2	2	2	648	72	6.16	6.01	95.2	114.5	104.8	102.4	96.3	104.2	95.1	94.3	112.3	100.8	99.5	80.6	E5288_WYG004875	102264950	Atypical kinase COQ8A, mitochondrial	GO:0006744,GO:0016020,GO:0005739	ubiquinone biosynthetic process|membrane|mitochondrion
A0A6B0R0A1	E5288_WYG009719	Uncharacterized protein OS=Bos mutus OX=72004 GN=E5288_WYG009719 PE=3 SV=1	19	4	5	4	281	31.6	8.68	16.11	108.6	122.6	78.1	79.4	119	99	94.3	93.2	95.8	97.9	106	106.1	E5288_WYG009719	102287696	Uncharacterized protein	GO:0070476,GO:0005737,GO:0005634,GO:0016435	rRNA (guanine-N7)-methylation|cytoplasm|nucleus|rRNA (guanine) methyltransferase activity
A0A6B0R0A3	E5288_WYG022618	Mannose-6-phosphate isomerase OS=Bos mutus OX=72004 GN=E5288_WYG022618 PE=3 SV=1	39	11	19	11	423	46.4	6.02	62.23	90.5	85.8	82.1	80.5	81.3	88.2	119.2	116	107.7	103	108.4	137.4	E5288_WYG022618	102279311	Mannose-6-phosphate isomerase	GO:0005975,GO:0009298,GO:0004476,GO:0008270	carbohydrate metabolic process|GDP-mannose biosynthetic process|mannose-6-phosphate isomerase activity|zinc ion binding	bom00051,bom00520	Fructose and mannose metabolism|Amino sugar and nucleotide sugar metabolism
A0A6B0R0C4	E5288_WYG004906	BRO1 domain-containing protein BROX OS=Bos mutus OX=72004 GN=E5288_WYG004906 PE=3 SV=1	20	7	19	7	492	55.5	9.09	65.69	97.4	98.1	103	102.3	95.9	100.6	94.8	107.4	97.1	96.4	105.2	101.8	E5288_WYG004906	102273453	BRO1 domain-containing protein BROX	GO:0016020	membrane
A0A6B0R0C7	E5288_WYG005758	T-box domain-containing protein OS=Bos mutus OX=72004 GN=E5288_WYG005758 PE=4 SV=1	5	2	2	2	487	53.9	7.99	5.38	145.4	128.3	113	110.2	144.6	126.5	66.4	79.9	70.3	70.1	72.1	73.2	E5288_WYG005758	102274762	T-box domain-containing protein	GO:0000122,GO:0045893,GO:0005634,GO:0003677,GO:0003700	negative regulation of transcription by RNA polymerase II|positive regulation of transcription, DNA-templated|nucleus|DNA binding|DNA-binding transcription factor activity	bom04550	Signaling pathways regulating pluripotency of stem cells
A0A6B0R0D4	E5288_WYG014721	Anthrax toxin receptor OS=Bos mutus OX=72004 GN=E5288_WYG014721 PE=3 SV=1	3	2	2	2	486	53.3	6.7	4.48	104.2	99.2	95.2	99.8	97.7	106.1	103.4	106.8	94.7	98.5	97.3	97	E5288_WYG014721	102270416	Anthrax toxin receptor	GO:0016021,GO:0046872,GO:0038023	integral component of membrane|metal ion binding|signaling receptor activity	bom04621	NOD-like receptor signaling pathway
A0A6B0R0D5	E5288_WYG012763	DNA-dependent protein kinase catalytic subunit OS=Bos mutus OX=72004 GN=E5288_WYG012763 PE=3 SV=1	3	11	11	11	4133	465.1	7.11	23.77	85	83.8	85.5	78	143.9	75.4	118.9	103	102.2	99.5	98.7	126.1	E5288_WYG012763	102285992	DNA-dependent protein kinase catalytic subunit	GO:0006303,GO:0016310,GO:0005730,GO:0004677	double-strand break repair via nonhomologous end joining|phosphorylation|nucleolus|DNA-dependent protein kinase activity	bom03450,bom04110	Non-homologous end-joining|Cell cycle
A0A6B0R0E3	E5288_WYG009772	Homeobox protein cut-like OS=Bos mutus OX=72004 GN=E5288_WYG009772 PE=3 SV=1	9	12	16	12	1566	172.1	6.87	40.24	111.2	104.3	97.8	103.1	93.2	102.3	95.8	98.1	96.6	93.3	100.1	104.4	E5288_WYG009772	102270766	Homeobox protein cut-like	GO:0005634,GO:0003677,GO:0000981	nucleus|DNA binding|DNA-binding transcription factor activity, RNA polymerase II-specific
A0A6B0R0E7	E5288_WYG005773	Tyrosine-protein phosphatase non-receptor type OS=Bos mutus OX=72004 GN=E5288_WYG005773 PE=3 SV=1	32	18	23	18	593	68	7.3	61.52	107.4	101.1	97.8	98.1	106.3	99.5	106.3	98.7	98.2	98.1	96.3	92.2	E5288_WYG005773	102276389	Tyrosine-protein phosphatase non-receptor type	GO:0006470,GO:0005737,GO:0004725	protein dephosphorylation|cytoplasm|protein tyrosine phosphatase activity	bom04014,bom04630,bom04072,bom04625,bom04650,bom04670,bom04920,bom04722,bom04360,bom05205,bom05208,bom05235,bom05220,bom05211,bom05168,bom04931	Ras signaling pathway|JAK-STAT signaling pathway|Phospholipase D signaling pathway|C-type lectin receptor signaling pathway|Natural killer cell mediated cytotoxicity|Leukocyte transendothelial migration|Adipocytokine signaling pathway|Neurotrophin signaling pathway|Axon guidance|Proteoglycans in cancer|Chemical carcinogenesis - reactive oxygen species|PD-L1 expression and PD-1 checkpoint pathway …
A0A6B0R0E9	E5288_WYG014759	Uncharacterized protein OS=Bos mutus OX=72004 GN=E5288_WYG014759 PE=3 SV=1	20	9	18	9	537	60.8	6.19	52.39	82.8	87.7	93.6	92.7	81.8	87.3	120.1	113.7	106.2	112.9	109.6	111.5	E5288_WYG014759	102268263	Uncharacterized protein	GO:0016021,GO:0005764,GO:0005044	integral component of membrane|lysosome|scavenger receptor activity	bom04142	Lysosome
A0A6B0R0F1	E5288_WYG014733	Uncharacterized protein OS=Bos mutus OX=72004 GN=E5288_WYG014733 PE=4 SV=1	30	11	16	11	489	53.7	7.02	49.65	103	107.8	95.4	98.4	100.2	101.5	93.2	104.7	95	98.6	98.4	103.8	E5288_WYG014733	102268716	Uncharacterized protein	GO:0005643	nuclear pore	bom03013,bom05014	Nucleocytoplasmic transport|Amyotrophic lateral sclerosis
A0A6B0R0F3	E5288_WYG018630	Dystroglycan 1 OS=Bos mutus OX=72004 GN=E5288_WYG018630 PE=4 SV=1	19	15	24	15	916	99.6	8.54	88.98	94.8	97.2	100.8	101.1	100.9	98.5	104	95.4	117.6	109.2	96.1	84.5	E5288_WYG018630	102277285	Dystroglycan 1	GO:0070161,GO:0005737,GO:0005856,GO:0016010,GO:0005615,GO:0016021,GO:0005654,GO:0045211,GO:0042383,GO:0005509	anchoring junction|cytoplasm|cytoskeleton|dystrophin-associated glycoprotein complex|extracellular space|integral component of membrane|nucleoplasm|postsynaptic membrane|sarcolemma|calcium ion binding	bom04512,bom05410,bom05412,bom05414,bom05416	ECM-receptor interaction|Hypertrophic cardiomyopathy|Arrhythmogenic right ventricular cardiomyopathy|Dilated cardiomyopathy|Viral myocarditis
A0A6B0R0G6	E5288_WYG014637	von Willebrand factor OS=Bos mutus OX=72004 GN=E5288_WYG014637 PE=4 SV=1	12	27	31	27	2842	311.1	5.76	77.51	103.2	103.6	106.5	124.5	184.3	103.5	76.7	74.7	92.1	86.8	75.6	68.6	E5288_WYG014637	102282731	von Willebrand factor	GO:0031589,GO:0030168,GO:0062023,GO:0005576,GO:0033093,GO:0005518,GO:0042802	cell-substrate adhesion|platelet activation|collagen-containing extracellular matrix|extracellular region|Weibel-Palade body|collagen binding|identical protein binding	bom04151,bom04512,bom04510,bom04610,bom04611,bom04613,bom05171,bom05165	PI3K-Akt signaling pathway|ECM-receptor interaction|Focal adhesion|Complement and coagulation cascades|Platelet activation|Neutrophil extracellular trap formation|Coronavirus disease - COVID-19|Human papillomavirus infection
A0A6B0R0G9	E5288_WYG014505	ShKT domain-containing protein OS=Bos mutus OX=72004 GN=E5288_WYG014505 PE=3 SV=1	7	4	5	4	528	58.8	8.32	14.74	43.7	62.6	69	67.1	58.4	43.2	222.5	71.5	172.3	240.6	52.8	96.1	E5288_WYG014505	102268180	ShKT domain-containing protein	GO:0005576	extracellular region
A0A6B0R0I4	E5288_WYG010945	Uncharacterized protein OS=Bos mutus OX=72004 GN=E5288_WYG010945 PE=3 SV=1	30	12	24	12	633	70.8	5.24	93.86	103	96.7	103.3	100.3	98.5	104.7	100.6	103.5	93.7	96.4	100.9	98.4	E5288_WYG010945	102267180	Uncharacterized protein	GO:0007018,GO:0005868	microtubule-based movement|cytoplasmic dynein complex	bom04145,bom04962,bom05132	Phagosome|Vasopressin-regulated water reabsorption|Salmonella infection
A0A6B0R0K5	E5288_WYG005759	Coronin OS=Bos mutus OX=72004 GN=E5288_WYG005759 PE=3 SV=1	26	13	25	12	513	57.4	6.55	69.37	106.5	101.1	113.1	103.2	98.3	112.9	105.1	76.5	112.6	99.9	91	79.8	E5288_WYG005759	102264544	Coronin	GO:0030036,GO:0015629,GO:0051015	actin cytoskeleton organization|actin cytoskeleton|actin filament binding
A0A6B0R0M4	E5288_WYG018719	PX domain-containing protein OS=Bos mutus OX=72004 GN=E5288_WYG018719 PE=4 SV=1	4	5	5	5	1443	159.6	5.58	7.91	97.8	107.6	103.9	101.4	93.6	87.6	96.6	100.2	119.5	94.3	98.7	98.9	E5288_WYG018719	102278994	PX domain-containing protein	GO:0005178,GO:0035091	integrin binding|phosphatidylinositol binding
A0A6B0R0N4	E5288_WYG009630	Estrogen receptor OS=Bos mutus OX=72004 GN=E5288_WYG009630 PE=3 SV=1	8	4	5	4	596	66.4	7.93	14.67	117.1	170	86.9	107.9	197.4	111.5	60	79.2	72.7	78	60.7	58.5	E5288_WYG009630	102266924	Estrogen receptor	GO:0005794,GO:0016020,GO:0005634,GO:0003700,GO:0030284,GO:0043565,GO:0005496,GO:0008270	Golgi apparatus|membrane|nucleus|DNA-binding transcription factor activity|nuclear estrogen receptor activity|sequence-specific DNA binding|steroid binding|zinc ion binding	bom04915,bom04917,bom04919,bom04961,bom05200,bom05205,bom05207,bom05224,bom01522	Estrogen signaling pathway|Prolactin signaling pathway|Thyroid hormone signaling pathway|Endocrine and other factor-regulated calcium reabsorption|Pathways in cancer|Proteoglycans in cancer|Chemical carcinogenesis - receptor activation|Breast cancer|Endocrine resistance
A0A6B0R0Q4	E5288_WYG002297	Uncharacterized protein OS=Bos mutus OX=72004 GN=E5288_WYG002297 PE=4 SV=1	50	31	86	17	665	72.6	8.65	269.69	39.2	37.4	64	53	25.9	46.7	185.8	161.5	117.1	148.2	139.9	181.2	E5288_WYG002297	102268517	Uncharacterized protein	GO:0006635,GO:0005777,GO:0016491	fatty acid beta-oxidation|peroxisome|oxidoreductase activity	bom00120,bom01040,bom04146	Primary bile acid biosynthesis|Biosynthesis of unsaturated fatty acids|Peroxisome
A0A6B0R0Q5	E5288_WYG006082	Dickkopf_N domain-containing protein OS=Bos mutus OX=72004 GN=E5288_WYG006082 PE=3 SV=1	22	6	7	6	349	38.4	4.56	21.33	100.1	92.6	97.9	100.4	107.1	95.4	112.2	66.9	119.4	141.5	63	103.5	E5288_WYG006082	102268846	Dickkopf_N domain-containing protein	GO:0030178,GO:0005576	negative regulation of Wnt signaling pathway|extracellular region
A0A6B0R0Q9	E5288_WYG018716	FHA domain-containing protein OS=Bos mutus OX=72004 GN=E5288_WYG018716 PE=4 SV=1	25	28	58	28	845	96.9	5.41	188.55	112.1	93	123.4	108.6	73.3	113.2	124.3	66.8	120.6	111.6	81.6	71.6	E5288_WYG018716	102266861	FHA domain-containing protein	GO:0006936,GO:0016021	muscle contraction|integral component of membrane
A0A6B0R0S6	E5288_WYG012687	VWFA domain-containing protein OS=Bos mutus OX=72004 GN=E5288_WYG012687 PE=3 SV=1	19	20	42	20	1139	126.6	5.49	119.19	98.1	97	113.6	99.6	99.3	111.3	113.4	78.6	135.2	104.3	85.3	64.3	E5288_WYG012687	102281967	VWFA domain-containing protein	GO:0007155,GO:0007229,GO:0008305,GO:0046872	cell adhesion|integrin-mediated signaling pathway|integrin complex|metal ion binding	bom04151,bom04512,bom04510,bom04810,bom04640,bom05165,bom05410,bom05412,bom05414	PI3K-Akt signaling pathway|ECM-receptor interaction|Focal adhesion|Regulation of actin cytoskeleton|Hematopoietic cell lineage|Human papillomavirus infection|Hypertrophic cardiomyopathy|Arrhythmogenic right ventricular cardiomyopathy|Dilated cardiomyopathy
A0A6B0R0S7	E5288_WYG022655	HD domain-containing protein OS=Bos mutus OX=72004 GN=E5288_WYG022655 PE=4 SV=1	57	10	16	10	179	20.4	6.23	50.69	65.2	72.4	76	79.3	70.3	67.8	124	152.2	99.8	119.3	124	149.7	E5288_WYG022655	102266566	HD domain-containing protein			bom00230	Purine metabolism
A0A6B0R0S8	E5288_WYG002541	Uncharacterized protein OS=Bos mutus OX=72004 GN=E5288_WYG002541 PE=4 SV=1	2	2	2	2	1012	115.3	6.42	3.08	123.6	112.5	118.4	104.5	118.8	109.3	81.7	88.6	91.6	87.7	82.5	80.9	E5288_WYG002541	102264528	Uncharacterized protein
A0A6B0R0S9	E5288_WYG002643	Aldehyde dehydrogenase (NAD(+)) OS=Bos mutus OX=72004 GN=E5288_WYG002643 PE=3 SV=1	63	24	71	24	539	58.4	7.59	272.05	79.3	104.4	102.9	100.3	97	80.5	115.5	92	103.4	116.3	93.8	114.6	E5288_WYG002643	102285292	Aldehyde dehydrogenase (NAD(+))	GO:0004029,GO:0043878	aldehyde dehydrogenase (NAD+) activity|glyceraldehyde-3-phosphate dehydrogenase (NAD+) (non-phosphorylating) activity	bom00010,bom00053,bom00620,bom00071,bom00561,bom00260,bom00280,bom00310,bom00330,bom00340,bom00380,bom00410,bom04936	Glycolysis / Gluconeogenesis|Ascorbate and aldarate metabolism|Pyruvate metabolism|Fatty acid degradation|Glycerolipid metabolism|Glycine, serine and threonine metabolism|Valine, leucine and isoleucine degradation|Lysine degradation|Arginine and proline metabolism|Histidine metabolism|Tryptophan metabolism|beta-Alanine metabolism|Alcoholic liver disease
A0A6B0R0U6	E5288_WYG005965	Uncharacterized protein OS=Bos mutus OX=72004 GN=E5288_WYG005965 PE=3 SV=1	40	13	38	13	440	52	5.33	120.95	67.5	61.8	80.4	70.8	39.8	75.2	122.8	151.4	122.3	124.2	139	144.8	E5288_WYG005965	102271907	Uncharacterized protein	GO:0032099,GO:0110165,GO:0005509	negative regulation of appetite|cellular anatomical entity|calcium ion binding
A0A6B0R0V7	E5288_WYG007963	Uncharacterized protein OS=Bos mutus OX=72004 GN=E5288_WYG007963 PE=4 SV=1	1	3	3	3	5398	599.5	6.81	4.39	108.1	98.1	92.6	93.1	87.2	97.6	106.3	114.4	101.5	96.3	97.3	107.4	E5288_WYG007963	102273374	Uncharacterized protein	GO:0006396,GO:0016021,GO:0004000,GO:0003723	RNA processing|integral component of membrane|adenosine deaminase activity|RNA binding
A0A6B0R0W3	E5288_WYG009775	Uncharacterized protein OS=Bos mutus OX=72004 GN=E5288_WYG009775 PE=4 SV=1	6	2	2	2	377	43.2	6.8	6	115.9	118.5	103.4	104.7	118.4	117.7	85.9	85.1	96.5	85.3	85.1	83.5	E5288_WYG009775	102280366	Uncharacterized protein
A0A6B0R0W8	E5288_WYG022608	U3 small nucleolar ribonucleoprotein protein MPP10 OS=Bos mutus OX=72004 GN=E5288_WYG022608 PE=3 SV=1	8	4	4	4	686	79.3	4.78	3.12	114.9	111.1	93.1	97.5	98.8	97	97.9	106.1	88	97.1	95.5	103	E5288_WYG022608	102281812	U3 small nucleolar ribonucleoprotein protein MPP10	GO:0006364,GO:0034457,GO:0005732	rRNA processing|Mpp10 complex|sno(s)RNA-containing ribonucleoprotein complex	bom03008	Ribosome biogenesis in eukaryotes
A0A6B0R0X4	E5288_WYG009609	Polypeptide N-acetylgalactosaminyltransferase OS=Bos mutus OX=72004 GN=E5288_WYG009609 PE=3 SV=1	13	5	5	5	598	67.7	8.91	16.03	52.4	58.3	66.9	65.1	53.4	57.7	116	158.7	146.2	150.8	123.1	151.5	E5288_WYG009609	102273971	Polypeptide N-acetylgalactosaminyltransferase	GO:0006486,GO:0000139,GO:0016021,GO:0030246,GO:0004653	protein glycosylation|Golgi membrane|integral component of membrane|carbohydrate binding|polypeptide N-acetylgalactosaminyltransferase activity	bom00512,bom00514	Mucin type O-glycan biosynthesis|Other types of O-glycan biosynthesis
A0A6B0R0X8	E5288_WYG002306	Septin OS=Bos mutus OX=72004 GN=E5288_WYG002306 PE=3 SV=1	46	17	37	12	436	50.7	6.21	113.74	121.6	114.4	109.4	113.2	117.1	118.7	79.1	92.1	78.7	79.4	95.4	80.9	E5288_WYG002306	102270632	Septin	GO:0005856,GO:0030672,GO:0005525	cytoskeleton|synaptic vesicle membrane|GTP binding	bom05100	Bacterial invasion of epithelial cells
A0A6B0R0Y1	E5288_WYG005815	E3 ubiquitin-protein ligase CBL OS=Bos mutus OX=72004 GN=E5288_WYG005815 PE=4 SV=1	7	5	5	5	860	95.4	6.11	10.09	115.5	115	98.4	96.5	93.6	101.6	97.7	95.8	99.2	94.2	100.6	91.9	E5288_WYG005815	102279176	E3 ubiquitin-protein ligase CBL	GO:0007166,GO:0023051,GO:0005737,GO:0047690,GO:0005509,GO:0001784,GO:0004842	cell surface receptor signaling pathway|regulation of signaling|cytoplasm|aspartyltransferase activity|calcium ion binding|phosphotyrosine residue binding|ubiquitin-protein transferase activity	bom04120,bom04012,bom04144,bom04910,bom05200,bom05205,bom05220,bom05100	Ubiquitin mediated proteolysis|ErbB signaling pathway|Endocytosis|Insulin signaling pathway|Pathways in cancer|Proteoglycans in cancer|Chronic myeloid leukemia|Bacterial invasion of epithelial cells
A0A6B0R0Y4	E5288_WYG014618	E3 ubiquitin-protein ligase OS=Bos mutus OX=72004 GN=E5288_WYG014618 PE=4 SV=1	7	5	7	5	929	105.1	6.8	17.09	105.9	96.3	89.7	101.8	86.2	103.2	102.7	103.8	100.8	97.2	104.3	107.9	E5288_WYG014618	102280579	E3 ubiquitin-protein ligase	GO:0006511,GO:0061630	ubiquitin-dependent protein catabolic process|ubiquitin protein ligase activity	bom04120	Ubiquitin mediated proteolysis
A0A6B0R0Y6	E5288_WYG006028	Uncharacterized protein OS=Bos mutus OX=72004 GN=E5288_WYG006028 PE=4 SV=1	26	6	11	6	253	28.9	8.91	26.34	118	129	112.9	126.7	128.2	117.2	80.7	77.2	84.7	76.8	80.1	68.5	E5288_WYG006028	102285371	Uncharacterized protein
A0A6B0R0Z2	E5288_WYG005821	Vacuolar protein sorting-associated protein 11 homolog OS=Bos mutus OX=72004 GN=E5288_WYG005821 PE=3 SV=1	14	12	12	12	889	102.2	7.01	30.23	114.4	117.3	96.2	95.4	107.9	101.2	91.1	102.6	96	90.8	98.3	88.9	E5288_WYG005821	102265894	Vacuolar protein sorting-associated protein 11 homolog	GO:0006914,GO:0006886,GO:0016192,GO:0005776,GO:0030136,GO:0033263,GO:0005769,GO:0030897,GO:0031902,GO:0005765,GO:0046872	autophagy|intracellular protein transport|vesicle-mediated transport|autophagosome|clathrin-coated vesicle|CORVET complex|early endosome|HOPS complex|late endosome membrane|lysosomal membrane|metal ion binding	bom05132	Salmonella infection
A0A6B0R106	E5288_WYG010857	DMAP1-binding domain-containing protein OS=Bos mutus OX=72004 GN=E5288_WYG010857 PE=3 SV=1	8	10	11	5	1548	167.3	7.99	26.63	98.7	111.3	95.3	112.4	262.4	93.5	59.5	72.8	90.1	78.5	65	60.6	E5288_WYG010857	102279478	DMAP1-binding domain-containing protein
A0A6B0R115	E5288_WYG022773	Electron transfer flavoprotein subunit alpha OS=Bos mutus OX=72004 GN=E5288_WYG022773 PE=3 SV=1	53	13	29	13	333	35	8.56	88.28	100.8	86.8	100.6	96.1	67.8	99.6	110.8	112.8	84.7	90.8	119	130.2	E5288_WYG022773	102286738	Electron transfer flavoprotein subunit alpha	GO:0005759,GO:0009055,GO:0050660	mitochondrial matrix|electron transfer activity|flavin adenine dinucleotide binding
A0A6B0R118	E5288_WYG018720	Macrophage-capping protein OS=Bos mutus OX=72004 GN=E5288_WYG018720 PE=3 SV=1	47	12	24	12	349	38.9	6.62	90.03	75	45.5	38.6	42.8	43.3	69	231	84.9	121.9	132.6	86.1	229.4	E5288_WYG018720	102278595	Macrophage-capping protein	GO:0051014,GO:0008154,GO:0051016,GO:0030027,GO:0042470,GO:0005634,GO:0001726,GO:0051015	actin filament severing|actin polymerization or depolymerization|barbed-end actin filament capping|lamellipodium|melanosome|nucleus|ruffle|actin filament binding
A0A6B0R135	E5288_WYG014653	Uncharacterized protein OS=Bos mutus OX=72004 GN=E5288_WYG014653 PE=3 SV=1	1	2	2	2	1592	179.6	7.2	5.57	137.1	120.4	107.2	124.7	127.9	118.6	75	65.4	90.2	85.8	70.3	77.3	E5288_WYG014653	102284708	Uncharacterized protein	GO:0016021	integral component of membrane
A0A6B0R146	E5288_WYG022796	Secretory carrier-associated membrane protein OS=Bos mutus OX=72004 GN=E5288_WYG022796 PE=3 SV=1	6	4	6	2	747	84.1	6.77	18.06	88.7	95.9	102.6	97.8	74.3	91.7	99.9	125.7	94	94.6	117.1	117.8	E5288_WYG022796	102282394	Secretory carrier-associated membrane protein	GO:0006914,GO:0006468,GO:0015031,GO:0016021,GO:0005524,GO:0004672	autophagy|protein phosphorylation|protein transport|integral component of membrane|ATP binding|protein kinase activity
A0A6B0R147	E5288_WYG011903	La-related protein 7 OS=Bos mutus OX=72004 GN=E5288_WYG011903 PE=3 SV=1	16	9	13	9	564	64.3	9.48	34.16	117.8	115.4	99.7	105.8	104.7	110.9	91.1	98.7	85.4	86.2	93.5	91	E5288_WYG011903	102276113	La-related protein 7	GO:0030154,GO:0006397,GO:0008380,GO:0007283,GO:0005654,GO:1990904,GO:0003723	cell differentiation|mRNA processing|RNA splicing|spermatogenesis|nucleoplasm|ribonucleoprotein complex|RNA binding
A0A6B0R148	E5288_WYG002388	Uncharacterized protein OS=Bos mutus OX=72004 GN=E5288_WYG002388 PE=3 SV=1	38	14	23	10	372	41.7	5.35	66.17	115.5	117.6	106.6	104.8	115.5	115.2	89.3	88.3	87.8	83.3	92.4	83.7	E5288_WYG002388	102274666	Uncharacterized protein	GO:0031901,GO:0008289	early endosome membrane|lipid binding	bom04144	Endocytosis
A0A6B0R168	E5288_WYG011983	60S ribosomal protein L34 OS=Bos mutus OX=72004 GN=E5288_WYG011983 PE=3 SV=1	26	4	9	4	117	13.3	11.47	15.21	108.2	91.2	89.6	96.7	184.9	88.1	89.3	96.4	87.3	86.7	89.9	91.6	E5288_WYG011983	102266662	60S ribosomal protein L34	GO:0006412,GO:0005840,GO:0003735	translation|ribosome|structural constituent of ribosome	bom03010,bom05171	Ribosome|Coronavirus disease - COVID-19
A0A6B0R175	E5288_WYG018725	Uncharacterized protein OS=Bos mutus OX=72004 GN=E5288_WYG018725 PE=4 SV=1	9	7	7	7	1124	121.9	6.74	17.77	87.7	87.6	81.7	94.6	77.1	80	116	112.7	103.8	116.6	103.6	138.4	E5288_WYG018725	102276052	Uncharacterized protein
A0A6B0R177	E5288_WYG002478	tRNA-dihydrouridine(47) synthase [NAD(P)(+)] OS=Bos mutus OX=72004 GN=E5288_WYG002478 PE=3 SV=1	6	3	3	3	650	72.6	7.4	6.01	105.7	117.7	104.9	100.5	99.2	97.3	98.3	91.2	99.7	100.2	91.2	94.2	E5288_WYG002478	102271270	tRNA-dihydrouridine(47) synthase [NAD(P)(+)]	GO:0005634,GO:0050660,GO:0046872,GO:0017150	nucleus|flavin adenine dinucleotide binding|metal ion binding|tRNA dihydrouridine synthase activity
A0A6B0R181	E5288_WYG009778	Protein CASP OS=Bos mutus OX=72004 GN=E5288_WYG009778 PE=3 SV=1	12	2	2	2	299	33.4	8.97	2.76	85.5	91.5	101.1	98.9	75.1	104.7	116.4	121.8	92.9	97.3	104.8	109.8	E5288_WYG009778	102271051	Protein CASP	GO:0006891,GO:0030173	intra-Golgi vesicle-mediated transport|integral component of Golgi membrane
A0A6B0R193	E5288_WYG018703	Acylamino-acid-releasing enzyme OS=Bos mutus OX=72004 GN=E5288_WYG018703 PE=3 SV=1	35	17	30	17	730	81	5.33	116.88	95.1	95	109.7	98.7	56.3	82.9	92.5	125.5	94.1	90.3	130.5	129.4	E5288_WYG018703	102269347	Acylamino-acid-releasing enzyme	GO:0006508,GO:0005737,GO:0004252	proteolysis|cytoplasm|serine-type endopeptidase activity
A0A6B0R1A4	E5288_WYG010975	J domain-containing protein OS=Bos mutus OX=72004 GN=E5288_WYG010975 PE=4 SV=1	13	25	32	25	2273	257.9	6.92	90.26	112.4	114.2	100.6	97.2	103.2	103.7	96.9	97.8	93.7	92.5	97	90.8	E5288_WYG010975	102282309	J domain-containing protein	GO:0007032,GO:2000641	endosome organization|regulation of early endosome to late endosome transport
A0A6B0R1B3	E5288_WYG014761	Annexin OS=Bos mutus OX=72004 GN=E5288_WYG014761 PE=3 SV=1	6	24	49	22	4305	475.4	5.77	157.58	120.5	115.3	108.7	112.7	129.9	127.8	85	84.8	79.4	75.3	83.7	77.1	E5288_WYG014761	102280838	Annexin	GO:0007154,GO:0005737,GO:0016021,GO:0005509,GO:0005544,GO:0004859	cell communication|cytoplasm|integral component of membrane|calcium ion binding|calcium-dependent phospholipid binding|phospholipase inhibitor activity	bom04512	ECM-receptor interaction
A0A6B0R1B6	E5288_WYG002529	Uncharacterized protein OS=Bos mutus OX=72004 GN=E5288_WYG002529 PE=4 SV=1	2	2	2	2	697	73.3	5.08	4.29	77.2	83.7	84	95.4	114.7	83.8	84.9	98.2	223.8	84.2	83	87.2	E5288_WYG002529	102280368	Uncharacterized protein
A0A6B0R1C2	E5288_WYG018781	Uncharacterized protein OS=Bos mutus OX=72004 GN=E5288_WYG018781 PE=4 SV=1	12	2	3	2	351	38.1	8.16	10.15	113.9	101.8	106.3	116.4	95.4	97.4	95.9	81.4	111.2	95.1	92.8	92.5	E5288_WYG018781	102285145	Uncharacterized protein	GO:0006890,GO:0016021	retrograde vesicle-mediated transport, Golgi to endoplasmic reticulum|integral component of membrane
A0A6B0R1C5	E5288_WYG022690	Tyrosine-protein kinase receptor OS=Bos mutus OX=72004 GN=E5288_WYG022690 PE=3 SV=1	10	12	14	12	1531	172.9	6.65	41.57	115	121.1	108.9	107.3	138.7	119.2	78.3	91.1	78.3	79.7	80.3	82.1	E5288_WYG022690	102278105	Tyrosine-protein kinase receptor	GO:0007169,GO:0016021,GO:0005524,GO:0004714	transmembrane receptor protein tyrosine kinase signaling pathway|integral component of membrane|ATP binding|transmembrane receptor protein tyrosine kinase activity	bom04010,bom04014,bom04015,bom04066,bom04068,bom04151,bom04152,bom04150,bom04144,bom04140,bom04114,bom04510,bom04520,bom04550,bom04913,bom04914,bom04730,bom04211,bom04213,bom05200,bom05202,bom05205,bom05225,bom05214,bom05218,bom05215,bom05224,bom01521,bom01522	MAPK signaling pathway|Ras signaling pathway|Rap1 signaling pathway|HIF-1 signaling pathway|FoxO signaling pathway|PI3K-Akt signaling pathway|AMPK signaling pathway|mTOR signaling pathway|Endocytosis|Autophagy - animal|Oocyte meiosis|Focal adhesion|Adherens junction|Signaling pathways regulating pluripotency of stem cells|Ovarian steroidogenesis|Progesterone-mediated oocyte maturation|Long-term d…
A0A6B0R1C7	E5288_WYG010855	Uncharacterized protein OS=Bos mutus OX=72004 GN=E5288_WYG010855 PE=4 SV=1	48	18	23	18	546	59.1	7.24	70.49	101.2	93.9	105.9	98.3	78.9	101.7	110.7	106.1	91.9	94.6	104	112.6	E5288_WYG010855	102281393	Uncharacterized protein	GO:0016874	ligase activity	bom00630,bom00640,bom00280	Glyoxylate and dicarboxylate metabolism|Propanoate metabolism|Valine, leucine and isoleucine degradation
A0A6B0R1D0	E5288_WYG018701	Uncharacterized protein OS=Bos mutus OX=72004 GN=E5288_WYG018701 PE=3 SV=1	9	7	8	5	894	97.2	9.91	23.91	109	102	96.2	103.9	168.3	94.1	89.1	87.1	85.6	77.5	85.3	101.9	E5288_WYG018701	102278690	Uncharacterized protein	GO:0005634,GO:0003723	nucleus|RNA binding
A0A6B0R1E5	E5288_WYG014739	ShKT domain-containing protein OS=Bos mutus OX=72004 GN=E5288_WYG014739 PE=3 SV=1	35	8	15	8	245	27.9	6.43	36.16	52.3	53.2	76.2	72.3	39	58.9	119	244.8	98.4	115.6	168.7	101.5	E5288_WYG014739	102269022	ShKT domain-containing protein	GO:0005576	extracellular region
A0A6B0R1E8	E5288_WYG011968	HECT domain-containing protein OS=Bos mutus OX=72004 GN=E5288_WYG011968 PE=4 SV=1	3	3	3	3	1046	116.6	6.21	4.62	96	87.7	95.6	99.6	85.5	88.5	111.8	112.9	115.3	105.7	96.2	105	E5288_WYG011968	102272007	HECT domain-containing protein	GO:0004842	ubiquitin-protein transferase activity	bom04120	Ubiquitin mediated proteolysis
A0A6B0R1F7	E5288_WYG011033	Uncharacterized protein OS=Bos mutus OX=72004 GN=E5288_WYG011033 PE=4 SV=1	10	2	3	2	396	44.8	7.14	13.33	102.5	88.6	110.9	105.1	79.2	107.7	109.3	98.2	96.9	98.5	108	95.2	E5288_WYG011033	102283423	Uncharacterized protein
A0A6B0R1F8	E5288_WYG012020	Cytosol aminopeptidase OS=Bos mutus OX=72004 GN=E5288_WYG012020 PE=3 SV=1	73	35	151	35	519	56.2	6.34	448	76.6	72	93.5	84.2	56.7	82.6	117.2	135.9	93.8	105.3	135.2	147	E5288_WYG012020	102287183	Cytosol aminopeptidase	GO:0006508,GO:0005737,GO:0030145,GO:0070006	proteolysis|cytoplasm|manganese ion binding|metalloaminopeptidase activity	bom00330,bom00480	Arginine and proline metabolism|Glutathione metabolism
A0A6B0R1F9	E5288_WYG018780	Uncharacterized protein OS=Bos mutus OX=72004 GN=E5288_WYG018780 PE=3 SV=1	14	7	10	7	486	57.2	7.31	20.38	139.5	129.5	96.6	120.3	141.8	107	71.2	87.3	80.9	79.1	78.6	68	E5288_WYG018780	102278719	Uncharacterized protein	GO:0016787,GO:0046872	hydrolase activity|metal ion binding
A0A6B0R1H2	E5288_WYG002323	Dynamin GTPase OS=Bos mutus OX=72004 GN=E5288_WYG002323 PE=3 SV=1	43	32	55	2	864	97.2	7.2	156.09	98	97.8	96.5	95.2	95.4	95.5	102.6	104.5	104.7	106	104.1	99.9	E5288_WYG002323	102279431	Dynamin GTPase	GO:0006897,GO:0005874,GO:0005525,GO:0003924	endocytosis|microtubule|GTP binding|GTPase activity	bom04072,bom04144,bom04666,bom04961,bom04721,bom05132,bom05100	Phospholipase D signaling pathway|Endocytosis|Fc gamma R-mediated phagocytosis|Endocrine and other factor-regulated calcium reabsorption|Synaptic vesicle cycle|Salmonella infection|Bacterial invasion of epithelial cells
A0A6B0R1I3	E5288_WYG002406	Phosphodiesterase OS=Bos mutus OX=72004 GN=E5288_WYG002406 PE=3 SV=1	8	6	6	4	816	90.5	5.03	17.6	106.4	112.5	102.3	101.4	108.4	108.7	97	93.9	96.9	96.1	93.2	83.2	E5288_WYG002406	102287837	Phosphodiesterase	GO:0006198,GO:0007165,GO:0004115,GO:0046872	cAMP catabolic process|signal transduction|3',5'-cyclic-AMP phosphodiesterase activity|metal ion binding	bom00230,bom04024,bom04928,bom05032	Purine metabolism|cAMP signaling pathway|Parathyroid hormone synthesis, secretion and action|Morphine addiction
A0A6B0R1I7	E5288_WYG010941	Tetratricopeptide repeat protein 30 OS=Bos mutus OX=72004 GN=E5288_WYG010941 PE=3 SV=1	6	3	3	3	664	76.2	5.15	10.94	98.6	118	103.5	101.3	108	106.5	87.6	96.8	106.7	85	99	89.1	E5288_WYG010941	102282934	Tetratricopeptide repeat protein 30	GO:0042073,GO:0005879	intraciliary transport|axonemal microtubule
A0A6B0R1K1	E5288_WYG002332	Uncharacterized protein OS=Bos mutus OX=72004 GN=E5288_WYG002332 PE=3 SV=1	25	7	9	7	300	34.4	7.31	18.96	105.5	123	99.1	104.5	122.4	104.1	84.4	96.4	94.6	87.9	92.2	86	E5288_WYG002332	102276630	Uncharacterized protein	GO:0005634,GO:0000932	nucleus|P-body
A0A6B0R1K5	E5288_WYG005824	Fatty acyl-CoA reductase OS=Bos mutus OX=72004 GN=E5288_WYG005824 PE=3 SV=1	31	11	16	11	429	49.3	6.83	50.65	63.3	68.3	61.7	59.3	50.5	55.6	208.7	101.5	129.6	154.8	102	144.7	E5288_WYG005824	102276400	Fatty acyl-CoA reductase	GO:1901568,GO:0006629,GO:0005778,GO:0102965,GO:0080019	fatty acid derivative metabolic process|lipid metabolic process|peroxisomal membrane|alcohol-forming fatty acyl-CoA reductase activity|fatty-acyl-CoA reductase (alcohol-forming) activity	bom04146	Peroxisome
A0A6B0R1L1	E5288_WYG022597	UNC45-central domain-containing protein OS=Bos mutus OX=72004 GN=E5288_WYG022597 PE=4 SV=1	40	31	44	31	944	103.2	6.43	142.6	87.3	86.3	91.7	87.4	75.4	86.3	108.8	124.2	112.8	113.7	115.9	110.3	E5288_WYG022597	102266851	UNC45-central domain-containing protein	GO:0030154,GO:0007517,GO:0048471	cell differentiation|muscle organ development|perinuclear region of cytoplasm
A0A6B0R1L8	E5288_WYG012105	Uncharacterized protein OS=Bos mutus OX=72004 GN=E5288_WYG012105 PE=3 SV=1	59	15	39	15	281	28.8	4.72	152.83	86.7	73.3	107.2	95.6	64.6	88.5	92.8	132	92.5	111.2	130	125.5	E5288_WYG012105	102281299	Uncharacterized protein
A0A6B0R1M9	E5288_WYG014682	Uncharacterized protein OS=Bos mutus OX=72004 GN=E5288_WYG014682 PE=4 SV=1	5	4	5	3	870	95.1	4.81	13.37	115.5	113.3	96.5	97.6	104.5	98.2	84.7	91.5	117	108.4	85.8	87.3	E5288_WYG014682	102281337	Uncharacterized protein	GO:0007156,GO:0016021,GO:0005886,GO:0005509	homophilic cell adhesion via plasma membrane adhesion molecules|integral component of membrane|plasma membrane|calcium ion binding	bom04514	Cell adhesion molecules
A0A6B0R1N1	IL16	Pro-interleukin-16 OS=Bos mutus OX=72004 GN=IL16 PE=4 SV=1	2	2	2	2	1367	146.1	8.56	4.86	110.5	92.1	112	117.2	95.9	98	78.2	94.6	116.8	97.2	107.9	79.6	IL16	102277740	Pro-interleukin-16	GO:0006935,GO:0005737,GO:0005615,GO:0005634,GO:0005125	chemotaxis|cytoplasm|extracellular space|nucleus|cytokine activity	bom04060	Cytokine-cytokine receptor interaction
A0A6B0R1P4	E5288_WYG018820	Uncharacterized protein OS=Bos mutus OX=72004 GN=E5288_WYG018820 PE=4 SV=1	45	8	21	5	254	27.6	8.92	75.93	112.9	112.8	109.9	104.3	95.6	113.8	91.1	90.2	91.2	93.2	96.6	88.5	E5288_WYG018820	102272703	Uncharacterized protein	GO:0005525,GO:0003924	GTP binding|GTPase activity	bom04014,bom04144,bom04145,bom04962,bom05132,bom05152,bom05146,bom05014,bom05022	Ras signaling pathway|Endocytosis|Phagosome|Vasopressin-regulated water reabsorption|Salmonella infection|Tuberculosis|Amoebiasis|Amyotrophic lateral sclerosis|Pathways of neurodegeneration - multiple diseases
A0A6B0R1P8	E5288_WYG010995	E3 ubiquitin-protein ligase OS=Bos mutus OX=72004 GN=E5288_WYG010995 PE=3 SV=1	2	3	4	3	1651	187.8	6.51	13.01	76.2	83.9	82.3	71.6	89.7	90.4	132.6	110.3	122.5	111.2	100.9	128.5	E5288_WYG010995	102280256	E3 ubiquitin-protein ligase	GO:0071596,GO:0061630,GO:0008270	ubiquitin-dependent protein catabolic process via the N-end rule pathway|ubiquitin protein ligase activity|zinc ion binding
A0A6B0R1Q5	E5288_WYG022806	Uncharacterized protein OS=Bos mutus OX=72004 GN=E5288_WYG022806 PE=3 SV=1	36	11	28	11	335	37.4	7.96	87.78	26.9	23	29.6	29.4	19.8	31	200.3	188.3	99.9	94.2	171.7	285.7	E5288_WYG022806	102281958	Uncharacterized protein	GO:0006508,GO:0005764,GO:0008234	proteolysis|lysosome|cysteine-type peptidase activity	bom04142,bom04210	Lysosome|Apoptosis
A0A6B0R1R1	E5288_WYG005937	Uncharacterized protein OS=Bos mutus OX=72004 GN=E5288_WYG005937 PE=4 SV=1	34	19	43	18	670	74.1	6.46	125.48	92.3	98.8	108	94.8	107.9	101	114.7	83.2	124.2	112.7	90.3	72	E5288_WYG005937	102278895	Uncharacterized protein	GO:0016021	integral component of membrane
A0A6B0R1R6	E5288_WYG004929	Protein kinase domain-containing protein OS=Bos mutus OX=72004 GN=E5288_WYG004929 PE=3 SV=1	6	6	6	6	1054	119.7	8.16	14.62	110.3	118.8	107	107	100.8	105.3	88.2	93.7	92.3	90.7	97.6	88.3	E5288_WYG004929	102271764	Protein kinase domain-containing protein	GO:0006468,GO:0016021,GO:0005524,GO:0004674	protein phosphorylation|integral component of membrane|ATP binding|protein serine/threonine kinase activity
A0A6B0R1S3	E5288_WYG022774	VOC domain-containing protein OS=Bos mutus OX=72004 GN=E5288_WYG022774 PE=3 SV=1	11	2	2	2	175	18.5	8.82	5.55	102.8	121.4	108.4	120.4	124.9	106	92.4	90.2	78.1	80.4	90.3	84.8	E5288_WYG022774	102282081	VOC domain-containing protein			bom00630,bom00640,bom00280	Glyoxylate and dicarboxylate metabolism|Propanoate metabolism|Valine, leucine and isoleucine degradation
A0A6B0R1T0	E5288_WYG018693	Non-specific serine/threonine protein kinase OS=Bos mutus OX=72004 GN=E5288_WYG018693 PE=4 SV=1	12	13	18	13	1449	161.9	7.18	46.81	99.4	93.6	99.1	97.4	88.1	95	104	107.6	101.5	99.3	107.1	107.8	E5288_WYG018693	102271813	Non-specific serine/threonine protein kinase	GO:0045324,GO:0016236,GO:0006468,GO:0016020,GO:0005524,GO:0004674	late endosome to vacuole transport|macroautophagy|protein phosphorylation|membrane|ATP binding|protein serine/threonine kinase activity	bom04371,bom04140,bom04136,bom05010,bom05014,bom05016,bom05017,bom05022	Apelin signaling pathway|Autophagy - animal|Autophagy - other|Alzheimer disease|Amyotrophic lateral sclerosis|Huntington disease|Spinocerebellar ataxia|Pathways of neurodegeneration - multiple diseases
A0A6B0R1V0	E5288_WYG012129	Uncharacterized protein OS=Bos mutus OX=72004 GN=E5288_WYG012129 PE=3 SV=1	17	8	12	8	513	59.4	8.92	32.86	80.8	79.1	85.1	86.4	62.6	78.3	152.2	108.8	94.6	93.4	89.9	188.8	E5288_WYG012129	102268419	Uncharacterized protein	GO:0016021	integral component of membrane
A0A6B0R1V8	E5288_WYG012085	Pachytene checkpoint protein 2 homolog OS=Bos mutus OX=72004 GN=E5288_WYG012085 PE=3 SV=1	5	2	2	2	409	46.2	6.32	3.75	113.3	114	98.3	103.1	113.5	111.9	88.7	88.4	91.6	94.3	87.6	95.3	E5288_WYG012085	102276553	Pachytene checkpoint protein 2 homolog	GO:0051321,GO:0048477,GO:0007283,GO:0005524,GO:0016887	meiotic cell cycle|oogenesis|spermatogenesis|ATP binding|ATP hydrolysis activity
A0A6B0R1W9	E5288_WYG018718	S-adenosylmethionine synthase OS=Bos mutus OX=72004 GN=E5288_WYG018718 PE=3 SV=1	39	11	24	8	371	40.6	5.92	69.84	73.5	76.4	85.2	82.1	58.7	79	97.3	162.7	104.9	116.8	134.5	129.1	E5288_WYG018718	102278311	S-adenosylmethionine synthase	GO:0006730,GO:0006556,GO:0005524,GO:0046872,GO:0004478	one-carbon metabolic process|S-adenosylmethionine biosynthetic process|ATP binding|metal ion binding|methionine adenosyltransferase activity	bom00270	Cysteine and methionine metabolism
A0A6B0R1Z2	PROSC	Pyridoxal phosphate homeostasis protein OS=Bos mutus OX=72004 GN=PROSC PE=3 SV=1	18	15	20	11	1323	143	8.18	70.49	111.5	120.4	101.2	108.4	115.2	115.4	85.4	99.6	89.9	85.8	89.2	78	PROSC	102280333	Pyridoxal phosphate homeostasis protein	GO:0007166,GO:0016021,GO:0004930,GO:0030170	cell surface receptor signaling pathway|integral component of membrane|G protein-coupled receptor activity|pyridoxal phosphate binding
A0A6B0R1Z8	E5288_WYG022617	Uncharacterized protein OS=Bos mutus OX=72004 GN=E5288_WYG022617 PE=4 SV=1	15	4	4	4	389	41.4	5.24	13.72	103.3	111.3	111.8	104	92	112.6	96.3	96.3	98.3	88.7	94.2	91.2	E5288_WYG022617	102281460	Uncharacterized protein
A0A6B0R1Z9	E5288_WYG001423	Uncharacterized protein OS=Bos mutus OX=72004 GN=E5288_WYG001423 PE=4 SV=1	6	5	5	4	1246	137.4	8.35	10.71	62.7	72.1	61.7	60.6	64.8	57.8	180.3	92.6	132.2	161.7	91.3	162.3	E5288_WYG001423	102285550	Uncharacterized protein	GO:0016021,GO:0140359,GO:0005524	integral component of membrane|ABC-type transporter activity|ATP binding	bom02010	ABC transporters
A0A6B0R203	E5288_WYG004745	Uncharacterized protein OS=Bos mutus OX=72004 GN=E5288_WYG004745 PE=3 SV=1	13	16	16	13	1803	203.4	6.74	42.64	106.7	110.8	102.4	110.6	121.9	105.5	89	93.8	88.2	89.6	93.8	87.8	E5288_WYG004745	102280596	Uncharacterized protein	GO:0071840,GO:0001867,GO:0006596,GO:0006508,GO:0006396,GO:0000176,GO:0008408,GO:0005509,GO:0003676,GO:0000166,GO:0004252,GO:0016740	cellular component organization or biogenesis|complement activation, lectin pathway|polyamine biosynthetic process|proteolysis|RNA processing|nuclear exosome (RNase complex)|3'-5' exonuclease activity|calcium ion binding|nucleic acid binding|nucleotide binding|serine-type endopeptidase activity|transferase activity	bom04610,bom05171,bom05150	Complement and coagulation cascades|Coronavirus disease - COVID-19|Staphylococcus aureus infection
A0A6B0R208	E5288_WYG018805	Exodeoxyribonuclease III OS=Bos mutus OX=72004 GN=E5288_WYG018805 PE=3 SV=1	14	4	5	4	315	33.1	8.56	11.7	72.6	62.9	67.4	78.5	53.2	51.8	141.7	124.2	153.3	142.2	123.5	128.8	E5288_WYG018805	102271118	Exodeoxyribonuclease III	GO:0016021,GO:0008408,GO:0003676	integral component of membrane|3'-5' exonuclease activity|nucleic acid binding	bom04623	Cytosolic DNA-sensing pathway
A0A6B0R211	E5288_WYG018657	Uncharacterized protein OS=Bos mutus OX=72004 GN=E5288_WYG018657 PE=4 SV=1	64	11	46	4	216	24.6	5.21	146.21	98.2	96.5	96.4	98.3	99.9	100.9	104.6	100.1	98.1	100	100	106.9	E5288_WYG018657	102280554	Uncharacterized protein	GO:0007264,GO:0005525,GO:0003924	small GTPase mediated signal transduction|GTP binding|GTPase activity	bom04014,bom04015,bom04310,bom04350,bom04072,bom04071,bom04024,bom04022,bom04150,bom04144,bom04510,bom04520,bom04530,bom04810,bom04611,bom04621,bom04625,bom04660,bom04670,bom04062,bom04921,bom04928,bom04270,bom04972,bom04722,bom04360,bom05200,bom05206,bom05205,bom05203,bom05210,bom05163,bom05132,bom05135,bom05133,bom05152,bom05100,bom05417,bom05418	Ras signaling pathway|Rap1 signaling pathway|Wnt signaling pathway|TGF-beta signaling pathway|Phospholipase D signaling pathway|Sphingolipid signaling pathway|cAMP signaling pathway|cGMP-PKG signaling pathway|mTOR signaling pathway|Endocytosis|Focal adhesion|Adherens junction|Tight junction|Regulation of actin cytoskeleton|Platelet activation|NOD-like receptor signaling pathway|C-type lectin rece…
A0A6B0R214	E5288_WYG014301	Serine/threonine-protein phosphatase OS=Bos mutus OX=72004 GN=E5288_WYG014301 PE=3 SV=1	45	24	47	12	763	85.6	6.27	171.16	92.2	96.6	97.5	95.2	85.2	94.3	105.2	108.7	101.3	102.1	107.4	114.3	E5288_WYG014301	102267960	Serine/threonine-protein phosphatase	GO:0045454,GO:0006749,GO:0005737,GO:0050660,GO:0004362,GO:0017018,GO:0050661	cell redox homeostasis|glutathione metabolic process|cytoplasm|flavin adenine dinucleotide binding|glutathione-disulfide reductase (NADPH) activity|myosin phosphatase activity|NADP binding	bom00480,bom04918,bom05415	Glutathione metabolism|Thyroid hormone synthesis|Diabetic cardiomyopathy
A0A6B0R216	E5288_WYG002534	Sema domain-containing protein OS=Bos mutus OX=72004 GN=E5288_WYG002534 PE=4 SV=1	13	12	17	12	955	104.7	7.09	51.59	137.6	106.6	85.6	111.3	106.3	179.1	45.6	74.3	106.6	92	106.9	47.9	E5288_WYG002534	102278713	Sema domain-containing protein	GO:0030215	semaphorin receptor binding	bom04360	Axon guidance
A0A6B0R228	E5288_WYG009656	Uncharacterized protein OS=Bos mutus OX=72004 GN=E5288_WYG009656 PE=4 SV=1	42	13	24	8	427	49	8.24	66.33	92	97.9	104.9	99.4	111.6	107.7	104.6	88.2	116.6	104.8	95.3	77.1	E5288_WYG009656	102276974	Uncharacterized protein	GO:0110165,GO:0046872	cellular anatomical entity|metal ion binding
A0A6B0R238	LONP1	Lon protease homolog, mitochondrial OS=Bos mutus OX=72004 GN=LONP1 PE=3 SV=1	35	26	41	26	961	106.6	6.7	117.88	87.4	87.5	97.7	92.5	74	92.4	119.4	104.7	106.4	112.6	103	122.4	LONP1	102273928	Lon protease homolog, mitochondrial	GO:0034599,GO:0051131,GO:0070407,GO:0006515,GO:0005759,GO:0005524,GO:0016887,GO:0004176,GO:0043565,GO:0004252	cellular response to oxidative stress|chaperone-mediated protein complex assembly|oxidation-dependent protein catabolic process|protein quality control for misfolded or incompletely synthesized proteins|mitochondrial matrix|ATP binding|ATP hydrolysis activity|ATP-dependent peptidase activity|sequence-specific DNA binding|serine-type endopeptidase activity
A0A6B0R251	E5288_WYG011934	S-(hydroxymethyl)glutathione dehydrogenase OS=Bos mutus OX=72004 GN=E5288_WYG011934 PE=3 SV=1	33	13	49	13	427	46.1	6.05	148.4	113.4	118.3	106.7	109.8	126.5	111.5	77.1	87.8	93.3	87.1	87.5	81	E5288_WYG011934	102283691	S-(hydroxymethyl)glutathione dehydrogenase	GO:0006069,GO:0004022,GO:0106322,GO:0106321,GO:0008270	ethanol oxidation|alcohol dehydrogenase (NAD+) activity|S-(hydroxymethyl)glutathione dehydrogenase NAD activity|S-(hydroxymethyl)glutathione dehydrogenase NADP activity|zinc ion binding	bom00010,bom00620,bom00071,bom00350,bom00830,bom00980,bom00982,bom04936	Glycolysis / Gluconeogenesis|Pyruvate metabolism|Fatty acid degradation|Tyrosine metabolism|Retinol metabolism|Metabolism of xenobiotics by cytochrome P450|Drug metabolism - cytochrome P450|Alcoholic liver disease
A0A6B0R263	E5288_WYG002599	Uncharacterized protein OS=Bos mutus OX=72004 GN=E5288_WYG002599 PE=3 SV=1	18	24	60	21	1517	165	7.42	173.58	119.7	115.3	106.5	111.1	121.7	112.5	80.1	90.4	82.7	87.1	89.7	83	E5288_WYG002599	102276199	Uncharacterized protein	GO:0006355,GO:0055085,GO:0016021,GO:0005743,GO:0005634,GO:0005509,GO:0003723	regulation of transcription, DNA-templated|transmembrane transport|integral component of membrane|mitochondrial inner membrane|nucleus|calcium ion binding|RNA binding
A0A6B0R272	E5288_WYG002311	Uncharacterized protein OS=Bos mutus OX=72004 GN=E5288_WYG002311 PE=4 SV=1	3	2	2	2	844	98.2	6.58	6.11	91.6	113.8	86.9	101.9	100.9	98.2	99.8	92.6	102.9	108.1	109.3	94.1	E5288_WYG002311	102271877	Uncharacterized protein	GO:0007166,GO:0007264,GO:0005085,GO:0046872	cell surface receptor signaling pathway|small GTPase mediated signal transduction|guanyl-nucleotide exchange factor activity|metal ion binding	bom04015,bom04024,bom04510,bom04810,bom04650,bom04660,bom04662,bom04664,bom04666,bom04670,bom04062,bom05205,bom05135,bom05417	Rap1 signaling pathway|cAMP signaling pathway|Focal adhesion|Regulation of actin cytoskeleton|Natural killer cell mediated cytotoxicity|T cell receptor signaling pathway|B cell receptor signaling pathway|Fc epsilon RI signaling pathway|Fc gamma R-mediated phagocytosis|Leukocyte transendothelial migration|Chemokine signaling pathway|Proteoglycans in cancer|Yersinia infection|Lipid and atherosclero…
A0A6B0R274	E5288_WYG018774	N-acyl-aliphatic-L-amino acid amidohydrolase OS=Bos mutus OX=72004 GN=E5288_WYG018774 PE=3 SV=1	60	19	52	2	408	45.5	5.49	182.49	63.6	63.8	59.4	63.3	59.5	59.6	166.6	114	94.8	120.6	113.3	221.5	E5288_WYG018774	102274671	N-acyl-aliphatic-L-amino acid amidohydrolase	GO:0006520,GO:0005737,GO:0004046	cellular amino acid metabolic process|cytoplasm|aminoacylase activity	bom00220	Arginine biosynthesis
A0A6B0R276	E5288_WYG018783	Uncharacterized protein OS=Bos mutus OX=72004 GN=E5288_WYG018783 PE=3 SV=1	56	13	25	13	179	20.3	8.54	70.69	77.5	69	91.2	79.4	47.9	81	103.7	171.2	88.1	100.6	147.9	142.4	E5288_WYG018783	102273117	Uncharacterized protein	GO:0005576,GO:0008083	extracellular region|growth factor activity
A0A6B0R277	E5288_WYG004739	CEP170_C domain-containing protein OS=Bos mutus OX=72004 GN=E5288_WYG004739 PE=3 SV=1	2	3	3	3	1483	163.4	7.21	7.33	109	115.6	104.9	101.6	111.7	112.5	83.9	102.5	90.8	89.2	94.8	83.5	E5288_WYG004739	102265145	CEP170_C domain-containing protein
A0A6B0R287	E5288_WYG004757	B30.2/SPRY domain-containing protein OS=Bos mutus OX=72004 GN=E5288_WYG004757 PE=4 SV=1	33	24	63	23	624	69.4	7.66	179.32	126.1	117.7	108.1	113.3	132.9	116.5	73.9	84.3	77.6	83.3	86.7	79.6	E5288_WYG004757	102270756	B30.2/SPRY domain-containing protein	GO:0016021,GO:0005634	integral component of membrane|nucleus	bom03040	Spliceosome
A0A6B0R288	E5288_WYG009713	MICOS complex subunit MIC60 OS=Bos mutus OX=72004 GN=E5288_WYG009713 PE=3 SV=1	47	27	47	27	758	83.9	6.79	155.74	99.9	94.7	89.8	88.9	100.5	97.4	115.6	100.6	102.9	102.9	100.6	106.4	E5288_WYG009713	102267312	MICOS complex subunit MIC60	GO:0016021,GO:0005743	integral component of membrane|mitochondrial inner membrane
A0A6B0R291	E5288_WYG014265	Uncharacterized protein OS=Bos mutus OX=72004 GN=E5288_WYG014265 PE=3 SV=1	13	7	16	7	642	72.2	8.88	43.69	109.2	86.4	107.9	98.2	62.1	102.1	99	114.9	98	99.1	117.7	105.5	E5288_WYG014265	102287348	Uncharacterized protein	GO:0006915,GO:0006508,GO:0005737,GO:0004197	apoptotic process|proteolysis|cytoplasm|cysteine-type endopeptidase activity	bom04010,bom04668,bom04210,bom04215,bom04115,bom04650,bom04657,bom04726,bom05200,bom05206,bom05205,bom05203,bom05210,bom05222,bom05170,bom05161,bom05160,bom05164,bom05162,bom05168,bom05163,bom05167,bom05169,bom05165,bom05132,bom05133,bom05134,bom05152,bom05146,bom05145,bom05010,bom05012,bom05014,bom05016,bom05020,bom05022,bom05417,bom05416,bom04936,bom04932,bom04933,bom01524	MAPK signaling pathway|TNF signaling pathway|Apoptosis|Apoptosis - multiple species|p53 signaling pathway|Natural killer cell mediated cytotoxicity|IL-17 signaling pathway|Serotonergic synapse|Pathways in cancer|MicroRNAs in cancer|Proteoglycans in cancer|Viral carcinogenesis|Colorectal cancer|Small cell lung cancer|Human immunodeficiency virus 1 infection|Hepatitis B|Hepatitis C|Influenza A|Meas…
A0A6B0R2A5	E5288_WYG005050	Poly [ADP-ribose] polymerase OS=Bos mutus OX=72004 GN=E5288_WYG005050 PE=3 SV=1	44	45	102	45	1016	113.3	8.84	339.02	109.3	98.5	105.2	102.9	97.4	106.8	85.1	109.8	88.4	96.7	100	99.9	E5288_WYG005050	102272990	Poly [ADP-ribose] polymerase	GO:0006471,GO:0051052,GO:0005694,GO:0005634,GO:0003677,GO:0051287,GO:0003950,GO:0008270	protein ADP-ribosylation|regulation of DNA metabolic process|chromosome|nucleus|DNA binding|NAD binding|NAD+ ADP-ribosyltransferase activity|zinc ion binding	bom03410,bom04064,bom04210,bom04217,bom05415	Base excision repair|NF-kappa B signaling pathway|Apoptosis|Necroptosis|Diabetic cardiomyopathy
A0A6B0R2A8	E5288_WYG002383	L-type lectin-like domain-containing protein OS=Bos mutus OX=72004 GN=E5288_WYG002383 PE=4 SV=1	61	15	43	15	275	31.4	6.68	123.12	95.4	88.1	107.8	101.1	65.8	95.8	101	116.9	92.1	97.5	114.7	123.7	E5288_WYG002383	102270045	L-type lectin-like domain-containing protein	GO:0016021	integral component of membrane	bom04141	Protein processing in endoplasmic reticulum
A0A6B0R2A9	E5288_WYG018620	Uncharacterized protein OS=Bos mutus OX=72004 GN=E5288_WYG018620 PE=4 SV=1	5	8	10	7	2632	280.8	6.43	26.09	115	112.9	115.6	124.2	138.5	126.8	53.9	88.7	98.4	77.7	92.1	56.1	E5288_WYG018620	102270597	Uncharacterized protein	GO:0007155,GO:0016021,GO:0005509,GO:0005540	cell adhesion|integral component of membrane|calcium ion binding|hyaluronic acid binding
A0A6B0R2B7	E5288_WYG002292	Hexokinase OS=Bos mutus OX=72004 GN=E5288_WYG002292 PE=3 SV=1	4	5	10	3	1723	188.6	6.3	29.02	99.5	103.9	104.3	102.2	89.1	95	120.4	98.9	101.2	93.4	97.5	94.5	E5288_WYG002292	102275095	Hexokinase	GO:0001678,GO:0006281,GO:0006096,GO:0019318,GO:0005829,GO:0005741,GO:0005524,GO:0003677,GO:0005536,GO:0004396,GO:0046872	cellular glucose homeostasis|DNA repair|glycolytic process|hexose metabolic process|cytosol|mitochondrial outer membrane|ATP binding|DNA binding|glucose binding|hexokinase activity|metal ion binding	bom00010,bom00051,bom00052,bom00500,bom00520,bom00524,bom04066,bom04910,bom04973,bom05230,bom04930	Glycolysis / Gluconeogenesis|Fructose and mannose metabolism|Galactose metabolism|Starch and sucrose metabolism|Amino sugar and nucleotide sugar metabolism|Neomycin, kanamycin and gentamicin biosynthesis|HIF-1 signaling pathway|Insulin signaling pathway|Carbohydrate digestion and absorption|Central carbon metabolism in cancer|Type II diabetes mellitus
A0A6B0R2C3	E5288_WYG004858	Uncharacterized protein OS=Bos mutus OX=72004 GN=E5288_WYG004858 PE=4 SV=1	5	3	3	3	890	97.9	6.8	8.12	109.4	114.3	100.9	104.7	120	94.7	91.2	98.5	92.7	85.1	93.3	95.2	E5288_WYG004858	102270130	Uncharacterized protein	GO:0005524,GO:0016887	ATP binding|ATP hydrolysis activity	bom03008	Ribosome biogenesis in eukaryotes
A0A6B0R2C4	E5288_WYG011991	Uncharacterized protein OS=Bos mutus OX=72004 GN=E5288_WYG011991 PE=3 SV=1	16	5	5	5	500	55.7	7.15	13.68	112.2	122.5	105.5	113.3	120.7	113.7	80.5	84	95.4	88.4	85.7	78.1	E5288_WYG011991	102279459	Uncharacterized protein	GO:0005634,GO:0001228,GO:0000978	nucleus|DNA-binding transcription activator activity, RNA polymerase II-specific|RNA polymerase II cis-regulatory region sequence-specific DNA binding	bom04330,bom04658,bom05203,bom05169,bom05165,bom05017	Notch signaling pathway|Th1 and Th2 cell differentiation|Viral carcinogenesis|Epstein-Barr virus infection|Human papillomavirus infection|Spinocerebellar ataxia
A0A6B0R2C5	E5288_WYG002449	Nucleolar protein 16 OS=Bos mutus OX=72004 GN=E5288_WYG002449 PE=3 SV=1	37	6	6	6	178	21.2	9.94	14.44	101.1	103.7	93.6	87.1	102	99.7	88.3	148.9	78.4	87.6	112.1	97.5	E5288_WYG002449	102273885	Nucleolar protein 16	GO:0005730	nucleolus
A0A6B0R2C7	E5288_WYG018791	ADP-ribosylation factor OS=Bos mutus OX=72004 GN=E5288_WYG018791 PE=3 SV=1	68	12	51	5	180	20.5	6.19	170.62	92.7	86	101.1	100.1	66	89.2	102.6	119.7	93	101.7	114.4	133.5	E5288_WYG018791	102265190	ADP-ribosylation factor	GO:0015031,GO:0016192,GO:0005794,GO:0005525,GO:0003924	protein transport|vesicle-mediated transport|Golgi apparatus|GTP binding|GTPase activity	bom04144	Endocytosis
A0A6B0R2D4	E5288_WYG002283	Histone-arginine methyltransferase CARM1 OS=Bos mutus OX=72004 GN=E5288_WYG002283 PE=4 SV=1	8	5	5	5	533	58.7	6.98	16.56	110	122.9	105.6	108.8	107	103	81.4	88.1	98.6	84.5	91.3	98.8	E5288_WYG002283	102279145	Histone-arginine methyltransferase CARM1	GO:0006325,GO:0018216,GO:0005737,GO:0005634,GO:0035242	chromatin organization|peptidyl-arginine methylation|cytoplasm|nucleus|protein-arginine omega-N asymmetric methyltransferase activity	bom01522	Endocrine resistance
A0A6B0R2D7	E5288_WYG009637	Eukaryotic translation initiation factor 4H OS=Bos mutus OX=72004 GN=E5288_WYG009637 PE=3 SV=1	7	12	24	9	1852	190.1	8.63	62.87	108.7	104.3	105.6	105.5	120.8	104	87.2	93.7	96	89.5	95.7	89.1	E5288_WYG009637	102274463	Eukaryotic translation initiation factor 4H	GO:0042113,GO:0002764,GO:0006468,GO:0043229,GO:0048471,GO:0005524,GO:0046872,GO:0004674,GO:0003723	B cell activation|immune response-regulating signaling pathway|protein phosphorylation|intracellular organelle|perinuclear region of cytoplasm|ATP binding|metal ion binding|protein serine/threonine kinase activity|RNA binding	bom04810,bom04666,bom04360,bom05170,bom05135	Regulation of actin cytoskeleton|Fc gamma R-mediated phagocytosis|Axon guidance|Human immunodeficiency virus 1 infection|Yersinia infection
A0A6B0R2G3	E5288_WYG002618	Uncharacterized protein OS=Bos mutus OX=72004 GN=E5288_WYG002618 PE=3 SV=1	64	46	123	7	579	65.5	5.34	399.21	121.4	121.6	107	111.5	140.9	121.3	74.7	76	80.2	89.2	72.5	83.8	E5288_WYG002618	102286144	Uncharacterized protein	GO:0005882,GO:0005652	intermediate filament|nuclear lamina	bom04210	Apoptosis
A0A6B0R2G8	E5288_WYG014581	THAP-type domain-containing protein OS=Bos mutus OX=72004 GN=E5288_WYG014581 PE=4 SV=1	6	2	2	2	302	32.9	8.82	4.39	119.6	124.5	116.5	115.3	124.7	114.4	72.5	82	95.1	83.6	85.4	66.3	E5288_WYG014581	102265808	THAP-type domain-containing protein	GO:0003677	DNA binding
A0A6B0R2H0	E5288_WYG009795	Heat shock protein beta-1 OS=Bos mutus OX=72004 GN=E5288_WYG009795 PE=3 SV=1	84	19	77	19	201	22.4	6.4	223.22	120.7	111	89.9	89.9	161.8	114.1	94.1	63	109.9	100	77.8	67.9	E5288_WYG009795	102271616	Heat shock protein beta-1	GO:0005634,GO:0005819	nucleus|spindle	bom04010,bom04370,bom05146	MAPK signaling pathway|VEGF signaling pathway|Amoebiasis
A0A6B0R2J1	E5288_WYG014536	Uncharacterized protein OS=Bos mutus OX=72004 GN=E5288_WYG014536 PE=3 SV=1	4	3	3	3	1093	121	6.54	6.62	103	112.8	101.2	102.5	111.5	104.9	83.7	97.6	98	98.7	98.5	87.6	E5288_WYG014536	102281057	Uncharacterized protein
A0A6B0R2K0	E5288_WYG004775	RING-type E3 ubiquitin transferase OS=Bos mutus OX=72004 GN=E5288_WYG004775 PE=3 SV=1	2	2	2	2	1310	142.3	8.84	5	114.7	130.9	108.1	102.8	109.6	121.1	85.1	77.4	92.4	88.7	72.7	96.5	E5288_WYG004775	102272051	RING-type E3 ubiquitin transferase	GO:0007219,GO:0006508,GO:0005737,GO:0031012,GO:0004222,GO:0004842,GO:0008270	Notch signaling pathway|proteolysis|cytoplasm|extracellular matrix|metalloendopeptidase activity|ubiquitin-protein transferase activity|zinc ion binding	bom05417	Lipid and atherosclerosis
A0A6B0R2K2	E5288_WYG012488	1,4-alpha-glucan branching enzyme OS=Bos mutus OX=72004 GN=E5288_WYG012488 PE=3 SV=1	24	14	22	14	612	70	6.23	78.28	96.3	107.5	96.2	98.9	112.6	95.5	97.7	96.9	107.7	104.4	93.9	92.2	E5288_WYG012488	102268363	1,4-alpha-glucan branching enzyme	GO:0005978,GO:0003844,GO:0102752,GO:0043169,GO:0004553	glycogen biosynthetic process|1,4-alpha-glucan branching enzyme activity|1,4-alpha-glucan branching enzyme activity (using a glucosylated glycogenin as primer for glycogen synthesis)|cation binding|hydrolase activity, hydrolyzing O-glycosyl compounds	bom00500	Starch and sucrose metabolism
A0A6B0R2K3	E5288_WYG020686	Uncharacterized protein OS=Bos mutus OX=72004 GN=E5288_WYG020686 PE=3 SV=1	42	7	36	7	285	32.3	5.54	96.7	89.8	80.8	92.8	87.7	93.4	89.6	111.5	119.3	97.9	100.8	112.5	124	E5288_WYG020686	102287354	Uncharacterized protein	GO:0015031,GO:0005789,GO:0033116,GO:0005794,GO:0016021	protein transport|endoplasmic reticulum membrane|endoplasmic reticulum-Golgi intermediate compartment membrane|Golgi apparatus|integral component of membrane
A0A6B0R2L4	E5288_WYG020869	Uncharacterized protein OS=Bos mutus OX=72004 GN=E5288_WYG020869 PE=3 SV=1	9	18	19	17	2546	275.4	7.65	54.6	109.5	110.3	105.9	104.6	116.4	107	86	95.5	88.6	91.2	98.3	86.8	E5288_WYG020869	102284731	Uncharacterized protein			bom04330,bom05169	Notch signaling pathway|Epstein-Barr virus infection
A0A6B0R2N4	E5288_WYG018730	Uncharacterized protein OS=Bos mutus OX=72004 GN=E5288_WYG018730 PE=4 SV=1	15	30	36	27	2377	259.7	7.52	96.6	89.4	101.9	95.8	111.8	171.9	99.8	113.6	80.1	87	84	88.8	76	E5288_WYG018730	102272379	Uncharacterized protein	GO:0110165	cellular anatomical entity	bom04151,bom04512,bom04510,bom04974,bom05165	PI3K-Akt signaling pathway|ECM-receptor interaction|Focal adhesion|Protein digestion and absorption|Human papillomavirus infection
A0A6B0R2P3	E5288_WYG020776	Serine/arginine-rich splicing factor 1 OS=Bos mutus OX=72004 GN=E5288_WYG020776 PE=3 SV=1	22	16	45	12	628	68.8	9.33	123.05	120.7	118.6	108.8	109.6	119	113.9	79.3	91.1	80.1	85	89.7	84.3	E5288_WYG020776	102265794	Serine/arginine-rich splicing factor 1	GO:0005634,GO:0003723	nucleus|RNA binding
A0A6B0R2Q0	E5288_WYG012529	TRASH domain-containing protein OS=Bos mutus OX=72004 GN=E5288_WYG012529 PE=3 SV=1	36	7	18	6	157	17.8	11.25	57.49	109.2	108.7	100.1	108.3	107.2	104.7	89.2	98.9	88.8	90.7	95.4	98.7	E5288_WYG012529	102264449	TRASH domain-containing protein			bom03010,bom05171	Ribosome|Coronavirus disease - COVID-19
A0A6B0R2Q3	E5288_WYG020791	Uncharacterized protein OS=Bos mutus OX=72004 GN=E5288_WYG020791 PE=3 SV=1	3	7	11	4	2710	301.7	6.93	23.73	116	117.8	108.4	117.6	158.2	114.8	81.4	76.6	83.7	79.7	74.3	71.5	E5288_WYG020791	102288303	Uncharacterized protein	GO:0008608,GO:0043063,GO:0007140,GO:0051306,GO:0007094,GO:0006468,GO:0006412,GO:0005737,GO:0005856,GO:0005840,GO:0005524,GO:0005525,GO:0004672,GO:0003735	attachment of spindle microtubules to kinetochore|intercellular bridge organization|male meiotic nuclear division|mitotic sister chromatid separation|mitotic spindle assembly checkpoint signaling|protein phosphorylation|translation|cytoplasm|cytoskeleton|ribosome|ATP binding|GTP binding|protein kinase activity|structural constituent of ribosome
A0A6B0R2R5	E5288_WYG012107	Uncharacterized protein OS=Bos mutus OX=72004 GN=E5288_WYG012107 PE=3 SV=1	10	9	11	9	1088	119.4	7.02	29.22	106.7	102.4	91.4	96.8	104.3	102.1	93.2	108.3	100.1	107.1	94.6	92.9	E5288_WYG012107	102275977	Uncharacterized protein	GO:0006884,GO:0005887,GO:0015379	cell volume homeostasis|integral component of plasma membrane|potassium:chloride symporter activity	bom04966	Collecting duct acid secretion
A0A6B0R2S4	E5288_WYG020860	Mediator of RNA polymerase II transcription subunit 13 OS=Bos mutus OX=72004 GN=E5288_WYG020860 PE=3 SV=1	2	2	2	2	2231	246	5.94	7.02	111	106.7	97.4	102.6	113.2	95.7	99	100	104	105.6	81.9	83.1	E5288_WYG020860	102269147	Mediator of RNA polymerase II transcription subunit 13	GO:0006357,GO:0016592,GO:0003712	regulation of transcription by RNA polymerase II|mediator complex|transcription coregulator activity	bom04919	Thyroid hormone signaling pathway
A0A6B0R2S7	E5288_WYG018793	Uncharacterized protein OS=Bos mutus OX=72004 GN=E5288_WYG018793 PE=4 SV=1	15	4	9	4	342	37.3	6.48	23.05	83.8	80.5	87	87	119	77.5	103	140	97.7	100.8	115.4	108.2	E5288_WYG018793	102279631	Uncharacterized protein	GO:0016021	integral component of membrane
A0A6B0R2T8	E5288_WYG007987	Uncharacterized protein OS=Bos mutus OX=72004 GN=E5288_WYG007987 PE=4 SV=1	46	23	27	23	602	68.2	6.64	82.02	96.3	88.6	103.1	98.8	83.7	95.4	112	106.1	98.7	106.3	97.4	113.5	E5288_WYG007987	102267976	Uncharacterized protein
A0A6B0R2U4	E5288_WYG020871	Acetyl-CoA carboxylase 1 OS=Bos mutus OX=72004 GN=E5288_WYG020871 PE=4 SV=1	11	22	23	22	2434	275.2	6.43	58.06	86.1	84.9	90.3	73.3	62	75.8	141.5	105.4	114.3	125.2	102.1	139	E5288_WYG020871	102284276	Acetyl-CoA carboxylase 1	GO:0006633,GO:2001295,GO:0003989,GO:0005524,GO:0046872	fatty acid biosynthetic process|malonyl-CoA biosynthetic process|acetyl-CoA carboxylase activity|ATP binding|metal ion binding	bom00620,bom00640,bom00061,bom04152,bom04910,bom04922,bom04936	Pyruvate metabolism|Propanoate metabolism|Fatty acid biosynthesis|AMPK signaling pathway|Insulin signaling pathway|Glucagon signaling pathway|Alcoholic liver disease
A0A6B0R2V7	E5288_WYG014560	RNA-binding protein 42 OS=Bos mutus OX=72004 GN=E5288_WYG014560 PE=3 SV=1	14	3	6	3	359	38.3	9.99	28.61	107.8	119.6	111.8	118.3	118	115.2	78	91.3	83.7	85.3	92.5	78.5	E5288_WYG014560	102274918	RNA-binding protein 42	GO:0003723	RNA binding
A0A6B0R2W1	E5288_WYG022672	Uncharacterized protein OS=Bos mutus OX=72004 GN=E5288_WYG022672 PE=4 SV=1	34	22	29	21	749	84.3	7.56	88.52	103.6	95.8	80.1	84.8	118.2	110.4	66.5	74.1	146.1	162.6	62.7	94.9	E5288_WYG022672	102271882	Uncharacterized protein	GO:0007155,GO:0005576,GO:0030246,GO:0005540	cell adhesion|extracellular region|carbohydrate binding|hyaluronic acid binding
A0A6B0R2W4	E5288_WYG004792	Uncharacterized protein OS=Bos mutus OX=72004 GN=E5288_WYG004792 PE=4 SV=1	21	11	15	11	482	53.1	10.02	38.06	105.9	106	95.9	102.5	99.3	100.7	93.3	104.7	98.3	96	99.5	98	E5288_WYG004792	102282604	Uncharacterized protein
A0A6B0R2X1	E5288_WYG020650	AP complex subunit beta OS=Bos mutus OX=72004 GN=E5288_WYG020650 PE=3 SV=1	51	49	105	27	965	107.2	5.39	335.56	104.5	109.3	101.8	107.5	102.4	103.5	94.6	98.5	95.8	93	98.2	90.9	E5288_WYG020650	102266291	AP complex subunit beta	GO:0006886,GO:0016192,GO:0030131,GO:0030276	intracellular protein transport|vesicle-mediated transport|clathrin adaptor complex|clathrin binding	bom04144,bom04961,bom04721,bom05016	Endocytosis|Endocrine and other factor-regulated calcium reabsorption|Synaptic vesicle cycle|Huntington disease
A0A6B0R2X4	E5288_WYG004944	SUN domain-containing protein OS=Bos mutus OX=72004 GN=E5288_WYG004944 PE=4 SV=1	4	3	3	3	1279	141.7	5.05	10.52	112.6	104.5	109.5	108.5	101	106.3	86.4	110.4	79.8	91.6	100.3	89.1	E5288_WYG004944	102282159	SUN domain-containing protein	GO:0016020	membrane
A0A6B0R2X7	E5288_WYG001432	W2 domain-containing protein OS=Bos mutus OX=72004 GN=E5288_WYG001432 PE=3 SV=1	10	5	6	3	425	48.8	7.15	10.31	116.4	103.6	108.1	109.5	89.1	106.6	101.3	80.2	115.7	99.4	88.8	81.4	E5288_WYG001432	102265241	W2 domain-containing protein
A0A6B0R2X9	E5288_WYG022650	GDP-D-glucose phosphorylase 1 OS=Bos mutus OX=72004 GN=E5288_WYG022650 PE=3 SV=1	25	6	8	6	385	42.3	6.28	24.99	110.1	105.5	108.2	107.1	98.8	106.4	104.5	83.4	100.8	97.8	86.4	90.9	E5288_WYG022650	102288281	GDP-D-glucose phosphorylase 1	GO:0005737,GO:0080048,GO:0016787,GO:0000166	cytoplasm|GDP-D-glucose phosphorylase activity|hydrolase activity|nucleotide binding
A0A6B0R2Y6	E5288_WYG001407	Scinderin OS=Bos mutus OX=72004 GN=E5288_WYG001407 PE=3 SV=1	29	23	44	23	1012	112.9	7.39	141.08	97.4	76.1	88.1	85.4	61.6	96.7	125.5	89	132.7	116.5	100.8	130.4	E5288_WYG001407	102265485	Scinderin	GO:0051014,GO:0070161,GO:0002102,GO:0051015,GO:0005509	actin filament severing|anchoring junction|podosome|actin filament binding|calcium ion binding	bom04810,bom04666,bom05203	Regulation of actin cytoskeleton|Fc gamma R-mediated phagocytosis|Viral carcinogenesis
A0A6B0R2Z2	E5288_WYG002415	Uncharacterized protein OS=Bos mutus OX=72004 GN=E5288_WYG002415 PE=3 SV=1	5	15	17	14	3083	337.3	8.05	35.94	98.5	100.1	84	86.7	187	85.2	86.3	97	91.8	87	96.1	100.5	E5288_WYG002415	102283842	Uncharacterized protein	GO:0016042,GO:0031175,GO:0046470,GO:0005789,GO:0016021,GO:0005874,GO:0005516,GO:0004622,GO:0008017,GO:0102545,GO:0030507	lipid catabolic process|neuron projection development|phosphatidylcholine metabolic process|endoplasmic reticulum membrane|integral component of membrane|microtubule|calmodulin binding|lysophospholipase activity|microtubule binding|phosphatidyl phospholipase B activity|spectrin binding	bom00564	Glycerophospholipid metabolism
A0A6B0R2Z7	E5288_WYG004942	Uncharacterized protein OS=Bos mutus OX=72004 GN=E5288_WYG004942 PE=3 SV=1	9	12	13	12	2067	234.4	6.52	37.04	80	73.7	72.7	66.7	54.8	70	80.5	218.9	117.7	147.8	135	82.2	E5288_WYG004942	102272025	Uncharacterized protein	GO:0005576,GO:0005507	extracellular region|copper ion binding	bom04610	Complement and coagulation cascades
A0A6B0R2Z8	E5288_WYG022739	40S ribosomal protein S17 OS=Bos mutus OX=72004 GN=E5288_WYG022739 PE=3 SV=1	56	7	19	7	135	15.5	9.85	73.67	105.2	106.6	102.4	106.3	107.2	104.6	93.1	98.2	86.3	94.7	98.3	97.1	E5288_WYG022739	102276870	40S ribosomal protein S17	GO:0006412,GO:0005840,GO:0003735	translation|ribosome|structural constituent of ribosome	bom03010,bom05171	Ribosome|Coronavirus disease - COVID-19
A0A6B0R303	E5288_WYG020770	Uncharacterized protein OS=Bos mutus OX=72004 GN=E5288_WYG020770 PE=3 SV=1	7	5	5	5	615	73.1	8.81	13.33	114.7	116.1	98.2	102.5	112	100	90	101.1	86.7	89.4	94.7	94.5	E5288_WYG020770	102287145	Uncharacterized protein	GO:0000462,GO:0005634,GO:0030515	maturation of SSU-rRNA from tricistronic rRNA transcript (SSU-rRNA, 5.8S rRNA, LSU-rRNA)|nucleus|snoRNA binding	bom03008	Ribosome biogenesis in eukaryotes
A0A6B0R320	E5288_WYG001410	EF-hand domain-containing protein OS=Bos mutus OX=72004 GN=E5288_WYG001410 PE=3 SV=1	44	22	28	16	676	74.3	8.7	99.2	77.9	77	98.4	90.2	57.2	76.7	134.6	98.8	117.4	133.4	99.5	139	E5288_WYG001410	102278840	EF-hand domain-containing protein	GO:0016021,GO:0005743,GO:0015171,GO:0005509	integral component of membrane|mitochondrial inner membrane|amino acid transmembrane transporter activity|calcium ion binding
A0A6B0R331	E5288_WYG001374	Peroxin-1 OS=Bos mutus OX=72004 GN=E5288_WYG001374 PE=3 SV=1	4	4	4	4	1256	139.5	6.29	10.4	83.4	74.7	98.5	96.9	66.1	81.9	116	112.3	109.9	127.5	113.6	119.2	E5288_WYG001374	102284860	Peroxin-1	GO:0006625,GO:0005778,GO:0005524,GO:0016887	protein targeting to peroxisome|peroxisomal membrane|ATP binding|ATP hydrolysis activity	bom04146	Peroxisome
A0A6B0R333	E5288_WYG020927	Uncharacterized protein OS=Bos mutus OX=72004 GN=E5288_WYG020927 PE=4 SV=1	32	7	10	7	259	29.2	8.43	30.47	115	110.9	104.2	107.3	102.4	115.4	96.1	96.9	92.2	85.7	90.9	83	E5288_WYG020927	102269035	Uncharacterized protein	GO:0005525,GO:0003924	GTP binding|GTPase activity
A0A6B0R342	E5288_WYG002550	Ig-like domain-containing protein OS=Bos mutus OX=72004 GN=E5288_WYG002550 PE=3 SV=1	7	4	4	4	591	64.6	8.02	11.68	107.2	116.9	92.4	98.5	123.3	104.8	77.8	94.5	113.9	92.9	94	83.7	E5288_WYG002550	102288402	Ig-like domain-containing protein	GO:0098609,GO:0016021,GO:0005886	cell-cell adhesion|integral component of membrane|plasma membrane	bom04064,bom04668,bom04514,bom04650,bom04670,bom05166,bom05164,bom05167,bom05169,bom05150,bom05144,bom05143,bom05323,bom05417,bom05418,bom05416,bom04933	NF-kappa B signaling pathway|TNF signaling pathway|Cell adhesion molecules|Natural killer cell mediated cytotoxicity|Leukocyte transendothelial migration|Human T-cell leukemia virus 1 infection|Influenza A|Kaposi sarcoma-associated herpesvirus infection|Epstein-Barr virus infection|Staphylococcus aureus infection|Malaria|African trypanosomiasis|Rheumatoid arthritis|Lipid and atherosclerosis|Fluid…
A0A6B0R343	E5288_WYG014201	Long-chain-fatty-acid--CoA ligase OS=Bos mutus OX=72004 GN=E5288_WYG014201 PE=3 SV=1	17	11	14	10	718	80.2	7.5	36.74	90.9	82.8	86.9	85.4	69.9	83	132.8	110.2	108.6	116.1	106.3	127.2	E5288_WYG014201	102287851	Long-chain-fatty-acid--CoA ligase	GO:0005524,GO:0004467	ATP binding|long-chain fatty acid-CoA ligase activity	bom00061,bom00071,bom04146,bom04216,bom04920,bom03320,bom04714	Fatty acid biosynthesis|Fatty acid degradation|Peroxisome|Ferroptosis|Adipocytokine signaling pathway|PPAR signaling pathway|Thermogenesis
A0A6B0R346	E5288_WYG001388	Uncharacterized protein OS=Bos mutus OX=72004 GN=E5288_WYG001388 PE=3 SV=1	12	5	6	5	487	55.1	8.27	12.66	104.7	104.1	89	98.8	96.6	97.9	102.5	109.8	89.3	98.4	95.5	113.5	E5288_WYG001388	102282237	Uncharacterized protein	GO:0016021,GO:0020037,GO:0005506,GO:0004497,GO:0016705	integral component of membrane|heme binding|iron ion binding|monooxygenase activity|oxidoreductase activity, acting on paired donors, with incorporation or reduction of molecular oxygen	bom00100	Steroid biosynthesis
A0A6B0R352	E5288_WYG014274	RWD domain-containing protein OS=Bos mutus OX=72004 GN=E5288_WYG014274 PE=4 SV=1	15	3	4	3	179	20.3	6.13	11.49	108.3	99.2	102.9	113	84.1	90.7	96.5	96.8	95.6	95.9	107	110	E5288_WYG014274	102265348	RWD domain-containing protein
A0A6B0R357	E5288_WYG022653	LRRcap domain-containing protein OS=Bos mutus OX=72004 GN=E5288_WYG022653 PE=3 SV=1	45	12	15	12	255	28.4	8.62	48.77	116	111.2	103.6	106	108.6	111.3	91.4	100.5	83.1	89.3	91.2	87.6	E5288_WYG022653	102276708	LRRcap domain-containing protein	GO:0000398,GO:0030620	mRNA splicing, via spliceosome|U2 snRNA binding	bom03040	Spliceosome
A0A6B0R362	E5288_WYG001442	Uncharacterized protein OS=Bos mutus OX=72004 GN=E5288_WYG001442 PE=4 SV=1	5	4	4	4	1291	137.7	8.73	8.97	87.8	85.5	79.7	97.1	65.6	85.1	124.3	114.7	106.2	102.8	120.6	130.5	E5288_WYG001442	102265020	Uncharacterized protein	GO:0003785	actin monomer binding
A0A6B0R384	E5288_WYG011004	Uncharacterized protein OS=Bos mutus OX=72004 GN=E5288_WYG011004 PE=4 SV=1	47	63	297	59	1393	153.9	7.08	933.79	100.9	125.8	99.2	131	143.3	128.9	57.3	54.5	112.7	114	77	55.6	E5288_WYG011004	102276879	Uncharacterized protein	GO:0005576,GO:0004857	extracellular region|enzyme inhibitor activity	bom04066,bom04216,bom04978	HIF-1 signaling pathway|Ferroptosis|Mineral absorption
A0A6B0R3A1	E5288_WYG020718	PINc domain-containing protein OS=Bos mutus OX=72004 GN=E5288_WYG020718 PE=4 SV=1	3	3	3	3	1426	161.1	6.74	4.17	129.9	111.2	90.7	109.2	139.5	90.6	78.2	88.5	94.6	89.7	94.1	83.8	E5288_WYG020718	102267758	PINc domain-containing protein	GO:0000184,GO:0005737	nuclear-transcribed mRNA catabolic process, nonsense-mediated decay|cytoplasm	bom03015	mRNA surveillance pathway
A0A6B0R3C9	E5288_WYG018714	SH3 domain-containing protein OS=Bos mutus OX=72004 GN=E5288_WYG018714 PE=4 SV=1	7	4	4	4	720	78.6	6.21	12.61	94.3	91.2	95.4	85	88.2	92.3	109.4	118.8	101.9	103	104.3	116.2	E5288_WYG018714	102282140	SH3 domain-containing protein
A0A6B0R3D3	E5288_WYG010954	Uncharacterized protein OS=Bos mutus OX=72004 GN=E5288_WYG010954 PE=4 SV=1	19	8	10	8	495	56.7	8.79	36.42	63.6	60.6	87.3	76.5	43.5	62.5	124.2	154.4	102.3	116.2	146.6	162.4	E5288_WYG010954	102272800	Uncharacterized protein
A0A6B0R3D6	E5288_WYG018855	DUF3504 domain-containing protein OS=Bos mutus OX=72004 GN=E5288_WYG018855 PE=4 SV=1	12	7	8	7	743	82.5	6.05	22.54	107.3	113.5	105.8	107.3	118	119.6	81	91.4	89.8	96.9	93	76.5	E5288_WYG018855	102277264	DUF3504 domain-containing protein
A0A6B0R3D8	E5288_WYG016687	General transcription factor IIF subunit 2 OS=Bos mutus OX=72004 GN=E5288_WYG016687 PE=3 SV=1	17	5	9	5	283	32	9.5	14.58	106.7	112.7	101.3	100.7	105	107.5	91	99.7	96.2	95.3	93.3	90.5	E5288_WYG016687	102287717	General transcription factor IIF subunit 2	GO:0006367,GO:0005674,GO:0003677	transcription initiation from RNA polymerase II promoter|transcription factor TFIIF complex|DNA binding	bom03022	Basal transcription factors
A0A6B0R3E4	E5288_WYG014736	Peptide deformylase OS=Bos mutus OX=72004 GN=E5288_WYG014736 PE=3 SV=1	15	2	2	2	250	27.8	9.06	7.97	86.8	83.7	94.8	92.3	74.2	107.9	115.9	99.3	113.8	110	91.9	129.3	E5288_WYG014736	102280209	Peptide deformylase	GO:0006412,GO:0046872,GO:0042586	translation|metal ion binding|peptide deformylase activity
A0A6B0R3E5	E5288_WYG018841	Uncharacterized protein OS=Bos mutus OX=72004 GN=E5288_WYG018841 PE=3 SV=1	54	9	14	9	191	21.1	7.18	38.44	106	109.2	91.6	96.7	110.1	111.4	93.6	97.1	104.6	95.7	97.8	86.3	E5288_WYG018841	102280278	Uncharacterized protein	GO:0006979,GO:0004602	response to oxidative stress|glutathione peroxidase activity	bom00480,bom04918,bom05014,bom05016,bom05022	Glutathione metabolism|Thyroid hormone synthesis|Amyotrophic lateral sclerosis|Huntington disease|Pathways of neurodegeneration - multiple diseases
A0A6B0R3E9	E5288_WYG016678	TCTP domain-containing protein OS=Bos mutus OX=72004 GN=E5288_WYG016678 PE=3 SV=1	32	9	20	9	219	24.6	6.55	64.03	74.3	77.8	87.3	89.2	77.1	80.9	121.8	106.9	118.6	123.7	106.9	135.5	E5288_WYG016678	102269822	TCTP domain-containing protein
A0A6B0R3F1	E5288_WYG010979	PIP49_C domain-containing protein OS=Bos mutus OX=72004 GN=E5288_WYG010979 PE=3 SV=1	29	11	15	11	430	49.4	8.53	53.8	74.6	89.8	84.7	82	80.4	78.9	115.6	133.9	92.4	99.9	120	147.8	E5288_WYG010979	102282878	PIP49_C domain-containing protein	GO:0005576	extracellular region
A0A6B0R3F4	E5288_WYG018664	Kinase OS=Bos mutus OX=72004 GN=E5288_WYG018664 PE=3 SV=1	4	2	2	2	441	50.3	7.25	4.99	95.2	90.2	100.2	95	124.7	95	94.7	117.5	95.9	100.3	91.7	99.6	E5288_WYG018664	102270175	Kinase	GO:0032958,GO:0016310,GO:0016301	inositol phosphate biosynthetic process|phosphorylation|kinase activity	bom04070	Phosphatidylinositol signaling system
A0A6B0R3F9	E5288_WYG010925	Uncharacterized protein OS=Bos mutus OX=72004 GN=E5288_WYG010925 PE=3 SV=1	10	4	7	4	388	43.6	5.36	20.58	88.9	86.1	83.4	82.8	80.1	87.5	135.8	109	106	110.9	108.8	120.8	E5288_WYG010925	102281300	Uncharacterized protein	GO:0015031,GO:0001401	protein transport|SAM complex
A0A6B0R3G0	E5288_WYG016732	Uncharacterized protein OS=Bos mutus OX=72004 GN=E5288_WYG016732 PE=4 SV=1	69	41	155	33	627	70.1	5.29	485.49	77.7	73.7	99.3	90.6	55.2	79	110.4	131.6	104.2	117.7	139.1	121.3	E5288_WYG016732	102285257	Uncharacterized protein	GO:0051017,GO:0051015,GO:0005509	actin filament bundle assembly|actin filament binding|calcium ion binding
A0A6B0R3G4	E5288_WYG014554	Tumor necrosis factor receptor type 1-associated DEATH domain protein OS=Bos mutus OX=72004 GN=E5288_WYG014554 PE=4 SV=1	33	8	13	8	312	34.3	5.6	41.78	92.5	91.7	90.9	91.4	74.5	84.3	113.3	114.8	112	111.4	114.2	109.1	E5288_WYG014554	102273045	Tumor necrosis factor receptor type 1-associated DEATH domain protein	GO:0043123,GO:0007165,GO:0005737,GO:0005856,GO:0005634,GO:0060090	positive regulation of I-kappaB kinase/NF-kappaB signaling|signal transduction|cytoplasm|cytoskeleton|nucleus|molecular adaptor activity	bom04010,bom04064,bom04668,bom04071,bom04210,bom04217,bom04622,bom04657,bom04920,bom05203,bom05170,bom05160,bom05164,bom05162,bom05168,bom05163,bom05167,bom05169,bom05165,bom05132,bom05152,bom04936	MAPK signaling pathway|NF-kappa B signaling pathway|TNF signaling pathway|Sphingolipid signaling pathway|Apoptosis|Necroptosis|RIG-I-like receptor signaling pathway|IL-17 signaling pathway|Adipocytokine signaling pathway|Viral carcinogenesis|Human immunodeficiency virus 1 infection|Hepatitis C|Influenza A|Measles|Herpes simplex virus 1 infection|Human cytomegalovirus infection|Kaposi sarcoma-asso…
A0A6B0R3G5	E5288_WYG018637	Uncharacterized protein OS=Bos mutus OX=72004 GN=E5288_WYG018637 PE=4 SV=1	9	9	12	8	1087	124.1	6.76	25.6	124.3	126.1	105.5	110.9	134.6	116	70.4	87.4	84.9	77.9	84.6	77.4	E5288_WYG018637	102272834	Uncharacterized protein	GO:0003723	RNA binding
A0A6B0R3H3	E5288_WYG014498	Uncharacterized protein OS=Bos mutus OX=72004 GN=E5288_WYG014498 PE=4 SV=1	15	11	14	11	966	106.3	6.9	48.41	119.2	105.1	95.1	97.8	94.6	104.7	102.2	93.6	111.2	94.2	99.5	82.8	E5288_WYG014498	102286107	Uncharacterized protein	GO:0051492	regulation of stress fiber assembly	bom05132	Salmonella infection
A0A6B0R3H8	E5288_WYG014275	PHB domain-containing protein OS=Bos mutus OX=72004 GN=E5288_WYG014275 PE=3 SV=1	50	19	65	14	404	44.6	6.95	202.5	85.7	92.7	97.5	95.1	90	88.2	110.4	107.9	101.3	116.4	95.9	119	E5288_WYG014275	102279210	PHB domain-containing protein	GO:0005783,GO:0016021,GO:0031625	endoplasmic reticulum|integral component of membrane|ubiquitin protein ligase binding
A0A6B0R3J8	YJU2	Splicing factor YJU2 OS=Bos mutus OX=72004 GN=YJU2 PE=3 SV=1	9	2	2	2	327	36.9	8.65	6.91	114.9	113.7	107	107.2	102.8	107.3	92.1	97	82.7	91.1	91.3	92.8	YJU2	102273041	Splicing factor YJU2	GO:0000349,GO:0071006,GO:0046872	generation of catalytic spliceosome for first transesterification step|U2-type catalytic step 1 spliceosome|metal ion binding
A0A6B0R3K0	E5288_WYG016720	Vacuolar protein-sorting-associated protein 36 OS=Bos mutus OX=72004 GN=E5288_WYG016720 PE=3 SV=1	34	11	14	11	369	41.6	7.52	44.6	116	108.3	109.6	107.2	96.2	107.3	89.4	94.9	96.2	87.3	98.4	89.4	E5288_WYG016720	102281724	Vacuolar protein-sorting-associated protein 36	GO:0043328,GO:0000814,GO:0031902,GO:0032266,GO:0043130	protein transport to vacuole involved in ubiquitin-dependent protein catabolic process via the multivesicular body sorting pathway|ESCRT II complex|late endosome membrane|phosphatidylinositol-3-phosphate binding|ubiquitin binding	bom04144	Endocytosis
A0A6B0R3K6	E5288_WYG002558	PWWP domain-containing protein OS=Bos mutus OX=72004 GN=E5288_WYG002558 PE=3 SV=1	14	8	12	7	659	73.4	6.67	29.36	128.4	130.4	116.1	121.7	143.7	123	71.9	77.8	70.6	73.7	71.9	70.9	E5288_WYG002558	102275894	PWWP domain-containing protein	GO:0005634	nucleus
A0A6B0R3K7	E5288_WYG014189	RRM domain-containing protein OS=Bos mutus OX=72004 GN=E5288_WYG014189 PE=4 SV=1	21	4	7	4	265	29	5.2	22.42	121.1	105.9	112.4	106.5	103.5	123.6	98.3	73.7	101.8	94.2	84.7	74.3	E5288_WYG014189	102275766	RRM domain-containing protein	GO:0003723	RNA binding
A0A6B0R3L1	E5288_WYG014727	VPS9 domain-containing protein OS=Bos mutus OX=72004 GN=E5288_WYG014727 PE=4 SV=1	2	2	2	2	1082	120.7	6.7	4.51	117.3	105.1	92.7	92.3	97.5	109.7	87.3	111.4	90	86.8	115.4	94.6	E5288_WYG014727	102285730	VPS9 domain-containing protein
A0A6B0R3L3	E5288_WYG014649	Cadherin-1 OS=Bos mutus OX=72004 GN=E5288_WYG014649 PE=4 SV=1	27	22	45	21	871	96.5	4.77	137.17	104.7	95.1	103.7	97.7	82.1	101.4	99.6	113.5	87.2	96	107.3	111.6	E5288_WYG014649	102284702	Cadherin-1	GO:0007156,GO:0005794,GO:0016021,GO:0005886,GO:0005509	homophilic cell adhesion via plasma membrane adhesion molecules|Golgi apparatus|integral component of membrane|plasma membrane|calcium ion binding	bom04015,bom04390,bom04371,bom04514,bom04520,bom05200,bom05226,bom05216,bom05218,bom05219,bom05213,bom05100	Rap1 signaling pathway|Hippo signaling pathway|Apelin signaling pathway|Cell adhesion molecules|Adherens junction|Pathways in cancer|Gastric cancer|Thyroid cancer|Melanoma|Bladder cancer|Endometrial cancer|Bacterial invasion of epithelial cells
A0A6B0R3M4	E5288_WYG018658	Uncharacterized protein OS=Bos mutus OX=72004 GN=E5288_WYG018658 PE=4 SV=1	20	5	5	5	371	41.9	9.38	14.05	111.8	127.8	105.9	114.7	120.3	106.5	83.5	83.7	86.9	82.4	92.9	83.8	E5288_WYG018658	102268432	Uncharacterized protein	GO:0016757	glycosyltransferase activity
A0A6B0R3M5	E5288_WYG002639	Uncharacterized protein OS=Bos mutus OX=72004 GN=E5288_WYG002639 PE=4 SV=1	25	31	56	17	1023	113.1	5.92	162.48	122.4	116.6	106.2	109.6	142.2	110.5	75.8	84.1	82.2	85.1	86.1	79	E5288_WYG002639	102280763	Uncharacterized protein	GO:0050684,GO:0006355,GO:0003723	regulation of mRNA processing|regulation of transcription, DNA-templated|RNA binding
A0A6B0R3M8	E5288_WYG016802	Uncharacterized protein OS=Bos mutus OX=72004 GN=E5288_WYG016802 PE=3 SV=1	16	21	31	16	1344	152.2	8.25	90.33	124.4	129.9	118	119.8	133.4	123.8	70.9	76.4	74.8	73.7	76.8	78.2	E5288_WYG016802	102275397	Uncharacterized protein	GO:0051301,GO:0007064,GO:0005634	cell division|mitotic sister chromatid cohesion|nucleus
A0A6B0R3N3	E5288_WYG018634	5'-(N(7)-methylguanosine 5'-triphospho)-[mRNA] hydrolase OS=Bos mutus OX=72004 GN=E5288_WYG018634 PE=3 SV=1	17	6	8	6	564	61.1	6.29	28.17	109.2	117.5	101.1	103.9	102	106.7	92.7	88	96.6	92.2	95.9	94.2	E5288_WYG018634	102272751	5'-(N(7)-methylguanosine 5'-triphospho)-[mRNA] hydrolase	GO:0000290,GO:0043085,GO:0043229,GO:0008047	deadenylation-dependent decapping of nuclear-transcribed mRNA|positive regulation of catalytic activity|intracellular organelle|enzyme activator activity	bom03018	RNA degradation
A0A6B0R3N7	E5288_WYG012478	Uncharacterized protein OS=Bos mutus OX=72004 GN=E5288_WYG012478 PE=4 SV=1	3	2	2	2	1024	115.9	7.9	3.47	206.7	71.2	58.9	202	101.4	79.6	80	112.2	60.4	91	84.4	52.1	E5288_WYG012478	102285589	Uncharacterized protein
A0A6B0R3N8	E5288_WYG016810	Uncharacterized protein OS=Bos mutus OX=72004 GN=E5288_WYG016810 PE=4 SV=1	29	3	5	2	114	13.1	5.58	13.59	112.8	127.1	120.5	125.9	119.2	125.4	67.7	96.1	83.3	72.9	81.7	67.5	E5288_WYG016810	102275397	Uncharacterized protein	GO:0051301,GO:0007064,GO:0005634	cell division|mitotic sister chromatid cohesion|nucleus
A0A6B0R3N9	E5288_WYG018842	Protein Wnt OS=Bos mutus OX=72004 GN=E5288_WYG018842 PE=3 SV=1	4	2	3	2	427	47.6	8.05	7.52	116.3	113.3	127.6	106.4	130.2	116.8	86.5	76.2	91.1	88.5	79	68.2	E5288_WYG018842	102269211	Protein Wnt	GO:0016055,GO:0005576,GO:0005102	Wnt signaling pathway|extracellular region|signaling receptor binding	bom04310,bom04390,bom04150,bom04550,bom04916,bom04360,bom05200,bom05205,bom05225,bom05226,bom05217,bom05224,bom05165,bom05010,bom05022,bom04934	Wnt signaling pathway|Hippo signaling pathway|mTOR signaling pathway|Signaling pathways regulating pluripotency of stem cells|Melanogenesis|Axon guidance|Pathways in cancer|Proteoglycans in cancer|Hepatocellular carcinoma|Gastric cancer|Basal cell carcinoma|Breast cancer|Human papillomavirus infection|Alzheimer disease|Pathways of neurodegeneration - multiple diseases|Cushing syndrome
A0A6B0R3P8	E5288_WYG007967	TLDc domain-containing protein OS=Bos mutus OX=72004 GN=E5288_WYG007967 PE=3 SV=1	4	2	2	2	508	57.3	6.73	2.52	73.3	74.1	71.1	79.9	61.3	67.4	150.9	99.8	132.5	151	85.1	153.6	E5288_WYG007967	102270809	TLDc domain-containing protein	GO:0005737,GO:0005525	cytoplasm|GTP binding
A0A6B0R3Q0	E5288_WYG018646	Endo/exonuclease/phosphatase domain-containing protein OS=Bos mutus OX=72004 GN=E5288_WYG018646 PE=4 SV=1	6	4	4	4	594	65.9	7.18	10.17	92.9	78.1	82.9	90.1	77.9	90.8	124.7	118.3	102	105	112.3	125.1	E5288_WYG018646	102265471	Endo/exonuclease/phosphatase domain-containing protein	GO:0003824	catalytic activity
A0A6B0R3Q1	E5288_WYG014564	Ig-like domain-containing protein OS=Bos mutus OX=72004 GN=E5288_WYG014564 PE=3 SV=1	9	5	5	5	634	70.3	6.74	13.76	95.3	100.6	93.3	89.4	84.3	92.1	108.5	125.1	94.9	93.3	106.9	116.4	E5288_WYG014564	102269087	Ig-like domain-containing protein	GO:0005923,GO:0016021	bicellular tight junction|integral component of membrane
A0A6B0R3Q4	E5288_WYG002364	NTR domain-containing protein OS=Bos mutus OX=72004 GN=E5288_WYG002364 PE=4 SV=1	37	72	154	64	2112	236.2	7.74	467.54	99.1	119	105.7	130.5	131.6	112.5	67.6	81.4	102.7	87.7	98	64.1	E5288_WYG002364	102270836	NTR domain-containing protein	GO:0006957,GO:0006958,GO:0006954,GO:0005615,GO:0016021,GO:0004866	complement activation, alternative pathway|complement activation, classical pathway|inflammatory response|extracellular space|integral component of membrane|endopeptidase inhibitor activity	bom04080,bom04145,bom04610,bom04613,bom05203,bom05171,bom05168,bom05167,bom05133,bom05134,bom05150,bom05152,bom05140,bom05142,bom05322,bom04936	Neuroactive ligand-receptor interaction|Phagosome|Complement and coagulation cascades|Neutrophil extracellular trap formation|Viral carcinogenesis|Coronavirus disease - COVID-19|Herpes simplex virus 1 infection|Kaposi sarcoma-associated herpesvirus infection|Pertussis|Legionellosis|Staphylococcus aureus infection|Tuberculosis|Leishmaniasis|Chagas disease|Systemic lupus erythematosus|Alcoholic liv…
A0A6B0R3Q7	E5288_WYG014173	Uncharacterized protein OS=Bos mutus OX=72004 GN=E5288_WYG014173 PE=3 SV=1	15	3	3	3	219	24.5	7.74	8.95	109.2	117.8	107.9	111.7	125.8	115.6	84.2	94.7	79.2	80.9	87.1	86.1	E5288_WYG014173	102285571	Uncharacterized protein	GO:0007517,GO:0015030,GO:0005730	muscle organ development|Cajal body|nucleolus
A0A6B0R3R0	E5288_WYG018623	Uncharacterized protein OS=Bos mutus OX=72004 GN=E5288_WYG018623 PE=4 SV=1	5	2	2	2	523	59.9	9	5.45	99.5	105.3	102	104.3	84	90.7	100.9	109.1	98.8	105.8	107	92.5	E5288_WYG018623	102288103	Uncharacterized protein	GO:0006468,GO:0005524,GO:0035091,GO:0004672	protein phosphorylation|ATP binding|phosphatidylinositol binding|protein kinase activity
A0A6B0R3S2	E5288_WYG016659	Wiskott-Aldrich syndrome protein family member OS=Bos mutus OX=72004 GN=E5288_WYG016659 PE=3 SV=1	6	2	3	2	496	54.2	6.43	9.23	106.6	129.4	106	110.3	129.5	117.6	83.6	91.8	94	83.9	83.1	64.3	E5288_WYG016659	102277617	Wiskott-Aldrich syndrome protein family member	GO:0030036,GO:0005737,GO:0005856,GO:0003779	actin cytoskeleton organization|cytoplasm|cytoskeleton|actin binding	bom04520,bom04666,bom05231,bom05132	Adherens junction|Fc gamma R-mediated phagocytosis|Choline metabolism in cancer|Salmonella infection
A0A6B0R3S8	E5288_WYG007944	RRM domain-containing protein OS=Bos mutus OX=72004 GN=E5288_WYG007944 PE=4 SV=1	15	6	12	6	446	48.9	10.8	28.63	112.8	106.8	108.2	110	104	109.3	92.1	91.5	90.2	91.5	92.6	91.2	E5288_WYG007944	102268261	RRM domain-containing protein	GO:0008380,GO:0003723	RNA splicing|RNA binding
A0A6B0R3T4	E5288_WYG009668	BLM10_mid domain-containing protein OS=Bos mutus OX=72004 GN=E5288_WYG009668 PE=4 SV=1	1	2	2	2	2195	249.3	7.39	5.39	84.6	86.4	76.1	77	63.7	76.3	153.1	106.1	102.8	107.7	104.3	162	E5288_WYG009668	102268932	BLM10_mid domain-containing protein	GO:0006281,GO:0016021,GO:0004930,GO:0070577,GO:0016504,GO:0070628	DNA repair|integral component of membrane|G protein-coupled receptor activity|lysine-acetylated histone binding|peptidase activator activity|proteasome binding	bom03050	Proteasome
A0A6B0R3T7	E5288_WYG014202	Glycerophosphocholine cholinephosphodiesterase OS=Bos mutus OX=72004 GN=E5288_WYG014202 PE=3 SV=1	35	14	60	14	552	62.3	7.44	183.14	124.8	123.3	84.6	102.9	136.2	120.2	67.3	89.7	90.5	88.9	92.1	79.5	E5288_WYG014202	102264414	Glycerophosphocholine cholinephosphodiesterase	GO:0016042,GO:0005886,GO:0047390	lipid catabolic process|plasma membrane|glycerophosphocholine cholinephosphodiesterase activity	bom00565	Ether lipid metabolism
A0A6B0R3T8	E5288_WYG007921	HABP4_PAI-RBP1 domain-containing protein OS=Bos mutus OX=72004 GN=E5288_WYG007921 PE=4 SV=1	39	15	30	15	413	45.6	8.53	101.16	120.8	111.5	103.1	109.7	127.6	112.8	83.2	89.1	80.9	90	89.2	82.2	E5288_WYG007921	102264577	HABP4_PAI-RBP1 domain-containing protein	GO:0005737,GO:0005634,GO:0003730	cytoplasm|nucleus|mRNA 3'-UTR binding
A0A6B0R3U9	E5288_WYG014552	AMP_N domain-containing protein OS=Bos mutus OX=72004 GN=E5288_WYG014552 PE=3 SV=1	34	15	26	15	531	59	5.68	87.31	91.5	96.6	99.8	105.8	90.7	98.6	100.6	101.4	101.5	100.5	106.8	106.3	E5288_WYG014552	102287988	AMP_N domain-containing protein	GO:0030145,GO:0070006	manganese ion binding|metalloaminopeptidase activity
A0A6B0R3V0	E5288_WYG014754	Poly(A)-specific ribonuclease OS=Bos mutus OX=72004 GN=E5288_WYG014754 PE=3 SV=1	6	3	4	3	556	63.1	6.65	9.94	93.3	87.7	94.3	98.3	74.9	86.7	118	117	110.4	110.1	106.8	102.5	E5288_WYG014754	102279992	Poly(A)-specific ribonuclease	GO:0031047,GO:0005737,GO:0005634,GO:0046872,GO:0004535	gene silencing by RNA|cytoplasm|nucleus|metal ion binding|poly(A)-specific ribonuclease activity	bom03018	RNA degradation
A0A6B0R3V2	E5288_WYG002635	Tartrate-resistant acid phosphatase type 5 OS=Bos mutus OX=72004 GN=E5288_WYG002635 PE=3 SV=1	23	8	23	8	471	52.1	9.22	91.32	53.4	58.7	74.5	62.1	34.3	64.4	167.8	140.1	103.8	126.4	123.6	190.9	E5288_WYG002635	102286348	Tartrate-resistant acid phosphatase type 5	GO:0005634,GO:0003993,GO:0046872	nucleus|acid phosphatase activity|metal ion binding	bom00740,bom04142,bom04380,bom05323	Riboflavin metabolism|Lysosome|Osteoclast differentiation|Rheumatoid arthritis
A0A6B0R3W2	E5288_WYG002396	Transmembrane protein 205 OS=Bos mutus OX=72004 GN=E5288_WYG002396 PE=3 SV=1	25	3	5	3	165	18.5	8.65	16.29	86.6	72.5	81.3	90.8	68.3	76.1	135.5	105.7	121.7	119	104.7	137.9	E5288_WYG002396	102266537	Transmembrane protein 205	GO:0016021	integral component of membrane
A0A6B0R3W4	E5288_WYG009750	Uncharacterized protein OS=Bos mutus OX=72004 GN=E5288_WYG009750 PE=3 SV=1	12	3	3	3	292	33.3	9.7	3.5	91.2	99.7	106.3	101	75.5	81.6	114.1	91.8	106.4	108	98.7	125.8	E5288_WYG009750	102283445	Uncharacterized protein	GO:0006412,GO:0031090,GO:0005840,GO:0003735	translation|organelle membrane|ribosome|structural constituent of ribosome	bom03010	Ribosome
A0A6B0R3X6	E5288_WYG007979	COMM domain-containing protein OS=Bos mutus OX=72004 GN=E5288_WYG007979 PE=4 SV=1	33	3	4	3	93	10.5	7.18	10.77	99.8	93.1	110.5	114.4	90	98	92.6	118.9	95.3	93.8	105.1	88.7	E5288_WYG007979	102265864	COMM domain-containing protein
A0A6B0R3Y0	E5288_WYG002431	MHD domain-containing protein OS=Bos mutus OX=72004 GN=E5288_WYG002431 PE=3 SV=1	41	15	23	12	423	48.1	7.99	59.28	97.4	91.1	103.2	97.3	70.6	94.4	111	122.1	92	94.4	116.4	110.1	E5288_WYG002431	102271034	MHD domain-containing protein	GO:0006886,GO:0016192,GO:0030131	intracellular protein transport|vesicle-mediated transport|clathrin adaptor complex	bom04142,bom05170	Lysosome|Human immunodeficiency virus 1 infection
A0A6B0R3Y8	E5288_WYG018757	Uncharacterized protein OS=Bos mutus OX=72004 GN=E5288_WYG018757 PE=3 SV=1	18	7	9	7	439	47.1	5.19	23.46	150.7	134.7	125.5	128.1	111.4	131.9	80.8	49.2	96.2	77.8	62.5	51.2	E5288_WYG018757	102273711	Uncharacterized protein	GO:0005886	plasma membrane
A0A6B0R3Y9	E5288_WYG014513	Uncharacterized protein OS=Bos mutus OX=72004 GN=E5288_WYG014513 PE=4 SV=1	5	3	3	3	633	71.5	7.4	4.91	115.4	105.9	98.2	103.5	100.1	101.5	97	96.9	88.6	96.3	92.2	104.4	E5288_WYG014513	102274632	Uncharacterized protein	GO:0007098,GO:0051225,GO:0070652	centrosome cycle|spindle assembly|HAUS complex
A0A6B0R3Z0	E5288_WYG002485	Tyrosine-protein kinase OS=Bos mutus OX=72004 GN=E5288_WYG002485 PE=3 SV=1	3	2	2	2	1152	128.9	6.92	2.48	95.5	101.1	102.7	96.6	90.8	81	102.5	81.2	115	116.6	109.5	107.5	E5288_WYG002485	102287266	Tyrosine-protein kinase	GO:0002250,GO:0035556,GO:0005856,GO:0016020,GO:0005524,GO:0004715	adaptive immune response|intracellular signal transduction|cytoskeleton|membrane|ATP binding|non-membrane spanning protein tyrosine kinase activity	bom04630,bom04217,bom04621,bom04658,bom04659,bom04380,bom05161,bom05160,bom05171,bom05164,bom05162,bom05168,bom05167,bom05169,bom05165,bom05145	JAK-STAT signaling pathway|Necroptosis|NOD-like receptor signaling pathway|Th1 and Th2 cell differentiation|Th17 cell differentiation|Osteoclast differentiation|Hepatitis B|Hepatitis C|Coronavirus disease - COVID-19|Influenza A|Measles|Herpes simplex virus 1 infection|Kaposi sarcoma-associated herpesvirus infection|Epstein-Barr virus infection|Human papillomavirus infection|Toxoplasmosis
A0A6B0R3Z7	E5288_WYG020903	Uncharacterized protein OS=Bos mutus OX=72004 GN=E5288_WYG020903 PE=4 SV=1	2	3	3	2	2418	273	7.17	6.12	102.5	93.4	96.6	105.2	109.4	84.9	102.5	105.3	96.3	105.8	91.2	106.8	E5288_WYG020903	102267735	Uncharacterized protein
A0A6B0R406	E5288_WYG002566	Uncharacterized protein OS=Bos mutus OX=72004 GN=E5288_WYG002566 PE=3 SV=1	78	21	63	21	326	36.1	7.91	212.69	104.9	106.9	97.6	104.8	110.1	99.7	91.5	105.6	87.4	91.8	101.2	98.5	E5288_WYG002566	102285600	Uncharacterized protein	GO:0007369,GO:0015935,GO:0043022	gastrulation|small ribosomal subunit|ribosome binding	bom05162	Measles
A0A6B0R415	E5288_WYG010893	GDP-fucose protein O-fucosyltransferase 2 OS=Bos mutus OX=72004 GN=E5288_WYG010893 PE=3 SV=1	31	12	13	12	429	49.7	6.19	30.69	120.2	114.4	108.4	116.1	113.8	111	85.6	84.6	92	85.7	88.8	79.5	E5288_WYG010893	102284798	GDP-fucose protein O-fucosyltransferase 2	GO:0006004,GO:0046922	fucose metabolic process|peptide-O-fucosyltransferase activity
A0A6B0R429	E5288_WYG012087	C2H2-type domain-containing protein OS=Bos mutus OX=72004 GN=E5288_WYG012087 PE=4 SV=1	20	5	5	5	383	43.4	8.91	17.94	100.3	117.3	101.7	93	114	107.4	89.5	97.6	91.5	93.8	98.4	95.5	E5288_WYG012087	102272668	C2H2-type domain-containing protein	GO:0005737,GO:0003676,GO:0008270	cytoplasm|nucleic acid binding|zinc ion binding
A0A6B0R434	E5288_WYG018815	Uncharacterized protein OS=Bos mutus OX=72004 GN=E5288_WYG018815 PE=4 SV=1	2	2	2	2	1517	169.1	6.37	4.67	92.7	89.1	95.9	102.6	59.4	81.4	113.4	109.5	102.4	103.7	125.2	124.7	E5288_WYG018815	102281572	Uncharacterized protein	GO:0006895,GO:0005829	Golgi to endosome transport|cytosol
A0A6B0R441	E5288_WYG012061	Non-specific serine/threonine protein kinase OS=Bos mutus OX=72004 GN=E5288_WYG012061 PE=3 SV=1	3	7	7	7	3137	353.9	6.49	15.9	118.6	119.9	106.9	118.6	125.6	112.6	76.9	79.6	89.2	83.3	91.5	77.3	E5288_WYG012061	102281662	Non-specific serine/threonine protein kinase	GO:0007411,GO:0007417,GO:0006468,GO:0005737,GO:0005524,GO:0005085,GO:0004674	axon guidance|central nervous system development|protein phosphorylation|cytoplasm|ATP binding|guanyl-nucleotide exchange factor activity|protein serine/threonine kinase activity
A0A6B0R444	E5288_WYG020912	Uncharacterized protein OS=Bos mutus OX=72004 GN=E5288_WYG020912 PE=4 SV=1	2	2	3	2	1048	119.1	5.47	6.77	113.1	131.1	88.1	117.8	69.2	87.2	106.2	100.6	106.8	86.7	99.4	93.6	E5288_WYG020912	102277535	Uncharacterized protein	GO:0006364,GO:0000387,GO:0032797	rRNA processing|spliceosomal snRNP assembly|SMN complex
A0A6B0R448	E5288_WYG009813	Beta-glucuronidase OS=Bos mutus OX=72004 GN=E5288_WYG009813 PE=3 SV=1	37	20	50	20	652	74.3	6.15	139.11	45.9	45.8	60.9	56	37.3	49.7	205.3	151.5	112	119.2	145	171.4	E5288_WYG009813	102275834	Beta-glucuronidase	GO:0005975,GO:0016021,GO:0005764,GO:0004566	carbohydrate metabolic process|integral component of membrane|lysosome|beta-glucuronidase activity	bom00040,bom00053,bom00531,bom00860,bom00983,bom04142	Pentose and glucuronate interconversions|Ascorbate and aldarate metabolism|Glycosaminoglycan degradation|Porphyrin metabolism|Drug metabolism - other enzymes|Lysosome
A0A6B0R453	E5288_WYG018800	RING-type domain-containing protein OS=Bos mutus OX=72004 GN=E5288_WYG018800 PE=4 SV=1	16	2	2	2	153	17.9	5.54	5.55	77.8	71.1	77.3	75.7	55.2	73.6	149.8	133.9	103.1	115	121	146.4	E5288_WYG018800	102276991	RING-type domain-containing protein	GO:0046872	metal ion binding
A0A6B0R456	E5288_WYG002328	UBX domain-containing protein OS=Bos mutus OX=72004 GN=E5288_WYG002328 PE=4 SV=1	24	6	11	6	415	48.4	5.53	37.91	96.3	98	97.1	96.1	88.7	94.3	108.9	105.4	97	100.9	107.7	109.7	E5288_WYG002328	102272839	UBX domain-containing protein	GO:0016021	integral component of membrane
A0A6B0R457	E5288_WYG020634	Uncharacterized protein OS=Bos mutus OX=72004 GN=E5288_WYG020634 PE=4 SV=1	10	11	73	6	1401	156.2	8.76	180.62	108.8	106.5	101.8	113.4	124.1	111.8	80.4	94.8	83	86.3	92.7	96.4	E5288_WYG020634	102286965	Uncharacterized protein	GO:0005524,GO:0004386,GO:0003676	ATP binding|helicase activity|nucleic acid binding
A0A6B0R459	E5288_WYG009566	Ribosome maturation protein SBDS OS=Bos mutus OX=72004 GN=E5288_WYG009566 PE=3 SV=1	64	18	28	18	250	28.7	8.75	88.38	91.9	106.2	102.9	98.2	101	97.3	96.1	104.2	100.6	103.8	96.7	101.1	E5288_WYG009566	102275195	Ribosome maturation protein SBDS	GO:0042256	mature ribosome assembly	bom03008	Ribosome biogenesis in eukaryotes
A0A6B0R470	E5288_WYG002287	Uncharacterized protein OS=Bos mutus OX=72004 GN=E5288_WYG002287 PE=4 SV=1	4	9	9	9	3234	360.5	6.4	21.2	95.4	102.7	94.9	105.3	93.4	96.8	96.5	112.2	98.6	94.1	110.9	99.1	E5288_WYG002287	102267947	Uncharacterized protein	GO:0042981	regulation of apoptotic process	bom04142	Lysosome
A0A6B0R478	E5288_WYG002408	Ribonucloprotein OS=Bos mutus OX=72004 GN=E5288_WYG002408 PE=3 SV=1	48	4	6	4	153	17.2	8.15	28.06	114.5	120.9	111.1	117.8	116.5	116.2	75.4	94.3	79.2	78.6	95.4	80	E5288_WYG002408	102275738	Ribonucloprotein	GO:0005730,GO:1990904,GO:0003723	nucleolus|ribonucleoprotein complex|RNA binding	bom03008	Ribosome biogenesis in eukaryotes
A0A6B0R486	E5288_WYG020746	Dynein light chain OS=Bos mutus OX=72004 GN=E5288_WYG020746 PE=3 SV=1	34	4	20	3	131	14.6	6.76	69.37	98	101.7	96.6	95.1	101	107.7	98.7	98.3	91.3	89.2	93.4	129.1	E5288_WYG020746	102264560	Dynein light chain	GO:0007017,GO:0005737,GO:0030286,GO:0005874	microtubule-based process|cytoplasm|dynein complex|microtubule	bom04962,bom05132	Vasopressin-regulated water reabsorption|Salmonella infection
A0A6B0R488	E5288_WYG004126	COMM domain-containing protein OS=Bos mutus OX=72004 GN=E5288_WYG004126 PE=4 SV=1	20	4	5	4	198	22	8.6	10.65	100.6	96.1	94	117.9	104.5	91.1	98.4	108.3	104	95.1	97.8	92.3	E5288_WYG004126	102284191	COMM domain-containing protein
A0A6B0R492	E5288_WYG001433	Uncharacterized protein OS=Bos mutus OX=72004 GN=E5288_WYG001433 PE=3 SV=1	3	2	2	2	917	105.8	5.97	3.32	93.1	87	98.4	90.6	88.2	90	108.6	100.8	116.7	97.5	116.3	112.6	E5288_WYG001433	102279983	Uncharacterized protein	GO:0043547,GO:0016021,GO:0035091	positive regulation of GTPase activity|integral component of membrane|phosphatidylinositol binding
A0A6B0R4A2	E5288_WYG012097	NADH dehydrogenase [ubiquinone] iron-sulfur protein 6, mitochondrial OS=Bos mutus OX=72004 GN=E5288_WYG012097 PE=3 SV=1	61	7	10	7	124	13.4	9.07	30.67	80.6	88.7	99.3	92.1	75.9	88.8	122	125.9	92.9	106	117.1	110.5	E5288_WYG012097	106700772	NADH dehydrogenase [ubiquinone] iron-sulfur protein 6, mitochondrial	GO:0006120,GO:0005747	mitochondrial electron transport, NADH to ubiquinone|mitochondrial respiratory chain complex I	bom00190,bom04723,bom04714,bom05208,bom05010,bom05012,bom05014,bom05016,bom05020,bom05022,bom05415,bom04932	Oxidative phosphorylation|Retrograde endocannabinoid signaling|Thermogenesis|Chemical carcinogenesis - reactive oxygen species|Alzheimer disease|Parkinson disease|Amyotrophic lateral sclerosis|Huntington disease|Prion disease|Pathways of neurodegeneration - multiple diseases|Diabetic cardiomyopathy|Non-alcoholic fatty liver disease
A0A6B0R4B7	E5288_WYG016747	Uncharacterized protein OS=Bos mutus OX=72004 GN=E5288_WYG016747 PE=3 SV=1	10	4	12	4	767	77.1	4.96	28.62	111.5	107.6	101.1	101.9	115.7	110.5	86.1	105	82.7	85	92.1	100.9	E5288_WYG016747	102280302	Uncharacterized protein	GO:0006357	regulation of transcription by RNA polymerase II
A0A6B0R4B9	E5288_WYG009611	Uncharacterized protein OS=Bos mutus OX=72004 GN=E5288_WYG009611 PE=4 SV=1	34	24	42	24	802	89.9	7.47	130.07	68.7	68.2	74.6	69.8	55.4	66.7	118	136.9	125.4	151.3	109.4	155.4	E5288_WYG009611	102279913	Uncharacterized protein	GO:0071277,GO:0035556,GO:0046580,GO:0043087,GO:0005096,GO:0046872,GO:0005543	cellular response to calcium ion|intracellular signal transduction|negative regulation of Ras protein signal transduction|regulation of GTPase activity|GTPase activator activity|metal ion binding|phospholipid binding	bom04014	Ras signaling pathway
A0A6B0R4C3	E5288_WYG004159	Peptidylprolyl isomerase OS=Bos mutus OX=72004 GN=E5288_WYG004159 PE=4 SV=1	37	3	16	2	124	13.7	9.1	58.3	101.1	96.5	95.8	99.9	86.7	97.1	102	86.1	122.4	105.3	97	110.1	E5288_WYG004159	102266614	Peptidylprolyl isomerase	GO:0003755	peptidyl-prolyl cis-trans isomerase activity
A0A6B0R4C6	E5288_WYG002356	Uncharacterized protein OS=Bos mutus OX=72004 GN=E5288_WYG002356 PE=4 SV=1	34	9	11	9	331	35.4	8.09	32.84	108.5	118.9	126.6	109.7	119.2	116.2	95.8	74.5	98.7	82.8	76.6	72.5	E5288_WYG002356	102274911	Uncharacterized protein	GO:0046872	metal ion binding
A0A6B0R4D7	E5288_WYG009650	SERPIN domain-containing protein OS=Bos mutus OX=72004 GN=E5288_WYG009650 PE=3 SV=1	10	6	8	4	557	63.7	6.29	14.64	94.7	92.3	105.2	106.1	66.3	94.7	92.9	118	88.2	100.3	121.1	119.9	E5288_WYG009650	102275884	SERPIN domain-containing protein	GO:0006886,GO:0030121,GO:0005905,GO:0005615,GO:0035615,GO:0004867	intracellular protein transport|AP-1 adaptor complex|clathrin-coated pit|extracellular space|clathrin adaptor activity|serine-type endopeptidase inhibitor activity	bom04390,bom04371,bom04066,bom04115,bom04218,bom04610,bom05142,bom04933	Hippo signaling pathway|Apelin signaling pathway|HIF-1 signaling pathway|p53 signaling pathway|Cellular senescence|Complement and coagulation cascades|Chagas disease|AGE-RAGE signaling pathway in diabetic complications
A0A6B0R4F2	E5288_WYG004103	t-SNARE coiled-coil homology domain-containing protein OS=Bos mutus OX=72004 GN=E5288_WYG004103 PE=3 SV=1	20	13	18	13	846	92.3	6.25	49.57	106.6	103.3	100.3	101	95.2	101.7	91.4	111.5	95	99.5	101	93.5	E5288_WYG004103	102286679	t-SNARE coiled-coil homology domain-containing protein	GO:0006886,GO:0006508,GO:0016192,GO:0005737,GO:0016020,GO:0030145,GO:0070006,GO:0005484	intracellular protein transport|proteolysis|vesicle-mediated transport|cytoplasm|membrane|manganese ion binding|metalloaminopeptidase activity|SNAP receptor activity
A0A6B0R4G7	E5288_WYG002645	Uncharacterized protein OS=Bos mutus OX=72004 GN=E5288_WYG002645 PE=3 SV=1	34	11	20	4	354	41.2	6.35	61.67	108.4	112.6	105.7	106.5	136.9	120.2	83.5	90.7	91.4	85.1	89	70.1	E5288_WYG002645	102287414	Uncharacterized protein	GO:0007186,GO:0001664,GO:0031683,GO:0003924,GO:0019001	G protein-coupled receptor signaling pathway|G protein-coupled receptor binding|G-protein beta/gamma-subunit complex binding|GTPase activity|guanyl nucleotide binding	bom04015,bom04371,bom04020,bom04071,bom04022,bom04540,bom04611,bom04062,bom04911,bom04922,bom04929,bom04912,bom04915,bom04921,bom04935,bom04918,bom04928,bom04916,bom04924,bom04925,bom04927,bom04261,bom04270,bom04970,bom04971,bom04972,bom04961,bom04724,bom04725,bom04728,bom04726,bom04720,bom04730,bom04723,bom04750,bom04713,bom05200,bom05170,bom05163,bom05135,bom05146,bom05142,bom05143,bom05010,bom…	Rap1 signaling pathway|Apelin signaling pathway|Calcium signaling pathway|Sphingolipid signaling pathway|cGMP-PKG signaling pathway|Gap junction|Platelet activation|Chemokine signaling pathway|Insulin secretion|Glucagon signaling pathway|GnRH secretion|GnRH signaling pathway|Estrogen signaling pathway|Oxytocin signaling pathway|Growth hormone synthesis, secretion and action|Thyroid hormone synthe…
A0A6B0R4I0	E5288_WYG016799	GDP-Man:Man(3)GlcNAc(2)-PP-Dol alpha-1,2-mannosyltransferase OS=Bos mutus OX=72004 GN=E5288_WYG016799 PE=3 SV=1	4	2	2	2	453	50.8	7.02	3.13	108.9	107.6	98.8	98.6	76.7	93.1	104.8	103	90.9	101.5	109.5	106.7	E5288_WYG016799	102286251	GDP-Man:Man(3)GlcNAc(2)-PP-Dol alpha-1,2-mannosyltransferase	GO:0006486,GO:0005789,GO:0016021,GO:0004377	protein glycosylation|endoplasmic reticulum membrane|integral component of membrane|GDP-Man:Man3GlcNAc2-PP-Dol alpha-1,2-mannosyltransferase activity	bom00510,bom00513	N-Glycan biosynthesis|Various types of N-glycan biosynthesis
A0A6B0R4I1	E5288_WYG022590	60S ribosomal protein L35 OS=Bos mutus OX=72004 GN=E5288_WYG022590 PE=3 SV=1	26	4	8	4	123	14.5	10.92	23.65	115.4	111.3	101.9	102.2	102.8	104.2	90.5	98.2	88	90.8	98.2	96.5	E5288_WYG022590	102267011	60S ribosomal protein L35	GO:0000463,GO:0006412,GO:0022625,GO:0003735	maturation of LSU-rRNA from tricistronic rRNA transcript (SSU-rRNA, 5.8S rRNA, LSU-rRNA)|translation|cytosolic large ribosomal subunit|structural constituent of ribosome	bom03010,bom05171	Ribosome|Coronavirus disease - COVID-19
A0A6B0R4I3	E5288_WYG002578	Long-chain-fatty-acid--CoA ligase OS=Bos mutus OX=72004 GN=E5288_WYG002578 PE=3 SV=1	4	3	3	3	697	78	6.58	5.79	69.3	76.2	65	67.4	60.8	63.9	150.4	77.8	120.2	100.6	77.3	271	E5288_WYG002578	102276039	Long-chain-fatty-acid--CoA ligase	GO:0016021,GO:0043231,GO:0005524,GO:0004467	integral component of membrane|intracellular membrane-bounded organelle|ATP binding|long-chain fatty acid-CoA ligase activity	bom00061,bom00071,bom04146,bom04216,bom04920,bom03320,bom04714	Fatty acid biosynthesis|Fatty acid degradation|Peroxisome|Ferroptosis|Adipocytokine signaling pathway|PPAR signaling pathway|Thermogenesis
A0A6B0R4K6	E5288_WYG020626	Uncharacterized protein OS=Bos mutus OX=72004 GN=E5288_WYG020626 PE=4 SV=1	34	3	3	3	132	15.3	5.12	12.5	92.4	93.9	91.3	92.9	81.3	86.8	99	125.5	101.4	105.6	121.3	108.7	E5288_WYG020626	102274621	Uncharacterized protein	GO:0005814,GO:0005929,GO:0005794	centriole|cilium|Golgi apparatus
A0A6B0R4K7	E5288_WYG010915	Histidine kinase domain-containing protein OS=Bos mutus OX=72004 GN=E5288_WYG010915 PE=3 SV=1	26	30	41	26	1520	169.9	7.47	122.27	92.9	98	92.8	94.3	101.1	94.2	117.8	101.8	104	108.4	98	96.8	E5288_WYG010915	102265941	Histidine kinase domain-containing protein	GO:0007155,GO:0007229,GO:0008305,GO:0005759	cell adhesion|integrin-mediated signaling pathway|integrin complex|mitochondrial matrix	bom04151,bom04512,bom04514,bom04510,bom04810,bom04640,bom05200,bom05222,bom05165,bom05145,bom05410,bom05412,bom05414	PI3K-Akt signaling pathway|ECM-receptor interaction|Cell adhesion molecules|Focal adhesion|Regulation of actin cytoskeleton|Hematopoietic cell lineage|Pathways in cancer|Small cell lung cancer|Human papillomavirus infection|Toxoplasmosis|Hypertrophic cardiomyopathy|Arrhythmogenic right ventricular cardiomyopathy|Dilated cardiomyopathy
A0A6B0R4L6	E5288_WYG020613	Protein unc-119 homolog A OS=Bos mutus OX=72004 GN=E5288_WYG020613 PE=3 SV=1	19	3	3	2	187	21.9	7.02	7.85	81.8	93.7	100.7	96.9	79.7	87.1	115.7	109.8	105	109.9	107.8	112	E5288_WYG020613	102284365	Protein unc-119 homolog A	GO:0007399,GO:0000922,GO:0008289	nervous system development|spindle pole|lipid binding
A0A6B0R4N3	E5288_WYG004096	Uncharacterized protein OS=Bos mutus OX=72004 GN=E5288_WYG004096 PE=4 SV=1	7	2	2	2	509	55.6	7.31	3.25	92.2	117.8	99.1	97.4	101.2	81.9	104.7	104.2	104.4	99	107.9	90.2	E5288_WYG004096	102284822	Uncharacterized protein	GO:0016021	integral component of membrane	bom04380	Osteoclast differentiation
A0A6B0R4N8	E5288_WYG020678	Uncharacterized protein OS=Bos mutus OX=72004 GN=E5288_WYG020678 PE=3 SV=1	7	13	14	13	2031	229.8	6.32	31.18	103.2	116.6	100.2	101.3	119.2	101.1	88.7	101.2	99.1	93.4	92.3	83.5	E5288_WYG020678	102271582	Uncharacterized protein	GO:0006259,GO:0016459,GO:0051015,GO:0005524,GO:0008094,GO:0003774,GO:0003677	DNA metabolic process|myosin complex|actin filament binding|ATP binding|ATP-dependent activity, acting on DNA|cytoskeletal motor activity|DNA binding
A0A6B0R4P6	E5288_WYG004133	Transmembrane channel-like protein OS=Bos mutus OX=72004 GN=E5288_WYG004133 PE=3 SV=1	17	20	35	20	1494	168.6	9.22	113.86	115.4	114.8	105.8	109.6	122.5	113.5	79.2	97.5	79.9	84.6	89.2	88.1	E5288_WYG004133	102279267	Transmembrane channel-like protein	GO:0042254,GO:0005887,GO:0005730	ribosome biogenesis|integral component of plasma membrane|nucleolus
A0A6B0R4Q8	E5288_WYG014569	Proteasome subunit beta OS=Bos mutus OX=72004 GN=E5288_WYG014569 PE=3 SV=1	20	5	8	5	273	29.1	6.39	23.69	88.6	97.8	92.4	94.6	99.7	88.1	94.1	111.8	101.6	100.7	117.2	113.3	E5288_WYG014569	102264958	Proteasome subunit beta	GO:0002376,GO:0051603,GO:0005737,GO:0005634,GO:0005839,GO:0004298	immune system process|proteolysis involved in protein catabolic process|cytoplasm|nucleus|proteasome core complex|threonine-type endopeptidase activity	bom03050	Proteasome
A0A6B0R4R0	E5288_WYG002570	UBX domain-containing protein OS=Bos mutus OX=72004 GN=E5288_WYG002570 PE=4 SV=1	43	11	16	11	441	49.7	8.12	47.77	98.2	99.3	104.7	99.9	94.3	101.2	101.4	101.6	98.5	101.2	98.6	101.2	E5288_WYG002570	102275615	UBX domain-containing protein			bom04141	Protein processing in endoplasmic reticulum
A0A6B0R4S0	E5288_WYG022761	P/Homo B domain-containing protein OS=Bos mutus OX=72004 GN=E5288_WYG022761 PE=3 SV=1	6	4	4	4	797	87.2	6.47	9.19	88.8	83.9	92.4	87.2	76.3	76	136	93.4	119.7	133.9	80.4	131.9	E5288_WYG022761	102282121	P/Homo B domain-containing protein	GO:0006508,GO:0016021,GO:0004252	proteolysis|integral component of membrane|serine-type endopeptidase activity	bom03250	Viral life cycle - HIV-1
A0A6B0R4S2	E5288_WYG004211	Uncharacterized protein OS=Bos mutus OX=72004 GN=E5288_WYG004211 PE=4 SV=1	35	21	33	21	732	80.3	8.43	101.24	111.2	125.6	105.8	114	142.4	116.2	74.9	84.7	88.3	82.2	81.4	73.2	E5288_WYG004211	102275317	Uncharacterized protein
A0A6B0R4S4	E5288_WYG002491	SAP domain-containing protein OS=Bos mutus OX=72004 GN=E5288_WYG002491 PE=4 SV=1	28	18	29	5	675	75.9	4.7	100.89	124.8	95.3	87.5	92.3	110.4	80.1	104.1	158.1	93.7	100.9	75.3	77.5	E5288_WYG002491	102280763	SAP domain-containing protein	GO:0050684,GO:0006355	regulation of mRNA processing|regulation of transcription, DNA-templated
A0A6B0R4S8	E5288_WYG014633	Vesicle-fusing ATPase OS=Bos mutus OX=72004 GN=E5288_WYG014633 PE=3 SV=1	31	25	37	9	961	104.9	7.81	105.11	97.7	104.4	102.2	99.6	96.6	99.2	95.4	100.4	104.7	100.8	102.5	96.5	E5288_WYG014633	102280491	Vesicle-fusing ATPase	GO:0007049,GO:0051301,GO:0015031,GO:0070161,GO:0005856,GO:0010008,GO:0005524,GO:0016887,GO:0005198	cell cycle|cell division|protein transport|anchoring junction|cytoskeleton|endosome membrane|ATP binding|ATP hydrolysis activity|structural molecule activity	bom03250,bom04144,bom04217	Viral life cycle - HIV-1|Endocytosis|Necroptosis
A0A6B0R4T8	E5288_WYG014549	MPN domain-containing protein OS=Bos mutus OX=72004 GN=E5288_WYG014549 PE=3 SV=1	36	9	14	9	322	36.7	6.77	48.12	92.8	86	94.3	93.9	86.4	89.2	116.2	115.4	98.3	105.4	107.2	114.8	E5288_WYG014549	102280022	MPN domain-containing protein	GO:0005838,GO:0070122,GO:0140492	proteasome regulatory particle|isopeptidase activity|metal-dependent deubiquitinase activity	bom03050,bom05169,bom05010,bom05012,bom05014,bom05016,bom05017,bom05020,bom05022	Proteasome|Epstein-Barr virus infection|Alzheimer disease|Parkinson disease|Amyotrophic lateral sclerosis|Huntington disease|Spinocerebellar ataxia|Prion disease|Pathways of neurodegeneration - multiple diseases
A0A6B0R4V3	E5288_WYG021486	Uncharacterized protein OS=Bos mutus OX=72004 GN=E5288_WYG021486 PE=3 SV=1	11	4	5	4	408	46	6.74	13.94	112.1	98.6	99.9	98.8	91.1	105.7	97.3	106.8	94.8	87.2	111	96.8	E5288_WYG021486	102287389	Uncharacterized protein	GO:0016021,GO:0052689	integral component of membrane|carboxylic ester hydrolase activity	bom04927,bom04976,bom04979,bom04934	Cortisol synthesis and secretion|Bile secretion|Cholesterol metabolism|Cushing syndrome
A0A6B0R4V4	E5288_WYG014376	Maturin OS=Bos mutus OX=72004 GN=E5288_WYG014376 PE=3 SV=1	22	3	5	3	117	13.2	4.18	17.5	104.9	139.7	121.3	117.9	171.1	123.6	62.5	70.5	73.4	71.3	74.3	69.4	E5288_WYG014376	102266683	Maturin	GO:0005737	cytoplasm
A0A6B0R4V6	E5288_WYG020814	AMPKBI domain-containing protein OS=Bos mutus OX=72004 GN=E5288_WYG020814 PE=3 SV=1	14	3	4	2	270	30.3	6.33	11.04	101.4	93.2	111.3	97.3	80	103.5	107.3	109.6	95.5	100.9	104.6	95.5	E5288_WYG020814	102278235	AMPKBI domain-containing protein	GO:0006633,GO:0050790,GO:0005737	fatty acid biosynthetic process|regulation of catalytic activity|cytoplasm	bom04371,bom04068,bom04152,bom04530,bom04910,bom04922,bom04920,bom04921,bom04211,bom04213,bom04710,bom04714,bom05410,bom04936,bom04932,bom04931	Apelin signaling pathway|FoxO signaling pathway|AMPK signaling pathway|Tight junction|Insulin signaling pathway|Glucagon signaling pathway|Adipocytokine signaling pathway|Oxytocin signaling pathway|Longevity regulating pathway|Longevity regulating pathway - multiple species|Circadian rhythm|Thermogenesis|Hypertrophic cardiomyopathy|Alcoholic liver disease|Non-alcoholic fatty liver disease|Insulin…
A0A6B0R4V7	E5288_WYG009805	Uncharacterized protein OS=Bos mutus OX=72004 GN=E5288_WYG009805 PE=4 SV=1	22	7	11	7	415	47.6	6.73	37.62	102.1	96.7	111.7	106.4	80.9	99.7	92.4	102.1	102.7	96	105.5	103.8	E5288_WYG009805	102268014	Uncharacterized protein	GO:0030968,GO:0030433,GO:0005788	endoplasmic reticulum unfolded protein response|ubiquitin-dependent ERAD pathway|endoplasmic reticulum lumen	bom04141	Protein processing in endoplasmic reticulum
A0A6B0R4W0	E5288_WYG014403	Carboxypeptidase OS=Bos mutus OX=72004 GN=E5288_WYG014403 PE=3 SV=1	7	4	4	4	509	57.7	7.18	9.56	44.8	43.1	49.2	46.2	35.3	43.8	204.3	46.1	88.1	77.1	48.9	473.2	E5288_WYG014403	102277567	Carboxypeptidase	GO:0006508,GO:0004185	proteolysis|serine-type carboxypeptidase activity
A0A6B0R4W8	E5288_WYG009680	Tr-type G domain-containing protein OS=Bos mutus OX=72004 GN=E5288_WYG009680 PE=3 SV=1	4	2	2	2	727	81.8	7.99	6.44	99.3	85	91	94.4	88.5	93.1	113	105.4	93.2	106.7	109.9	120.7	E5288_WYG009680	102282046	Tr-type G domain-containing protein	GO:0005525,GO:0003924,GO:0003743	GTP binding|GTPase activity|translation initiation factor activity
A0A6B0R4X6	E5288_WYG020733	Calcium-transporting ATPase OS=Bos mutus OX=72004 GN=E5288_WYG020733 PE=3 SV=1	37	36	80	23	985	108.3	5.48	258.42	101.2	98.7	104.8	100.9	89.8	102.8	117.7	93.1	110.3	101.3	93.3	85.9	E5288_WYG020733	102281077	Calcium-transporting ATPase	GO:0016021,GO:0033017,GO:0005524,GO:0016887,GO:0005388	integral component of membrane|sarcoplasmic reticulum membrane|ATP binding|ATP hydrolysis activity|P-type calcium transporter activity	bom04020,bom04024,bom04022,bom04919,bom04260,bom04261,bom04972,bom05010,bom05017,bom05022,bom05410,bom05412,bom05414,bom05415	Calcium signaling pathway|cAMP signaling pathway|cGMP-PKG signaling pathway|Thyroid hormone signaling pathway|Cardiac muscle contraction|Adrenergic signaling in cardiomyocytes|Pancreatic secretion|Alzheimer disease|Spinocerebellar ataxia|Pathways of neurodegeneration - multiple diseases|Hypertrophic cardiomyopathy|Arrhythmogenic right ventricular cardiomyopathy|Dilated cardiomyopathy|Diabetic car…
A0A6B0R4Y0	E5288_WYG002373	Kinetochore protein Spc24 OS=Bos mutus OX=72004 GN=E5288_WYG002373 PE=3 SV=1	25	49	87	30	2549	281.2	6.37	276.11	103	105.3	108.4	106.1	111.9	105.3	94.1	87.2	103.9	97.3	91.9	85.4	E5288_WYG002373	102278034	Kinetochore protein Spc24	GO:0007049,GO:0051301,GO:0007264,GO:0000776,GO:0005634,GO:0005085	cell cycle|cell division|small GTPase mediated signal transduction|kinetochore|nucleus|guanyl-nucleotide exchange factor activity
A0A6B0R4Y5	E5288_WYG022688	Myotubularin phosphatase domain-containing protein OS=Bos mutus OX=72004 GN=E5288_WYG022688 PE=3 SV=1	3	5	5	5	2331	265.3	8.07	15.32	91.7	89.6	94.7	97.8	75.4	89.1	117.6	110.4	106.1	106.5	103.1	118	E5288_WYG022688	102280971	Myotubularin phosphatase domain-containing protein	GO:0071482,GO:0007216,GO:0051262,GO:0016021,GO:0005261	cellular response to light stimulus|G protein-coupled glutamate receptor signaling pathway|protein tetramerization|integral component of membrane|cation channel activity
A0A6B0R4Z0	E5288_WYG002608	GOLD domain-containing protein OS=Bos mutus OX=72004 GN=E5288_WYG002608 PE=3 SV=1	18	5	6	5	227	25.1	4.5	15.49	103.8	93	96.6	96.8	106.3	97.2	110.5	110.4	95.6	100.1	89.9	99.9	E5288_WYG002608	102269335	GOLD domain-containing protein	GO:0015031,GO:0005789,GO:0033116,GO:0005794,GO:0016021	protein transport|endoplasmic reticulum membrane|endoplasmic reticulum-Golgi intermediate compartment membrane|Golgi apparatus|integral component of membrane
A0A6B0R514	E5288_WYG016690	Uncharacterized protein OS=Bos mutus OX=72004 GN=E5288_WYG016690 PE=4 SV=1	15	13	18	13	1216	133.6	6.93	60.65	89.5	89.3	96.5	92.8	83.2	87.9	103.3	128.5	99.5	104	115.3	110.3	E5288_WYG016690	102286315	Uncharacterized protein	GO:0016021	integral component of membrane
A0A6B0R517	E5288_WYG014483	SUMO-activating enzyme subunit 2 OS=Bos mutus OX=72004 GN=E5288_WYG014483 PE=3 SV=1	28	13	29	3	575	64.2	5.29	78.34	123.8	117.2	111.6	104.5	86	117.6	93.8	88	81.8	87	97.3	91.5	E5288_WYG014483	102278010	SUMO-activating enzyme subunit 2	GO:0016925,GO:0031510,GO:0005524,GO:0046872,GO:0019948	protein sumoylation|SUMO activating enzyme complex|ATP binding|metal ion binding|SUMO activating enzyme activity	bom04120	Ubiquitin mediated proteolysis
A0A6B0R526	E5288_WYG016751	SPRY domain-containing protein 7 OS=Bos mutus OX=72004 GN=E5288_WYG016751 PE=4 SV=1	36	6	7	6	196	21.6	6.7	20.44	95.8	91.2	105.6	95.9	84.6	94.9	96.4	124.3	97.4	89.2	123.5	101.4	E5288_WYG016751	102268839	SPRY domain-containing protein 7
A0A6B0R542	E5288_WYG021538	Uncharacterized protein OS=Bos mutus OX=72004 GN=E5288_WYG021538 PE=4 SV=1	31	30	64	15	995	111.8	6.89	180.77	91.9	122.5	83.3	105.4	119.7	114.1	62.7	89.9	123.5	110	116.2	60.8	E5288_WYG021538	102270660	Uncharacterized protein	GO:0042311,GO:0005615,GO:0004869	vasodilation|extracellular space|cysteine-type endopeptidase inhibitor activity	bom04071,bom04022,bom04080,bom04810,bom04610,bom04750,bom05200,bom05142,bom05143	Sphingolipid signaling pathway|cGMP-PKG signaling pathway|Neuroactive ligand-receptor interaction|Regulation of actin cytoskeleton|Complement and coagulation cascades|Inflammatory mediator regulation of TRP channels|Pathways in cancer|Chagas disease|African trypanosomiasis
A0A6B0R551	E5288_WYG014389	Protein kinase domain-containing protein OS=Bos mutus OX=72004 GN=E5288_WYG014389 PE=4 SV=1	6	3	4	2	614	69.4	5	10.77	92.1	93.8	95.8	101	67.5	95.3	111.2	110.4	96.3	100	110.9	125.8	E5288_WYG014389	102280798	Protein kinase domain-containing protein	GO:0006468,GO:0005524,GO:0004672	protein phosphorylation|ATP binding|protein kinase activity
A0A6B0R555	E5288_WYG020827	Carboxypeptidase OS=Bos mutus OX=72004 GN=E5288_WYG020827 PE=3 SV=1	17	8	18	7	502	56.9	8.34	46.56	80.8	71.7	77.8	78.3	61.6	68.4	142.2	123.5	115.8	128	110.4	141.6	E5288_WYG020827	102276784	Carboxypeptidase	GO:0006508,GO:0000786,GO:0003677,GO:0046982,GO:0004185,GO:0030527	proteolysis|nucleosome|DNA binding|protein heterodimerization activity|serine-type carboxypeptidase activity|structural constituent of chromatin
A0A6B0R579	E5288_WYG014609	CBM20 domain-containing protein OS=Bos mutus OX=72004 GN=E5288_WYG014609 PE=4 SV=1	39	11	19	11	334	36	5.8	55.84	85.8	76.3	112.4	96.7	71.5	87.4	162.5	73.2	135.3	116.6	87.2	95	E5288_WYG014609	102267980	CBM20 domain-containing protein	GO:0016021,GO:2001069,GO:2001070	integral component of membrane|glycogen binding|starch binding
A0A6B0R580	E5288_WYG011431	Chloride intracellular channel protein OS=Bos mutus OX=72004 GN=E5288_WYG011431 PE=3 SV=1	15	4	6	4	437	49	4.54	16.19	89.5	96.2	100.2	99.5	87.8	91.4	105	99.4	116.1	104.4	107.2	103.3	E5288_WYG011431	102274960	Chloride intracellular channel protein	GO:0006749,GO:0034765,GO:0007605,GO:0034707,GO:0005737,GO:0005254,GO:0005244	glutathione metabolic process|regulation of ion transmembrane transport|sensory perception of sound|chloride channel complex|cytoplasm|chloride channel activity|voltage-gated ion channel activity
A0A6B0R586	E5288_WYG020906	Clathrin heavy chain OS=Bos mutus OX=72004 GN=E5288_WYG020906 PE=3 SV=1	57	79	259	79	1675	191.5	5.69	881.92	96.1	92	100.7	97.8	76.1	93.5	108.1	111.7	99.4	99.8	113.7	110.9	E5288_WYG020906	102283006	Clathrin heavy chain	GO:0006886,GO:0016192,GO:0030132,GO:0030130,GO:0071439,GO:0032051,GO:0005198	intracellular protein transport|vesicle-mediated transport|clathrin coat of coated pit|clathrin coat of trans-Golgi network vesicle|clathrin complex|clathrin light chain binding|structural molecule activity	bom04144,bom04142,bom04961,bom04721,bom05100,bom05016	Endocytosis|Lysosome|Endocrine and other factor-regulated calcium reabsorption|Synaptic vesicle cycle|Bacterial invasion of epithelial cells|Huntington disease
A0A6B0R590	E5288_WYG011345	Uncharacterized protein OS=Bos mutus OX=72004 GN=E5288_WYG011345 PE=4 SV=1	17	3	3	3	362	38.7	4.79	13.39	99.8	103.4	85.6	96.3	92.5	94.2	106.1	102	104.7	105.6	104	105.8	E5288_WYG011345	102276852	Uncharacterized protein			bom04660,bom04658,bom04659,bom04662,bom04920,bom04722,bom05235,bom05169	T cell receptor signaling pathway|Th1 and Th2 cell differentiation|Th17 cell differentiation|B cell receptor signaling pathway|Adipocytokine signaling pathway|Neurotrophin signaling pathway|PD-L1 expression and PD-1 checkpoint pathway in cancer|Epstein-Barr virus infection
A0A6B0R594	E5288_WYG020919	T-box domain-containing protein OS=Bos mutus OX=72004 GN=E5288_WYG020919 PE=4 SV=1	4	5	6	5	1596	171.9	7.39	14.84	97.6	92.2	99.1	99.4	88.1	90.7	99.7	120.1	100.6	97.9	106.6	108.1	E5288_WYG020919	102288073	T-box domain-containing protein	GO:0000122,GO:0045893,GO:0005634,GO:0003677,GO:0003700	negative regulation of transcription by RNA polymerase II|positive regulation of transcription, DNA-templated|nucleus|DNA binding|DNA-binding transcription factor activity
A0A6B0R598	E5288_WYG004074	Dihydrolipoamide acetyltransferase component of pyruvate dehydrogenase complex OS=Bos mutus OX=72004 GN=E5288_WYG004074 PE=3 SV=1	14	7	11	7	501	53.8	8.25	32.18	93.6	94.6	96.9	93.8	89.2	93.1	114.3	91	108.5	107.2	94.9	122.8	E5288_WYG004074	102282245	Dihydrolipoamide acetyltransferase component of pyruvate dehydrogenase complex	GO:0006086,GO:0005759,GO:0045254,GO:0016746	acetyl-CoA biosynthetic process from pyruvate|mitochondrial matrix|pyruvate dehydrogenase complex|acyltransferase activity	bom00010,bom00020,bom00620	Glycolysis / Gluconeogenesis|Citrate cycle (TCA cycle)|Pyruvate metabolism
A0A6B0R5A4	E5288_WYG020741	Uncharacterized protein OS=Bos mutus OX=72004 GN=E5288_WYG020741 PE=3 SV=1	38	10	18	10	330	35.5	7.14	50.84	85.4	91.4	95.3	98.2	87.1	91.6	105.8	101.8	110.7	113.2	95.6	123.9	E5288_WYG020741	102267490	Uncharacterized protein			bom00140	Steroid hormone biosynthesis
A0A6B0R5B3	E5288_WYG012071	EF-hand domain-containing protein OS=Bos mutus OX=72004 GN=E5288_WYG012071 PE=3 SV=1	5	2	3	2	518	57.8	7.36	6.23	153.6	122.5	107.5	115.2	128.9	138.9	74	86.2	76.5	70.7	70.5	55.4	E5288_WYG012071	102265598	EF-hand domain-containing protein	GO:0006644,GO:0016021,GO:0047184,GO:0005509	phospholipid metabolic process|integral component of membrane|1-acylglycerophosphocholine O-acyltransferase activity|calcium ion binding	bom00564,bom00565	Glycerophospholipid metabolism|Ether lipid metabolism
A0A6B0R5C5	E5288_WYG018708	Uncharacterized protein OS=Bos mutus OX=72004 GN=E5288_WYG018708 PE=4 SV=1	5	6	7	5	1347	151.7	6.86	16.82	113.6	105.9	113.2	101.6	103.5	113.4	91.3	88.3	100.6	85	93.5	90	E5288_WYG018708	102269626	Uncharacterized protein	GO:0046872,GO:0004842	metal ion binding|ubiquitin-protein transferase activity
A0A6B0R5C9	E5288_WYG012137	Uncharacterized protein OS=Bos mutus OX=72004 GN=E5288_WYG012137 PE=4 SV=1	32	7	10	7	269	29.9	7.56	24.24	114.5	112.3	102.6	108.7	102.8	106.1	92.6	90.2	90.1	90.5	89.2	100.3	E5288_WYG012137	102274759	Uncharacterized protein	GO:0005509	calcium ion binding
A0A6B0R5D5	E5288_WYG011207	Uncharacterized protein OS=Bos mutus OX=72004 GN=E5288_WYG011207 PE=3 SV=1	16	23	31	20	1709	191.7	6.39	97.07	114.9	115.7	111.5	109.3	107.2	105.2	86.6	89.5	96.1	88.2	90.4	85.4	E5288_WYG011207	102272301	Uncharacterized protein	GO:0000226,GO:0016567,GO:0006511,GO:1990393,GO:0031467,GO:0005737,GO:0031625	microtubule cytoskeleton organization|protein ubiquitination|ubiquitin-dependent protein catabolic process|3M complex|Cul7-RING ubiquitin ligase complex|cytoplasm|ubiquitin protein ligase binding	bom04120	Ubiquitin mediated proteolysis
A0A6B0R5D9	E5288_WYG012058	Uncharacterized protein OS=Bos mutus OX=72004 GN=E5288_WYG012058 PE=3 SV=1	35	5	6	5	149	16.5	9.5	17.92	104.3	108.9	107.4	95.5	121.1	109.3	99.7	92.5	103.7	83.4	89	85.1	E5288_WYG012058	102277398	Uncharacterized protein	GO:0001578,GO:0046785,GO:0015631	microtubule bundle formation|microtubule polymerization|tubulin binding
A0A6B0R5E5	E5288_WYG014142	FIP-RBD domain-containing protein OS=Bos mutus OX=72004 GN=E5288_WYG014142 PE=4 SV=1	2	2	3	2	1193	125.6	7.53	4.84	106.3	99.7	98.7	92.5	64	84.8	90.2	114.9	113.1	113.8	117.8	104.2	E5288_WYG014142	102280051	FIP-RBD domain-containing protein	GO:0015031,GO:0005768,GO:0016020,GO:0031267	protein transport|endosome|membrane|small GTPase binding	bom04144	Endocytosis
A0A6B0R5F2	E5288_WYG021583	Peptidase_M28 domain-containing protein OS=Bos mutus OX=72004 GN=E5288_WYG021583 PE=3 SV=1	4	2	2	2	778	87.1	6.06	7.12	94.1	101.8	95.3	94.7	85.3	93.8	118.5	100.4	100.8	93.6	112	109.7	E5288_WYG021583	102284550	Peptidase_M28 domain-containing protein	GO:0016021	integral component of membrane
A0A6B0R5F3	E5288_WYG009752	Uncharacterized protein OS=Bos mutus OX=72004 GN=E5288_WYG009752 PE=4 SV=1	5	5	5	5	1216	122.7	10.54	9.77	103.3	100.3	95.6	92.9	102.7	97.3	101.5	101.3	97.8	107.7	101.6	98	E5288_WYG009752	102284590	Uncharacterized protein	GO:0016021	integral component of membrane	bom03013,bom05014	Nucleocytoplasmic transport|Amyotrophic lateral sclerosis
A0A6B0R5F8	E5288_WYG021552	Uncharacterized protein OS=Bos mutus OX=72004 GN=E5288_WYG021552 PE=4 SV=1	8	8	10	7	1153	131.7	6.1	16.28	86.5	97.9	94.1	108.5	93	91.2	105.1	91.4	113.2	117.7	98.6	102.7	E5288_WYG021552	102275311	Uncharacterized protein	GO:0008053,GO:0016021,GO:0005741,GO:0005525,GO:0003924	mitochondrial fusion|integral component of membrane|mitochondrial outer membrane|GTP binding|GTPase activity	bom04137,bom04621,bom05012,bom05022	Mitophagy - animal|NOD-like receptor signaling pathway|Parkinson disease|Pathways of neurodegeneration - multiple diseases
A0A6B0R5G9	E5288_WYG009704	Malate dehydrogenase OS=Bos mutus OX=72004 GN=E5288_WYG009704 PE=3 SV=1	71	21	76	21	338	35.7	8.54	250.78	91.3	84.7	89.2	90.2	88.4	89	120.8	94.9	112.7	119.4	99.3	120.3	E5288_WYG009704	102282724	Malate dehydrogenase	GO:0006108,GO:0006099,GO:0030060	malate metabolic process|tricarboxylic acid cycle|L-malate dehydrogenase activity	bom00020,bom00620,bom00630,bom00270	Citrate cycle (TCA cycle)|Pyruvate metabolism|Glyoxylate and dicarboxylate metabolism|Cysteine and methionine metabolism
A0A6B0R5H8	E5288_WYG020682	Fructose-bisphosphate aldolase OS=Bos mutus OX=72004 GN=E5288_WYG020682 PE=3 SV=1	74	25	64	20	364	39.4	6.65	250.84	94.3	101.1	101.9	96.1	96.8	98.8	93.2	109.8	95.3	95	116.2	101.5	E5288_WYG020682	102267185	Fructose-bisphosphate aldolase	GO:0006096,GO:0004332	glycolytic process|fructose-bisphosphate aldolase activity	bom00010,bom00030,bom00051,bom04066	Glycolysis / Gluconeogenesis|Pentose phosphate pathway|Fructose and mannose metabolism|HIF-1 signaling pathway
A0A6B0R5I4	E5288_WYG011361	Uncharacterized protein OS=Bos mutus OX=72004 GN=E5288_WYG011361 PE=4 SV=1	51	15	43	2	243	26.8	7.24	121.47	134.2	119.9	110.9	115.3	167.4	120.9	73.3	77	72.2	75.4	72.1	61.6	E5288_WYG011361	102270984	Uncharacterized protein	GO:0003723	RNA binding	bom03040,bom05014	Spliceosome|Amyotrophic lateral sclerosis
A0A6B0R5I5	E5288_WYG004086	MSP domain-containing protein OS=Bos mutus OX=72004 GN=E5288_WYG004086 PE=4 SV=1	44	14	19	9	394	43.7	8.29	59.66	93.8	95.9	96.6	96.3	93.8	99.5	100.9	111.4	94	99.7	106.3	111.9	E5288_WYG004086	102275175	MSP domain-containing protein	GO:0005789,GO:0016021,GO:0005525,GO:0003924	endoplasmic reticulum membrane|integral component of membrane|GTP binding|GTPase activity	bom04979,bom05014,bom05022	Cholesterol metabolism|Amyotrophic lateral sclerosis|Pathways of neurodegeneration - multiple diseases
A0A6B0R5J4	E5288_WYG018691	Uncharacterized protein OS=Bos mutus OX=72004 GN=E5288_WYG018691 PE=4 SV=1	8	12	16	12	1636	185.8	7.11	38.31	123.1	125.2	107.3	109.7	106.7	105.9	83.5	86	89.9	88.6	88.1	86.2	E5288_WYG018691	102268710	Uncharacterized protein	GO:0006338,GO:0016586,GO:0003682,GO:0003677	chromatin remodeling|RSC-type complex|chromatin binding|DNA binding	bom05225	Hepatocellular carcinoma
A0A6B0R5K5	E5288_WYG018697	Protein kinase C delta type OS=Bos mutus OX=72004 GN=E5288_WYG018697 PE=3 SV=1	26	17	22	16	676	77.2	7.93	62.37	91.3	83.1	91.2	88.8	68.6	99	130.4	109.8	106.4	106.1	106.5	118.9	E5288_WYG018697	102273901	Protein kinase C delta type	GO:0006915,GO:0007049,GO:0006468,GO:0016020,GO:0005634,GO:0048471,GO:0005524,GO:0004698	apoptotic process|cell cycle|protein phosphorylation|membrane|nucleus|perinuclear region of cytoplasm|ATP binding|calcium-dependent protein kinase C activity	bom04140,bom04621,bom04625,bom04666,bom04062,bom04912,bom04915,bom04270,bom04722,bom04750,bom05208,bom05020,bom05415,bom04930,bom04931,bom04933	Autophagy - animal|NOD-like receptor signaling pathway|C-type lectin receptor signaling pathway|Fc gamma R-mediated phagocytosis|Chemokine signaling pathway|GnRH signaling pathway|Estrogen signaling pathway|Vascular smooth muscle contraction|Neurotrophin signaling pathway|Inflammatory mediator regulation of TRP channels|Chemical carcinogenesis - reactive oxygen species|Prion disease|Diabetic card…
A0A6B0R5N3	E5288_WYG011203	40S ribosomal protein S18 OS=Bos mutus OX=72004 GN=E5288_WYG011203 PE=3 SV=1	42	10	21	10	180	20.7	10.52	52	108.5	101.9	92.8	102.9	146.4	94.9	88.6	97.9	84.2	91.6	92.6	97.7	E5288_WYG011203	102266269	40S ribosomal protein S18	GO:0006412,GO:0005840,GO:0003723,GO:0003735	translation|ribosome|RNA binding|structural constituent of ribosome	bom03010,bom05171	Ribosome|Coronavirus disease - COVID-19
A0A6B0R5N5	E5288_WYG002420	NTPase_I-T domain-containing protein OS=Bos mutus OX=72004 GN=E5288_WYG002420 PE=3 SV=1	19	8	19	8	445	46.4	5.99	49.15	94.7	83.7	97.5	95.1	74.7	89.4	102.3	118.5	101.9	102.7	112.7	126.8	E5288_WYG002420	102276519	NTPase_I-T domain-containing protein	GO:0005794	Golgi apparatus
A0A6B0R5N8	E5288_WYG020736	Uncharacterized protein OS=Bos mutus OX=72004 GN=E5288_WYG020736 PE=3 SV=1	52	62	130	61	1358	154.2	8.84	424.91	97.3	97.6	98.7	98.2	107.3	99.1	104.1	97	105.6	105.6	98.5	91	E5288_WYG020736	102279125	Uncharacterized protein	GO:0016459,GO:0003779,GO:0005524,GO:0003774	myosin complex|actin binding|ATP binding|cytoskeletal motor activity
A0A6B0R5Q2	E5288_WYG022775	Uncharacterized protein OS=Bos mutus OX=72004 GN=E5288_WYG022775 PE=3 SV=1	10	2	2	2	194	21.1	9.94	4.62	104.6	88.2	97.5	109.7	103	92	96	102.2	97.4	96.5	101.3	111.5	E5288_WYG022775	102266727	Uncharacterized protein	GO:0006412,GO:0005840,GO:0003735	translation|ribosome|structural constituent of ribosome	bom03010	Ribosome
A0A6B0R5Q6	E5288_WYG014160	Uncharacterized protein OS=Bos mutus OX=72004 GN=E5288_WYG014160 PE=4 SV=1	34	11	14	11	442	49.8	6.65	44.46	72.9	72.8	96.3	91.2	55	76.5	135.3	122	100.5	107.2	120.7	149.5	E5288_WYG014160	102285133	Uncharacterized protein
A0A6B0R5S3	E5288_WYG014206	Uncharacterized protein OS=Bos mutus OX=72004 GN=E5288_WYG014206 PE=3 SV=1	11	5	5	5	580	61.1	9.1	15.57	109.9	105.7	108.6	103.1	103.2	112.3	92.9	110.4	83.1	90.4	89.4	90.9	E5288_WYG014206	102265923	Uncharacterized protein	GO:0003723	RNA binding
A0A6B0R5S5	E5288_WYG011425	Hexosyltransferase OS=Bos mutus OX=72004 GN=E5288_WYG011425 PE=3 SV=1	7	2	3	2	378	41.3	8.91	10.03	77.2	100	88.2	96	73.5	82.8	130.2	112.7	104.5	107.4	117.1	110.4	E5288_WYG011425	102287503	Hexosyltransferase	GO:0006486,GO:0000139,GO:0016021,GO:0016758	protein glycosylation|Golgi membrane|integral component of membrane|hexosyltransferase activity	bom00604	Glycosphingolipid biosynthesis - ganglio series
A0A6B0R5T2	E5288_WYG011435	Uncharacterized protein OS=Bos mutus OX=72004 GN=E5288_WYG011435 PE=3 SV=1	10	4	4	4	504	55.9	5.62	14.36	65.2	76	74	73.9	92	58.7	115.6	151.6	125.9	136	134.6	96.5	E5288_WYG011435	102269342	Uncharacterized protein	GO:0002250,GO:0002504,GO:0016021,GO:0042613	adaptive immune response|antigen processing and presentation of peptide or polysaccharide antigen via MHC class II|integral component of membrane|MHC class II protein complex	bom04514,bom04145,bom04640,bom04612,bom04658,bom04659,bom04672,bom05166,bom05164,bom05168,bom05169,bom05150,bom05152,bom05145,bom05140,bom05310,bom05322,bom05323,bom05320,bom05321,bom05330,bom05332,bom05416,bom04940	Cell adhesion molecules|Phagosome|Hematopoietic cell lineage|Antigen processing and presentation|Th1 and Th2 cell differentiation|Th17 cell differentiation|Intestinal immune network for IgA production|Human T-cell leukemia virus 1 infection|Influenza A|Herpes simplex virus 1 infection|Epstein-Barr virus infection|Staphylococcus aureus infection|Tuberculosis|Toxoplasmosis|Leishmaniasis|Asthma|Syst…
A0A6B0R5U0	E5288_WYG004144	Uncharacterized protein OS=Bos mutus OX=72004 GN=E5288_WYG004144 PE=4 SV=1	5	3	4	3	659	71.2	8.66	8.17	110	115.3	104.2	103.2	113.3	108.1	97.7	81.9	97	97.6	81.7	90	E5288_WYG004144	102282630	Uncharacterized protein	GO:0015937,GO:0005524,GO:0004594	coenzyme A biosynthetic process|ATP binding|pantothenate kinase activity	bom00770	Pantothenate and CoA biosynthesis
A0A6B0R5V2	E5288_WYG022749	Non-specific protein-tyrosine kinase OS=Bos mutus OX=72004 GN=E5288_WYG022749 PE=3 SV=1	9	11	11	11	1991	225.4	6.99	39.02	67.1	69.7	68.7	67.8	58.3	66.7	146.7	134	118.6	134.1	104.8	163.5	E5288_WYG022749	102269911	Non-specific protein-tyrosine kinase	GO:0002250,GO:0006013,GO:0004559,GO:0005524,GO:0030246,GO:0008289,GO:0046872,GO:0004715	adaptive immune response|mannose metabolic process|alpha-mannosidase activity|ATP binding|carbohydrate binding|lipid binding|metal ion binding|non-membrane spanning protein tyrosine kinase activity	bom00510,bom00513	N-Glycan biosynthesis|Various types of N-glycan biosynthesis
A0A6B0R5W6	E5288_WYG002609	Kinesin-like protein OS=Bos mutus OX=72004 GN=E5288_WYG002609 PE=3 SV=1	10	7	7	7	723	82.5	6.34	23.4	90.2	94.2	92.5	97	82.2	93.6	104	117.5	101.1	102.1	112.7	112.9	E5288_WYG002609	102271585	Kinesin-like protein	GO:0007018,GO:0005874,GO:0005524,GO:0008017,GO:0003777	microtubule-based movement|microtubule|ATP binding|microtubule binding|microtubule motor activity	bom04340	Hedgehog signaling pathway
A0A6B0R5X2	E5288_WYG018601	Dual-specificity kinase OS=Bos mutus OX=72004 GN=E5288_WYG018601 PE=3 SV=1	6	3	4	3	734	82.5	8.72	14.34	111	110.9	96.5	97.7	123.8	98.3	96	94.3	96.5	91.4	96.1	87.6	E5288_WYG018601	102273629	Dual-specificity kinase	GO:0046777,GO:0005524,GO:0004674,GO:0004712,GO:0004713	protein autophosphorylation|ATP binding|protein serine/threonine kinase activity|protein serine/threonine/tyrosine kinase activity|protein tyrosine kinase activity
A0A6B0R5X3	E5288_WYG001290	J domain-containing protein OS=Bos mutus OX=72004 GN=E5288_WYG001290 PE=3 SV=1	18	18	23	18	1374	153.9	9.04	64.04	96.7	95	96.6	100.7	79.8	94.6	101.9	125.2	95.9	99.8	113.6	100.2	E5288_WYG001290	102282642	J domain-containing protein	GO:0015031,GO:0005783,GO:0016021,GO:0005634	protein transport|endoplasmic reticulum|integral component of membrane|nucleus	bom03060,bom04141	Protein export|Protein processing in endoplasmic reticulum
A0A6B0R5Y2	E5288_WYG002349	Mitochondrial import inner membrane translocase subunit OS=Bos mutus OX=72004 GN=E5288_WYG002349 PE=3 SV=1	25	2	3	2	95	10.5	8.18	5.87	79.9	93.3	88.9	88.3	82.9	85.1	111	105.1	100.7	133.9	101.2	129.7	E5288_WYG002349	102267263	Mitochondrial import inner membrane translocase subunit	GO:0015031,GO:0005743,GO:0005758	protein transport|mitochondrial inner membrane|mitochondrial intermembrane space
A0A6B0R600	SUCLG1	Succinate--CoA ligase [ADP/GDP-forming] subunit alpha, mitochondrial OS=Bos mutus OX=72004 GN=SUCLG1 PE=3 SV=1	31	10	29	10	367	38.2	8.97	89.35	88	83.1	100.6	94	99.2	89.9	112.8	106.4	97.7	107	102.9	118.3	SUCLG1	102282336	Succinate--CoA ligase [ADP/GDP-forming] subunit alpha, mitochondrial	GO:0006099,GO:0005739,GO:0000166,GO:0004775,GO:0004776	tricarboxylic acid cycle|mitochondrion|nucleotide binding|succinate-CoA ligase (ADP-forming) activity|succinate-CoA ligase (GDP-forming) activity	bom00020,bom00640	Citrate cycle (TCA cycle)|Propanoate metabolism
A0A6B0R601	E5288_WYG020834	Translation initiation factor eIF-2B subunit alpha OS=Bos mutus OX=72004 GN=E5288_WYG020834 PE=3 SV=1	25	8	9	8	307	34.1	7.33	20.01	93.4	102.5	94.4	100.1	105.1	93.5	97.9	113.1	95.8	96.9	102.9	104.3	E5288_WYG020834	102286597	Translation initiation factor eIF-2B subunit alpha	GO:0003743	translation initiation factor activity	bom05168	Herpes simplex virus 1 infection
A0A6B0R602	E5288_WYG016764	Conserved oligomeric Golgi complex subunit 3 OS=Bos mutus OX=72004 GN=E5288_WYG016764 PE=3 SV=1	29	19	20	19	860	97.6	5.58	65.99	87.9	86.9	100.4	93.3	66.7	90	110.6	112.7	107.4	111.6	115.1	117.3	E5288_WYG016764	102265046	Conserved oligomeric Golgi complex subunit 3	GO:0006886,GO:0005801,GO:0016020	intracellular protein transport|cis-Golgi network|membrane
A0A6B0R604	E5288_WYG004084	Oxysterol-binding protein OS=Bos mutus OX=72004 GN=E5288_WYG004084 PE=3 SV=1	31	12	12	11	478	54.3	6.8	33.18	100.7	103	100.3	99.2	89.9	101.5	104.3	107.7	93.1	101	98.7	100.6	E5288_WYG004084	102288274	Oxysterol-binding protein	GO:0006869,GO:0008289	lipid transport|lipid binding
A0A6B0R609	E5288_WYG018746	V-SNARE coiled-coil homology domain-containing protein OS=Bos mutus OX=72004 GN=E5288_WYG018746 PE=3 SV=1	21	2	6	2	81	9	5.45	13.44	103.8	84.9	115.9	103.1	75.6	100.2	101.9	103.8	88.1	89.8	108.7	124.3	E5288_WYG018746	102277569	V-SNARE coiled-coil homology domain-containing protein	GO:0016192,GO:0016021	vesicle-mediated transport|integral component of membrane	bom04130,bom04140,bom04611	SNARE interactions in vesicular transport|Autophagy - animal|Platelet activation
A0A6B0R610	E5288_WYG020724	Uncharacterized protein OS=Bos mutus OX=72004 GN=E5288_WYG020724 PE=4 SV=1	21	5	7	5	242	26.9	9.32	29.36	71.3	65.9	80.3	80.8	53.2	66.2	113.2	170.1	100.5	123.3	131.9	143.3	E5288_WYG020724	102287537	Uncharacterized protein	GO:0016021,GO:0005739	integral component of membrane|mitochondrion
A0A6B0R615	E5288_WYG002537	Protein kinase domain-containing protein OS=Bos mutus OX=72004 GN=E5288_WYG002537 PE=3 SV=1	37	15	21	9	400	44.5	6.7	59.87	95.5	96.2	98.1	97.3	93.4	96.5	102.8	107.7	97	101.9	105.9	107.7	E5288_WYG002537	102280670	Protein kinase domain-containing protein	GO:0006468,GO:0005524,GO:0004674	protein phosphorylation|ATP binding|protein serine/threonine kinase activity	bom04010,bom04012,bom04014,bom04015,bom04370,bom04371,bom04668,bom04066,bom04068,bom04072,bom04071,bom04024,bom04022,bom04151,bom04150,bom04140,bom04114,bom04210,bom04218,bom04510,bom04540,bom04550,bom04810,bom04613,bom04620,bom04650,bom04660,bom04662,bom04664,bom04666,bom04062,bom04910,bom04929,bom04912,bom04915,bom04914,bom04917,bom04921,bom04926,bom04935,bom04919,bom04928,bom04916,bom04270,bom…	MAPK signaling pathway|ErbB signaling pathway|Ras signaling pathway|Rap1 signaling pathway|VEGF signaling pathway|Apelin signaling pathway|TNF signaling pathway|HIF-1 signaling pathway|FoxO signaling pathway|Phospholipase D signaling pathway|Sphingolipid signaling pathway|cAMP signaling pathway|cGMP-PKG signaling pathway|PI3K-Akt signaling pathway|mTOR signaling pathway|Autophagy - animal|Oocyte …
A0A6B0R616	E5288_WYG020923	START domain-containing protein OS=Bos mutus OX=72004 GN=E5288_WYG020923 PE=4 SV=1	13	2	2	2	213	24.3	6.99	5.55	106	103.4	92.3	97.7	101.9	108.3	88.8	101	98.7	105.3	104.7	92.1	E5288_WYG020923	102286931	START domain-containing protein	GO:0008289	lipid binding
A0A6B0R620	E5288_WYG001307	Uncharacterized protein OS=Bos mutus OX=72004 GN=E5288_WYG001307 PE=3 SV=1	4	6	7	6	2110	229.4	5.5	19.33	95.3	103.7	102.1	92.7	93.7	95.5	105.9	115.1	96.6	96.2	101.9	101.3	E5288_WYG001307	102281818	Uncharacterized protein	GO:0030246,GO:0005212	carbohydrate binding|structural constituent of eye lens
A0A6B0R622	E5288_WYG002557	SH2 domain-containing protein OS=Bos mutus OX=72004 GN=E5288_WYG002557 PE=4 SV=1	7	3	3	3	434	47.6	8.29	7.16	91.2	96	97.3	99.2	74.1	86.8	103.1	112.1	99.6	93.4	104.2	143	E5288_WYG002557	102273897	SH2 domain-containing protein	GO:0035591	signaling adaptor activity
A0A6B0R632	E5288_WYG001297	Autophagy protein 5 OS=Bos mutus OX=72004 GN=E5288_WYG001297 PE=3 SV=1	12	3	3	3	294	34.8	6	9.94	103.3	91.9	99.2	102.5	86.6	97.5	98.4	108.7	101.4	101.4	109.7	99.4	E5288_WYG001297	102283036	Autophagy protein 5	GO:0016236,GO:0034045	macroautophagy|phagophore assembly site membrane	bom04140,bom04136,bom04137,bom04216,bom04621,bom04622,bom04211,bom04213	Autophagy - animal|Autophagy - other|Mitophagy - animal|Ferroptosis|NOD-like receptor signaling pathway|RIG-I-like receptor signaling pathway|Longevity regulating pathway|Longevity regulating pathway - multiple species
A0A6B0R637	E5288_WYG002454	Protein-tyrosine-phosphatase OS=Bos mutus OX=72004 GN=E5288_WYG002454 PE=3 SV=1	11	14	16	12	1927	214.4	6.54	54.58	106.1	111.4	103.4	109.7	139.3	104	85.4	88.7	97.6	93.1	86.6	74.6	E5288_WYG002454	102284710	Protein-tyrosine-phosphatase	GO:0016043,GO:0006470,GO:0016021,GO:0004725	cellular component organization|protein dephosphorylation|integral component of membrane|protein tyrosine phosphatase activity	bom04514,bom04520,bom04910,bom04931	Cell adhesion molecules|Adherens junction|Insulin signaling pathway|Insulin resistance
A0A6B0R642	E5288_WYG022641	Cellular retinoic acid-binding protein 1 OS=Bos mutus OX=72004 GN=E5288_WYG022641 PE=3 SV=1	85	12	45	11	137	15.6	5.38	114.43	147.2	151.6	128.2	143	144.9	118.7	54.8	57.7	65.4	65.5	61.7	61.4	E5288_WYG022641	102280253	Cellular retinoic acid-binding protein 1	GO:0034653,GO:0005737,GO:0001972	retinoic acid catabolic process|cytoplasm|retinoic acid binding
A0A6B0R650	E5288_WYG001331	Ig-like domain-containing protein OS=Bos mutus OX=72004 GN=E5288_WYG001331 PE=4 SV=1	6	2	2	2	428	45.7	5.76	6.01	126.7	166.2	112.9	116.1	105.9	88.6	78.8	69.5	93.5	80	89	72.8	E5288_WYG001331	102285469	Ig-like domain-containing protein
A0A6B0R657	E5288_WYG020747	RNA helicase OS=Bos mutus OX=72004 GN=E5288_WYG020747 PE=4 SV=1	6	3	3	3	688	78.5	8.5	5.78	99.5	122.6	103.5	114.2	98.7	126.6	81.8	88.7	87.9	84	91.3	101.3	E5288_WYG020747	102268871	RNA helicase	GO:0005524,GO:0016787,GO:0003724	ATP binding|hydrolase activity|RNA helicase activity
A0A6B0R665	E5288_WYG014375	RING-type E3 ubiquitin transferase OS=Bos mutus OX=72004 GN=E5288_WYG014375 PE=4 SV=1	3	2	2	2	575	63.9	8.9	4.21	116.3	102.8	103.8	100.3	112.4	101.5	89.8	93.7	91	95.1	93.6	99.6	E5288_WYG014375	102274390	RING-type E3 ubiquitin transferase	GO:0046872,GO:0061630	metal ion binding|ubiquitin protein ligase activity
A0A6B0R669	E5288_WYG016492	Voltage-dependent anion-selective channel protein 2 OS=Bos mutus OX=72004 GN=E5288_WYG016492 PE=3 SV=1	48	14	50	14	392	42	8.46	141.67	96.3	87.5	93.9	89	73.8	95.6	122.9	106.6	100	109.7	102.6	122.2	E5288_WYG016492	102281314	Voltage-dependent anion-selective channel protein 2	GO:0005741,GO:0046930,GO:0015288,GO:0008308	mitochondrial outer membrane|pore complex|porin activity|voltage-gated anion channel activity	bom04020,bom04022,bom04216,bom04217,bom04218,bom04613,bom04621,bom04979,bom05208,bom05166,bom05010,bom05012,bom05016,bom05017,bom05020,bom05022,bom05415	Calcium signaling pathway|cGMP-PKG signaling pathway|Ferroptosis|Necroptosis|Cellular senescence|Neutrophil extracellular trap formation|NOD-like receptor signaling pathway|Cholesterol metabolism|Chemical carcinogenesis - reactive oxygen species|Human T-cell leukemia virus 1 infection|Alzheimer disease|Parkinson disease|Huntington disease|Spinocerebellar ataxia|Prion disease|Pathways of neurodege…
A0A6B0R679	E5288_WYG020705	Nonsense-mediated mRNA decay factor SMG8 OS=Bos mutus OX=72004 GN=E5288_WYG020705 PE=3 SV=1	7	5	5	5	956	106.6	8.06	10.72	106.5	117.9	106	110.7	96.3	103.7	88.4	93.3	96.5	92.4	96	92.3	E5288_WYG020705	102267323	Nonsense-mediated mRNA decay factor SMG8	GO:0000184	nuclear-transcribed mRNA catabolic process, nonsense-mediated decay
A0A6B0R680	E5288_WYG016675	Uncharacterized protein OS=Bos mutus OX=72004 GN=E5288_WYG016675 PE=3 SV=1	16	17	25	16	1410	157.5	8.85	81.99	116	117	114.3	112.5	112.9	124.7	86.6	71.7	97.9	92.7	85.2	68.4	E5288_WYG016675	102267615	Uncharacterized protein	GO:0035556,GO:0006468,GO:0005524,GO:0046983,GO:0004672	intracellular signal transduction|protein phosphorylation|ATP binding|protein dimerization activity|protein kinase activity
A0A6B0R684	E5288_WYG016387	Calcium-activated potassium channel subunit alpha-1 OS=Bos mutus OX=72004 GN=E5288_WYG016387 PE=3 SV=1	3	3	3	3	1503	167.6	7.8	4.86	116.5	116.1	116.3	102.4	101.7	107.4	94.5	80.9	99.5	93.8	89.9	81.1	E5288_WYG016387	102270859	Calcium-activated potassium channel subunit alpha-1	GO:0016021,GO:0060072	integral component of membrane|large conductance calcium-activated potassium channel activity	bom04022,bom04911,bom04924,bom04270,bom04970,bom04972	cGMP-PKG signaling pathway|Insulin secretion|Renin secretion|Vascular smooth muscle contraction|Salivary secretion|Pancreatic secretion
A0A6B0R693	E5288_WYG022807	Cholesterol side-chain cleavage enzyme, mitochondrial OS=Bos mutus OX=72004 GN=E5288_WYG022807 PE=3 SV=1	6	2	2	2	416	47	7.23	6.37	97.4	90.6	98.2	91.7	68.7	85	74.7	168.9	97.7	109.4	129.1	88.5	E5288_WYG022807	102282116	Cholesterol side-chain cleavage enzyme, mitochondrial	GO:0006700,GO:0008203,GO:0005743,GO:0008386,GO:0020037,GO:0005506	C21-steroid hormone biosynthetic process|cholesterol metabolic process|mitochondrial inner membrane|cholesterol monooxygenase (side-chain-cleaving) activity|heme binding|iron ion binding	bom00140,bom04913,bom04925,bom04927,bom04934	Steroid hormone biosynthesis|Ovarian steroidogenesis|Aldosterone synthesis and secretion|Cortisol synthesis and secretion|Cushing syndrome
A0A6B0R699	E5288_WYG002288	Protein kinase domain-containing protein OS=Bos mutus OX=72004 GN=E5288_WYG002288 PE=4 SV=1	2	2	2	2	965	104.6	8.37	2.45	111.5	109.2	116.4	91.6	93.5	112	85.1	100.9	105.5	89.8	98.5	85.9	E5288_WYG002288	102272638	Protein kinase domain-containing protein	GO:0006468,GO:0009301,GO:0005524,GO:0004672,GO:0016251	protein phosphorylation|snRNA transcription|ATP binding|protein kinase activity|RNA polymerase II general transcription initiation factor activity	bom04141,bom04010,bom04012,bom04668,bom04530,bom04620,bom04660,bom04664,bom04912,bom04926,bom04722,bom04380,bom05208,bom05170,bom05161,bom05167,bom05169,bom05132,bom05135,bom05010,bom05016,bom05022,bom05417,bom05418,bom04936	Protein processing in endoplasmic reticulum|MAPK signaling pathway|ErbB signaling pathway|TNF signaling pathway|Tight junction|Toll-like receptor signaling pathway|T cell receptor signaling pathway|Fc epsilon RI signaling pathway|GnRH signaling pathway|Relaxin signaling pathway|Neurotrophin signaling pathway|Osteoclast differentiation|Chemical carcinogenesis - reactive oxygen species|Human immuno…
A0A6B0R6A2	E5288_WYG018825	Uncharacterized protein OS=Bos mutus OX=72004 GN=E5288_WYG018825 PE=4 SV=1	47	18	39	18	467	51.3	6.28	138.65	88	89.4	92.7	91.1	78.5	90.4	116	100.1	108.6	111	104.8	129.4	E5288_WYG018825	102272636	Uncharacterized protein	GO:0046872	metal ion binding	bom00190,bom04260,bom04714,bom05208,bom05010,bom05012,bom05014,bom05016,bom05020,bom05022,bom05415,bom04932	Oxidative phosphorylation|Cardiac muscle contraction|Thermogenesis|Chemical carcinogenesis - reactive oxygen species|Alzheimer disease|Parkinson disease|Amyotrophic lateral sclerosis|Huntington disease|Prion disease|Pathways of neurodegeneration - multiple diseases|Diabetic cardiomyopathy|Non-alcoholic fatty liver disease
A0A6B0R6A7	E5288_WYG020652	Uncharacterized protein OS=Bos mutus OX=72004 GN=E5288_WYG020652 PE=3 SV=1	25	19	22	19	897	101.6	8.22	65.64	102.4	89.6	105.3	104.5	70.7	91.2	95.2	129.6	93.3	99.9	113.7	104.7	E5288_WYG020652	102274775	Uncharacterized protein	GO:0005524	ATP binding
A0A6B0R6B1	E5288_WYG002355	Uncharacterized protein OS=Bos mutus OX=72004 GN=E5288_WYG002355 PE=3 SV=1	32	17	21	2	587	65.6	6.87	53.66	94.4	83.6	94.4	90.2	70.7	92.6	108.1	120.9	103.3	110.2	111.1	120.5	E5288_WYG002355	102273782	Uncharacterized protein	GO:0015031,GO:0016192	protein transport|vesicle-mediated transport
A0A6B0R6B8	E5288_WYG001435	Uncharacterized protein OS=Bos mutus OX=72004 GN=E5288_WYG001435 PE=4 SV=1	8	5	6	3	950	109.5	5.85	20.51	107.4	110.8	98.9	113	98.2	103.5	90.9	105.9	90.8	83.6	103.3	93.7	E5288_WYG001435	102265107	Uncharacterized protein	GO:0032456,GO:0042147,GO:0005829,GO:1990745	endocytic recycling|retrograde transport, endosome to Golgi|cytosol|EARP complex
A0A6B0R6C0	E5288_WYG002417	Tyrosine-protein kinase receptor OS=Bos mutus OX=72004 GN=E5288_WYG002417 PE=3 SV=1	2	3	3	3	1346	152.6	6.11	2.49	123.7	88	90.6	87.9	186.9	99.8	98.1	76.2	92.3	88.6	74.6	93.3	E5288_WYG002417	102285317	Tyrosine-protein kinase receptor	GO:0046777,GO:0007169,GO:0016021,GO:0005524,GO:0043560,GO:0043548,GO:0004714	protein autophosphorylation|transmembrane receptor protein tyrosine kinase signaling pathway|integral component of membrane|ATP binding|insulin receptor substrate binding|phosphatidylinositol 3-kinase binding|transmembrane receptor protein tyrosine kinase activity	bom04010,bom04014,bom04015,bom04066,bom04068,bom04072,bom04022,bom04151,bom04152,bom04150,bom04520,bom04910,bom04923,bom04913,bom04960,bom04211,bom04213,bom05010,bom05415,bom04930,bom04932,bom04931	MAPK signaling pathway|Ras signaling pathway|Rap1 signaling pathway|HIF-1 signaling pathway|FoxO signaling pathway|Phospholipase D signaling pathway|cGMP-PKG signaling pathway|PI3K-Akt signaling pathway|AMPK signaling pathway|mTOR signaling pathway|Adherens junction|Insulin signaling pathway|Regulation of lipolysis in adipocytes|Ovarian steroidogenesis|Aldosterone-regulated sodium reabsorption|Lo…
A0A6B0R6C4	E5288_WYG014491	UDENN domain-containing protein OS=Bos mutus OX=72004 GN=E5288_WYG014491 PE=4 SV=1	7	3	4	3	650	72	6.02	9.03	84.5	77.6	108.4	87.3	57.5	91.5	128.4	139.9	93.1	103.2	122.5	106	E5288_WYG014491	102264631	UDENN domain-containing protein	GO:0055037	recycling endosome
A0A6B0R6D1	E5288_WYG021489	Uncharacterized protein OS=Bos mutus OX=72004 GN=E5288_WYG021489 PE=3 SV=1	8	2	3	2	368	41	6.16	8.64	45.5	42.8	37.3	39.2	41.7	29.2	203.3	44.5	132.9	94.3	40.5	449.1	E5288_WYG021489	102286534	Uncharacterized protein
A0A6B0R6D9	E5288_WYG020818	Mitochondrial Rho GTPase OS=Bos mutus OX=72004 GN=E5288_WYG020818 PE=3 SV=1	16	9	12	8	659	75.4	6.74	37.3	102.7	103.2	100	99.1	111	104.4	104.3	93	98.4	96	96.5	91.5	E5288_WYG020818	102285065	Mitochondrial Rho GTPase	GO:0007005,GO:0047497,GO:0007264,GO:0031307,GO:0005509,GO:0005525,GO:0003924	mitochondrion organization|mitochondrion transport along microtubule|small GTPase mediated signal transduction|integral component of mitochondrial outer membrane|calcium ion binding|GTP binding|GTPase activity	bom04137	Mitophagy - animal
A0A6B0R6F5	E5288_WYG016464	Ubiquitin-like domain-containing protein OS=Bos mutus OX=72004 GN=E5288_WYG016464 PE=4 SV=1	8	10	11	10	2028	221.5	5.36	34.8	101.4	103.7	97.8	102.4	98.4	100.9	92.1	107.1	97.7	100.1	102.4	96	E5288_WYG016464	102270835	Ubiquitin-like domain-containing protein
A0A6B0R6F6	E5288_WYG020641	PCI domain-containing protein OS=Bos mutus OX=72004 GN=E5288_WYG020641 PE=3 SV=1	27	22	42	22	883	96.4	6.61	132.36	91	91.6	93.7	92.5	79.6	89.4	114.8	112.2	103.1	104.5	109.9	117.7	E5288_WYG020641	102266745	PCI domain-containing protein	GO:0043248,GO:0000502	proteasome assembly|proteasome complex	bom03050,bom05169,bom05010,bom05012,bom05014,bom05016,bom05017,bom05020,bom05022	Proteasome|Epstein-Barr virus infection|Alzheimer disease|Parkinson disease|Amyotrophic lateral sclerosis|Huntington disease|Spinocerebellar ataxia|Prion disease|Pathways of neurodegeneration - multiple diseases
A0A6B0R6H3	EIF3G	Eukaryotic translation initiation factor 3 subunit G OS=Bos mutus OX=72004 GN=EIF3G PE=3 SV=1	17	26	31	19	2005	226.5	7.81	84.7	106.8	102.8	116.2	108.6	93.4	105.6	88.4	103.7	88.7	88.2	99.3	98.5	EIF3G	102275499	Eukaryotic translation initiation factor 3 subunit G	GO:0001732,GO:0016282,GO:0033290,GO:0005852,GO:0005634,GO:0048471,GO:0003682,GO:0003886,GO:0003677,GO:0003723,GO:0003743,GO:0008270	formation of cytoplasmic translation initiation complex|eukaryotic 43S preinitiation complex|eukaryotic 48S preinitiation complex|eukaryotic translation initiation factor 3 complex|nucleus|perinuclear region of cytoplasm|chromatin binding|DNA (cytosine-5-)-methyltransferase activity|DNA binding|RNA binding|translation initiation factor activity|zinc ion binding	bom00270,bom05206	Cysteine and methionine metabolism|MicroRNAs in cancer
A0A6B0R6I2	E5288_WYG014484	Uncharacterized protein OS=Bos mutus OX=72004 GN=E5288_WYG014484 PE=3 SV=1	3	5	6	5	2669	295.7	6.67	13.44	157	127.1	132.7	129	159.2	133.3	54.8	64.1	68	60.4	61.1	53.3	E5288_WYG014484	102280050	Uncharacterized protein	GO:0007411,GO:0007155,GO:0072359,GO:0030334,GO:2000026,GO:0005604,GO:0016021,GO:0005886	axon guidance|cell adhesion|circulatory system development|regulation of cell migration|regulation of multicellular organismal development|basement membrane|integral component of membrane|plasma membrane	bom04514	Cell adhesion molecules
A0A6B0R6I4	E5288_WYG018656	Toll-like receptor 9 OS=Bos mutus OX=72004 GN=E5288_WYG018656 PE=3 SV=1	10	14	17	12	1562	175.3	8.66	44.57	111.3	118.6	103.1	108.4	130.6	112.8	85.8	91.9	86	87.3	88.5	75.6	E5288_WYG018656	106700928	Toll-like receptor 9	GO:0006954,GO:0045087,GO:0002755,GO:0050729,GO:0001817,GO:0006355,GO:0002237,GO:0034162,GO:0005789,GO:0005768,GO:0016021,GO:0005764,GO:0045335,GO:0003779,GO:0004888	inflammatory response|innate immune response|MyD88-dependent toll-like receptor signaling pathway|positive regulation of inflammatory response|regulation of cytokine production|regulation of transcription, DNA-templated|response to molecule of bacterial origin|toll-like receptor 9 signaling pathway|endoplasmic reticulum membrane|endosome|integral component of membrane|lysosome|phagocytic vesicle|…	bom04620,bom05235,bom05162,bom05168,bom05132,bom05152,bom05144,bom05142,bom05143	Toll-like receptor signaling pathway|PD-L1 expression and PD-1 checkpoint pathway in cancer|Measles|Herpes simplex virus 1 infection|Salmonella infection|Tuberculosis|Malaria|Chagas disease|African trypanosomiasis
A0A6B0R6K5	E5288_WYG014568	Enhancer of mRNA-decapping protein 4 OS=Bos mutus OX=72004 GN=E5288_WYG014568 PE=3 SV=1	18	19	24	19	1506	162.4	5.72	82.64	104.2	111.5	103.8	108.6	109	103.8	92.8	97.1	92.4	88.8	96.9	91	E5288_WYG014568	102283592	Enhancer of mRNA-decapping protein 4	GO:0031087,GO:0007399,GO:0016020,GO:0000932	deadenylation-independent decapping of nuclear-transcribed mRNA|nervous system development|membrane|P-body	bom03018	RNA degradation
A0A6B0R6K6	E5288_WYG020844	Nucleoredoxin OS=Bos mutus OX=72004 GN=E5288_WYG020844 PE=3 SV=1	28	5	9	5	330	37.2	4.97	35.46	116.9	114.2	100.7	97.6	95.8	106.8	95.1	82.8	139.5	85.4	86.9	78.2	E5288_WYG020844	102288334	Nucleoredoxin	GO:0004791	thioredoxin-disulfide reductase activity
A0A6B0R6K7	E5288_WYG011384	MADS-box domain-containing protein OS=Bos mutus OX=72004 GN=E5288_WYG011384 PE=4 SV=1	5	2	2	2	492	49.9	8.1	3.15	113.7	121.9	103.3	106.7	92.2	100.9	89.6	92.1	104.2	94.3	90.6	90.5	E5288_WYG011384	102283497	MADS-box domain-containing protein	GO:0045944,GO:0005634,GO:0000987,GO:0000981,GO:0046983	positive regulation of transcription by RNA polymerase II|nucleus|cis-regulatory region sequence-specific DNA binding|DNA-binding transcription factor activity, RNA polymerase II-specific|protein dimerization activity	bom04010,bom04022,bom05203,bom05166	MAPK signaling pathway|cGMP-PKG signaling pathway|Viral carcinogenesis|Human T-cell leukemia virus 1 infection
A0A6B0R6K8	E5288_WYG021585	Uncharacterized protein OS=Bos mutus OX=72004 GN=E5288_WYG021585 PE=3 SV=1	27	58	109	32	2447	269	5.41	305.8	93.2	95.4	93.1	94.8	87.2	89.5	109.4	110.8	100.4	103.8	107.7	114.7	E5288_WYG021585	102277554	Uncharacterized protein	GO:0000502,GO:0003729,GO:0003743	proteasome complex|mRNA binding|translation initiation factor activity	bom05416	Viral myocarditis
A0A6B0R6L8	E5288_WYG020875	14_3_3 domain-containing protein OS=Bos mutus OX=72004 GN=E5288_WYG020875 PE=3 SV=1	75	24	118	21	255	29.2	4.74	384.24	104.1	103.5	107.1	106	104.9	104.9	90.6	100.2	94.5	89.8	97.7	96.8	E5288_WYG020875	102278567	14_3_3 domain-containing protein			bom04390,bom04151,bom04110,bom04114,bom04621,bom04722,bom05203,bom05160	Hippo signaling pathway|PI3K-Akt signaling pathway|Cell cycle|Oocyte meiosis|NOD-like receptor signaling pathway|Neurotrophin signaling pathway|Viral carcinogenesis|Hepatitis C
[truncated: 4,955 more rows]
