# Supplementary material for: Comparative Analysis of Epididymis Cauda of Yak before and after Sexual Maturity
Source: Animals (Basel). 2023 Apr 15;13(8):1355. doi: 10.3390/ani13081355 (PMC10135020; doi:10.3390/ani13081355)
Supplement: Supplementary file 1 [file animals-13-01355-s001.zip › Supplementary Table S9.xlsx]

## Sheet: Total
Supplementary Table S9：Differential protein expression in each sample after screening
Accession	Gene Name	Description	Coverage [%]	# Peptides	# PSMs	# Unique Peptides	# AAs	MW [kDa]	calc. pI	Score Sequest HT: Sequest HT	Y6m-1	Y6m-2	Y6m-3	Y6m-4	Y6m-5	Y6m-6	Y30m-1	Y30m-2	Y30m-3	Y30m-4	Y30m-5	Y30m-6	P-value	Q-value	FC	LOG2FC	Gene_Name	GeneID	Product	GO_id	GO_term	pathway	pathway_description	KOG_id	KOG_abbreviation	KOG_description	KOG_function_class	eggNOG_id	eggNOG_abbreviation	eggNOG_description	eggNOG_function_classification	PFAM_Family	PFAM_Name	PFAM_description
L8HXG1	M91_13106	Integrin alpha-4 OS=Bos mutus OX=72004 GN=M91_13106 PE=3 SV=1	6	6	7	6	1033	115.2	7.06	14.63	142.1	138.5	129.3	132.2	144.7	139.3	61.1	61.4	60	61.4	66.9	63.3	5.59836e-11	4.12823e-07	2.20823	1.14289	M91_13106	102277811	Integrin alpha-4	GO:0140039,GO:0033631,GO:0003366,GO:1904646,GO:0035987,GO:0034113,GO:0007229,GO:0050901,GO:0090074,GO:2000353,GO:1905564,GO:0043113,GO:0034446,GO:0009986,GO:0034669,GO:0019960,GO:0050839	cell-cell adhesion in response to extracellular stimulus|cell-cell adhesion mediated by integrin|cell-matrix adhesion involved in ameboidal cell migration|cellular response to amyloid-beta|endodermal cell differentiation|heterotypic cell-cell adhesion|integrin-mediated signaling pathway|leukocyte tethering or rolling|negative regulation of protein homodimerization activity|positive regulation of …	bom04151,bom04512,bom04514,bom04510,bom04810,bom04640,bom04670,bom04672,bom05165,bom05135,bom05140,bom05410,bom05412,bom05414	PI3K-Akt signaling pathway|ECM-receptor interaction|Cell adhesion molecules|Focal adhesion|Regulation of actin cytoskeleton|Hematopoietic cell lineage|Leukocyte transendothelial migration|Intestinal immune network for IgA production|Human papillomavirus infection|Yersinia infection|Leishmaniasis|Hypertrophic cardiomyopathy|Arrhythmogenic right ventricular cardiomyopathy|Dilated cardiomyopathy
L8I3Q0	M91_13825	Insulin-like growth factor 2 mRNA-binding protein 2 OS=Bos mutus OX=72004 GN=M91_13825 PE=3 SV=1	16	8	14	8	597	65.8	8.37	43.59	137.8	149.2	132.6	136.1	159.5	136.8	52.3	56.2	58.7	57	58.4	65.3	4.51591e-09	3.33003e-06	2.44898	1.29218	M91_13825	102283617	Insulin-like growth factor 2 mRNA-binding protein 2	GO:0051028,GO:0006417,GO:0003729	mRNA transport|regulation of translation|mRNA binding
L8HRV6	M91_10313	Transketolase-like protein 1 OS=Bos mutus OX=72004 GN=M91_10313 PE=4 SV=1	51	21	77	21	620	67.7	6.16	228.81	17.5	17.5	21.4	17.8	18	23	198.2	189.7	145.3	159.3	194.5	197.7	8.63823e-09	5.18754e-06	0.106204	-3.23508	M91_10313	102278398	Transketolase-like protein 1	GO:0046872,GO:0016740	metal ion binding|transferase activity	bom00030	Pentose phosphate pathway
L8II34	M91_19677	Dopamine beta-hydroxylase (Fragment) OS=Bos mutus OX=72004 GN=M91_19677 PE=3 SV=1	33	12	17	12	613	68.3	6.29	70.9	135.3	127.4	133	129.8	133.6	144.7	69.5	74.7	71	66.8	61.7	52.6	1.16969e-08	5.75017e-06	2.02826	1.02024	M91_19677	102286194	Dopamine beta-hydroxylase (Fragment)	GO:0042421,GO:0034466,GO:0042584,GO:0016021,GO:0030658,GO:0005507,GO:0004500,GO:0031418	norepinephrine biosynthetic process|chromaffin granule lumen|chromaffin granule membrane|integral component of membrane|transport vesicle membrane|copper ion binding|dopamine beta-monooxygenase activity|L-ascorbic acid binding	bom00350	Tyrosine metabolism
A0A6B0S740	E5288_WYG010520	Tripeptidyl-peptidase 1 OS=Bos mutus OX=72004 GN=E5288_WYG010520 PE=4 SV=1	26	8	16	8	563	61.3	6.77	66.04	60.3	59.1	75.8	72.7	56.7	57.2	134.3	129.4	131.6	144.1	132.5	146.3	1.60733e-08	6.97204e-06	0.466634	-1.09964	E5288_WYG010520	102279785	Tripeptidyl-peptidase 1	GO:0006508,GO:0046872,GO:0004252,GO:0008240	proteolysis|metal ion binding|serine-type endopeptidase activity|tripeptidyl-peptidase activity	bom04142	Lysosome
A0A6B0RUF2	E5288_WYG000950	Septin-type G domain-containing protein OS=Bos mutus OX=72004 GN=E5288_WYG000950 PE=3 SV=1	7	4	5	4	558	61.4	5.85	15.29	129.5	148.4	144.7	135.7	131.9	120.5	69.7	65.9	62.6	66.9	63.8	60.5	1.88217e-08	7.71062e-06	2.08192	1.05792	E5288_WYG000950	102279408	Septin-type G domain-containing protein	GO:0005737,GO:0005856,GO:0005525	cytoplasm|cytoskeleton|GTP binding	bom05100	Bacterial invasion of epithelial cells
L8I7D5	M91_11286	Tubulin beta chain OS=Bos mutus OX=72004 GN=M91_11286 PE=3 SV=1	66	23	207	4	446	49.8	4.92	607.82	132.2	137.9	131.2	137.9	158.9	132.7	53.4	67.4	66.5	67.2	61.6	53.1	3.14492e-08	8.28236e-06	2.25027	1.1701	M91_11286	102277135	Tubulin beta chain	GO:0007017,GO:0005737,GO:0005874,GO:0005525,GO:0005200	microtubule-based process|cytoplasm|microtubule|GTP binding|structural constituent of cytoskeleton	bom04145,bom04540,bom05132,bom05010,bom05012,bom05014,bom05016,bom05020,bom05022	Phagosome|Gap junction|Salmonella infection|Alzheimer disease|Parkinson disease|Amyotrophic lateral sclerosis|Huntington disease|Prion disease|Pathways of neurodegeneration - multiple diseases
L8HZB8	M91_04102	Galectin (Fragment) OS=Bos mutus OX=72004 GN=M91_04102 PE=4 SV=1	24	7	26	7	261	27.3	9.04	74.78	60.4	60.5	64.7	56.1	43	67.5	148.5	137.2	127.6	143.9	135.4	155.2	2.72771e-08	8.28236e-06	0.415428	-1.26733	M91_04102	102269581	Galectin (Fragment)	GO:0008380,GO:0005737,GO:0005576,GO:0005681,GO:0030246,GO:0019863	RNA splicing|cytoplasm|extracellular region|spliceosomal complex|carbohydrate binding|IgE binding
A0A6B0RBP0	E5288_WYG014437	Chloride anion exchanger OS=Bos mutus OX=72004 GN=E5288_WYG014437 PE=3 SV=1	6	5	5	5	760	84.4	9	10.07	49.1	73.6	59.5	54.4	49.8	58.1	148.2	139	140.8	152.6	125.3	149.5	2.44446e-08	8.28236e-06	0.402736	-1.3121	E5288_WYG014437	102274106	Chloride anion exchanger	GO:0015701,GO:0006821,GO:0005887,GO:0015301,GO:0008271	bicarbonate transport|chloride transport|integral component of plasma membrane|anion:anion antiporter activity|secondary active sulfate transmembrane transporter activity	bom04972,bom04978	Pancreatic secretion|Mineral absorption
A0A6B0QYH7	E5288_WYG004959	45 kDa calcium-binding protein OS=Bos mutus OX=72004 GN=E5288_WYG004959 PE=3 SV=1	39	11	23	11	355	41.1	4.91	68.68	42.4	49	59.5	55.5	40.2	43.3	146.8	163.1	129.4	149.7	149.4	171.7	2.83391e-08	8.28236e-06	0.318536	-1.65047	E5288_WYG004959	102275478	45 kDa calcium-binding protein	GO:0005796,GO:0005509	Golgi lumen|calcium ion binding
L8IE11	M91_18756	Inactive dipeptidyl peptidase 10 (Fragment) OS=Bos mutus OX=72004 GN=M91_18756 PE=4 SV=1	2	2	2	2	776	88.6	6.51	3.63	126.6	147.8	132.8	133.1	149	133.5	54.5	69.4	72.7	67.4	58.6	54.6	3.38045e-08	8.59566e-06	2.18134	1.12521	M91_18756	102265329	Inactive dipeptidyl peptidase 10 (Fragment)	GO:0006508,GO:0016021,GO:0008236	proteolysis|integral component of membrane|serine-type peptidase activity
L8IYD1	M91_19305	Peroxidasin-like protein (Fragment) OS=Bos mutus OX=72004 GN=M91_19305 PE=4 SV=1	12	13	17	13	1425	159	6.81	52.44	137.3	148.2	131.8	147.5	146.7	123.2	71	50.9	71.2	57.7	58.7	55.7	4.76147e-08	9.48949e-06	2.2856	1.19257	M91_19305	102271206	Peroxidasin-like protein (Fragment)	GO:0042744,GO:0006082,GO:0006979,GO:0005576,GO:0020037,GO:0004601	hydrogen peroxide catabolic process|organic acid metabolic process|response to oxidative stress|extracellular region|heme binding|peroxidase activity
A0A6B0R642	E5288_WYG022641	Cellular retinoic acid-binding protein 1 OS=Bos mutus OX=72004 GN=E5288_WYG022641 PE=3 SV=1	85	12	45	11	137	15.6	5.38	114.43	147.2	151.6	128.2	143	144.9	118.7	54.8	57.7	65.4	65.5	61.7	61.4	5.7081e-08	1.07927e-05	2.27449	1.18554	E5288_WYG022641	102280253	Cellular retinoic acid-binding protein 1	GO:0034653,GO:0005737,GO:0001972	retinoic acid catabolic process|cytoplasm|retinoic acid binding
A0A6B0QPQ0	E5288_WYG006868	UDENN domain-containing protein OS=Bos mutus OX=72004 GN=E5288_WYG006868 PE=4 SV=1	13	5	7	5	470	53.9	8.91	16.6	55.6	58.3	70.6	58.4	47.8	62.6	148.7	143.3	125.9	140.7	126.5	161.5	1.41811e-07	1.83427e-05	0.417316	-1.26079	E5288_WYG006868	102272806	UDENN domain-containing protein	GO:0005085	guanyl-nucleotide exchange factor activity
A0A6B0R8C8	E5288_WYG010243	Creatine kinase OS=Bos mutus OX=72004 GN=E5288_WYG010243 PE=3 SV=1	31	9	13	9	424	47.8	8.65	43.72	47.5	54.1	50.8	49.6	56.9	51.3	146.6	168	117.3	156	161.5	140.4	1.56711e-07	1.83427e-05	0.348618	-1.52028	E5288_WYG010243	102281409	Creatine kinase	GO:0046314,GO:0016310,GO:0005524,GO:0004111	phosphocreatine biosynthetic process|phosphorylation|ATP binding|creatine kinase activity	bom00330	Arginine and proline metabolism
A0A6B0R6I2	E5288_WYG014484	Uncharacterized protein OS=Bos mutus OX=72004 GN=E5288_WYG014484 PE=3 SV=1	3	5	6	5	2669	295.7	6.67	13.44	157	127.1	132.7	129	159.2	133.3	54.8	64.1	68	60.4	61.1	53.3	1.874e-07	1.893e-05	2.31767	1.21267	E5288_WYG014484	102280050	Uncharacterized protein	GO:0007411,GO:0007155,GO:0072359,GO:0030334,GO:2000026,GO:0005604,GO:0016021,GO:0005886	axon guidance|cell adhesion|circulatory system development|regulation of cell migration|regulation of multicellular organismal development|basement membrane|integral component of membrane|plasma membrane	bom04514	Cell adhesion molecules
L8HRN4	E5288_WYG016413	S-adenosylmethionine synthase OS=Bos mutus OX=72004 GN=E5288_WYG016413 PE=3 SV=1	29	9	20	6	396	43.7	5.95	56.93	27.8	32.1	54.8	45.6	24.8	36	138.8	196.3	146.5	182.3	157.3	157.7	1.94612e-07	1.92101e-05	0.225866	-2.14646	E5288_WYG016413	102286442	S-adenosylmethionine synthase	GO:0009087,GO:0006730,GO:0051289,GO:0006556,GO:0048269,GO:0005524,GO:0042802,GO:0046872,GO:0004478	methionine catabolic process|one-carbon metabolic process|protein homotetramerization|S-adenosylmethionine biosynthetic process|methionine adenosyltransferase complex|ATP binding|identical protein binding|metal ion binding|methionine adenosyltransferase activity	bom00270	Cysteine and methionine metabolism
A0A6B0SEU7	E5288_WYG008600	Peptidylprolyl isomerase OS=Bos mutus OX=72004 GN=E5288_WYG008600 PE=4 SV=1	33	6	16	6	160	17.6	9.83	47.97	57.7	56.8	71.4	68.5	44.8	58.5	145	138.7	120.6	144.5	134	159.7	2.33133e-07	1.98145e-05	0.42457	-1.23593	E5288_WYG008600	102267137	Peptidylprolyl isomerase	GO:0061077,GO:0000413,GO:0016021,GO:0003755	chaperone-mediated protein folding|protein peptidyl-prolyl isomerization|integral component of membrane|peptidyl-prolyl cis-trans isomerase activity
A0A6B0RXP2	E5288_WYG013469	Uncharacterized protein OS=Bos mutus OX=72004 GN=E5288_WYG013469 PE=3 SV=1	31	11	15	9	459	51.9	5.41	42.17	132	136.9	138.3	123.4	162.1	148.7	57.8	55.9	73.7	65.5	58	47.8	2.53178e-07	2.07437e-05	2.34569	1.23001	E5288_WYG013469	102285310	Uncharacterized protein	GO:0009966,GO:0046658,GO:0062023	regulation of signal transduction|anchored component of plasma membrane|collagen-containing extracellular matrix
A0A6B0S248	E5288_WYG002716	Uncharacterized protein OS=Bos mutus OX=72004 GN=E5288_WYG002716 PE=3 SV=1	61	27	93	27	517	57	6.79	295.36	154.4	137.6	120.1	161.6	169.6	167.6	32.5	49.1	57.5	51.6	51.9	46.5	2.92303e-07	2.15153e-05	3.15081	1.65572	E5288_WYG002716	102272744	Uncharacterized protein	GO:0008430	selenium binding	bom00920	Sulfur metabolism
A0A6B0SC72	E5288_WYG017503	Uncharacterized protein OS=Bos mutus OX=72004 GN=E5288_WYG017503 PE=4 SV=1	34	3	14	2	337	35.5	9.14	43.15	127.6	157.3	125.5	146.2	146.1	164	44.7	57.7	60.6	57.1	68.9	44.4	2.9469e-07	2.15153e-05	2.59958	1.37828	E5288_WYG017503	102268126	Uncharacterized protein			bom04064,bom04020,bom04072,bom04151,bom04145,bom04640,bom04613,bom04650,bom04662,bom04664,bom04666,bom04672,bom05202,bom05171,bom05169,bom05135,bom05150,bom05152,bom05146,bom05140,bom05143,bom05310,bom05322,bom05323,bom05320,bom05330,bom05340,bom05414,bom05416	NF-kappa B signaling pathway|Calcium signaling pathway|Phospholipase D signaling pathway|PI3K-Akt signaling pathway|Phagosome|Hematopoietic cell lineage|Neutrophil extracellular trap formation|Natural killer cell mediated cytotoxicity|B cell receptor signaling pathway|Fc epsilon RI signaling pathway|Fc gamma R-mediated phagocytosis|Intestinal immune network for IgA production|Transcriptional misr…
L8J3A8	M91_18123	Beta-defensin (Fragment) OS=Bos mutus OX=72004 GN=M91_18123 PE=3 SV=1	30	2	3	2	103	11.7	8.76	8.81	29.3	29.4	40.1	34.3	6.2	37.8	150.5	173.6	189.7	181.7	129.2	198.3	2.88362e-07	2.15153e-05	0.173118	-2.53017	M91_18123	106701032	Beta-defensin (Fragment)	GO:0042742,GO:0045087,GO:0005576	defense response to bacterium|innate immune response|extracellular region
L8IH78	M91_14527	Inter-alpha-trypsin inhibitor heavy chain H3 OS=Bos mutus OX=72004 GN=M91_14527 PE=3 SV=1	14	10	14	10	891	99.4	5.83	28.97	149.4	131.1	130.8	147.3	122.8	147.9	48.9	70.8	66.5	65	73.5	45.8	4.21671e-07	2.63509e-05	2.23833	1.16242	M91_14527	102275617	Inter-alpha-trypsin inhibitor heavy chain H3	GO:0030212,GO:0005576,GO:0004867	hyaluronan metabolic process|extracellular region|serine-type endopeptidase inhibitor activity
L8IMC8	M91_13390	Stathmin (Fragment) OS=Bos mutus OX=72004 GN=M91_13390 PE=3 SV=1	29	5	11	4	152	17.2	6.81	37.76	153.8	138.6	117.3	138.9	141.8	126.7	64.4	50.9	75.3	72.1	60.5	59.7	4.51606e-07	2.65303e-05	2.13398	1.09354	M91_13390	102269741	Stathmin (Fragment)	GO:0031110	regulation of microtubule polymerization or depolymerization	bom04010,bom05206	MAPK signaling pathway|MicroRNAs in cancer
L8IE68	M91_17854	Beta-mannosidase OS=Bos mutus OX=72004 GN=M91_17854 PE=3 SV=1	35	25	43	25	879	101	6.87	138.33	42.7	37.2	58.8	52.9	27.1	48.3	166	164.6	147.1	169	116.6	169.5	4.43259e-07	2.65303e-05	0.286235	-1.80473	M91_17854	102286671	Beta-mannosidase	GO:0005975,GO:0005764,GO:0004567	carbohydrate metabolic process|lysosome|beta-mannosidase activity	bom00511,bom04142	Other glycan degradation|Lysosome
A0A6B0S4Z5	E5288_WYG001890	Carn_acyltransf domain-containing protein OS=Bos mutus OX=72004 GN=E5288_WYG001890 PE=3 SV=1	20	12	14	12	861	98.5	8.12	44.29	51.3	49.9	66.7	59.9	40.7	56	158.3	157.8	130.2	137.2	124.3	167.8	4.92454e-07	2.7088e-05	0.370603	-1.43205	E5288_WYG001890	102278173	Carn_acyltransf domain-containing protein	GO:0006635,GO:0016746	fatty acid beta-oxidation|acyltransferase activity	bom04146	Peroxisome
L8IQB6	M91_03182	Protein FAM3C (Fragment) OS=Bos mutus OX=72004 GN=M91_03182 PE=3 SV=1	62	13	33	13	223	24.3	8.29	115.48	51.1	55.5	74.8	63.9	40.3	58.1	138.3	144.2	126.4	128.7	155.7	163	5.57315e-07	2.87206e-05	0.401378	-1.31697	M91_03182	102275124	Protein FAM3C (Fragment)	GO:0045721,GO:0005576	negative regulation of gluconeogenesis|extracellular region
A0A6B0RXZ3	E5288_WYG010423	Uncharacterized protein OS=Bos mutus OX=72004 GN=E5288_WYG010423 PE=4 SV=1	3	2	2	2	757	82.6	7.05	3.55	119.4	145.4	134.9	134.2	140.6	132.8	47.4	68.5	84.7	70.9	61.6	59.6	6.28052e-07	2.91274e-05	2.05577	1.03968	E5288_WYG010423	102270170	Uncharacterized protein	GO:0016021	integral component of membrane	bom04672	Intestinal immune network for IgA production
A0A6B0R0X4	E5288_WYG009609	Polypeptide N-acetylgalactosaminyltransferase OS=Bos mutus OX=72004 GN=E5288_WYG009609 PE=3 SV=1	13	5	5	5	598	67.7	8.91	16.03	52.4	58.3	66.9	65.1	53.4	57.7	116	158.7	146.2	150.8	123.1	151.5	6.55991e-07	2.95715e-05	0.418055	-1.25824	E5288_WYG009609	102273971	Polypeptide N-acetylgalactosaminyltransferase	GO:0006486,GO:0000139,GO:0016021,GO:0030246,GO:0004653	protein glycosylation|Golgi membrane|integral component of membrane|carbohydrate binding|polypeptide N-acetylgalactosaminyltransferase activity	bom00512,bom00514	Mucin type O-glycan biosynthesis|Other types of O-glycan biosynthesis
A0A6B0R208	E5288_WYG018805	Exodeoxyribonuclease III OS=Bos mutus OX=72004 GN=E5288_WYG018805 PE=3 SV=1	14	4	5	4	315	33.1	8.56	11.7	72.6	62.9	67.4	78.5	53.2	51.8	141.7	124.2	153.3	142.2	123.5	128.8	7.11182e-07	3.06682e-05	0.474868	-1.0744	E5288_WYG018805	102271118	Exodeoxyribonuclease III	GO:0016021,GO:0008408,GO:0003676	integral component of membrane|3'-5' exonuclease activity|nucleic acid binding	bom04623	Cytosolic DNA-sensing pathway
L8I273	E5288_WYG019638	Dehydrogenase/reductase SDR family member 4 OS=Bos mutus OX=72004 GN=E5288_WYG019638 PE=3 SV=1	29	8	15	8	279	29.5	8.46	40.75	57.3	57.6	69.6	64.6	42	58.5	154.4	158.1	113	141	135.8	148.3	7.30674e-07	3.07885e-05	0.411004	-1.28278	E5288_WYG019638	102264512	Dehydrogenase/reductase SDR family member 4	GO:0016491	oxidoreductase activity	bom00830,bom04146	Retinol metabolism|Peroxisome
A0A6B0RWN7	E5288_WYG003466	Histone domain-containing protein OS=Bos mutus OX=72004 GN=E5288_WYG003466 PE=3 SV=1	25	5	44	2	126	14	10.2	89.76	132	133.7	163.3	119.7	128.9	127.7	61.7	70.3	58.7	71.1	69.3	63.5	9.80653e-07	3.55189e-05	2.0408	1.02914	E5288_WYG003466	102284155	Histone domain-containing protein	GO:0000786,GO:0003677,GO:0046982,GO:0030527	nucleosome|DNA binding|protein heterodimerization activity|structural constituent of chromatin	bom04613,bom05203,bom05322,bom05034	Neutrophil extracellular trap formation|Viral carcinogenesis|Systemic lupus erythematosus|Alcoholism
L8I8M6	M91_12244	Alkylglycerone-phosphate synthase (Fragment) OS=Bos mutus OX=72004 GN=M91_12244 PE=3 SV=1	33	15	23	15	647	72.3	7.64	78.61	56	58.4	75.1	69.8	38.6	58	148.7	147.7	121	133.8	132.9	160.1	9.77244e-07	3.55189e-05	0.421583	-1.24611	M91_12244	102284431	Alkylglycerone-phosphate synthase (Fragment)	GO:0008611,GO:0005777,GO:0008609,GO:0071949,GO:0016491	ether lipid biosynthetic process|peroxisome|alkylglycerone-phosphate synthase activity|FAD binding|oxidoreductase activity	bom00565,bom04146	Ether lipid metabolism|Peroxisome
A0A6B0R7S5	E5288_WYG004256	Beta-defensin OS=Bos mutus OX=72004 GN=E5288_WYG004256 PE=3 SV=1	13	7	11	7	403	45.2	9.1	26.17	24.6	24.4	39.9	35.5	21.9	32.5	160	217.2	158.5	193.5	122.2	169.8	1.19479e-06	3.88123e-05	0.175088	-2.51385	E5288_WYG004256	102287575	Beta-defensin	GO:0042742,GO:0045087,GO:0005576	defense response to bacterium|innate immune response|extracellular region
L8I5Y3	E5288_WYG018052	Serpin H1 OS=Bos mutus OX=72004 GN=E5288_WYG018052 PE=3 SV=1	60	24	53	24	418	46.5	8.97	190.89	155.6	135.9	114.6	131.3	155.5	132	68.2	56.3	74.1	65.9	61.3	49.1	1.41526e-06	4.34846e-05	2.20032	1.13771	E5288_WYG018052	102285364	Serpin H1	GO:0003433,GO:0032964,GO:0030199,GO:0051604,GO:0005783,GO:0005793,GO:0005615,GO:0045121,GO:0005518,GO:0004867,GO:0051082	chondrocyte development involved in endochondral bone morphogenesis|collagen biosynthetic process|collagen fibril organization|protein maturation|endoplasmic reticulum|endoplasmic reticulum-Golgi intermediate compartment|extracellular space|membrane raft|collagen binding|serine-type endopeptidase inhibitor activity|unfolded protein binding
L8I2M6	M91_21290	Tyrosine 3-monooxygenase OS=Bos mutus OX=72004 GN=M91_21290 PE=3 SV=1	39	13	17	6	516	57.3	6.44	44.74	144	126.9	121.3	118.5	132.7	159.3	73.3	61.7	70.9	68.3	62.2	61	1.41021e-06	4.34846e-05	2.01988	1.01427	M91_21290	102274970	Tyrosine 3-monooxygenase	GO:0009072,GO:0042416,GO:0042136,GO:0048471,GO:0005506,GO:0004511	aromatic amino acid family metabolic process|dopamine biosynthetic process|neurotransmitter biosynthetic process|perinuclear region of cytoplasm|iron ion binding|tyrosine 3-monooxygenase activity	bom00350,bom00790,bom04917,bom04728,bom05012,bom05030,bom05031,bom05034	Tyrosine metabolism|Folate biosynthesis|Prolactin signaling pathway|Dopaminergic synapse|Parkinson disease|Cocaine addiction|Amphetamine addiction|Alcoholism
L8J1Q1	M91_19495	Phosphoserine phosphatase (Fragment) OS=Bos mutus OX=72004 GN=M91_19495 PE=3 SV=1	45	7	21	7	228	25.2	5.48	74.95	64.2	57.6	65.2	62.8	40.8	74.5	130.8	155.9	116.4	130.7	150.2	150.9	1.56195e-06	4.53456e-05	0.437298	-1.19331	M91_19495	102267174	Phosphoserine phosphatase (Fragment)	GO:0006564,GO:0036424,GO:0046872	L-serine biosynthetic process|L-phosphoserine phosphatase activity|metal ion binding	bom00260	Glycine, serine and threonine metabolism
L8I449	M91_11841	Cathepsin L1 OS=Bos mutus OX=72004 GN=M91_11841 PE=3 SV=1	22	6	10	6	334	37.3	7.02	29.51	65.1	65.5	72	69.6	44.3	63.7	148.1	136.5	120.7	136.8	119.4	158.3	1.71065e-06	4.68916e-05	0.463772	-1.10851	M91_11841	102285097	Cathepsin L1	GO:0006508,GO:0005764,GO:0008234	proteolysis|lysosome|cysteine-type peptidase activity	bom04145,bom04142,bom04140,bom04210,bom04612,bom05205,bom05323,bom05418	Phagosome|Lysosome|Autophagy - animal|Apoptosis|Antigen processing and presentation|Proteoglycans in cancer|Rheumatoid arthritis|Fluid shear stress and atherosclerosis
L8IR52	M91_20098	Polypeptide N-acetylgalactosaminyltransferase OS=Bos mutus OX=72004 GN=M91_20098 PE=3 SV=1	18	11	14	7	633	72.6	8.07	36.05	46.6	56.8	76.7	61.2	34.2	53.5	176.9	146.5	132.9	139.8	128.3	146.5	1.72801e-06	4.70196e-05	0.37777	-1.40442	M91_20098	102285717	Polypeptide N-acetylgalactosaminyltransferase	GO:0018242,GO:0018243,GO:0007283,GO:0000139,GO:0016021,GO:0048471,GO:0005509,GO:0030246,GO:0030145,GO:0004653	protein O-linked glycosylation via serine|protein O-linked glycosylation via threonine|spermatogenesis|Golgi membrane|integral component of membrane|perinuclear region of cytoplasm|calcium ion binding|carbohydrate binding|manganese ion binding|polypeptide N-acetylgalactosaminyltransferase activity	bom00512,bom00514	Mucin type O-glycan biosynthesis|Other types of O-glycan biosynthesis
L8IXW5	M91_14720	Proactivator polypeptide OS=Bos mutus OX=72004 GN=M91_14720 PE=4 SV=1	41	22	53	21	532	58.9	5.15	174.99	61.3	64.2	88.1	74.4	45.7	62.7	120.5	144.7	130.1	140.8	139	128.5	1.80497e-06	4.85762e-05	0.49328	-1.01952	M91_14720	102287579	Proactivator polypeptide	GO:0007193,GO:0019216,GO:0006665,GO:0005615,GO:0005764	adenylate cyclase-inhibiting G protein-coupled receptor signaling pathway|regulation of lipid metabolic process|sphingolipid metabolic process|extracellular space|lysosome	bom00600,bom04142	Sphingolipid metabolism|Lysosome
A0A6B0RU44	E5288_WYG018892	Uncharacterized protein OS=Bos mutus OX=72004 GN=E5288_WYG018892 PE=4 SV=1	51	6	9	5	196	21.1	6.04	31.2	134.9	122.1	116.4	150.6	153.8	131.3	55.4	70.5	73.2	61.8	75.2	54.8	1.98854e-06	5.19983e-05	2.06984	1.04952	E5288_WYG018892	102266719	Uncharacterized protein
L8I7F0	M91_02931	Secretogranin-2 OS=Bos mutus OX=72004 GN=M91_02931 PE=3 SV=1	18	9	12	9	613	70.3	4.78	34.71	166.3	147.8	137	117	188.8	182.8	57	42.8	43.8	39.7	38.6	38.2	2.11359e-06	5.4409e-05	3.61284	1.85313	M91_02931	102269011	Secretogranin-2	GO:0001525,GO:0048245,GO:0050930,GO:0000165,GO:2000352,GO:2001237,GO:0001938,GO:0005615,GO:0030141,GO:0042056,GO:0005125	angiogenesis|eosinophil chemotaxis|induction of positive chemotaxis|MAPK cascade|negative regulation of endothelial cell apoptotic process|negative regulation of extrinsic apoptotic signaling pathway|positive regulation of endothelial cell proliferation|extracellular space|secretory granule|chemoattractant activity|cytokine activity
L8IMA1	M91_00337	Peptidyl-prolyl cis-trans isomerase OS=Bos mutus OX=72004 GN=M91_00337 PE=3 SV=1	36	8	23	5	212	22.8	8.7	52.83	152.2	128.6	131	129	121.2	140.8	62.1	74.8	72.7	62.4	81.1	44.1	2.13355e-06	5.46277e-05	2.02115	1.01517	M91_00337	102278325	Peptidyl-prolyl cis-trans isomerase	GO:0006457,GO:0000413,GO:0016018,GO:0003755	protein folding|protein peptidyl-prolyl isomerization|cyclosporin A binding|peptidyl-prolyl cis-trans isomerase activity
L8IDY6	M91_04797	LIX1-like protein (Fragment) OS=Bos mutus OX=72004 GN=M91_04797 PE=3 SV=1	11	3	4	3	287	31.7	7.5	9.98	132	154.4	117.6	124.3	153.1	123.1	62.1	66.5	75.1	65.9	70.2	55.7	2.1468e-06	5.47767e-05	2.03413	1.02441	M91_04797	102266754	LIX1-like protein (Fragment)
L8IHR7	M91_17892	Eppin (Fragment) OS=Bos mutus OX=72004 GN=M91_17892 PE=4 SV=1	38	2	3	2	47	5.4	6.24	8.93	30.7	32.8	50.5	50.3	19.8	38.1	153.8	200.7	125.4	148.1	152.9	196.9	2.19591e-06	5.5265e-05	0.227245	-2.13768	M91_17892	102277206	Eppin (Fragment)	GO:0004867	serine-type endopeptidase inhibitor activity
A0A6B0R8I9	E5288_WYG002085	Dimethylargininase OS=Bos mutus OX=72004 GN=E5288_WYG002085 PE=3 SV=1	60	11	19	10	237	26.4	6.23	75.57	115.7	137.3	131.7	129.2	160.3	127.8	57.1	68.8	78	72.1	66.1	56	2.27951e-06	5.64065e-05	2.01457	1.01047	E5288_WYG002085	102273960	Dimethylargininase	GO:0006527,GO:0000052,GO:0045429,GO:0016403,GO:0046872	arginine catabolic process|citrulline metabolic process|positive regulation of nitric oxide biosynthetic process|dimethylargininase activity|metal ion binding
L8J460	M91_07616	SEC14-like protein 2 OS=Bos mutus OX=72004 GN=M91_07616 PE=4 SV=1	39	14	24	12	403	46.1	8.05	77.69	48.1	50.7	60.1	53.4	36.8	50.7	122.5	184.9	123	148.5	156.6	164.6	2.2955e-06	5.66121e-05	0.333074	-1.58608	M91_07616	102273663	SEC14-like protein 2	GO:0005829,GO:0005654	cytosol|nucleoplasm
L8IZR2	M91_00267	PC4 and SFRS1-interacting protein OS=Bos mutus OX=72004 GN=M91_00267 PE=3 SV=1	32	15	25	14	531	60.1	9.32	60.7	135.5	144.2	118.6	123.1	171.9	136.4	55.3	67.7	59.9	62.8	67.4	57.1	2.42119e-06	5.87256e-05	2.24122	1.16428	M91_00267	102287669	PC4 and SFRS1-interacting protein	GO:0005634	nucleus	bom03250	Viral life cycle - HIV-1
L8I4V3	M91_11559	Ornithine aminotransferase OS=Bos mutus OX=72004 GN=M91_11559 PE=3 SV=1	61	19	37	19	439	48.1	6.7	139.7	48.4	48.8	59.3	55.9	40.4	52.1	174.3	125.4	132.4	150.3	129.7	182.9	2.53265e-06	6.03636e-05	0.34067	-1.55355	M91_11559	102267993	Ornithine aminotransferase	GO:0055129,GO:0005759,GO:0005654,GO:0042802,GO:0050155,GO:0004587,GO:0030170	L-proline biosynthetic process|mitochondrial matrix|nucleoplasm|identical protein binding|ornithine(lysine) transaminase activity|ornithine-oxo-acid transaminase activity|pyridoxal phosphate binding	bom00330	Arginine and proline metabolism
L8I647	M91_17839	Carbonic anhydrase OS=Bos mutus OX=72004 GN=M91_17839 PE=3 SV=1	29	8	15	8	317	36.6	7.24	50.36	35.3	32.5	45.8	39.4	21.9	41.8	154.1	196.6	120	139.4	172.9	200.1	2.56699e-06	6.0476e-05	0.220425	-2.18164	M91_17839	102274313	Carbonic anhydrase	GO:0009617,GO:0005739,GO:0004089,GO:0008270	response to bacterium|mitochondrion|carbonate dehydratase activity|zinc ion binding	bom00910	Nitrogen metabolism
A0A6B0R0Q4	E5288_WYG002297	Uncharacterized protein OS=Bos mutus OX=72004 GN=E5288_WYG002297 PE=4 SV=1	50	31	86	17	665	72.6	8.65	269.69	39.2	37.4	64	53	25.9	46.7	185.8	161.5	117.1	148.2	139.9	181.2	2.9965e-06	6.61562e-05	0.285102	-1.81045	E5288_WYG002297	102268517	Uncharacterized protein	GO:0006635,GO:0005777,GO:0016491	fatty acid beta-oxidation|peroxisome|oxidoreductase activity	bom00120,bom01040,bom04146	Primary bile acid biosynthesis|Biosynthesis of unsaturated fatty acids|Peroxisome
L8IHY9	M91_03112	Peripherin (Fragment) OS=Bos mutus OX=72004 GN=M91_03112 PE=3 SV=1	59	27	66	23	475	54.1	5.35	208.94	147.7	137.1	136.4	138.9	201.3	147.5	36.3	64	50.1	57	50	33.7	3.52679e-06	7.14466e-05	3.12229	1.64261	M91_03112	102271529	Peripherin (Fragment)	GO:0045104,GO:0030424,GO:0045098,GO:0005198	intermediate filament cytoskeleton organization|axon|type III intermediate filament|structural molecule activity	bom05014,bom05022	Amyotrophic lateral sclerosis|Pathways of neurodegeneration - multiple diseases
L8HW65	E5288_WYG010125	Keratin, type II cytoskeletal 7 OS=Bos mutus OX=72004 GN=E5288_WYG010125 PE=3 SV=1	71	46	150	35	466	51.6	6.3	441.73	43.2	35.2	41.3	37.6	31.5	45.9	178.2	146.2	140.4	162.1	123.3	215.1	3.9387e-06	7.52623e-05	0.243137	-2.04016	E5288_WYG010125	102265278	Keratin, type II cytoskeletal 7	GO:0005829,GO:0045095	cytosol|keratin filament
L8I089	M91_17546	Uncharacterized protein OS=Bos mutus OX=72004 GN=M91_17546 PE=4 SV=1	40	11	20	11	328	37.6	4.87	61.29	141.8	144.8	111.4	131.7	160.5	128.5	57.5	58.3	81.5	67.8	65.1	51	3.99953e-06	7.58163e-05	2.14769	1.10279	M91_17546	102278467	Uncharacterized protein	GO:0032964,GO:0036503,GO:0060428,GO:0055091,GO:0010952,GO:0009306,GO:0051896,GO:0043129,GO:0005783,GO:0005509	collagen biosynthetic process|ERAD pathway|lung epithelium development|phospholipid homeostasis|positive regulation of peptidase activity|protein secretion|regulation of protein kinase B signaling|surfactant homeostasis|endoplasmic reticulum|calcium ion binding
A0A6B0RT85	E5288_WYG006799	Sterol carrier protein 2 OS=Bos mutus OX=72004 GN=E5288_WYG006799 PE=3 SV=1	54	29	112	29	543	58.5	8.31	379.24	44.7	45.8	63.8	56.1	32.3	47.3	188	139.8	121.7	148.6	134	178	4.1154e-06	7.68277e-05	0.318646	-1.64997	E5288_WYG006799	102281973	Sterol carrier protein 2	GO:0006869,GO:0005739,GO:0005777,GO:0003988,GO:0050633,GO:0008289,GO:0033814,GO:0050632	lipid transport|mitochondrion|peroxisome|acetyl-CoA C-acyltransferase activity|acetyl-CoA C-myristoyltransferase activity|lipid binding|propanoyl-CoA C-acyltransferase activity|propionyl-CoA C2-trimethyltridecanoyltransferase activity	bom00120,bom01040,bom04146,bom03320	Primary bile acid biosynthesis|Biosynthesis of unsaturated fatty acids|Peroxisome|PPAR signaling pathway
L8IN36	M91_21636	Fatty acid amide hydrolase OS=Bos mutus OX=72004 GN=M91_21636 PE=3 SV=1	22	9	15	9	588	64.1	8.19	49.19	55.1	50.5	61.1	61	44.6	53.4	167.8	116	150.1	148.5	118.4	173.3	4.20944e-06	7.7991e-05	0.372612	-1.42425	M91_21636	102283473	Fatty acid amide hydrolase	GO:0016021,GO:0103073,GO:0017064,GO:0102077	integral component of membrane|anandamide amidohydrolase activity|fatty acid amide hydrolase activity|oleamide hydrolase activity	bom04723	Retrograde endocannabinoid signaling
A0A6B0RS75	E5288_WYG017591	Sulfotransferase OS=Bos mutus OX=72004 GN=E5288_WYG017591 PE=3 SV=1	11	3	3	2	321	37.6	8.1	8.65	77.6	64.2	60.2	60.5	38.9	62.9	137.7	167.2	123.5	151.2	119.9	136.1	4.5764e-06	8.22234e-05	0.435974	-1.19769	E5288_WYG017591	102268811	Sulfotransferase	GO:0008146	sulfotransferase activity	bom00980,bom04976,bom05204	Metabolism of xenobiotics by cytochrome P450|Bile secretion|Chemical carcinogenesis - DNA adducts
A0A6B0S963	E5288_WYG014994	Uncharacterized protein OS=Bos mutus OX=72004 GN=E5288_WYG014994 PE=4 SV=1	3	2	2	2	797	90.1	8.59	4.97	122.7	153	114.9	138	167.3	134.3	52.4	63.2	77	59.7	65.9	51.5	5.37258e-06	8.99378e-05	2.2456	1.1671	E5288_WYG014994	102283918	Uncharacterized protein	GO:0005634	nucleus
A0A6B0R0U6	E5288_WYG005965	Uncharacterized protein OS=Bos mutus OX=72004 GN=E5288_WYG005965 PE=3 SV=1	40	13	38	13	440	52	5.33	120.95	67.5	61.8	80.4	70.8	39.8	75.2	122.8	151.4	122.3	124.2	139	144.8	5.37045e-06	8.99378e-05	0.49161	-1.02441	E5288_WYG005965	102271907	Uncharacterized protein	GO:0032099,GO:0110165,GO:0005509	negative regulation of appetite|cellular anatomical entity|calcium ion binding
A0A6B0S4G9	E5288_WYG011640	Nuclear factor 1 OS=Bos mutus OX=72004 GN=E5288_WYG011640 PE=3 SV=1	22	8	10	6	518	56.7	8.97	27.91	129.8	156	117.2	129.9	175.4	132.4	51.5	60.1	68.5	63.8	63.7	51.6	5.44469e-06	9.08351e-05	2.34048	1.2268	E5288_WYG011640	102276656	Nuclear factor 1	GO:0006260,GO:0045893,GO:0005634,GO:0003677,GO:0003700	DNA replication|positive regulation of transcription, DNA-templated|nucleus|DNA binding|DNA-binding transcription factor activity
A0A6B0RIT6	E5288_WYG007799	Microtubule-associated protein OS=Bos mutus OX=72004 GN=E5288_WYG007799 PE=4 SV=1	6	3	3	3	776	79.7	6.52	9.86	132.6	149.8	124.4	125	185.7	144.5	48.8	67.9	60.6	63.1	57.6	40	6.92806e-06	0.00010778	2.5503	1.35066	E5288_WYG007799	102270620	Microtubule-associated protein	GO:0030424,GO:0005829,GO:0005874,GO:0005886,GO:0008017	axon|cytosol|microtubule|plasma membrane|microtubule binding	bom04010,bom05010,bom05012,bom05022	MAPK signaling pathway|Alzheimer disease|Parkinson disease|Pathways of neurodegeneration - multiple diseases
L8J1L1	SLC25A5	ADP/ATP translocase OS=Bos mutus OX=72004 GN=SLC25A5 PE=2 SV=1	48	17	59	2	298	32.9	9.77	160.19	56.9	51.2	67.5	64.9	31.1	57.7	157.1	139.6	118.4	140.4	131.3	184	7.66635e-06	0.000115844	0.378158	-1.40294	SLC25A5	102275932	ADP/ATP translocase	GO:0140021,GO:1990544,GO:0016021,GO:0005743,GO:0005471	mitochondrial ADP transmembrane transport|mitochondrial ATP transmembrane transport|integral component of membrane|mitochondrial inner membrane|ATP:ADP antiporter activity	bom04020,bom04022,bom04217,bom04218,bom04613,bom05208,bom05166,bom05164,bom05010,bom05012,bom05016,bom05017,bom05020,bom05022,bom05415	Calcium signaling pathway|cGMP-PKG signaling pathway|Necroptosis|Cellular senescence|Neutrophil extracellular trap formation|Chemical carcinogenesis - reactive oxygen species|Human T-cell leukemia virus 1 infection|Influenza A|Alzheimer disease|Parkinson disease|Huntington disease|Spinocerebellar ataxia|Prion disease|Pathways of neurodegeneration - multiple diseases|Diabetic cardiomyopathy
L8IU61	M91_07289	Peroxisomal multifunctional enzyme type 2 (Fragment) OS=Bos mutus OX=72004 GN=M91_07289 PE=4 SV=1	53	19	48	5	449	48.5	8.07	172.08	51.2	44.3	70.1	62.8	34.7	57.4	173.6	161.7	109.5	133.7	137	164	7.89189e-06	0.000117817	0.364412	-1.45636	M91_07289	102268517	Peroxisomal multifunctional enzyme type 2 (Fragment)			bom00120,bom01040,bom04146	Primary bile acid biosynthesis|Biosynthesis of unsaturated fatty acids|Peroxisome
A0A6B0RD02	E5288_WYG010207	IF rod domain-containing protein OS=Bos mutus OX=72004 GN=E5288_WYG010207 PE=3 SV=1	56	41	131	25	597	62.6	7.81	365.06	47.4	50.5	54.2	53.6	42.5	52	199.7	146.1	111.9	135.7	156.1	150.4	7.89658e-06	0.000117817	0.333593	-1.58384	E5288_WYG010207	102268651	IF rod domain-containing protein	GO:0045095	keratin filament
A0A6B0RPA0	E5288_WYG015056	IF rod domain-containing protein OS=Bos mutus OX=72004 GN=E5288_WYG015056 PE=3 SV=1	14	9	25	6	539	60	6.57	46.17	143.5	149.8	148.8	148.3	228.8	141.5	26.7	54.5	39.6	48.7	39.8	30	8.40951e-06	0.000120908	4.01463	2.00527	E5288_WYG015056	102285454	IF rod domain-containing protein	GO:0007399,GO:0005883	nervous system development|neurofilament	bom05014,bom05022	Amyotrophic lateral sclerosis|Pathways of neurodegeneration - multiple diseases
L8IWW2	M91_08653	Type-1 angiotensin II receptor-associated protein (Fragment) OS=Bos mutus OX=72004 GN=M91_08653 PE=4 SV=1	26	3	4	3	140	15.7	6.28	11.73	53.6	50.5	58.1	68.9	45.7	55	125.4	184.6	114.9	144	138.3	161	8.41143e-06	0.000120908	0.38217	-1.38771	M91_08653	102286434	Type-1 angiotensin II receptor-associated protein (Fragment)	GO:0038166,GO:0016021	angiotensin-activated signaling pathway|integral component of membrane
A0A6B0S7K8	E5288_WYG021736	Glutathione peroxidase OS=Bos mutus OX=72004 GN=E5288_WYG021736 PE=3 SV=1	34	6	8	6	245	26.8	9.41	24.65	152.9	119.8	128.9	159.3	109.6	132.1	72.6	62.5	73	67	63.1	59	8.48904e-06	0.000121314	2.02064	1.01482	E5288_WYG021736	102282633	Glutathione peroxidase	GO:0006979,GO:0004602	response to oxidative stress|glutathione peroxidase activity	bom00480,bom04918,bom05014,bom05016,bom05022	Glutathione metabolism|Thyroid hormone synthesis|Amyotrophic lateral sclerosis|Huntington disease|Pathways of neurodegeneration - multiple diseases
L8HQY6	M91_17586	D-amino-acid oxidase (Fragment) OS=Bos mutus OX=72004 GN=M91_17586 PE=3 SV=1	22	7	10	7	350	39.5	6.99	30.64	43	45	75.3	64.1	30.6	49.2	168	158.7	139.3	143.8	107.3	175.6	1.00314e-05	0.000134494	0.344125	-1.539	M91_17586	102288350	D-amino-acid oxidase (Fragment)	GO:0019478,GO:0005777,GO:0003884,GO:0071949	D-amino acid catabolic process|peroxisome|D-amino-acid oxidase activity|FAD binding	bom00260,bom00330,bom00470,bom04146	Glycine, serine and threonine metabolism|Arginine and proline metabolism|D-Amino acid metabolism|Peroxisome
A0A6B0S537	E5288_WYG019119	Uncharacterized protein OS=Bos mutus OX=72004 GN=E5288_WYG019119 PE=4 SV=1	13	3	10	2	254	26.3	8.56	17.16	163.8	133.1	119.6	150	219.5	182.5	23.7	37.4	48.3	45	42.9	34.1	1.05664e-05	0.000139386	4.18539	2.06536	E5288_WYG019119	102270178	Uncharacterized protein
L8HQN0	E5288_WYG015760	ATP-binding cassette sub-family D member 1 OS=Bos mutus OX=72004 GN=E5288_WYG015760 PE=3 SV=1	38	27	51	27	737	81.8	8.53	154.57	49.2	48.6	66.9	61.6	38.8	50.4	176.1	135.7	119.1	149	122.3	182.2	1.05893e-05	0.000139438	0.356739	-1.48706	E5288_WYG015760	102272811	ATP-binding cassette sub-family D member 1	GO:0006635,GO:0030497,GO:0055089,GO:0042758,GO:0015910,GO:0043217,GO:1900016,GO:1903427,GO:1990535,GO:0007031,GO:0032000,GO:2001280,GO:1900407,GO:0051900,GO:0002082,GO:0055092,GO:0042760,GO:0036113,GO:0005789,GO:0005779,GO:0005765,GO:0031966,GO:0048471,GO:0015607,GO:0047617,GO:0043531,GO:0005524,GO:0016887,GO:0019899,GO:0005324,GO:0042803	fatty acid beta-oxidation|fatty acid elongation|fatty acid homeostasis|long-chain fatty acid catabolic process|long-chain fatty acid import into peroxisome|myelin maintenance|negative regulation of cytokine production involved in inflammatory response|negative regulation of reactive oxygen species biosynthetic process|neuron projection maintenance|peroxisome organization|positive regulation of fa…	bom02010,bom04146	ABC transporters|Peroxisome
A0A6B0S5G4	E5288_WYG020236	Uncharacterized protein OS=Bos mutus OX=72004 GN=E5288_WYG020236 PE=3 SV=1	28	10	20	10	490	54.6	6.65	63.43	62	58.9	67.5	60.7	41.4	52.9	175.4	114.1	138.6	141.4	118.7	168.3	1.37103e-05	0.000165196	0.400934	-1.31856	E5288_WYG020236	102276338	Uncharacterized protein	GO:0005737,GO:0016021,GO:0043229,GO:0003824	cytoplasm|integral component of membrane|intracellular organelle|catalytic activity	bom00564,bom00565	Glycerophospholipid metabolism|Ether lipid metabolism
A0A6B0R5V2	E5288_WYG022749	Non-specific protein-tyrosine kinase OS=Bos mutus OX=72004 GN=E5288_WYG022749 PE=3 SV=1	9	11	11	11	1991	225.4	6.99	39.02	67.1	69.7	68.7	67.8	58.3	66.7	146.7	134	118.6	134.1	104.8	163.5	1.40073e-05	0.000167407	0.496819	-1.00921	E5288_WYG022749	102269911	Non-specific protein-tyrosine kinase	GO:0002250,GO:0006013,GO:0004559,GO:0005524,GO:0030246,GO:0008289,GO:0046872,GO:0004715	adaptive immune response|mannose metabolic process|alpha-mannosidase activity|ATP binding|carbohydrate binding|lipid binding|metal ion binding|non-membrane spanning protein tyrosine kinase activity	bom00510,bom00513	N-Glycan biosynthesis|Various types of N-glycan biosynthesis
A0A6B0RRX3	E5288_WYG002868	Uncharacterized protein OS=Bos mutus OX=72004 GN=E5288_WYG002868 PE=4 SV=1	35	38	113	3	832	96	5.88	341.99	118.6	190.5	243.2	203.9	169.7	129.7	29	15	34.4	26.3	22.8	16.9	1.40324e-05	0.000167435	7.31025	2.86992	E5288_WYG002868	102270058	Uncharacterized protein	GO:0006936,GO:0003779,GO:0005516,GO:0017022	muscle contraction|actin binding|calmodulin binding|myosin binding	bom04270	Vascular smooth muscle contraction
L8IU18	M91_16266	Lysophosphatidylcholine acyltransferase 2 OS=Bos mutus OX=72004 GN=M91_16266 PE=3 SV=1	39	17	24	17	544	60.3	6.18	81.94	57.3	51.9	80.1	69.3	38.2	66.1	167.3	140.6	113.7	128.9	129.3	157.4	1.4068e-05	0.000167589	0.433469	-1.206	M91_16266	102269060	Lysophosphatidylcholine acyltransferase 2	GO:0006644,GO:0016021,GO:0047184,GO:0005509	phospholipid metabolic process|integral component of membrane|1-acylglycerophosphocholine O-acyltransferase activity|calcium ion binding	bom00564,bom00565	Glycerophospholipid metabolism|Ether lipid metabolism
A0A6B0QY70	E5288_WYG009726	Uncharacterized protein OS=Bos mutus OX=72004 GN=E5288_WYG009726 PE=4 SV=1	39	51	102	51	1789	192.9	4.41	357.98	117.4	142.5	116.7	135.8	169.5	130.5	56.4	65.9	76.9	69.9	70.3	48.2	1.44088e-05	0.000171096	2.09598	1.06762	E5288_WYG009726	102266353	Uncharacterized protein	GO:0010739,GO:0090036,GO:0016020,GO:0005516,GO:0051018	positive regulation of protein kinase A signaling|regulation of protein kinase C signaling|membrane|calmodulin binding|protein kinase A binding
A0A6B0RCK3	E5288_WYG016370	Uncharacterized protein OS=Bos mutus OX=72004 GN=E5288_WYG016370 PE=4 SV=1	87	6	15	6	76	7.9	5.31	72.35	50.2	53	59.5	64.6	73.7	59.2	157.1	105.6	161.3	162.6	127.9	125.3	1.48291e-05	0.000173847	0.428912	-1.22125	E5288_WYG016370	102270260	Uncharacterized protein	GO:0045600,GO:0005634	positive regulation of fat cell differentiation|nucleus
A0A6B0RE75	E5288_WYG021367	Acyl-CoA-binding domain-containing protein 5 OS=Bos mutus OX=72004 GN=E5288_WYG021367 PE=3 SV=1	24	14	21	14	475	52.2	5.12	63.47	52.6	55	74	64.3	42.1	57.3	150.6	162.1	106.8	129.7	131.7	173.8	1.49798e-05	0.000174723	0.404001	-1.30757	E5288_WYG021367	102282960	Acyl-CoA-binding domain-containing protein 5	GO:0030242,GO:0016021,GO:0005778,GO:0000062,GO:0008289	autophagy of peroxisome|integral component of membrane|peroxisomal membrane|fatty-acyl-CoA binding|lipid binding
L8I866	M91_21340	Sperm-associated acrosin inhibitor OS=Bos mutus OX=72004 GN=M91_21340 PE=4 SV=1	28	3	3	3	90	10.5	7.94	4.77	55.7	62.4	71.1	67.8	64.3	57.7	105.9	156	135.6	152.1	113.5	157.8	1.56689e-05	0.000179973	0.461688	-1.11501	M91_21340	102270211	Sperm-associated acrosin inhibitor
L8I210	M91_00977	Cytochrome P450 4F6 (Fragment) OS=Bos mutus OX=72004 GN=M91_00977 PE=3 SV=1	18	8	9	7	530	61.2	7.25	23.86	61.4	55.2	50.2	54.9	65.2	61.2	130.8	177.6	117.8	128.8	124.4	172.4	1.58884e-05	0.000180804	0.408664	-1.29101	M91_00977	102287641	Cytochrome P450 4F6 (Fragment)	GO:0016021,GO:0020037,GO:0005506,GO:0004497,GO:0016705	integral component of membrane|heme binding|iron ion binding|monooxygenase activity|oxidoreductase activity, acting on paired donors, with incorporation or reduction of molecular oxygen
A0A6B0RTM1	E5288_WYG015572	Peptidylprolyl isomerase OS=Bos mutus OX=72004 GN=E5288_WYG015572 PE=4 SV=1	30	7	12	7	269	30.4	7.88	33.55	163.4	110.7	125.7	142.3	132.3	155.6	51.5	59	82.5	73.2	62.6	41.3	1.69696e-05	0.000189597	2.24264	1.1652	E5288_WYG015572	102269871	Peptidylprolyl isomerase	GO:0005783,GO:0005509,GO:0003755	endoplasmic reticulum|calcium ion binding|peptidyl-prolyl cis-trans isomerase activity
A0A6B0SGW1	E5288_WYG011709	Uncharacterized protein OS=Bos mutus OX=72004 GN=E5288_WYG011709 PE=3 SV=1	33	40	248	25	1049	115	5.03	761.67	59.8	50.4	47.8	45.9	45	56.4	185.9	124.2	130.9	159.7	112.4	181.5	1.81367e-05	0.000196665	0.34127	-1.55102	E5288_WYG011709	102272028	Uncharacterized protein	GO:0005882,GO:0005198	intermediate filament|structural molecule activity	bom04915,bom05150	Estrogen signaling pathway|Staphylococcus aureus infection
A0A6B0RMX0	E5288_WYG001711	Uncharacterized protein OS=Bos mutus OX=72004 GN=E5288_WYG001711 PE=3 SV=1	30	15	16	15	626	71.5	5.21	45.41	118.1	143.5	128.2	124.7	179.3	127.3	57	72.1	70.1	66.1	64.9	48.8	2.06205e-05	0.000214768	2.16649	1.11536	E5288_WYG001711	102270838	Uncharacterized protein	GO:0005576,GO:0030141	extracellular region|secretory granule
A0A6B0S0A2	E5288_WYG014804	Carbonic anhydrase OS=Bos mutus OX=72004 GN=E5288_WYG014804 PE=3 SV=1	53	10	25	10	260	29	6.92	78.87	113.7	154.4	183.4	157	128.2	118.2	49.7	47.8	69.6	56	60.7	61.1	2.35986e-05	0.00023266	2.47869	1.30958	E5288_WYG014804	102266781	Carbonic anhydrase	GO:0004089,GO:0008270	carbonate dehydratase activity|zinc ion binding	bom00910,bom04971,bom04972,bom04976,bom04964,bom04966	Nitrogen metabolism|Gastric acid secretion|Pancreatic secretion|Bile secretion|Proximal tubule bicarbonate reclamation|Collecting duct acid secretion
L8I276	M91_10769	Dimethylargininase (Fragment) OS=Bos mutus OX=72004 GN=M91_10769 PE=3 SV=1	56	15	37	14	288	30	5.82	132.74	125.5	148.3	119.8	133.8	192.6	128.5	55.5	54.3	68.9	63.4	60.3	49.1	2.60215e-05	0.000248875	2.41394	1.27139	M91_10769	102284073	Dimethylargininase (Fragment)	GO:0006527,GO:0000052,GO:0045429,GO:0016403	arginine catabolic process|citrulline metabolic process|positive regulation of nitric oxide biosynthetic process|dimethylargininase activity
L8HVD2	M91_17659	Lysophospholipid acyltransferase 5 OS=Bos mutus OX=72004 GN=M91_17659 PE=4 SV=1	5	2	2	2	485	55.8	8.78	6.46	57.3	57.1	45	63.2	57.3	48.5	164.4	125	142.4	160.4	98.7	180.7	2.71866e-05	0.000255707	0.376778	-1.40821	M91_17659	102284746	Lysophospholipid acyltransferase 5	GO:0034378,GO:0090158,GO:0036335,GO:0050728,GO:1903573,GO:0036151,GO:0036152,GO:0036150,GO:0045797,GO:1901310,GO:1905885,GO:0045540,GO:0034379,GO:0005789,GO:0016021,GO:0047184,GO:0106262,GO:0106263	chylomicron assembly|endoplasmic reticulum membrane organization|intestinal stem cell homeostasis|negative regulation of inflammatory response|negative regulation of response to endoplasmic reticulum stress|phosphatidylcholine acyl-chain remodeling|phosphatidylethanolamine acyl-chain remodeling|phosphatidylserine acyl-chain remodeling|positive regulation of intestinal cholesterol absorption|posit…	bom00564,bom04216	Glycerophospholipid metabolism|Ferroptosis
A0A6B0RLK5	E5288_WYG012247	Uncharacterized protein OS=Bos mutus OX=72004 GN=E5288_WYG012247 PE=4 SV=1	12	2	2	2	233	27.5	8.05	7.6	45.4	43.8	49.3	47.5	33.8	52.4	111.6	160.5	133.3	183.3	130.9	208.2	2.73662e-05	0.000256051	0.293382	-1.76915	E5288_WYG012247	102280268	Uncharacterized protein	GO:0001522,GO:0009982,GO:0003723	pseudouridine synthesis|pseudouridine synthase activity|RNA binding
L8IM88	M91_16051	Epididymal sperm-binding protein 1 OS=Bos mutus OX=72004 GN=M91_16051 PE=4 SV=1	55	12	25	12	223	25.9	7.93	70.29	43.8	40.6	78.4	69.3	26.6	45.8	112.9	160.9	173.2	174	117.8	156.9	2.79524e-05	0.000259272	0.339958	-1.55657	M91_16051	102288090	Epididymal sperm-binding protein 1
A0A6B0RZL6	E5288_WYG013359	Uncharacterized protein OS=Bos mutus OX=72004 GN=E5288_WYG013359 PE=4 SV=1	39	71	289	71	2281	246.7	6.02	896.67	143.4	135.6	111.5	132.7	194.3	153.9	36.7	64	64.9	57.3	64.9	40.9	2.80965e-05	0.000259946	2.65105	1.40656	E5288_WYG013359	102282519	Uncharacterized protein	GO:0035556,GO:0032007,GO:0005581,GO:0005576	intracellular signal transduction|negative regulation of TOR signaling|collagen trimer|extracellular region	bom04974	Protein digestion and absorption
A0A6B0QS76	E5288_WYG008877	Uncharacterized protein OS=Bos mutus OX=72004 GN=E5288_WYG008877 PE=3 SV=1	26	4	9	4	133	14.6	9.31	23.25	120.4	188.3	133.1	143.1	216.4	134.2	48.8	40.3	44.5	42.7	40.2	48.1	2.85646e-05	0.000261984	3.53553	1.82192	E5288_WYG008877	102275352	Uncharacterized protein	GO:0005576,GO:0005179	extracellular region|hormone activity	bom04024,bom04080,bom04923,bom04920,bom05034	cAMP signaling pathway|Neuroactive ligand-receptor interaction|Regulation of lipolysis in adipocytes|Adipocytokine signaling pathway|Alcoholism
A0A6B0RLZ5	E5288_WYG020042	Beta-galactosidase OS=Bos mutus OX=72004 GN=E5288_WYG020042 PE=3 SV=1	28	13	36	13	654	73.4	6.9	121.16	59.2	48.3	70.2	65.8	31.6	56.4	159.7	128.1	130.3	148.4	113.2	188.8	2.87924e-05	0.000263092	0.381693	-1.38952	E5288_WYG020042	102285166	Beta-galactosidase	GO:0005975,GO:0004565	carbohydrate metabolic process|beta-galactosidase activity	bom00052,bom00600,bom00531,bom00604,bom00511,bom04142	Galactose metabolism|Sphingolipid metabolism|Glycosaminoglycan degradation|Glycosphingolipid biosynthesis - ganglio series|Other glycan degradation|Lysosome
L8I0K1	M91_01986	Synaptic vesicle membrane protein VAT-1-like protein OS=Bos mutus OX=72004 GN=M91_01986 PE=3 SV=1	40	15	19	15	419	45.8	5.1	47.78	135.5	157.9	121	119	193.4	133.6	52.3	68.1	62	59.2	56	41.8	2.95028e-05	0.000267676	2.53506	1.34202	M91_01986	102274608	Synaptic vesicle membrane protein VAT-1-like protein	GO:0016491,GO:0008270	oxidoreductase activity|zinc ion binding
L8ICR9	M91_04810	Thioredoxin domain-containing protein 16 (Fragment) OS=Bos mutus OX=72004 GN=M91_04810 PE=4 SV=1	27	16	24	16	818	92.3	5.22	86.22	52.6	63.7	81.9	73.8	32.9	55.9	139.6	148.6	109	133.6	135.3	173.3	2.97543e-05	0.000269543	0.429831	-1.21816	M91_04810	102286116	Thioredoxin domain-containing protein 16 (Fragment)
L8I4K5	M91_21338	Kazal-like domain-containing protein (Fragment) OS=Bos mutus OX=72004 GN=M91_21338 PE=4 SV=1	33	2	2	2	43	5.1	8.35	4.61	44.7	47	63	50.9	33.2	45.2	120.9	195.3	134.1	198.2	137	130.4	2.99807e-05	0.000270929	0.310078	-1.6893	M91_21338	102270211	Kazal-like domain-containing protein (Fragment)
A0A6B0S2X7	E5288_WYG020126	Uncharacterized protein OS=Bos mutus OX=72004 GN=E5288_WYG020126 PE=3 SV=1	17	5	12	5	423	46.4	7.34	49.25	57.1	67.7	62.8	60.9	51.7	51.7	166.7	118.1	138.2	148.7	102.7	173.6	3.01489e-05	0.000271508	0.414976	-1.2689	E5288_WYG020126	102284495	Uncharacterized protein	GO:0007166,GO:0016021,GO:0005886,GO:0004888	cell surface receptor signaling pathway|integral component of membrane|plasma membrane|transmembrane signaling receptor activity	bom04650,bom04660,bom04658,bom04659,bom05235,bom05170,bom05169,bom05142	Natural killer cell mediated cytotoxicity|T cell receptor signaling pathway|Th1 and Th2 cell differentiation|Th17 cell differentiation|PD-L1 expression and PD-1 checkpoint pathway in cancer|Human immunodeficiency virus 1 infection|Epstein-Barr virus infection|Chagas disease
L8I7E2	M91_21337	Kazal-like domain-containing protein (Fragment) OS=Bos mutus OX=72004 GN=M91_21337 PE=4 SV=1	85	4	9	4	53	5.9	6.95	27.69	52.2	55.7	87.6	73.2	30.5	62.3	131.2	162.3	108.8	154.2	145.7	136.3	3.02459e-05	0.000271824	0.431127	-1.21382	M91_21337	102270211	Kazal-like domain-containing protein (Fragment)	GO:0004867	serine-type endopeptidase inhibitor activity
A0A6B0RAS6	E5288_WYG004168	CD44 antigen OS=Bos mutus OX=72004 GN=E5288_WYG004168 PE=4 SV=1	9	6	11	6	698	75.9	5.45	33.09	125.6	150.1	118.4	132	199.9	139.6	54.6	46.3	69.5	56.6	57.5	49.7	3.20877e-05	0.000283711	2.59007	1.37299	E5288_WYG004168	102282706	CD44 antigen	GO:0007155,GO:0016021,GO:0005902,GO:0005886,GO:0005540	cell adhesion|integral component of membrane|microvillus|plasma membrane|hyaluronic acid binding	bom04512,bom04640,bom05206,bom05205,bom05169	ECM-receptor interaction|Hematopoietic cell lineage|MicroRNAs in cancer|Proteoglycans in cancer|Epstein-Barr virus infection
L8I5H0	M91_16980	Versican core protein OS=Bos mutus OX=72004 GN=M91_16980 PE=3 SV=1	7	23	37	23	3385	369.9	4.54	100.81	129.9	145.7	118.3	130.6	186.1	126.5	58.3	56.1	73.4	75.4	55.6	44.1	3.25094e-05	0.000286409	2.3067	1.20583	M91_16980	102279106	Versican core protein	GO:0007155,GO:0005576,GO:0005509,GO:0030246,GO:0005540	cell adhesion|extracellular region|calcium ion binding|carbohydrate binding|hyaluronic acid binding	bom04514	Cell adhesion molecules
A0A6B0RMC3	E5288_WYG009539	CAP10 domain-containing protein OS=Bos mutus OX=72004 GN=E5288_WYG009539 PE=4 SV=1	14	7	8	7	475	54.8	9.32	22.33	145.5	127.5	110.2	111.8	171.2	141	59.9	72.1	64.5	62.4	73.4	60.5	3.29047e-05	0.000289183	2.05499	1.03913	E5288_WYG009539	102277916	CAP10 domain-containing protein	GO:0006486	protein glycosylation	bom00514	Other types of O-glycan biosynthesis
A0A6B0RH16	E5288_WYG013083	Carboxypeptidase OS=Bos mutus OX=72004 GN=E5288_WYG013083 PE=3 SV=1	20	9	19	9	479	53.9	6.42	50.7	61.8	55.1	75	70.6	39.8	63.8	150.9	116.4	135.8	142.6	111.6	176.7	3.3316e-05	0.000291233	0.438969	-1.18781	E5288_WYG013083	102280027	Carboxypeptidase	GO:0006508,GO:0004185	proteolysis|serine-type carboxypeptidase activity	bom04142,bom04614	Lysosome|Renin-angiotensin system
L8HSB3	E5288_WYG016488	Gamma-synuclein OS=Bos mutus OX=72004 GN=E5288_WYG016488 PE=3 SV=1	48	7	10	7	128	13.2	4.91	38.3	134.1	143.4	126.4	122.8	201.1	135.9	51.2	65.8	62	61.6	55.8	40	3.38634e-05	0.000294121	2.56748	1.36035	E5288_WYG016488	102269982	Gamma-synuclein
L8I614	M91_14030	Carnosine synthase 1 (Fragment) OS=Bos mutus OX=72004 GN=M91_14030 PE=4 SV=1	10	5	5	5	950	101.3	5.77	11.21	46.7	44.4	45.8	55.1	66.7	51.1	164.5	147.2	121.6	159.3	103.2	194.4	3.39169e-05	0.000294239	0.348012	-1.52279	M91_14030	102288119	Carnosine synthase 1 (Fragment)	GO:0035499,GO:0005524,GO:0016887,GO:0047730,GO:0046872	carnosine biosynthetic process|ATP binding|ATP hydrolysis activity|carnosine synthase activity|metal ion binding	bom00330,bom00340,bom00410	Arginine and proline metabolism|Histidine metabolism|beta-Alanine metabolism
A0A6B0RCE8	E5288_WYG017746	Uncharacterized protein OS=Bos mutus OX=72004 GN=E5288_WYG017746 PE=3 SV=1	6	6	7	6	1358	149.4	4.91	15.49	154.2	125.8	190	159.5	112	121.8	54.2	51.9	69.1	63.1	48.9	49.6	3.47937e-05	0.00029973	2.56324	1.35797	E5288_WYG017746	102283906	Uncharacterized protein	GO:0007155,GO:0050767,GO:0062023	cell adhesion|regulation of neurogenesis|collagen-containing extracellular matrix	bom04151,bom04512,bom04510,bom05206,bom05165	PI3K-Akt signaling pathway|ECM-receptor interaction|Focal adhesion|MicroRNAs in cancer|Human papillomavirus infection
A0A6B0RHI1	E5288_WYG000032	Tryptophan--tRNA ligase, cytoplasmic OS=Bos mutus OX=72004 GN=E5288_WYG000032 PE=3 SV=1	66	31	138	31	476	53.9	5.59	403.86	49.8	49.2	73.1	64.8	33.1	59	115.5	175.2	116.6	129.9	157.8	176.2	3.51269e-05	0.000301197	0.37764	-1.40492	E5288_WYG000032	102267856	Tryptophan--tRNA ligase, cytoplasmic	GO:0006436,GO:0005524,GO:0004830	tryptophanyl-tRNA aminoacylation|ATP binding|tryptophan-tRNA ligase activity	bom00970	Aminoacyl-tRNA biosynthesis
A0A6B0RI10	E5288_WYG017786	AAA domain-containing protein OS=Bos mutus OX=72004 GN=E5288_WYG017786 PE=3 SV=1	6	2	2	2	402	45.7	6.71	6.88	65.2	61.1	77.2	78.2	52.8	59.4	167.3	116.6	114.8	138.5	117.9	151	3.57853e-05	0.000304712	0.488649	-1.03313	E5288_WYG017786	102265727	AAA domain-containing protein	GO:0005524,GO:0016887	ATP binding|ATP hydrolysis activity
A0A6B0R448	E5288_WYG009813	Beta-glucuronidase OS=Bos mutus OX=72004 GN=E5288_WYG009813 PE=3 SV=1	37	20	50	20	652	74.3	6.15	139.11	45.9	45.8	60.9	56	37.3	49.7	205.3	151.5	112	119.2	145	171.4	3.65811e-05	0.000308285	0.326847	-1.61331	E5288_WYG009813	102275834	Beta-glucuronidase	GO:0005975,GO:0016021,GO:0005764,GO:0004566	carbohydrate metabolic process|integral component of membrane|lysosome|beta-glucuronidase activity	bom00040,bom00053,bom00531,bom00860,bom00983,bom04142	Pentose and glucuronate interconversions|Ascorbate and aldarate metabolism|Glycosaminoglycan degradation|Porphyrin metabolism|Drug metabolism - other enzymes|Lysosome
L8IKX5	M91_08045	Lysosomal acid lipase/cholesteryl ester hydrolase (Fragment) OS=Bos mutus OX=72004 GN=M91_08045 PE=4 SV=1	17	6	8	6	404	46.2	7.85	24.95	62.9	60.4	71.5	67.8	54.5	73.4	130.6	176.6	107.9	121	141.8	131.5	3.77311e-05	0.000313593	0.482456	-1.05153	M91_08045	102271904	Lysosomal acid lipase/cholesteryl ester hydrolase (Fragment)	GO:0016788	hydrolase activity, acting on ester bonds	bom00100,bom04142,bom04979	Steroid biosynthesis|Lysosome|Cholesterol metabolism
L8HZ63	M91_19610	Polypeptide N-acetylgalactosaminyltransferase OS=Bos mutus OX=72004 GN=M91_19610 PE=3 SV=1	4	3	4	2	940	106.6	9.51	8.32	56.6	63.3	70.4	68.7	31.3	69.8	174.2	118	121.4	128.9	132.1	165.3	3.86283e-05	0.000318618	0.428742	-1.22182	M91_19610	102277057	Polypeptide N-acetylgalactosaminyltransferase	GO:0006486,GO:0000139,GO:0016021,GO:0030246,GO:0004653	protein glycosylation|Golgi membrane|integral component of membrane|carbohydrate binding|polypeptide N-acetylgalactosaminyltransferase activity	bom00512,bom00514	Mucin type O-glycan biosynthesis|Other types of O-glycan biosynthesis
A0A6B0RKJ0	E5288_WYG011171	Uncharacterized protein OS=Bos mutus OX=72004 GN=E5288_WYG011171 PE=3 SV=1	36	26	53	3	811	92	8.02	170.52	50.9	58	77.2	66.2	40.8	56.4	151.7	157.4	100.5	119.7	146.5	174.6	4.30006e-05	0.000344659	0.410983	-1.28285	E5288_WYG011171	102271798	Uncharacterized protein	GO:0016020,GO:0003756,GO:0015035	membrane|protein disulfide isomerase activity|protein-disulfide reductase activity
L8I3G3	M91_04128	Neurofilament light polypeptide OS=Bos mutus OX=72004 GN=M91_04128 PE=3 SV=1	32	17	36	14	555	62.6	4.61	82.75	132.9	148.7	130.5	142.6	227.3	136	37.7	58.1	48.1	53	46.6	38.6	4.41316e-05	0.000352193	3.25417	1.70229	M91_04128	102285454	Neurofilament light polypeptide	GO:0008089,GO:0061564,GO:0019896,GO:0033693,GO:0008090,GO:1904115,GO:0005883,GO:0042802,GO:0008022,GO:0005200	anterograde axonal transport|axon development|axonal transport of mitochondrion|neurofilament bundle assembly|retrograde axonal transport|axon cytoplasm|neurofilament|identical protein binding|protein C-terminus binding|structural constituent of cytoskeleton	bom05014,bom05022	Amyotrophic lateral sclerosis|Pathways of neurodegeneration - multiple diseases
A0A6B0S874	E5288_WYG020086	Inactive ribonuclease-like protein 9 OS=Bos mutus OX=72004 GN=E5288_WYG020086 PE=3 SV=1	49	9	19	9	206	23.9	6.86	51.55	26.6	37.2	64.2	58.7	20	36.8	157.4	221.9	102.6	143.6	162.2	168.9	4.42562e-05	0.000352806	0.254547	-1.97399	E5288_WYG020086	102274310	Inactive ribonuclease-like protein 9	GO:0005576,GO:0016021,GO:0003676	extracellular region|integral component of membrane|nucleic acid binding
A0A6B0RMG5	E5288_WYG017419	Acyl-coenzyme A oxidase OS=Bos mutus OX=72004 GN=E5288_WYG017419 PE=3 SV=1	25	13	19	10	628	70.8	8.66	47.56	31.2	40.7	47.4	43.1	28.9	32.9	203.4	114.9	149.4	192.8	109	206.2	4.5421e-05	0.000358923	0.229784	-2.12165	E5288_WYG017419	102277856	Acyl-coenzyme A oxidase	GO:0006635,GO:0005777,GO:0003997,GO:0071949	fatty acid beta-oxidation|peroxisome|acyl-CoA oxidase activity|FAD binding
L8IT00	M91_05365	Oxidoreductase HTATIP2 OS=Bos mutus OX=72004 GN=M91_05365 PE=4 SV=1	34	9	10	9	279	30.7	8.12	35.69	52.9	60.5	70.5	65.1	43.2	51.6	160.4	142.4	108.8	123.4	131.2	190	4.61149e-05	0.000361372	0.401542	-1.31638	M91_05365	102283753	Oxidoreductase HTATIP2
L8IZ73	M91_04415	Alpha-(1,6)-fucosyltransferase OS=Bos mutus OX=72004 GN=M91_04415 PE=3 SV=1	18	9	10	9	575	66.5	7.53	23.46	62.3	63.9	91.4	71.8	44.6	59.4	132.4	147.3	103.1	122	146.5	155.2	4.77122e-05	0.000368794	0.487787	-1.03568	M91_04415	102272152	Alpha-(1,6)-fucosyltransferase	GO:0046368,GO:0018279,GO:0032580,GO:0016021,GO:0008424,GO:0017124	GDP-L-fucose metabolic process|protein N-linked glycosylation via asparagine|Golgi cisterna membrane|integral component of membrane|glycoprotein 6-alpha-L-fucosyltransferase activity|SH3 domain binding	bom00510,bom00513,bom00533,bom05202	N-Glycan biosynthesis|Various types of N-glycan biosynthesis|Glycosaminoglycan biosynthesis - keratan sulfate|Transcriptional misregulation in cancer
L8IL82	M91_05901	Spermadhesin-1 (Fragment) OS=Bos mutus OX=72004 GN=M91_05901 PE=3 SV=1	64	8	18	8	134	15	5.16	56.76	19.9	19.4	21.5	20.9	16.1	25.7	162.5	190.4	222.1	261.3	134.3	105.9	4.80784e-05	0.000371235	0.114724	-3.12377	M91_05901	102268251	Spermadhesin-1 (Fragment)	GO:0007338,GO:0005576	single fertilization|extracellular region
A0A6B0SB70	E5288_WYG017856	NTF2 domain-containing protein OS=Bos mutus OX=72004 GN=E5288_WYG017856 PE=3 SV=1	21	14	21	14	768	85.6	7.96	53.21	23.1	24.8	26.3	26.1	25.9	26.9	132.4	244.1	109.2	178.1	152.1	231	5.02147e-05	0.000379964	0.146241	-2.77358	E5288_WYG017856	102279696	NTF2 domain-containing protein	GO:0006406,GO:0005737,GO:0005634,GO:0003729	mRNA export from nucleus|cytoplasm|nucleus|mRNA binding	bom03013,bom03015,bom03008,bom05164,bom05168,bom05014	Nucleocytoplasmic transport|mRNA surveillance pathway|Ribosome biogenesis in eukaryotes|Influenza A|Herpes simplex virus 1 infection|Amyotrophic lateral sclerosis
A0A6B0QT25	E5288_WYG008920	Peroxisomal 2,4-dienoyl-CoA reductase [(3E)-enoyl-CoA-producing] OS=Bos mutus OX=72004 GN=E5288_WYG008920 PE=3 SV=1	36	8	14	8	291	30.8	8.6	36.26	53.9	63	62	54.2	52.5	54.2	156.3	165.5	94.6	114.2	158.1	171.4	5.22912e-05	0.000389544	0.39507	-1.33982	E5288_WYG008920	102267072	Peroxisomal 2,4-dienoyl-CoA reductase [(3E)-enoyl-CoA-producing]	GO:0009062,GO:0008670	fatty acid catabolic process|2,4-dienoyl-CoA reductase (NADPH) activity	bom04146	Peroxisome
A0A6B0RPM4	E5288_WYG004606	NPC intracellular cholesterol transporter 2 OS=Bos mutus OX=72004 GN=E5288_WYG004606 PE=3 SV=1	63	11	75	11	149	16.6	7.99	226.32	48	44.8	77.9	69.7	23.9	48.1	163.3	124.9	131.4	155.5	117.4	195.2	5.27905e-05	0.000392416	0.351921	-1.50668	E5288_WYG004606	102271732	NPC intracellular cholesterol transporter 2	GO:0032367,GO:0005576	intracellular cholesterol transport|extracellular region	bom04142,bom04979	Lysosome|Cholesterol metabolism
L8IC40	M91_00821	Protein FAM3D (Fragment) OS=Bos mutus OX=72004 GN=M91_00821 PE=3 SV=1	61	9	22	9	214	24	8.63	85.63	64.5	39.4	75.4	63.7	26.9	76.1	150.8	138.7	127.1	129.4	121.5	186.4	5.79098e-05	0.000421547	0.4052	-1.3033	M91_00821	102286485	Protein FAM3D (Fragment)	GO:0070093,GO:0005576,GO:0016021	negative regulation of glucagon secretion|extracellular region|integral component of membrane
A0A6B0SA22	E5288_WYG005321	Phosphatidylinositol N-acetylglucosaminyltransferase OS=Bos mutus OX=72004 GN=E5288_WYG005321 PE=4 SV=1	4	2	2	2	743	82.2	8.35	9.35	51.5	51.6	64.5	60.9	36	53.8	181.6	117.3	118.3	143.3	125.7	195.4	6.63935e-05	0.000462746	0.361048	-1.46974	E5288_WYG005321	102276296	Phosphatidylinositol N-acetylglucosaminyltransferase	GO:0006506,GO:0035556,GO:0016567,GO:0000506,GO:0016021,GO:0017176	GPI anchor biosynthetic process|intracellular signal transduction|protein ubiquitination|glycosylphosphatidylinositol-N-acetylglucosaminyltransferase (GPI-GnT) complex|integral component of membrane|phosphatidylinositol N-acetylglucosaminyltransferase activity	bom00563	Glycosylphosphatidylinositol (GPI)-anchor biosynthesis
A0A6B0QSR3	E5288_WYG013806	MFS domain-containing protein OS=Bos mutus OX=72004 GN=E5288_WYG013806 PE=3 SV=1	3	2	4	2	603	66.5	6.9	8.52	49.3	45.7	51	49.7	39.4	45.9	199.5	123.9	144.8	148.9	102.1	199.8	6.66668e-05	0.000463775	0.305767	-1.70949	E5288_WYG013806	102283976	MFS domain-containing protein	GO:0016021,GO:0022857	integral component of membrane|transmembrane transporter activity	bom04142	Lysosome
A0A6B0S8H8	E5288_WYG004455	Uncharacterized protein OS=Bos mutus OX=72004 GN=E5288_WYG004455 PE=3 SV=1	20	11	29	8	562	62.5	8.05	72.58	112.5	216	225.6	187	141.3	117	28.4	39	27.1	27.4	46.2	32.6	7.07502e-05	0.00048262	4.97957	2.31602	E5288_WYG004455	102279513	Uncharacterized protein	GO:0005833,GO:0020037,GO:0046872,GO:0019825,GO:0005344	hemoglobin complex|heme binding|metal ion binding|oxygen binding|oxygen carrier activity
L8HNH0	E5288_WYG021672	Phospholipid-transporting ATPase OS=Bos mutus OX=72004 GN=E5288_WYG021672 PE=3 SV=1	2	2	2	2	1251	143.7	6.79	5.85	68.9	70.9	71.1	71.7	52.9	59.9	151.1	111.9	147	147.1	94.6	152.9	7.139e-05	0.000485637	0.491424	-1.02496	E5288_WYG021672	102267112	Phospholipid-transporting ATPase	GO:0045176,GO:0015721,GO:0008206,GO:0060119,GO:0045892,GO:2001225,GO:0032534,GO:1903729,GO:0007605,GO:0021650,GO:0006855,GO:0016324,GO:0005829,GO:0005783,GO:0005794,GO:0005887,GO:0016604,GO:1990531,GO:0032420,GO:0015247,GO:0005524,GO:0016887,GO:1901612,GO:0000287,GO:0140345	apical protein localization|bile acid and bile salt transport|bile acid metabolic process|inner ear receptor cell development|negative regulation of transcription, DNA-templated|regulation of chloride transport|regulation of microvillus assembly|regulation of plasma membrane organization|sensory perception of sound|vestibulocochlear nerve formation|xenobiotic transmembrane transport|apical plasma…
A0A6B0R7Y5	E5288_WYG010077	Methyltransf_11 domain-containing protein OS=Bos mutus OX=72004 GN=E5288_WYG010077 PE=4 SV=1	28	6	13	3	244	28.3	8.51	42.14	49.5	57.8	75.8	70.8	50.1	60.9	130.1	176.5	100.6	119.6	149.5	158.9	7.26723e-05	0.000490849	0.436901	-1.19462	E5288_WYG010077	102270564	Methyltransf_11 domain-containing protein	GO:0016021,GO:0008168	integral component of membrane|methyltransferase activity
L8IVH5	M91_18982	cAMP-dependent protein kinase inhibitor beta (Fragment) OS=Bos mutus OX=72004 GN=M91_18982 PE=3 SV=1	51	4	7	4	88	9.5	5.07	19.55	163.3	114.9	162.2	151.8	96.8	137.8	78.5	53.3	67.5	58.2	62.5	53.3	7.31652e-05	0.000493163	2.21484	1.1472	M91_18982	102277940	cAMP-dependent protein kinase inhibitor beta (Fragment)	GO:0016310,GO:0004862,GO:0016301	phosphorylation|cAMP-dependent protein kinase inhibitor activity|kinase activity
L8ITM4	M91_14735	VIP peptide OS=Bos mutus OX=72004 GN=M91_14735 PE=3 SV=1	49	8	16	8	170	19.2	6.05	50.7	129.6	165.3	144.8	109.7	205.5	125.7	63.2	56.4	55.9	55.2	52.7	35.7	7.45383e-05	0.000494925	2.75964	1.46448	M91_14735	102286076	VIP peptide	GO:0007189,GO:0048255,GO:0045732,GO:0070459,GO:0032880,GO:0005576,GO:0005179,GO:0051428	adenylate cyclase-activating G protein-coupled receptor signaling pathway|mRNA stabilization|positive regulation of protein catabolic process|prolactin secretion|regulation of protein localization|extracellular region|hormone activity|peptide hormone receptor binding	bom04024,bom04080	cAMP signaling pathway|Neuroactive ligand-receptor interaction
A0A6B0QVR5	E5288_WYG009107	DNA-3-methyladenine glycosylase II OS=Bos mutus OX=72004 GN=E5288_WYG009107 PE=3 SV=1	7	2	2	2	287	31.5	9.41	6.36	154.2	148.3	109	98.6	162.2	134.9	67	67.9	57.1	59.6	69.6	71.8	7.5107e-05	0.000495827	2.05394	1.0384	E5288_WYG009107	102284186	DNA-3-methyladenine glycosylase II	GO:0006284,GO:0003677,GO:0008725,GO:0052822,GO:0052821,GO:0043916	base-excision repair|DNA binding|DNA-3-methyladenine glycosylase activity|DNA-3-methylguanine glycosylase activity|DNA-7-methyladenine glycosylase activity|DNA-7-methylguanine glycosylase activity	bom03410	Base excision repair
L8HVL9	M91_17859	Ectonucleotide pyrophosphatase/phosphodiesterase family member 3 OS=Bos mutus OX=72004 GN=M91_17859 PE=4 SV=1	34	23	42	23	874	99.4	5.9	150.08	30.5	42.2	52.7	42.3	29.1	34	172.5	113.2	216.3	212.6	114.6	140	7.94751e-05	0.000515823	0.238135	-2.07015	M91_17859	102266801	Ectonucleotide pyrophosphatase/phosphodiesterase family member 3	GO:0046034,GO:0002276,GO:0050728,GO:0033007,GO:0070667,GO:0009143,GO:0055062,GO:0006220,GO:0009897,GO:0005576,GO:0016021,GO:0048471,GO:0005509,GO:0003676,GO:0047429,GO:0004528,GO:0008270	ATP metabolic process|basophil activation involved in immune response|negative regulation of inflammatory response|negative regulation of mast cell activation involved in immune response|negative regulation of mast cell proliferation|nucleoside triphosphate catabolic process|phosphate ion homeostasis|pyrimidine nucleotide metabolic process|external side of plasma membrane|extracellular region|int…	bom00500,bom00230,bom00240,bom00740,bom00760,bom00770	Starch and sucrose metabolism|Purine metabolism|Pyrimidine metabolism|Riboflavin metabolism|Nicotinate and nicotinamide metabolism|Pantothenate and CoA biosynthesis
A0A6B0S7C2	E5288_WYG019085	Ig-like domain-containing protein OS=Bos mutus OX=72004 GN=E5288_WYG019085 PE=4 SV=1	19	4	6	2	253	26.6	7.12	20.58	202.3	148.3	137.4	167.4	134.4	288.9	2.8	33.6	12.6	9.5	46.4	16.6	8.05365e-05	0.000519183	8.87819	3.15027	E5288_WYG019085	102270924	Ig-like domain-containing protein
L8HU38	M91_13462	Ig-like domain-containing protein (Fragment) OS=Bos mutus OX=72004 GN=M91_13462 PE=4 SV=1	28	2	4	2	120	12.4	7.97	18.2	147.7	152.2	103.1	132	155.1	164.8	30	58.6	81	73.6	75.7	26.1	8.05458e-05	0.000519183	2.47797	1.30916	M91_13462	102280184	Ig-like domain-containing protein (Fragment)
L8IBA7	M91_13568	Beta-N-acetylhexosaminidase (Fragment) OS=Bos mutus OX=72004 GN=M91_13568 PE=3 SV=1	42	19	66	6	523	59.6	7.53	231.46	62.7	58.8	96.3	85.6	32.3	56.7	129.7	129.2	123.9	135.7	127.1	162.2	8.40633e-05	0.000535305	0.485764	-1.04167	M91_13568	102278249	Beta-N-acetylhexosaminidase (Fragment)	GO:1901135,GO:0005975,GO:0005764,GO:0004563,GO:0102148	carbohydrate derivative metabolic process|carbohydrate metabolic process|lysosome|beta-N-acetylhexosaminidase activity|N-acetyl-beta-D-galactosaminidase activity	bom00520,bom00600,bom00513,bom00531,bom00603,bom00604,bom00511,bom04142	Amino sugar and nucleotide sugar metabolism|Sphingolipid metabolism|Various types of N-glycan biosynthesis|Glycosaminoglycan degradation|Glycosphingolipid biosynthesis - globo and isoglobo series|Glycosphingolipid biosynthesis - ganglio series|Other glycan degradation|Lysosome
A0A6B0RF05	E5288_WYG003397	FERM domain-containing protein OS=Bos mutus OX=72004 GN=E5288_WYG003397 PE=4 SV=1	37	30	58	24	939	104.9	5.6	179.33	122	144.3	110.4	124.4	191.3	135.7	56.5	65.3	72.4	65	62.8	49.8	9.11588e-05	0.000565354	2.22727	1.15528	E5288_WYG003397	102267385	FERM domain-containing protein	GO:0030866,GO:0005856,GO:0003779,GO:0005198	cortical actin cytoskeleton organization|cytoskeleton|actin binding|structural molecule activity
L8I0U8	M91_05651	Calcineurin-like phosphoesterase domain-containing protein 1 OS=Bos mutus OX=72004 GN=M91_05651 PE=4 SV=1	34	7	18	2	297	33.8	6.23	48.12	124.6	162.2	110.4	117.7	196.9	143.2	51.1	68.1	57.3	51.9	59.2	57.3	9.16505e-05	0.000567448	2.47898	1.30975	M91_05651	102288410	Calcineurin-like phosphoesterase domain-containing protein 1	GO:0016787	hydrolase activity
L8HX13	M91_00406	Zinc finger protein 22 OS=Bos mutus OX=72004 GN=M91_00406 PE=4 SV=1	14	3	4	3	225	26.1	10.18	12.4	133.3	163.9	110.3	113.9	186.3	131.4	55.9	73.5	54.7	62.7	66.9	47.2	9.2253e-05	0.000568638	2.32502	1.21724	M91_00406	102276686	Zinc finger protein 22	GO:0005654,GO:0003677	nucleoplasm|DNA binding
A0A6B0RKE2	E5288_WYG001922	Uncharacterized protein OS=Bos mutus OX=72004 GN=E5288_WYG001922 PE=3 SV=1	11	2	2	2	470	52.3	6.16	11.41	122	148.1	107.8	120.2	170.4	155.5	78.6	45.5	68.6	81.7	58.3	43.4	9.4761e-05	0.000579312	2.19091	1.13153	E5288_WYG001922	102284598	Uncharacterized protein	GO:0016021	integral component of membrane	bom04514	Cell adhesion molecules
L8IVJ0	M91_08704	LAG1 longevity assurance-like protein 4 OS=Bos mutus OX=72004 GN=M91_08704 PE=4 SV=1	11	3	3	3	393	46.3	8.38	5.76	62.1	61.9	87.1	85.3	49.6	52.7	151.7	152.3	98.1	143.8	134.9	120.6	0.00010041	0.000603663	0.497504	-1.00722	M91_08704	102275684	LAG1 longevity assurance-like protein 4	GO:0046513,GO:0005789,GO:0016021,GO:0005634,GO:0003677,GO:0050291	ceramide biosynthetic process|endoplasmic reticulum membrane|integral component of membrane|nucleus|DNA binding|sphingosine N-acyltransferase activity	bom00600,bom04071	Sphingolipid metabolism|Sphingolipid signaling pathway
A0A6B0RGC8	E5288_WYG007599	GLOBIN domain-containing protein OS=Bos mutus OX=72004 GN=E5288_WYG007599 PE=3 SV=1	10	10	14	4	1022	115.5	8.62	35.25	136.3	161.8	95.4	134.6	194.7	132.1	49.7	58.8	63.9	60.5	61.3	50.9	0.000105973	0.000628171	2.47725	1.30874	E5288_WYG007599	102280073	GLOBIN domain-containing protein	GO:0005789,GO:0016021,GO:0020037,GO:0005506,GO:0019825,GO:0005344,GO:0004252	endoplasmic reticulum membrane|integral component of membrane|heme binding|iron ion binding|oxygen binding|oxygen carrier activity|serine-type endopeptidase activity
L8HWY2	E5288_WYG017292	Hexokinase OS=Bos mutus OX=72004 GN=E5288_WYG017292 PE=3 SV=1	37	30	56	24	917	102.3	6.01	166.29	48.8	58.2	74.3	67.2	34.8	51.7	109.3	182.6	104.3	139.9	157.2	171.7	0.000110034	0.000646529	0.387283	-1.36854	E5288_WYG017292	102274810	Hexokinase	GO:0008637,GO:0001678,GO:1990830,GO:0072655,GO:0006006,GO:0006096,GO:0072656,GO:0035795,GO:2000378,GO:0045766,GO:1904925,GO:0046324,GO:0005813,GO:0005829,GO:0005741,GO:0005524,GO:0004340,GO:0005536	apoptotic mitochondrial changes|cellular glucose homeostasis|cellular response to leukemia inhibitory factor|establishment of protein localization to mitochondrion|glucose metabolic process|glycolytic process|maintenance of protein location in mitochondrion|negative regulation of mitochondrial membrane permeability|negative regulation of reactive oxygen species metabolic process|positive regulati…	bom00010,bom00051,bom00052,bom00500,bom00520,bom00524,bom04066,bom04910,bom04973,bom05230,bom04930	Glycolysis / Gluconeogenesis|Fructose and mannose metabolism|Galactose metabolism|Starch and sucrose metabolism|Amino sugar and nucleotide sugar metabolism|Neomycin, kanamycin and gentamicin biosynthesis|HIF-1 signaling pathway|Insulin signaling pathway|Carbohydrate digestion and absorption|Central carbon metabolism in cancer|Type II diabetes mellitus
A0A6B0QVE2	E5288_WYG012888	Beta-N-acetylhexosaminidase OS=Bos mutus OX=72004 GN=E5288_WYG012888 PE=3 SV=1	34	15	42	10	593	67.1	8.12	129.37	46.3	66.8	92.3	78.7	32.9	44.6	154.3	143.3	114	130.2	122.5	174.1	0.000112323	0.000656315	0.431298	-1.21324	E5288_WYG012888	102280793	Beta-N-acetylhexosaminidase	GO:1901135,GO:0005975,GO:0005764,GO:0004563,GO:0102148	carbohydrate derivative metabolic process|carbohydrate metabolic process|lysosome|beta-N-acetylhexosaminidase activity|N-acetyl-beta-D-galactosaminidase activity	bom00520,bom00600,bom00513,bom00531,bom00603,bom00604,bom00511,bom04142	Amino sugar and nucleotide sugar metabolism|Sphingolipid metabolism|Various types of N-glycan biosynthesis|Glycosaminoglycan degradation|Glycosphingolipid biosynthesis - globo and isoglobo series|Glycosphingolipid biosynthesis - ganglio series|Other glycan degradation|Lysosome
L8HZF7	M91_17573	Myosin-14 OS=Bos mutus OX=72004 GN=M91_17573 PE=3 SV=1	30	58	127	9	1928	219.1	5.9	405.52	171.6	125	133.1	141.8	103.5	139.9	87.4	64.6	44.3	41.7	72.1	75.1	0.000114394	0.000662051	2.11552	1.08102	M91_17573	102283624	Myosin-14	GO:0016459,GO:0003779,GO:0005524,GO:0003774	myosin complex|actin binding|ATP binding|cytoskeletal motor activity	bom04530,bom04810,bom04270	Tight junction|Regulation of actin cytoskeleton|Vascular smooth muscle contraction
A0A6B0RFW1	E5288_WYG015306	Uncharacterized protein OS=Bos mutus OX=72004 GN=E5288_WYG015306 PE=3 SV=1	17	8	12	2	472	52.5	8.41	34.14	129.1	149.7	123.3	115.9	207.9	131.7	52.9	66.1	59	63.6	55.1	45.7	0.000118403	0.000682644	2.50467	1.32462	E5288_WYG015306	102271410	Uncharacterized protein	GO:0005634,GO:0003700,GO:0043565,GO:0008270	nucleus|DNA-binding transcription factor activity|sequence-specific DNA binding|zinc ion binding
L8IQT4	M91_13009	Peptidylprolyl isomerase (Fragment) OS=Bos mutus OX=72004 GN=M91_13009 PE=4 SV=1	44	7	22	7	144	15.9	8.88	71.47	58.7	57.5	77.3	68.9	44.9	64.6	149.4	133.6	107.1	118.2	130.9	188.8	0.000123928	0.000704041	0.449155	-1.15472	M91_13009	102276739	Peptidylprolyl isomerase (Fragment)	GO:0061077,GO:0000413,GO:0003755	chaperone-mediated protein folding|protein peptidyl-prolyl isomerization|peptidyl-prolyl cis-trans isomerase activity
A0A6B0S968	E5288_WYG022907	Uncharacterized protein OS=Bos mutus OX=72004 GN=E5288_WYG022907 PE=3 SV=1	35	13	24	13	419	46.5	7.59	81.15	48.1	38.8	53.5	47.3	28.2	58.3	185.5	115.1	134.6	149.1	117.6	223.8	0.000124668	0.000706611	0.296208	-1.75532	E5288_WYG022907	102268462	Uncharacterized protein	GO:0006637,GO:0005737,GO:0016790	acyl-CoA metabolic process|cytoplasm|thiolester hydrolase activity	bom00120,bom01040,bom00430,bom04146,bom04976	Primary bile acid biosynthesis|Biosynthesis of unsaturated fatty acids|Taurine and hypotaurine metabolism|Peroxisome|Bile secretion
A0A6B0RR54	E5288_WYG001025	Alpha-galactosidase OS=Bos mutus OX=72004 GN=E5288_WYG001025 PE=3 SV=1	26	10	24	10	426	47.9	5.72	77.27	64.3	55.5	70.6	70.6	51.2	66.3	163	113.5	119.7	163.4	100.4	161.6	0.000126146	0.000712251	0.460686	-1.11814	E5288_WYG001025	102280167	Alpha-galactosidase	GO:0005975,GO:0006629,GO:0005764,GO:0004553	carbohydrate metabolic process|lipid metabolic process|lysosome|hydrolase activity, hydrolyzing O-glycosyl compounds	bom00603,bom04142	Glycosphingolipid biosynthesis - globo and isoglobo series|Lysosome
A0A6B0QUV6	E5288_WYG006442	Uncharacterized protein OS=Bos mutus OX=72004 GN=E5288_WYG006442 PE=4 SV=1	13	5	5	5	493	56	7.12	12.32	124.7	144.7	99.8	121.2	173.2	142.5	48.4	71.2	79.7	70	72.1	52.6	0.000127861	0.000717779	2.04594	1.03276	E5288_WYG006442	102273407	Uncharacterized protein	GO:0007596,GO:0006508,GO:0005576,GO:0016021,GO:0005509,GO:0004252	blood coagulation|proteolysis|extracellular region|integral component of membrane|calcium ion binding|serine-type endopeptidase activity	bom04610	Complement and coagulation cascades
L8IJ04	M91_17895	Uncharacterized protein (Fragment) OS=Bos mutus OX=72004 GN=M91_17895 PE=4 SV=1	25	3	20	2	104	11.4	8.07	75.41	30.3	30.7	45.4	42.4	16.8	31.6	141.5	161	207.5	251.6	103.3	138	0.000127747	0.000717779	0.19663	-2.34645	M91_17895	102277492	Uncharacterized protein (Fragment)
A0A6B0R3D3	E5288_WYG010954	Uncharacterized protein OS=Bos mutus OX=72004 GN=E5288_WYG010954 PE=4 SV=1	19	8	10	8	495	56.7	8.79	36.42	63.6	60.6	87.3	76.5	43.5	62.5	124.2	154.4	102.3	116.2	146.6	162.4	0.000129976	0.000727242	0.488773	-1.03276	E5288_WYG010954	102272800	Uncharacterized protein
A0A6B0RBW8	E5288_WYG003207	Vacuolar fusion protein MON1 homolog OS=Bos mutus OX=72004 GN=E5288_WYG003207 PE=3 SV=1	2	3	3	3	818	89.4	6.7	6.03	19.5	22.4	18.5	16.4	23.9	21.8	164.8	214.4	207.2	272.3	94.6	124.1	0.000132654	0.00073589	0.1137	-3.1367	E5288_WYG003207	102273656	Vacuolar fusion protein MON1 homolog	GO:0006623,GO:0016192,GO:0008191	protein targeting to vacuole|vesicle-mediated transport|metalloendopeptidase inhibitor activity
A0A6B0RZB3	E5288_WYG000977	Aminotran_1_2 domain-containing protein OS=Bos mutus OX=72004 GN=E5288_WYG000977 PE=3 SV=1	39	11	28	11	419	45.1	7.17	107.54	57.3	74.9	65.1	62.2	55.1	57.5	173	99.2	137.3	151.5	105.1	161.7	0.000133907	0.000739096	0.449505	-1.15359	E5288_WYG000977	102283106	Aminotran_1_2 domain-containing protein	GO:0009058,GO:0006567,GO:0008890,GO:0030170	biosynthetic process|threonine catabolic process|glycine C-acetyltransferase activity|pyridoxal phosphate binding	bom00260	Glycine, serine and threonine metabolism
A0A6B0R3V2	E5288_WYG002635	Tartrate-resistant acid phosphatase type 5 OS=Bos mutus OX=72004 GN=E5288_WYG002635 PE=3 SV=1	23	8	23	8	471	52.1	9.22	91.32	53.4	58.7	74.5	62.1	34.3	64.4	167.8	140.1	103.8	126.4	123.6	190.9	0.00014191	0.000771712	0.40746	-1.29527	E5288_WYG002635	102286348	Tartrate-resistant acid phosphatase type 5	GO:0005634,GO:0003993,GO:0046872	nucleus|acid phosphatase activity|metal ion binding	bom00740,bom04142,bom04380,bom05323	Riboflavin metabolism|Lysosome|Osteoclast differentiation|Rheumatoid arthritis
A0A6B0RQT0	E5288_WYG001936	Apolipoprotein C-III OS=Bos mutus OX=72004 GN=E5288_WYG001936 PE=3 SV=1	28	2	6	2	96	10.7	5.11	22.99	124.7	142.8	174.6	190.3	100.8	122.3	73.1	49.4	63.6	51.2	57.3	49.9	0.000148346	0.000799506	2.48331	1.31226	E5288_WYG001936	102284044	Apolipoprotein C-III	GO:0006869,GO:0042157,GO:0005576,GO:0008289	lipid transport|lipoprotein metabolic process|extracellular region|lipid binding	bom03320,bom04979	PPAR signaling pathway|Cholesterol metabolism
A0A6B0RPN3	E5288_WYG016318	Cystatin domain-containing protein OS=Bos mutus OX=72004 GN=E5288_WYG016318 PE=4 SV=1	63	7	9	7	149	16.3	7.74	26.63	61.1	63.8	68.7	69.9	62.8	61.7	107	164.9	147.2	170.4	116.9	105.6	0.000156277	0.000830848	0.477833	-1.06542	E5288_WYG016318	102273797	Cystatin domain-containing protein	GO:0004869	cysteine-type endopeptidase inhibitor activity
L8IEY2	E5288_WYG013072	Acyl-coenzyme A thioesterase 8 OS=Bos mutus OX=72004 GN=E5288_WYG013072 PE=3 SV=1	51	12	22	12	317	35.7	6.99	62.3	49.4	42.8	66.7	62.7	77	49.9	136.9	135.9	126.3	156.7	99.3	196.4	0.000159219	0.00083983	0.409278	-1.28885	E5288_WYG013072	102271157	Acyl-coenzyme A thioesterase 8	GO:0006637,GO:0043649,GO:0045225,GO:0016559,GO:0005782,GO:0052815,GO:0016290	acyl-CoA metabolic process|dicarboxylic acid catabolic process|negative regulation of CD4 production|peroxisome fission|peroxisomal matrix|medium-chain acyl-CoA hydrolase activity|palmitoyl-CoA hydrolase activity	bom00120,bom04146	Primary bile acid biosynthesis|Peroxisome
A0A6B0QTE4	E5288_WYG007155	Uncharacterized protein OS=Bos mutus OX=72004 GN=E5288_WYG007155 PE=3 SV=1	34	20	30	20	656	75.3	9.26	85.91	54.8	60.3	75.1	69.7	50.5	53.4	194.8	119.1	109.4	127.9	127.5	157.5	0.000165081	0.000861504	0.435063	-1.2007	E5288_WYG007155	102268498	Uncharacterized protein	GO:0015910,GO:0016021,GO:0005778,GO:0140359,GO:0005524,GO:0005324	long-chain fatty acid import into peroxisome|integral component of membrane|peroxisomal membrane|ABC-type transporter activity|ATP binding|long-chain fatty acid transporter activity	bom02010,bom04146	ABC transporters|Peroxisome
A0A6B0S227	E5288_WYG021110	Uncharacterized protein OS=Bos mutus OX=72004 GN=E5288_WYG021110 PE=3 SV=1	27	5	9	5	220	25	5.19	34.01	53.9	66.7	62.1	62.6	50.8	56.9	183.9	108.7	147.2	154.8	92.2	160.1	0.000172418	0.000882923	0.416814	-1.26252	E5288_WYG021110	102283775	Uncharacterized protein	GO:0016671	oxidoreductase activity, acting on a sulfur group of donors, disulfide as acceptor	bom04612	Antigen processing and presentation
L8IVS8	E5288_WYG022585	Transmembrane emp24 domain-containing protein 3 OS=Bos mutus OX=72004 GN=E5288_WYG022585 PE=3 SV=1	32	5	6	5	218	24.8	6.21	21	56.6	62.3	70.9	66.1	54.1	63.2	118.8	191.5	108	116.9	135.2	156.5	0.000175067	0.000890921	0.451324	-1.14776	E5288_WYG022585	102280928	Transmembrane emp24 domain-containing protein 3	GO:0015031,GO:0005789,GO:0033116,GO:0005794,GO:0016021	protein transport|endoplasmic reticulum membrane|endoplasmic reticulum-Golgi intermediate compartment membrane|Golgi apparatus|integral component of membrane
A0A6B0S4E9	E5288_WYG007285	IF rod domain-containing protein OS=Bos mutus OX=72004 GN=E5288_WYG007285 PE=3 SV=1	9	8	25	5	1095	119.6	8.46	51.85	113.8	132.2	125	133.1	188	113.3	55.9	76.3	74.1	69.5	61.8	57	0.000179754	0.000908265	2.04105	1.02931	E5288_WYG007285	102275464	IF rod domain-containing protein	GO:0061564,GO:0006334,GO:0005883,GO:0000786,GO:0003677,GO:0030527	axon development|nucleosome assembly|neurofilament|nucleosome|DNA binding|structural constituent of chromatin	bom05014,bom05022	Amyotrophic lateral sclerosis|Pathways of neurodegeneration - multiple diseases
A0A6B0S3J8	E5288_WYG016559	Uncharacterized protein OS=Bos mutus OX=72004 GN=E5288_WYG016559 PE=3 SV=1	14	21	52	4	1877	207.7	6.06	166.54	117.4	149.8	119.9	110.5	189.8	127.4	58.4	67	76.1	67.8	61.5	54.5	0.00019504	0.000962024	2.11472	1.08046	E5288_WYG016559	102270922	Uncharacterized protein	GO:0070161,GO:0016021,GO:0045211,GO:0005524,GO:0016887,GO:0004970,GO:0008556	anchoring junction|integral component of membrane|postsynaptic membrane|ATP binding|ATP hydrolysis activity|ionotropic glutamate receptor activity|P-type potassium transmembrane transporter activity	bom04024,bom04022,bom04911,bom04918,bom04919,bom04925,bom04260,bom04261,bom04970,bom04971,bom04972,bom04976,bom04973,bom04974,bom04978,bom04960,bom04961,bom04964	cAMP signaling pathway|cGMP-PKG signaling pathway|Insulin secretion|Thyroid hormone synthesis|Thyroid hormone signaling pathway|Aldosterone synthesis and secretion|Cardiac muscle contraction|Adrenergic signaling in cardiomyocytes|Salivary secretion|Gastric acid secretion|Pancreatic secretion|Bile secretion|Carbohydrate digestion and absorption|Protein digestion and absorption|Mineral absorption|A…
L8IQJ0	M91_04036	Glutaminyl-peptide cyclotransferase OS=Bos mutus OX=72004 GN=M91_04036 PE=3 SV=1	17	5	5	5	361	41.2	6.52	16.51	32.7	41	35.2	33.1	34.7	30.5	225.9	131.3	162.6	217	75.7	180.4	0.000198051	0.000971032	0.208682	-2.26062	M91_04036	102282169	Glutaminyl-peptide cyclotransferase	GO:0016603	glutaminyl-peptide cyclotransferase activity
L8HSJ7	M91_13516	Phytanoyl-CoA dioxygenase domain-containing protein 1 (Fragment) OS=Bos mutus OX=72004 GN=M91_13516 PE=4 SV=1	21	6	7	6	287	32.1	6.02	28.52	184.5	99.3	145.8	159.6	107.6	182.2	59.2	62.3	33.1	31.6	66.6	68.2	0.000202116	0.000984414	2.73832	1.45329	M91_13516	102264820	Phytanoyl-CoA dioxygenase domain-containing protein 1 (Fragment)	GO:0051213	dioxygenase activity
L8I698	M91_19736	Protein canopy-like protein 2 (Fragment) OS=Bos mutus OX=72004 GN=M91_19736 PE=3 SV=1	48	8	15	2	186	21.1	5	33.97	85.8	49.6	66.1	96.6	27.7	60.3	117.3	123.9	126.9	127.4	155.3	163	0.000222811	0.00105426	0.474441	-1.0757	M91_19736	102277428	Protein canopy-like protein 2 (Fragment)
L8I5W3	M91_02351	Ubiquitin carboxyl-terminal hydrolase OS=Bos mutus OX=72004 GN=M91_02351 PE=3 SV=1	55	13	36	13	252	28.3	5.78	118.5	151.8	139.2	87.2	125.4	163.2	154.8	60.7	57.2	48.7	52.4	64.4	95	0.000228331	0.00107243	2.17125	1.11852	M91_02351	102282378	Ubiquitin carboxyl-terminal hydrolase	GO:0016579,GO:0006511,GO:0005789,GO:0004843,GO:0016874	protein deubiquitination|ubiquitin-dependent protein catabolic process|endoplasmic reticulum membrane|cysteine-type deubiquitinase activity|ligase activity	bom05012,bom05022	Parkinson disease|Pathways of neurodegeneration - multiple diseases
L8IMG8	M91_00656	Acyl-coenzyme A thioesterase 4 (Fragment) OS=Bos mutus OX=72004 GN=M91_00656 PE=3 SV=1	16	5	10	5	396	43.4	7.02	33	62.6	67.5	83	73	40.7	65.1	152.1	143.1	107.1	113	116	176.8	0.000250533	0.00116223	0.484965	-1.04405	M91_00656	102286649	Acyl-coenzyme A thioesterase 4 (Fragment)	GO:0006637,GO:0005737,GO:0016790	acyl-CoA metabolic process|cytoplasm|thiolester hydrolase activity	bom00062,bom01040,bom04913	Fatty acid elongation|Biosynthesis of unsaturated fatty acids|Ovarian steroidogenesis
A0A6B0QV06	E5288_WYG009219	GLOBIN domain-containing protein OS=Bos mutus OX=72004 GN=E5288_WYG009219 PE=3 SV=1	72	10	191	2	142	15.2	8.44	361.25	110.7	153.2	196.8	168.4	115.3	107.8	55	44.1	74.5	57.6	59.8	56.8	0.000285256	0.00127949	2.45026	1.29293	E5288_WYG009219	102268919	GLOBIN domain-containing protein	GO:0005833,GO:0020037,GO:0005506,GO:0019825,GO:0005344	hemoglobin complex|heme binding|iron ion binding|oxygen binding|oxygen carrier activity	bom05144,bom05143	Malaria|African trypanosomiasis
A0A6B0RZZ6	E5288_WYG001867	AB hydrolase-1 domain-containing protein OS=Bos mutus OX=72004 GN=E5288_WYG001867 PE=4 SV=1	58	31	117	2	551	62	5.96	345.28	43.9	46.8	102.4	90.8	28.8	46.7	131.3	156.5	113.9	121.6	150.1	167.3	0.000288544	0.00128953	0.427501	-1.226	E5288_WYG001867	102267808	AB hydrolase-1 domain-containing protein	GO:0016787	hydrolase activity	bom00590,bom04146,bom05207,bom05208	Arachidonic acid metabolism|Peroxisome|Chemical carcinogenesis - receptor activation|Chemical carcinogenesis - reactive oxygen species
L8IAA7	M91_14361	Lysyl oxidase homolog (Fragment) OS=Bos mutus OX=72004 GN=M91_14361 PE=3 SV=1	4	3	3	3	758	84.3	7.46	7.06	75.9	91.8	51.9	57.4	59.7	58.6	138.2	97.8	163.8	165.4	116.4	123.1	0.000294601	0.00131104	0.491239	-1.0255	M91_14361	102268630	Lysyl oxidase homolog (Fragment)	GO:0018057,GO:0005615,GO:0016020,GO:0043235,GO:0005507,GO:0004720,GO:0005044	peptidyl-lysine oxidation|extracellular space|membrane|receptor complex|copper ion binding|protein-lysine 6-oxidase activity|scavenger receptor activity
L8IEW8	M91_17893	Eppin (Fragment) OS=Bos mutus OX=72004 GN=M91_17893 PE=4 SV=1	9	2	2	2	176	20	8.41	2.2	37	31.8	47	34.2	42.3	56.1	158.2	259.6	107.2	144.1	130.4	152.1	0.000315588	0.00137504	0.261034	-1.93769	M91_17893	102269270	Eppin (Fragment)	GO:0005576,GO:0004867	extracellular region|serine-type endopeptidase inhibitor activity
A0A6B0RMF5	E5288_WYG017281	Uncharacterized protein OS=Bos mutus OX=72004 GN=E5288_WYG017281 PE=3 SV=1	24	13	27	6	798	87.1	6.54	84.15	25.2	28.6	25.6	24.7	23.6	23.8	123.9	156	230.3	218.6	72.8	247.1	0.000331791	0.00142116	0.144465	-2.79121	E5288_WYG017281	102264461	Uncharacterized protein	GO:0016021,GO:0031528	integral component of membrane|microvillus membrane
L8IR12	M91_05516	High mobility group protein B2 OS=Bos mutus OX=72004 GN=M91_05516 PE=3 SV=1	39	10	21	8	209	24	7.81	60.16	123.5	137.9	111.2	119.9	200.6	125.1	50.5	66	70	73.3	62.9	59.2	0.000349946	0.0014822	2.14245	1.09926	M91_05516	102287130	High mobility group protein B2	GO:0060326,GO:0071222,GO:0050829,GO:0050830,GO:0032392,GO:0006265,GO:0008625,GO:0002437,GO:0045087,GO:0008584,GO:1902042,GO:0010629,GO:0000122,GO:0006334,GO:0043388,GO:0001938,GO:0045648,GO:0010628,GO:0045089,GO:0032728,GO:0045654,GO:0032075,GO:0045944,GO:0050767,GO:0072091,GO:0032496,GO:0048545,GO:0007289,GO:0000785,GO:0000793,GO:0005737,GO:0005615,GO:0005730,GO:0005654,GO:0005634,GO:0048471,GO:…	cell chemotaxis|cellular response to lipopolysaccharide|defense response to Gram-negative bacterium|defense response to Gram-positive bacterium|DNA geometric change|DNA topological change|extrinsic apoptotic signaling pathway via death domain receptors|inflammatory response to antigenic stimulus|innate immune response|male gonad development|negative regulation of extrinsic apoptotic signaling pat…
A0A6B0QUR8	E5288_WYG008913	Thyroglobulin type-1 domain-containing protein OS=Bos mutus OX=72004 GN=E5288_WYG008913 PE=4 SV=1	16	3	4	3	169	19.2	8.92	10.57	107.5	164.3	126.4	128.3	238	145.1	29.3	50.5	59.3	60.6	45.3	45.3	0.000355626	0.00150022	3.13331	1.64769	E5288_WYG008913	102288361	Thyroglobulin type-1 domain-containing protein	GO:0005576,GO:0005520	extracellular region|insulin-like growth factor binding	bom04115,bom04218,bom04935,bom05202	p53 signaling pathway|Cellular senescence|Growth hormone synthesis, secretion and action|Transcriptional misregulation in cancer
L8HZA6	M91_12113	7-dehydrocholesterol reductase OS=Bos mutus OX=72004 GN=M91_12113 PE=3 SV=1	8	4	5	4	475	54.3	8.62	16.74	57	57.2	64.3	76.9	46.8	45.4	154.4	115.6	114.8	135.9	119.7	212.1	0.000376007	0.00157285	0.407742	-1.29427	M91_12113	102276304	7-dehydrocholesterol reductase	GO:0006695,GO:0005783,GO:0016021,GO:0005640,GO:0047598	cholesterol biosynthetic process|endoplasmic reticulum|integral component of membrane|nuclear outer membrane|7-dehydrocholesterol reductase activity	bom00100	Steroid biosynthesis
A0A6B0RNH3	E5288_WYG012213	Uncharacterized protein OS=Bos mutus OX=72004 GN=E5288_WYG012213 PE=3 SV=1	41	12	15	12	322	37.1	9.1	44.79	36	41.4	53.5	46.6	36.9	43.6	100.5	248.4	124.2	124.9	165.9	178.2	0.00039823	0.00163232	0.273856	-1.86851	E5288_WYG012213	102277759	Uncharacterized protein	GO:0006486,GO:0005794,GO:0016021,GO:0008373	protein glycosylation|Golgi apparatus|integral component of membrane|sialyltransferase activity	bom00601	Glycosphingolipid biosynthesis - lacto and neolacto series
L8IB28	M91_15490	Secretoglobin family 1D member 2 OS=Bos mutus OX=72004 GN=M91_15490 PE=4 SV=1	20	2	4	2	102	11.3	8.16	12.51	19.7	23.2	21	22.5	17.3	21.5	91.1	307.6	152.1	154.6	150.4	219.1	0.000414216	0.00168136	0.116476	-3.1019	M91_15490	102277418	Secretoglobin family 1D member 2	GO:0005576	extracellular region
L8I9L6	M91_05326	Aminopeptidase (Fragment) OS=Bos mutus OX=72004 GN=M91_05326 PE=3 SV=1	7	5	5	5	936	107.4	5.48	15.86	140.4	160.4	93.5	104.5	186.4	138.8	53.1	60.2	75.9	64.1	68.3	54.6	0.00043702	0.00174288	2.19032	1.13114	M91_05326	102273815	Aminopeptidase (Fragment)	GO:0006508,GO:0016021,GO:0004177,GO:0008237,GO:0008270	proteolysis|integral component of membrane|aminopeptidase activity|metallopeptidase activity|zinc ion binding
A0A6B0RIG0	E5288_WYG015122	Uncharacterized protein OS=Bos mutus OX=72004 GN=E5288_WYG015122 PE=4 SV=1	4	5	5	5	1460	148.7	7.34	9.33	57.1	71.5	67.6	55.4	61	64.3	203.8	129.4	103.8	115.3	137.8	133	0.000443294	0.00175691	0.457903	-1.12689	E5288_WYG015122	102265734	Uncharacterized protein	GO:0016021	integral component of membrane	bom04974	Protein digestion and absorption
L8IKQ7	M91_04189	GDNF family receptor alpha-2 (Fragment) OS=Bos mutus OX=72004 GN=M91_04189 PE=3 SV=1	18	7	8	7	451	50.1	7.85	24.55	132.2	158.2	99.1	107.8	197.1	131.8	60.4	65.7	63.6	64.5	66.1	53.5	0.000452001	0.00178525	2.21027	1.14422	M91_04189	102280964	GDNF family receptor alpha-2 (Fragment)	GO:0031225,GO:0005886,GO:0038023	anchored component of membrane|plasma membrane|signaling receptor activity
A0A6B0RVP9	E5288_WYG002853	Uncharacterized protein OS=Bos mutus OX=72004 GN=E5288_WYG002853 PE=3 SV=1	5	4	4	3	1183	129.2	7.42	12.67	56.7	63.1	55.1	58.2	58.6	55.1	197	84.6	148.6	137.6	112.1	173.1	0.000480802	0.00186112	0.406565	-1.29844	E5288_WYG002853	102266303	Uncharacterized protein	GO:0016021,GO:0005634,GO:0098590,GO:0015229,GO:0046872,GO:0003723	integral component of membrane|nucleus|plasma membrane region|L-ascorbic acid transmembrane transporter activity|metal ion binding|RNA binding	bom03018	RNA degradation
L8IJI6	M91_04213	Phosphatidylethanolamine-binding protein 4 (Fragment) OS=Bos mutus OX=72004 GN=M91_04213 PE=3 SV=1	51	4	7	4	119	13.3	4.88	25.89	37.4	34.4	49.5	48.8	30.5	41.2	149	115.1	186.3	220.2	75.2	212.4	0.000489979	0.00188674	0.252348	-1.98651	M91_04213	102264666	Phosphatidylethanolamine-binding protein 4 (Fragment)
A0A6B0SDV3	E5288_WYG011770	IF rod domain-containing protein OS=Bos mutus OX=72004 GN=E5288_WYG011770 PE=3 SV=1	56	27	77	14	455	49.1	4.94	226.11	58.6	67.9	60.3	60	47.6	67.5	207	141.3	98.7	113.1	129.3	149	0.000491719	0.00189245	0.431656	-1.21205	E5288_WYG011770	102269853	IF rod domain-containing protein	GO:0005882,GO:0005198	intermediate filament|structural molecule activity	bom04915,bom05150	Estrogen signaling pathway|Staphylococcus aureus infection
A0A6B0R1Q5	E5288_WYG022806	Uncharacterized protein OS=Bos mutus OX=72004 GN=E5288_WYG022806 PE=3 SV=1	36	11	28	11	335	37.4	7.96	87.78	26.9	23	29.6	29.4	19.8	31	200.3	188.3	99.9	94.2	171.7	285.7	0.000499426	0.00191498	0.153543	-2.70329	E5288_WYG022806	102281958	Uncharacterized protein	GO:0006508,GO:0005764,GO:0008234	proteolysis|lysosome|cysteine-type peptidase activity	bom04142,bom04210	Lysosome|Apoptosis
L8HXX2	M91_12973	Uncharacterized protein (Fragment) OS=Bos mutus OX=72004 GN=M91_12973 PE=4 SV=1	5	2	2	2	611	70.5	8.16	5.67	146.3	131	103.8	118.7	207.6	123.3	62.5	72	68.5	54.9	59.6	51.8	0.000516462	0.00196208	2.24939	1.16953	M91_12973	102267255	Uncharacterized protein (Fragment)	GO:0005634	nucleus
L8IFV4	M91_17901	Kunitz-type protease inhibitor 4 (Fragment) OS=Bos mutus OX=72004 GN=M91_17901 PE=4 SV=1	25	3	10	3	101	11.6	8.37	28.04	19.9	23.6	28.8	26.9	16.8	27.5	181.6	132.3	142.3	170.6	111.7	317.9	0.000516848	0.00196253	0.135839	-2.88003	M91_17901	102278334	Kunitz-type protease inhibitor 4 (Fragment)	GO:0004867	serine-type endopeptidase inhibitor activity
A0A6B0RGS6	E5288_WYG007659	Uncharacterized protein OS=Bos mutus OX=72004 GN=E5288_WYG007659 PE=4 SV=1	28	7	26	7	653	68.9	8.53	94.66	33.7	33.5	40.2	39.4	23.8	36.9	90.3	256.7	152.4	158.7	223.3	111.2	0.00054819	0.00204884	0.209047	-2.2581	E5288_WYG007659	102279110	Uncharacterized protein	GO:0016491	oxidoreductase activity	bom00590,bom00980	Arachidonic acid metabolism|Metabolism of xenobiotics by cytochrome P450
L8HYB7	M91_06869	Arachidonate 12-lipoxygenase, 12S-type OS=Bos mutus OX=72004 GN=M91_06869 PE=3 SV=1	30	15	22	15	666	75.5	6.46	60.44	29.3	32.6	29.6	31.4	29.1	29.2	147.4	185.8	88.5	138.6	161.6	297	0.000646025	0.00234438	0.177839	-2.49136	M91_06869	102285661	Arachidonate 12-lipoxygenase, 12S-type	GO:0006629,GO:0005737,GO:0005506,GO:0016702	lipid metabolic process|cytoplasm|iron ion binding|oxidoreductase activity, acting on single donors with incorporation of molecular oxygen, incorporation of two atoms of oxygen	bom00590,bom00591,bom04216,bom04217,bom04726	Arachidonic acid metabolism|Linoleic acid metabolism|Ferroptosis|Necroptosis|Serotonergic synapse
A0A6B0R1K5	E5288_WYG005824	Fatty acyl-CoA reductase OS=Bos mutus OX=72004 GN=E5288_WYG005824 PE=3 SV=1	31	11	16	11	429	49.3	6.83	50.65	63.3	68.3	61.7	59.3	50.5	55.6	208.7	101.5	129.6	154.8	102	144.7	0.00065277	0.00236421	0.426364	-1.22984	E5288_WYG005824	102276400	Fatty acyl-CoA reductase	GO:1901568,GO:0006629,GO:0005778,GO:0102965,GO:0080019	fatty acid derivative metabolic process|lipid metabolic process|peroxisomal membrane|alcohol-forming fatty acyl-CoA reductase activity|fatty-acyl-CoA reductase (alcohol-forming) activity	bom04146	Peroxisome
A0A6B0RBU1	E5288_WYG021475	Alpha-2-HS-glycoprotein OS=Bos mutus OX=72004 GN=E5288_WYG021475 PE=4 SV=1	37	12	28	12	359	38.4	5.49	81.18	103	154.3	109.4	148.7	214.1	124.8	44.6	47.8	72.8	65.9	68.8	45.7	0.000654952	0.00236845	2.47193	1.30564	E5288_WYG021475	102269811	Alpha-2-HS-glycoprotein	GO:0005615,GO:0004869	extracellular space|cysteine-type endopeptidase inhibitor activity
A0A6B0SEQ2	E5288_WYG014768	NTF2 domain-containing protein OS=Bos mutus OX=72004 GN=E5288_WYG014768 PE=4 SV=1	12	2	4	2	196	21.9	8.59	11.64	56.1	63.3	60.1	61.9	44.9	56.9	119.7	174.8	94.9	130.2	125.4	211.9	0.000660979	0.00237821	0.400513	-1.32008	E5288_WYG014768	102270915	NTF2 domain-containing protein	GO:0006913,GO:0005634	nucleocytoplasmic transport|nucleus	bom03013,bom03015,bom03008,bom05164,bom05014	Nucleocytoplasmic transport|mRNA surveillance pathway|Ribosome biogenesis in eukaryotes|Influenza A|Amyotrophic lateral sclerosis
L8I5X2	M91_02295	Serine hydrolase-like protein (Fragment) OS=Bos mutus OX=72004 GN=M91_02295 PE=4 SV=1	27	7	10	7	329	37	7.61	22.08	31.4	35.6	38.1	38.3	24.8	33.8	162.1	223.2	85.4	113.7	150.1	263.6	0.000668383	0.00239837	0.202385	-2.30483	M91_02295	102280802	Serine hydrolase-like protein (Fragment)	GO:0016787	hydrolase activity
A0A6B0S421	E5288_WYG002952	Uncharacterized protein OS=Bos mutus OX=72004 GN=E5288_WYG002952 PE=4 SV=1	47	14	41	14	374	42	8.48	147.35	98.4	144	115.6	129.9	193.3	129.2	56.7	60.7	93.9	60.4	67.3	50.7	0.000726675	0.0025559	2.07955	1.05627	E5288_WYG002952	102268388	Uncharacterized protein	GO:0007517,GO:0046872	muscle organ development|metal ion binding	bom04630	JAK-STAT signaling pathway
L8HTQ2	M91_07982	Anion exchange protein (Fragment) OS=Bos mutus OX=72004 GN=M91_07982 PE=3 SV=1	15	13	20	2	923	103.6	5.34	56.18	113.8	144.5	211.6	162.5	102.7	109.1	60.7	51.3	69.5	57.7	62.6	54.1	0.000808065	0.00278313	2.37201	1.24611	M91_07982	102274339	Anion exchange protein (Fragment)	GO:0016021,GO:0005886,GO:0015301,GO:0005452	integral component of membrane|plasma membrane|anion:anion antiporter activity|inorganic anion exchanger activity	bom04966	Collecting duct acid secretion
A0A6B0R1Z9	E5288_WYG001423	Uncharacterized protein OS=Bos mutus OX=72004 GN=E5288_WYG001423 PE=4 SV=1	6	5	5	4	1246	137.4	8.35	10.71	62.7	72.1	61.7	60.6	64.8	57.8	180.3	92.6	132.2	161.7	91.3	162.3	0.000841963	0.0028598	0.462823	-1.11147	E5288_WYG001423	102285550	Uncharacterized protein	GO:0016021,GO:0140359,GO:0005524	integral component of membrane|ABC-type transporter activity|ATP binding	bom02010	ABC transporters
L8IFD7	M91_13864	Melanotransferrin OS=Bos mutus OX=72004 GN=M91_13864 PE=3 SV=1	22	13	15	13	739	80.7	5.82	49.24	133.4	157.4	102	113.7	215.4	127.9	62.9	37.9	77.4	75.2	46.5	50.4	0.000898424	0.00300424	2.42592	1.27853	M91_13864	102284324	Melanotransferrin	GO:0005615,GO:0005506	extracellular space|iron ion binding
A0A6B0RLX1	E5288_WYG019500	Protein FAM136A OS=Bos mutus OX=72004 GN=E5288_WYG019500 PE=3 SV=1	50	6	9	6	138	15.7	7.59	27.99	44.9	58.3	54.7	54.7	64.4	48.5	111.7	204.1	108.3	120.2	120	210.3	0.000927348	0.00306409	0.37217	-1.42597	E5288_WYG019500	102264701	Protein FAM136A
L8IE09	M91_00043	Carboxylic ester hydrolase OS=Bos mutus OX=72004 GN=M91_00043 PE=3 SV=1	32	15	51	14	576	64.3	6.24	189.68	16.8	31.8	61.4	55.8	18.3	24.4	81.8	254.4	196.1	202.4	160.2	96.6	0.000937656	0.00308949	0.210287	-2.24957	M91_00043	102281160	Carboxylic ester hydrolase	GO:0016021,GO:0016787	integral component of membrane|hydrolase activity
A0A6B0RW24	E5288_WYG007371	Ig-like domain-containing protein OS=Bos mutus OX=72004 GN=E5288_WYG007371 PE=4 SV=1	29	2	3	2	142	15.1	7.08	6.96	126.5	189.7	87.5	109.1	240.2	173	32.4	49.3	51.7	43.7	53.8	43	0.000942603	0.00310025	3.3808	1.75736	E5288_WYG007371	102270178	Ig-like domain-containing protein
L8HVJ5	M91_15508	Stromal cell-derived factor 2-like protein 1 OS=Bos mutus OX=72004 GN=M91_15508 PE=4 SV=1	21	4	8	4	226	23.8	6.95	21.7	54.8	57.3	70.6	86.9	31.7	63.3	122.2	190.8	90.9	115.1	172.5	143.9	0.000958741	0.00314351	0.436438	-1.19615	M91_15508	102282682	Stromal cell-derived factor 2-like protein 1
A0A6B0QU70	E5288_WYG006320	Uncharacterized protein OS=Bos mutus OX=72004 GN=E5288_WYG006320 PE=4 SV=1	7	2	3	2	294	34.1	7.55	8.87	122.2	201.5	99.7	132.9	172.6	110.8	87.8	37.8	70	58.2	48.6	58.1	0.00103761	0.00333489	2.32926	1.21987	E5288_WYG006320	102264665	Uncharacterized protein	GO:0016021,GO:0008194	integral component of membrane|UDP-glycosyltransferase activity	bom00040,bom00053,bom00140,bom00830,bom00860,bom00980,bom00982,bom00983,bom04976,bom05204,bom05207	Pentose and glucuronate interconversions|Ascorbate and aldarate metabolism|Steroid hormone biosynthesis|Retinol metabolism|Porphyrin metabolism|Metabolism of xenobiotics by cytochrome P450|Drug metabolism - cytochrome P450|Drug metabolism - other enzymes|Bile secretion|Chemical carcinogenesis - DNA adducts|Chemical carcinogenesis - receptor activation
L8HZK1	M91_07864	CTP synthase OS=Bos mutus OX=72004 GN=M91_07864 PE=3 SV=1	27	16	27	14	591	66.7	6.54	82.46	64.9	62.6	67.7	62.8	53.1	63.2	142	88	170.6	196.2	109.8	119.2	0.00107185	0.003429	0.453257	-1.1416	M91_07864	102276864	CTP synthase	GO:0044210,GO:0006541,GO:0005524,GO:0003883	'de novo' CTP biosynthetic process|glutamine metabolic process|ATP binding|CTP synthase activity	bom00240	Pyrimidine metabolism
L8HP27	M91_14552	Ig-like domain-containing protein (Fragment) OS=Bos mutus OX=72004 GN=M91_14552 PE=4 SV=1	30	2	4	2	132	13.7	6.51	11.79	123.7	224.5	97.5	115.5	215.2	133.8	29.1	49.2	63.8	53.1	59.5	35	0.00108758	0.00347029	3.14187	1.65162	M91_14552	102270178	Ig-like domain-containing protein (Fragment)
A0A6B0S7S3	E5288_WYG011725	IF rod domain-containing protein OS=Bos mutus OX=72004 GN=E5288_WYG011725 PE=3 SV=1	51	20	41	6	346	40	4.93	116.77	53.4	70.1	49.4	70.3	36	58.1	123.6	122.4	156.5	231.6	115	113.4	0.00114178	0.00360425	0.391072	-1.35449	E5288_WYG011725	102281124	IF rod domain-containing protein	GO:0005882,GO:0005198	intermediate filament|structural molecule activity	bom04915,bom05150	Estrogen signaling pathway|Staphylococcus aureus infection
L8IJD4	M91_16052	Seminal plasma protein-like protein 1 OS=Bos mutus OX=72004 GN=M91_16052 PE=4 SV=1	29	3	4	2	132	15.7	7.9	11.25	40	49.1	55.7	58.6	45	48.5	134.2	154.2	190	235.5	93.9	95.3	0.00125841	0.00387939	0.328757	-1.60491	M91_16052	102268540	Seminal plasma protein-like protein 1
A0A6B0QV18	IMPDH	Inosine-5'-monophosphate dehydrogenase OS=Bos mutus OX=72004 GN=IMPDH PE=3 SV=1	20	9	12	7	563	60.2	6.54	40.61	63.5	72.2	60	57.9	61.9	61.3	152.3	92.7	177.5	186.3	95.5	119	0.00125942	0.00388089	0.45767	-1.12762	IMPDH	102276618	Inosine-5'-monophosphate dehydrogenase	GO:0006177,GO:0005737,GO:0005634,GO:0003938,GO:0046872,GO:0000166	GMP biosynthetic process|cytoplasm|nucleus|IMP dehydrogenase activity|metal ion binding|nucleotide binding	bom00230,bom00983	Purine metabolism|Drug metabolism - other enzymes
L8HTK1	M91_01363	Lon protease homolog (Fragment) OS=Bos mutus OX=72004 GN=M91_01363 PE=3 SV=1	29	16	20	16	775	86.1	7.18	68.43	53.3	53.4	62.6	56.7	39.9	53.7	191.1	96.8	131	143.4	94.4	223.6	0.00137366	0.00419611	0.363058	-1.46173	M91_01363	102277079	Lon protease homolog (Fragment)	GO:0006515,GO:0005782,GO:0005524,GO:0016887,GO:0004176,GO:0004252	protein quality control for misfolded or incompletely synthesized proteins|peroxisomal matrix|ATP binding|ATP hydrolysis activity|ATP-dependent peptidase activity|serine-type endopeptidase activity
A0A6B0S5V3	E5288_WYG003960	Lipocln_cytosolic_FA-bd_dom domain-containing protein OS=Bos mutus OX=72004 GN=E5288_WYG003960 PE=3 SV=1	53	10	42	10	186	20	8	118.41	20.3	19.5	30.2	31.9	17.8	23.1	203.6	92.6	227.3	293.7	62.3	177.6	0.00151019	0.00452688	0.135087	-2.88804	E5288_WYG003960	102282306	Lipocln_cytosolic_FA-bd_dom domain-containing protein	GO:0036094	small molecule binding
L8HN27	M91_05078	Fetuin-B OS=Bos mutus OX=72004 GN=M91_05078 PE=4 SV=1	9	4	4	4	387	42.6	5.77	8.34	74.6	184.7	157.3	197.4	182.9	91	36.6	47.3	69.9	64.2	60	34.2	0.00152642	0.00455517	2.84401	1.50793	M91_05078	102270084	Fetuin-B	GO:0007339,GO:0005615,GO:0004869,GO:0008191	binding of sperm to zona pellucida|extracellular space|cysteine-type endopeptidase inhibitor activity|metalloendopeptidase inhibitor activity
L8I1C9	M91_04673	Cadherin-19 OS=Bos mutus OX=72004 GN=M91_04673 PE=4 SV=1	3	2	2	2	770	86.7	4.84	6.34	125.3	132.6	116.9	127.5	235.5	118.4	43.4	66.9	67.6	76.1	56.2	33.7	0.00155178	0.00461777	2.48968	1.31596	M91_04673	102285946	Cadherin-19	GO:0007156,GO:0016021,GO:0005886,GO:0005509	homophilic cell adhesion via plasma membrane adhesion molecules|integral component of membrane|plasma membrane|calcium ion binding
A0A6B0S0R4	E5288_WYG015674	Lactotransferrin OS=Bos mutus OX=72004 GN=E5288_WYG015674 PE=3 SV=1	35	22	33	20	730	80.5	8.34	101.51	46.8	50	46.5	45	43.6	42.6	187.2	97.3	182.9	237.8	70.7	149.6	0.00158004	0.00467357	0.296596	-1.75343	E5288_WYG015674	102265061	Lactotransferrin	GO:0019731,GO:0019732,GO:0001503,GO:0006508,GO:0001817,GO:0005615,GO:0005506,GO:0004252	antibacterial humoral response|antifungal humoral response|ossification|proteolysis|regulation of cytokine production|extracellular space|iron ion binding|serine-type endopeptidase activity
L8IGX4	M91_18606	Bis(5'-adenosyl)-triphosphatase (Fragment) OS=Bos mutus OX=72004 GN=M91_18606 PE=3 SV=1	10	3	3	3	461	52	6.52	10.68	68	73.1	66.8	61.5	48.9	66.1	163.6	112.5	102.2	117.8	112.9	206.8	0.00175164	0.00505454	0.471194	-1.08561	M91_18606	102274093	Bis(5'-adenosyl)-triphosphatase (Fragment)	GO:0007596,GO:0030194,GO:0016021,GO:0005886,GO:0047710,GO:0046872	blood coagulation|positive regulation of blood coagulation|integral component of membrane|plasma membrane|bis(5'-adenosyl)-triphosphatase activity|metal ion binding	bom00230	Purine metabolism
A0A6B0SCY9	E5288_WYG004453	Uncharacterized protein OS=Bos mutus OX=72004 GN=E5288_WYG004453 PE=3 SV=1	26	15	202	12	478	52.9	8.48	483.44	112	145.9	216.5	181.1	88.3	111.2	57	40.1	74.4	55.5	58.9	59	0.00189367	0.0054019	2.47898	1.30975	E5288_WYG004453	102279228	Uncharacterized protein	GO:0005833,GO:0020037,GO:0046872,GO:0019825,GO:0005344	hemoglobin complex|heme binding|metal ion binding|oxygen binding|oxygen carrier activity	bom05144,bom05143	Malaria|African trypanosomiasis
L8IE84	M91_05308	Keratin, type I cytoskeletal 24 OS=Bos mutus OX=72004 GN=M91_05308 PE=3 SV=1	58	34	114	32	519	54.4	4.96	347.09	55	52.6	77.6	66.4	40.3	60.9	102.3	204.5	91.4	107.3	168.4	173.2	0.00192597	0.0054792	0.41648	-1.26368	M91_05308	102278527	Keratin, type I cytoskeletal 24	GO:0005882,GO:0005198	intermediate filament|structural molecule activity	bom04915,bom05150	Estrogen signaling pathway|Staphylococcus aureus infection
A0A6B0RFB8	E5288_WYG022519	Alpha-mannosidase OS=Bos mutus OX=72004 GN=E5288_WYG022519 PE=3 SV=1	8	7	9	7	1005	114.6	6.93	23.51	41.8	42.5	44.5	39.5	38.7	36.1	207.1	118.2	120.3	142.3	89.6	279.4	0.00210385	0.00586978	0.25405	-1.97682	E5288_WYG022519	102268389	Alpha-mannosidase	GO:0006013,GO:0004559,GO:0030246,GO:0046872	mannose metabolic process|alpha-mannosidase activity|carbohydrate binding|metal ion binding	bom00511	Other glycan degradation
A0A6B0S527	E5288_WYG019164	Ig-like domain-containing protein OS=Bos mutus OX=72004 GN=E5288_WYG019164 PE=4 SV=1	21	6	47	2	284	31.1	9.66	162.12	116.4	259.7	99.3	116.2	252.6	137.1	64.8	21.4	21.4	21.3	24	65.5	0.00216904	0.00600619	4.49313	2.16772	E5288_WYG019164	102280800	Ig-like domain-containing protein			bom05340	Primary immunodeficiency
A0A6B0S5W4	E5288_WYG011654	Alpha-mannosidase OS=Bos mutus OX=72004 GN=E5288_WYG011654 PE=3 SV=1	22	20	31	20	999	112.9	9.06	94.74	66.3	59.4	68.3	64.7	60.4	66.6	198.6	83.5	119	169.5	103.8	139.9	0.00221943	0.00612961	0.473658	-1.07808	E5288_WYG011654	102269568	Alpha-mannosidase	GO:0006013,GO:0004559,GO:0030246,GO:0046872	mannose metabolic process|alpha-mannosidase activity|carbohydrate binding|metal ion binding	bom00511,bom04142	Other glycan degradation|Lysosome
L8II92	E5288_WYG018875	Musculoskeletal embryonic nuclear protein 1 OS=Bos mutus OX=72004 GN=E5288_WYG018875 PE=3 SV=1	7	2	4	2	372	41.6	9.03	13.23	86.4	119	151.3	160.2	159.3	150.3	18.8	58.8	97.7	91.4	85.4	21.5	0.00238168	0.00647584	2.21226	1.14552	E5288_WYG018875	102274765	Musculoskeletal embryonic nuclear protein 1	GO:0002062,GO:0035988,GO:0042246,GO:0016021,GO:0005634	chondrocyte differentiation|chondrocyte proliferation|tissue regeneration|integral component of membrane|nucleus
L8I3M9	M91_19752	17-beta-hydroxysteroid dehydrogenase type 6 (Fragment) OS=Bos mutus OX=72004 GN=M91_19752 PE=3 SV=1	9	3	4	3	321	36.6	8.82	10.76	43	41.4	76.4	77.5	35.9	45.9	90.4	231.7	117.2	113	190.4	137.3	0.00241784	0.00655002	0.36375	-1.45898	M91_19752	102283510	17-beta-hydroxysteroid dehydrogenase type 6 (Fragment)	GO:0016021,GO:0016491	integral component of membrane|oxidoreductase activity	bom00140,bom00830	Steroid hormone biosynthesis|Retinol metabolism
A0A6B0RVL7	E5288_WYG003564	Uncharacterized protein OS=Bos mutus OX=72004 GN=E5288_WYG003564 PE=4 SV=1	22	26	51	26	1463	138.9	5.78	150.34	116.8	117.2	103.3	156.1	200.1	110.5	72.6	53.7	92.7	74.2	64.2	38.6	0.00250843	0.00673604	2.0303	1.0217	E5288_WYG003564	102265105	Uncharacterized protein	GO:0005201,GO:0046872	extracellular matrix structural constituent|metal ion binding	bom04151,bom04512,bom04510,bom04611,bom04926,bom04974,bom05205,bom05165,bom05146,bom05415,bom04933	PI3K-Akt signaling pathway|ECM-receptor interaction|Focal adhesion|Platelet activation|Relaxin signaling pathway|Protein digestion and absorption|Proteoglycans in cancer|Human papillomavirus infection|Amoebiasis|Diabetic cardiomyopathy|AGE-RAGE signaling pathway in diabetic complications
A0A6B0R274	E5288_WYG018774	N-acyl-aliphatic-L-amino acid amidohydrolase OS=Bos mutus OX=72004 GN=E5288_WYG018774 PE=3 SV=1	60	19	52	2	408	45.5	5.49	182.49	63.6	63.8	59.4	63.3	59.5	59.6	166.6	114	94.8	120.6	113.3	221.5	0.00257085	0.00688112	0.444391	-1.1701	E5288_WYG018774	102274671	N-acyl-aliphatic-L-amino acid amidohydrolase	GO:0006520,GO:0005737,GO:0004046	cellular amino acid metabolic process|cytoplasm|aminoacylase activity	bom00220	Arginine biosynthesis
L8HQZ2	E5288_WYG006036	Transmembrane protein 119 OS=Bos mutus OX=72004 GN=E5288_WYG006036 PE=4 SV=1	23	5	6	5	288	29.7	4.65	18	121.7	139.8	99.6	126.4	242.7	121	47	57.6	61.5	61.5	72.4	48.9	0.00272992	0.00722558	2.43967	1.28668	E5288_WYG006036	102265295	Transmembrane protein 119	GO:0001503,GO:0030501,GO:0045669,GO:0033690,GO:0016021,GO:0005886	ossification|positive regulation of bone mineralization|positive regulation of osteoblast differentiation|positive regulation of osteoblast proliferation|integral component of membrane|plasma membrane
L8IWY6	M91_19578	Epidermal retinol dehydrogenase 2 OS=Bos mutus OX=72004 GN=M91_19578 PE=3 SV=1	6	2	2	2	313	34.2	8.57	4.43	50.5	33.1	22.6	30.2	38.7	37.1	209.9	245.3	68.9	65.8	166.3	231.5	0.00280702	0.00739778	0.214843	-2.21865	M91_19578	102278015	Epidermal retinol dehydrogenase 2	GO:0016021	integral component of membrane	bom00830	Retinol metabolism
A0A6B0SB58	E5288_WYG014986	Ig-like domain-containing protein OS=Bos mutus OX=72004 GN=E5288_WYG014986 PE=3 SV=1	37	12	25	7	397	45.3	6.02	85.45	34.7	27.7	18.2	18.3	27.9	36.5	238.1	67.4	190	209.5	54.3	277.3	0.00307398	0.00798153	0.157534	-2.66626	E5288_WYG014986	102268170	Ig-like domain-containing protein	GO:0019882,GO:0006955,GO:0071556,GO:0030670	antigen processing and presentation|immune response|integral component of lumenal side of endoplasmic reticulum membrane|phagocytic vesicle membrane	bom04514,bom04144,bom04145,bom04218,bom04650,bom04612,bom05203,bom05166,bom05170,bom05168,bom05163,bom05167,bom05169,bom05165,bom05320,bom05330,bom05332,bom05416,bom04940	Cell adhesion molecules|Endocytosis|Phagosome|Cellular senescence|Natural killer cell mediated cytotoxicity|Antigen processing and presentation|Viral carcinogenesis|Human T-cell leukemia virus 1 infection|Human immunodeficiency virus 1 infection|Herpes simplex virus 1 infection|Human cytomegalovirus infection|Kaposi sarcoma-associated herpesvirus infection|Epstein-Barr virus infection|Human papil…
A0A6B0QXK1	E5288_WYG005900	Uncharacterized protein OS=Bos mutus OX=72004 GN=E5288_WYG005900 PE=3 SV=1	10	2	2	2	136	14.8	11.59	2.6	131.2	134.8	103.3	110.1	244.1	123.7	43.3	57.5	70.1	61.7	66.4	53.9	0.00333282	0.00851272	2.40068	1.26344	E5288_WYG005900	102280028	Uncharacterized protein
L8HPJ8	M91_14113	Choline transporter-like protein OS=Bos mutus OX=72004 GN=M91_14113 PE=3 SV=1	4	2	4	2	675	75.4	8.69	10.95	65.7	40.8	70.3	72.6	27	77.6	148.3	225.3	117.8	77.1	140.6	136.8	0.00340395	0.00867038	0.418489	-1.25674	M91_14113	102279720	Choline transporter-like protein	GO:0071705,GO:0016021,GO:0005886,GO:0015101	nitrogen compound transport|integral component of membrane|plasma membrane|organic cation transmembrane transporter activity	bom05231	Choline metabolism in cancer
L8HM51	M91_08569	Pancreatic trypsin inhibitor (Fragment) OS=Bos mutus OX=72004 GN=M91_08569 PE=4 SV=1	27	3	10	3	97	10.4	8.66	23.86	57.6	65.6	30.1	34.7	70.6	56.6	113	111.1	241.2	204.1	117.4	98	0.00377716	0.00945296	0.356239	-1.48908	M91_08569	102275302	Pancreatic trypsin inhibitor (Fragment)	GO:0004867	serine-type endopeptidase inhibitor activity
A0A6B0QXJ9	E5288_WYG004895	Uncharacterized protein OS=Bos mutus OX=72004 GN=E5288_WYG004895 PE=3 SV=1	15	3	5	3	201	24	5	15.11	97.7	115.5	103.4	167.8	211.9	106.9	57.6	65.5	68.5	71.7	71.8	61.6	0.00495597	0.0118538	2.0247	1.01771	E5288_WYG004895	102284984	Uncharacterized protein	GO:0005576	extracellular region
L8IXV2	M91_02652	CTP synthase OS=Bos mutus OX=72004 GN=M91_02652 PE=3 SV=1	40	23	39	3	580	65.1	6.68	121.56	56.6	57.4	77.4	70.2	45.7	55.4	125.7	83.9	172	224	88.3	143.3	0.00513915	0.0122127	0.43323	-1.2068	M91_02652	102266804	CTP synthase	GO:0044210,GO:0006541,GO:0005524,GO:0003883	'de novo' CTP biosynthetic process|glutamine metabolic process|ATP binding|CTP synthase activity	bom00240	Pyrimidine metabolism
A0A6B0RYB8	E5288_WYG010690	Glutathione peroxidase OS=Bos mutus OX=72004 GN=E5288_WYG010690 PE=3 SV=1	56	10	32	10	198	22.7	7.81	92.65	17.4	17.1	18	21.3	16.6	19.4	246.1	89.1	240.8	348.7	58.7	106.9	0.00558494	0.0130492	0.100706	-3.31178	E5288_WYG010690	102279109	Glutathione peroxidase	GO:0006979,GO:0004602	response to oxidative stress|glutathione peroxidase activity	bom00480,bom04918,bom05014,bom05016,bom05022	Glutathione metabolism|Thyroid hormone synthesis|Amyotrophic lateral sclerosis|Huntington disease|Pathways of neurodegeneration - multiple diseases
A0A6B0R1E5	E5288_WYG014739	ShKT domain-containing protein OS=Bos mutus OX=72004 GN=E5288_WYG014739 PE=3 SV=1	35	8	15	8	245	27.9	6.43	36.16	52.3	53.2	76.2	72.3	39	58.9	119	244.8	98.4	115.6	168.7	101.5	0.00598266	0.0137648	0.414976	-1.2689	E5288_WYG014739	102269022	ShKT domain-containing protein	GO:0005576	extracellular region
A0A6B0RGF5	E5288_WYG007513	Galectin-3-binding protein OS=Bos mutus OX=72004 GN=E5288_WYG007513 PE=4 SV=1	18	8	11	8	532	59.7	5.41	35.54	63.1	67	57.7	59.9	60.8	58.3	233.3	96.5	143.3	155.6	75.9	128.7	0.00611296	0.0139947	0.440178	-1.18384	E5288_WYG007513	102272437	Galectin-3-binding protein	GO:0007155,GO:0005576,GO:0016020,GO:0005044	cell adhesion|extracellular region|membrane|scavenger receptor activity
A0A6B0R118	E5288_WYG018720	Macrophage-capping protein OS=Bos mutus OX=72004 GN=E5288_WYG018720 PE=3 SV=1	47	12	24	12	349	38.9	6.62	90.03	75	45.5	38.6	42.8	43.3	69	231	84.9	121.9	132.6	86.1	229.4	0.00667615	0.015055	0.354668	-1.49546	E5288_WYG018720	102278595	Macrophage-capping protein	GO:0051014,GO:0008154,GO:0051016,GO:0030027,GO:0042470,GO:0005634,GO:0001726,GO:0051015	actin filament severing|actin polymerization or depolymerization|barbed-end actin filament capping|lamellipodium|melanosome|nucleus|ruffle|actin filament binding
A0A6B0S344	E5288_WYG010722	Histone H2A OS=Bos mutus OX=72004 GN=E5288_WYG010722 PE=3 SV=1	46	8	88	2	130	14.1	10.9	152.15	115.9	154	107.6	101.5	270.4	110.8	49.1	63.2	53.4	61.8	59.7	52.6	0.00860202	0.0185689	2.53149	1.33999	E5288_WYG010722	106700510	Histone H2A	GO:0000786,GO:0005634,GO:0003677,GO:0046982,GO:0030527	nucleosome|nucleus|DNA binding|protein heterodimerization activity|structural constituent of chromatin	bom04217,bom04613,bom05322,bom05034	Necroptosis|Neutrophil extracellular trap formation|Systemic lupus erythematosus|Alcoholism
L8I487	M91_17844	Pirin OS=Bos mutus OX=72004 GN=M91_17844 PE=3 SV=1	17	3	4	3	289	32	6.67	9.49	133.5	30.9	27.3	35.7	40.2	129.8	139.2	149.5	124.9	136.8	133.5	118.7	0.00982253	0.0207302	0.495141	-1.01409	M91_17844	102275733	Pirin
L8IAZ9	M91_00044	Carboxylic ester hydrolase OS=Bos mutus OX=72004 GN=M91_00044 PE=3 SV=1	19	9	11	9	565	61.9	6.96	26.84	60.5	54.9	59.1	50.2	38.3	84	205.9	100.1	98.8	142.4	75.4	230.5	0.00982842	0.0207367	0.406752	-1.29778	M91_00044	102281437	Carboxylic ester hydrolase	GO:0016787	hydrolase activity
L8IC74	E5288_WYG015508	Cytochrome c 2 OS=Bos mutus OX=72004 GN=E5288_WYG015508 PE=3 SV=1	23	2	6	2	105	11.7	9.44	14.61	64.1	55.2	69.2	63	46.1	64.8	162.3	98.2	117.6	115.1	91.5	252.8	0.0100909	0.0211934	0.432716	-1.20851	E5288_WYG015508	106700494	Cytochrome c 2	GO:0006915,GO:0005758,GO:0070469,GO:0009055,GO:0020037,GO:0046872	apoptotic process|mitochondrial intermembrane space|respirasome|electron transfer activity|heme binding|metal ion binding	bom00190,bom04210,bom04215,bom04115,bom05200,bom05210,bom05222,bom05170,bom05161,bom05160,bom05164,bom05162,bom05168,bom05163,bom05167,bom05169,bom05132,bom05134,bom05152,bom05145,bom05010,bom05012,bom05014,bom05016,bom05017,bom05020,bom05022,bom05417,bom05416,bom04932,bom01524	Oxidative phosphorylation|Apoptosis|Apoptosis - multiple species|p53 signaling pathway|Pathways in cancer|Colorectal cancer|Small cell lung cancer|Human immunodeficiency virus 1 infection|Hepatitis B|Hepatitis C|Influenza A|Measles|Herpes simplex virus 1 infection|Human cytomegalovirus infection|Kaposi sarcoma-associated herpesvirus infection|Epstein-Barr virus infection|Salmonella infection|Legi…
A0A6B0RUS3	E5288_WYG016963	Uncharacterized protein OS=Bos mutus OX=72004 GN=E5288_WYG016963 PE=4 SV=1	23	9	13	9	569	64.8	6.24	37.83	63.4	73.7	68.6	67.4	51.7	60.2	189.8	82.1	196.5	168.7	79.4	98.4	0.0101865	0.0213396	0.472451	-1.08176	E5288_WYG016963	102277999	Uncharacterized protein	GO:0018101,GO:0005737,GO:0005509,GO:0004668	protein citrullination|cytoplasm|calcium ion binding|protein-arginine deiminase activity
L8J602	M91_15461	Serpin B6 OS=Bos mutus OX=72004 GN=M91_15461 PE=3 SV=1	50	23	68	5	411	46.1	5.78	172.57	28.9	24.1	21.7	21.1	20.9	26.3	27.1	238.8	255.3	292.1	221.5	22.2	0.0109322	0.0225367	0.135289	-2.88589	M91_15461	102267172	Serpin B6	GO:0005615,GO:0004867	extracellular space|serine-type endopeptidase inhibitor activity	bom05146	Amoebiasis
L8IXW8	M91_07141	Phospholipid hydroperoxide glutathione peroxidase, mitochondrial OS=Bos mutus OX=72004 GN=M91_07141 PE=3 SV=1	25	4	5	4	166	19	9.11	17.12	47.1	43.2	54.4	50.2	38.7	49.8	208.8	109.8	93.8	107.3	98.5	298.4	0.0113124	0.0231651	0.309186	-1.69345	M91_07141	102284111	Phospholipid hydroperoxide glutathione peroxidase, mitochondrial	GO:0006979,GO:0004602	response to oxidative stress|glutathione peroxidase activity	bom00590,bom00480,bom04216	Arachidonic acid metabolism|Glutathione metabolism|Ferroptosis
A0A6B0QW84	E5288_WYG009126	GLOBIN domain-containing protein OS=Bos mutus OX=72004 GN=E5288_WYG009126 PE=3 SV=1	72	10	166	2	142	15.1	8.94	275.05	133.6	212	162	142.2	72.1	87.9	51.8	39.5	110.2	61.2	67	60.7	0.0123205	0.0248364	2.07428	1.05261	E5288_WYG009126	102268919	GLOBIN domain-containing protein	GO:0005833,GO:0020037,GO:0005506,GO:0019825,GO:0005344	hemoglobin complex|heme binding|iron ion binding|oxygen binding|oxygen carrier activity	bom05144,bom05143	Malaria|African trypanosomiasis
L8IBD7	M91_16620	Serum amyloid A protein OS=Bos mutus OX=72004 GN=M91_16620 PE=3 SV=1	13	2	3	2	130	14.5	8.15	8.67	278.8	98.4	95.5	110.7	89.9	327.3	16.9	18.4	61.2	47.5	26.2	29	0.0128872	0.0257453	5.02309	2.32858	M91_16620	102276855	Serum amyloid A protein	GO:0006953,GO:0034364	acute-phase response|high-density lipoprotein particle
A0A6B0QS78	E5288_WYG007184	Uncharacterized protein OS=Bos mutus OX=72004 GN=E5288_WYG007184 PE=3 SV=1	4	2	2	2	439	47.3	7.84	4.18	210.1	70.3	154	158.8	65.4	166.4	39.3	71.5	53.9	37.1	62	111.2	0.0162099	0.0312174	2.2	1.1375	E5288_WYG007184	102278700	Uncharacterized protein	GO:0016021,GO:0005886,GO:0015204	integral component of membrane|plasma membrane|urea transmembrane transporter activity
A0A6B0RZT8	E5288_WYG021113	Uncharacterized protein OS=Bos mutus OX=72004 GN=E5288_WYG021113 PE=3 SV=1	5	3	3	2	524	60.3	7.72	5.2	64.9	58.4	64.5	59.1	54.2	54	129.3	158	83.9	86.4	116.4	270.7	0.0165948	0.0318756	0.420386	-1.25021	E5288_WYG021113	102287174	Uncharacterized protein	GO:0016021,GO:0020037,GO:0005506,GO:0004497,GO:0016705	integral component of membrane|heme binding|iron ion binding|monooxygenase activity|oxidoreductase activity, acting on paired donors, with incorporation or reduction of molecular oxygen
A0A6B0REJ3	E5288_WYG010069	Uncharacterized protein OS=Bos mutus OX=72004 GN=E5288_WYG010069 PE=3 SV=1	3	3	3	2	928	106.7	5.01	10.05	60.1	46.8	49.8	42.7	53.6	64.3	251	222.3	65.1	64.7	171.8	107.8	0.0168081	0.0322097	0.359465	-1.47608	E5288_WYG010069	102275516	Uncharacterized protein	GO:0006457,GO:0005783,GO:0016021,GO:0005509,GO:0051082	protein folding|endoplasmic reticulum|integral component of membrane|calcium ion binding|unfolded protein binding
A0A6B0SG10	E5288_WYG013817	Ig-like domain-containing protein OS=Bos mutus OX=72004 GN=E5288_WYG013817 PE=4 SV=1	17	4	6	2	270	30.3	6.8	12.24	42.7	82.8	54.3	57.5	108.6	45.3	193.8	71.9	141.5	166.2	64.2	171.2	0.0176277	0.0335363	0.48368	-1.04788	E5288_WYG013817	102277803	Ig-like domain-containing protein	GO:0002250,GO:0002504,GO:0016021,GO:0042613	adaptive immune response|antigen processing and presentation of peptide or polysaccharide antigen via MHC class II|integral component of membrane|MHC class II protein complex	bom04514,bom04145,bom04640,bom04612,bom04658,bom04659,bom04672,bom05166,bom05164,bom05168,bom05169,bom05150,bom05152,bom05145,bom05140,bom05310,bom05322,bom05323,bom05320,bom05321,bom05330,bom05332,bom05416,bom04940	Cell adhesion molecules|Phagosome|Hematopoietic cell lineage|Antigen processing and presentation|Th1 and Th2 cell differentiation|Th17 cell differentiation|Intestinal immune network for IgA production|Human T-cell leukemia virus 1 infection|Influenza A|Herpes simplex virus 1 infection|Epstein-Barr virus infection|Staphylococcus aureus infection|Tuberculosis|Toxoplasmosis|Leishmaniasis|Asthma|Syst…
A0A6B0SB56	E5288_WYG013349	Uncharacterized protein OS=Bos mutus OX=72004 GN=E5288_WYG013349 PE=3 SV=1	21	20	31	20	987	109.7	6.61	87.76	18.4	20	17.4	17.1	19.9	18.1	299.1	25.4	231.5	157.5	16.8	358.7	0.0179665	0.0340491	0.101837	-3.29567	E5288_WYG013349	102283346	Uncharacterized protein	GO:0110165,GO:0004379	cellular anatomical entity|glycylpeptide N-tetradecanoyltransferase activity
A0A6B0RNK0	E5288_WYG012207	RIIa domain-containing protein OS=Bos mutus OX=72004 GN=E5288_WYG012207 PE=4 SV=1	24	4	8	4	202	21.8	5.52	24.42	43.3	43.5	49.6	50.5	46.1	43.5	156.6	104.9	124.7	116.1	82.4	338.9	0.0183616	0.0346998	0.299372	-1.73999	E5288_WYG012207	102272029	RIIa domain-containing protein
L8HXY5	E5288_WYG010680	Histone H1.5 OS=Bos mutus OX=72004 GN=E5288_WYG010680 PE=3 SV=1	39	11	29	9	226	22.7	10.92	82.21	135.2	123.8	97.8	116.5	412.3	118.7	28	29.8	38.3	37.5	33.4	28.6	0.0209882	0.0388276	5.13446	2.36021	E5288_WYG010680	102271377	Histone H1.5	GO:0071169,GO:0000122,GO:0006334,GO:0030307,GO:0051574,GO:0050821,GO:0000792,GO:0005730,GO:0005654,GO:0000786,GO:0031490,GO:0042826,GO:0030527	establishment of protein localization to chromatin|negative regulation of transcription by RNA polymerase II|nucleosome assembly|positive regulation of cell growth|positive regulation of histone H3-K9 methylation|protein stabilization|heterochromatin|nucleolus|nucleoplasm|nucleosome|chromatin DNA binding|histone deacetylase binding|structural constituent of chromatin
A0A6B0S287	E5288_WYG010484	M20_dimer domain-containing protein OS=Bos mutus OX=72004 GN=E5288_WYG010484 PE=4 SV=1	41	15	26	15	503	55.6	6.73	77.4	40.3	47.1	43.6	42.2	44	40.7	358	75.4	128.5	121.7	92.7	165.9	0.0221538	0.040607	0.273721	-1.86922	E5288_WYG010484	102265205	M20_dimer domain-containing protein	GO:0016787	hydrolase activity
L8HWB9	M91_19206	Glutathione S-transferase (Fragment) OS=Bos mutus OX=72004 GN=M91_19206 PE=3 SV=1	59	12	33	6	194	22.4	8.46	79	177.4	71.7	209.6	179	36.9	173.7	40.4	85.8	44.2	35.8	104.1	41.4	0.0226008	0.0412317	2.412	1.27023	M91_19206	102274807	Glutathione S-transferase (Fragment)	GO:0006749,GO:0004364	glutathione metabolic process|glutathione transferase activity	bom00480,bom00980,bom00982,bom00983,bom05200,bom05204,bom05207,bom05208,bom05225,bom05418,bom01524	Glutathione metabolism|Metabolism of xenobiotics by cytochrome P450|Drug metabolism - cytochrome P450|Drug metabolism - other enzymes|Pathways in cancer|Chemical carcinogenesis - DNA adducts|Chemical carcinogenesis - receptor activation|Chemical carcinogenesis - reactive oxygen species|Hepatocellular carcinoma|Fluid shear stress and atherosclerosis|Platinum drug resistance
L8IZG4	M91_13917	Tensin-1 OS=Bos mutus OX=72004 GN=M91_13917 PE=3 SV=1	56	66	140	3	1737	185.8	7.61	497.29	59.4	60.7	53.5	58.4	90.6	62.3	57.7	163.7	200.6	184.9	156.1	52.1	0.0238808	0.0431823	0.472212	-1.08249	M91_13917	102268588	Tensin-1	GO:0005925	focal adhesion
L8IT96	M91_19186	Pyruvate dehydrogenase E1 component subunit alpha OS=Bos mutus OX=72004 GN=M91_19186 PE=4 SV=1	29	11	25	3	391	43.3	8.35	66.71	57.7	75.5	72.4	70.2	54.1	60.1	146.4	78	140.6	109.4	83.3	252.3	0.0241898	0.0436233	0.481481	-1.05445	M91_19186	102286090	Pyruvate dehydrogenase E1 component subunit alpha	GO:0006086,GO:0043231,GO:0004739	acetyl-CoA biosynthetic process from pyruvate|intracellular membrane-bounded organelle|pyruvate dehydrogenase (acetyl-transferring) activity	bom00010,bom00020,bom00620,bom04066,bom04922,bom05230,bom05415	Glycolysis / Gluconeogenesis|Citrate cycle (TCA cycle)|Pyruvate metabolism|HIF-1 signaling pathway|Glucagon signaling pathway|Central carbon metabolism in cancer|Diabetic cardiomyopathy
A0A6B0RA09	E5288_WYG012951	Uncharacterized protein OS=Bos mutus OX=72004 GN=E5288_WYG012951 PE=4 SV=1	63	5	51	5	123	12.8	4.54	150.15	64.7	57.7	75.1	74.6	44.5	71	58.1	210	159.4	178.1	154.8	52	0.0257749	0.0461209	0.477105	-1.06762	E5288_WYG012951	102266833	Uncharacterized protein	GO:0005576,GO:0030414	extracellular region|peptidase inhibitor activity
A0A6B0R0G9	E5288_WYG014505	ShKT domain-containing protein OS=Bos mutus OX=72004 GN=E5288_WYG014505 PE=3 SV=1	7	4	5	4	528	58.8	8.32	14.74	43.7	62.6	69	67.1	58.4	43.2	222.5	71.5	172.3	240.6	52.8	96.1	0.027425	0.048555	0.401963	-1.31487	E5288_WYG014505	102268180	ShKT domain-containing protein	GO:0005576	extracellular region
